# Supplementary material for: A network-driven computational framework for identifying FDA-approved drug repurposing across heterogeneous brain cancers
Source: Front Mol Biosci. 2026 Feb 17;13:1768081. doi: 10.3389/fmolb.2026.1768081 (PMC12953378; doi:10.3389/fmolb.2026.1768081)
Supplement: Supplementary file 1 [file DataSheet3.zip]

Archive with 1 entries (1 files):
- Supplementary_Data_FDA_DrugProfile.xlsx
