# Supplementary material for: A network-driven computational framework for identifying FDA-approved drug repurposing across heterogeneous brain cancers
Source: Front Mol Biosci. 2026 Feb 17;13:1768081. doi: 10.3389/fmolb.2026.1768081 (PMC12953378; doi:10.3389/fmolb.2026.1768081)
Supplement: Supplementary file 1 [file DataSheet3.zip › Supplementary_Data_FDA_DrugProfile.xlsx]

## Sheet: Sheet1
Molecules	SMILES	U87			BRAF			EGFR			MGMT			PDGFRA			TERT			TP53			CDK1			CDK2			CDK3			CDK4			COX1			COX2			VEGFR2			CYP2D6
Vonoprazan	O=S(N1C=C(CNC)C=C1C2=CC=CC=C2F)(C3=CC=CN=C3)=O	5.87511	0.02567	3.32279	8.23348	0.04394	3.86502	7.92065	0.04768	3.18068	0	0	0	7.80306	0.03974	3.85271	6.06022	0.03127	2.95194	5.21035	0.01968	3.25352	11.3386	0.05096	6.27295	9.40656	0.04198	5.23298	9.50991	0.03979	5.55413	10.1413	0.05045	5.12603	5.08189	0.00828	4.25852	0	0	0	7.44768	0.03368	4.09923	5.98917	0.0246	3.54415
Ufenamate	O=C(OCCCC)C1=CC=CC=C1NC2=CC=CC(C(F)(F)F)=C2	5.76702	0.05396	1.80064	7.52094	0.08375	1.36469	7.21385	0.07309	1.84128	5.24803	0.01576	4.08968	7.23834	0.0582	2.96049	5.70995	0.0433	2.52727	4.97284	0.01863	3.60373	10.5144	0.06957	5.40064	8.66765	0.05412	4.69307	8.57694	0.04654	5.15571	8.87014	0.05369	4.92396	5.48566	0.02285	3.8059	0	0	0	7.23741	0.05699	3.04849	5.63813	0.03851	2.80719
Calcipotriol	C=C1[C@H](C[C@@H](C/C1=C/C=C2[C@]3([C@@](C)([C@H](CC3)[C@@H](/C=C/[C@H](C4CC4)O)C)CCC/2)[H])O)O	5.14472	0.05266	2.29982	6.53638	0.09051	1.64715	6.25656	0.07698	2.09818	6.89128	0.05549	3.89351	6.64359	0.06879	2.92739	5.20028	0.03641	3.23336	4.8557	0.01181	4.21769	9.61438	0.08226	5.17053	7.91057	0.06317	4.49794	8.16247	0.05786	5.03694	8.03397	0.05958	4.8152	5.98402	0.0957	0.81426	7.10439	0.08993	2.24621	6.47396	0.07691	2.31903	5.30593	0.05276	2.4559
Calcipotriol (monohydrate)	O[C@H](C/1=C)C[C@H](O)CC1=C\C=C2[C@@](CC[C@@H]3[C@@H](/C=C/[C@@H](O)C4CC4)C)([H])[C@]3(C)CCC\2.O	5.17428	0.05291	2.34367	6.48954	0.09075	1.63458	6.25048	0.0769	2.13645	6.85255	0.05502	3.90905	6.59978	0.06457	3.1454	5.16258	0.0365	3.20977	4.85271	0.01198	4.21163	9.57908	0.08163	5.21185	7.85547	0.06135	4.57473	8.12913	0.05649	5.10684	8.01421	0.05916	4.84917	5.90403	0.09978	0.5659	7.0354	0.09292	2.06445	6.46844	0.07794	2.30001	5.33664	0.05277	2.51333
Faropenem daloxate	O=C(N1[C@@]2(SC([C@@H]3OCCC3)=C1C(OCC4=C(OC(O4)=O)C)=O)[H])[C@]2([H])[C@H](O)C	5.211	0.05985	1.78432	6.66028	0.09256	1.36053	6.4432	0.07648	2.06643	6.78202	0.04651	4.11927	6.73678	0.06939	2.76391	5.25842	0.03665	3.16017	4.81084	0.01398	4.01038	9.78912	0.07995	5.21287	8.04115	0.06119	4.53786	8.28035	0.05709	5.01141	8.14779	0.0574	4.86151	5.48443	0.04941	2.65541	7.32448	0.07832	2.84032	6.64266	0.07534	2.32925	5.39736	0.05374	2.32032
Varenicline	C12=C(C=C3N=CC=NC3=C2)C4CC1CNC4	5.44307	0.05633	1.77997	7.08335	0.09896	0.64748	6.77512	0.07534	1.87551	6.75509	0.03791	4.28963	6.98059	0.06497	2.75542	5.4259	0.04034	2.80273	4.87748	0.01645	3.80828	10.2648	0.07715	5.24769	8.39768	0.0583	4.60823	8.47952	0.05401	4.96716	8.49375	0.05729	4.76922	5.46384	0.0335	3.28508	8.11167	0.07729	3.08542	6.94684	0.06958	2.42205	5.49496	0.0427	2.71787
Varenicline (dihydrochloride)	[H]Cl.[H]Cl.C1(C2)CNCC2C3=CC4=NC=CN=C4C=C13	5.82364	0.05413	1.74276	7.64317	0.08247	1.4295	7.28534	0.07279	1.79769	0	0	0	7.26777	0.05991	2.7512	5.69694	0.04089	2.61423	5.00712	0.01772	3.67078	10.5537	0.06737	5.47465	8.73722	0.05442	4.63453	8.62576	0.04466	5.25896	8.93142	0.05392	4.86637	5.66825	0.02956	3.43931	0	0	0	7.33012	0.05629	3.0859	5.68658	0.03782	2.83517
Varenicline (Hydrochloride)	C1(C2CC3CNC2)=C3C=C(N=CC=N4)C4=C1.Cl	5.27652	0.05721	1.89821	6.72969	0.09884	0.89309	6.51467	0.07519	2.07454	6.93502	0.04944	4.01572	6.7871	0.07214	2.52747	5.33776	0.0379	3.09977	4.84227	0.01382	4.0263	9.9161	0.07906	5.24763	8.11504	0.06043	4.54751	8.27125	0.05459	5.0491	8.22662	0.05802	4.8008	5.49293	0.04644	2.75056	7.37818	0.0795	2.68338	6.75558	0.07435	2.36503	5.45384	0.05462	2.22827
CP21R7	O=C1C(C2=CN(C)C3=CC=CC=C23)=C(C4=CC(N)=CC=C4)C(N1)=O	5.73878	0.02612	3.30368	8.21675	0.05493	3.09575	7.84895	0.05459	2.75931	0	0	0	7.6619	0.04356	3.6006	6.13196	0.039	2.49559	5.23198	0.03181	2.26624	11.2	0.05486	6.08505	9.30804	0.04622	4.99845	9.27286	0.04329	5.23666	9.79433	0.05098	5.04151	5.03306	0.00934	4.16223	0	0	0	7.63119	0.04104	3.80522	5.69609	0.02324	3.52946
Varenicline (Tartrate)	O=C(O)[C@H](O)[C@@H](O)C(O)=O.C1(C2CC3CNC2)=C3C=C(N=CC=N4)C4=C1	5.60291	0.05416	1.85413	7.29268	0.09447	0.75362	7.01924	0.07468	1.84975	7.02467	0.03847	4.36206	7.0651	0.06054	2.87451	5.54428	0.04286	2.57757	4.9305	0.01642	3.79367	10.3997	0.07361	5.30483	8.52786	0.05494	4.72467	8.51443	0.04933	5.10368	8.66699	0.05468	4.88214	5.37798	0.02623	3.56205	0	0	0	7.06306	0.06178	2.78709	5.60647	0.04412	2.5524
Trifarotene	O=C(C1=CC=C(C2=CC=C(OCCO)C(C3=CC=C(N4CCCC4)C(C(C)(C)C)=C3)=C2)C=C1)O	5.92122	0.02279	3.53697	7.71596	0.02742	4.84718	8.12871	0.04602	3.31444	0	0	0	7.98236	0.03778	4.02944	6.18825	0.02952	3.09971	5.11073	0.01239	3.81477	11.3757	0.04905	6.2439	9.58362	0.04041	5.35619	9.42915	0.03411	5.86068	9.91875	0.04279	5.44245	5.16268	0.00922	4.19767	0	0	0	7.70139	0.03559	3.97751	6.48901	0.03137	3.20739
Diroximel fumarate	O=C(OCCN1C(CCC1=O)=O)/C=C/C(OC)=O	4.99533	0.03648	3.58749	6.24665	0.05536	4.11038	5.56727	0.06417	3.09088	6.43302	0.12015	1.79618	6.23213	0.04432	4.52179	4.75119	0.03329	3.46638	4.65976	0.01171	4.20786	8.50897	0.09003	5.03468	7.07251	0.06801	4.44809	7.56849	0.06374	5.10862	7.25029	0.06135	4.88335	5.74509	0.11147	1.44322	6.03422	0.09836	2.23824	5.6582	0.06248	3.24706	4.9368	0.04226	3.30607
Ticlopidine	ClC1=CC=CC=C1CN2CCC3=C(C=CS3)C2	5.76559	0.04505	2.25021	7.73249	0.07755	1.68026	7.38363	0.06847	2.0399	0	0	0	7.40457	0.05884	2.81277	5.72202	0.0361	2.9045	5.05838	0.01804	3.65102	10.7643	0.06681	5.55072	8.90252	0.05261	4.79692	8.76618	0.04627	5.15554	9.05946	0.05239	4.97083	5.52661	0.02359	3.68576	0	0	0	7.39835	0.05489	3.11483	5.71973	0.03606	2.90596
Treprostinil	OC(COC1=CC=CC2=C1C[C@](C[C@@H](O)[C@@H]3CC[C@@H](O)CCCCC)([H])[C@]3([H])C2)=O	5.57457	0.05576	1.76313	7.25764	0.09811	0.55128	6.95776	0.07513	1.82231	6.99073	0.04295	4.05498	7.04687	0.06139	2.85048	5.53899	0.04169	2.68946	4.90925	0.01626	3.79836	10.3779	0.0756	5.21027	8.49131	0.05683	4.6065	8.48224	0.0507	5.01824	8.63894	0.05495	4.88262	5.47373	0.02855	3.52245	0	0	0	7.0471	0.06319	2.72775	5.56559	0.0433	2.60552
Esaxerenone	O=C(C1=CN(CCO)C(C2=CC=CC=C2C(F)(F)F)=C1C)NC3=CC=C(S(=O)(C)=O)C=C3	5.74733	0.03122	3.03416	7.99287	0.0605	2.73411	7.60526	0.06028	2.36582	0	0	0	7.71705	0.05395	3.0277	5.99026	0.03724	2.7534	5.15363	0.02709	2.80015	11.0583	0.06276	5.60326	9.30144	0.05097	4.87116	9.08652	0.04324	5.328	9.58804	0.05404	4.89504	4.98656	0.01103	4.02798	0	0	0	7.41688	0.04251	3.72218	5.78277	0.02834	3.31997
Rilmenidine	C1(NC(C2CC2)C3CC3)=NCCO1	4.95438	0.03693	3.4972	6.08297	0.05801	3.79378	5.6558	0.06473	3.10139	6.29021	0.08174	3.06483	6.16778	0.05158	4.13249	4.74582	0.03189	3.4873	4.67921	0.01161	4.22089	8.59812	0.08955	5.06448	7.13041	0.06731	4.47446	7.60492	0.06492	5.04396	7.29181	0.06144	4.86711	5.75273	0.10541	1.59323	6.12432	0.09875	2.22758	5.73685	0.06186	3.29578	4.97663	0.04681	3.12935
Rilmenidine (hemifumarate)	O=C(O)/C=C/C(O)=O.C1(NC(C2CC2)C3CC3)=NCCO1	5.1911	0.05852	1.88447	6.6812	0.09158	1.50664	6.41995	0.07812	2.0056	6.76258	0.04546	4.19365	6.70961	0.07321	2.57302	5.24365	0.03644	3.1847	4.81783	0.01496	3.97245	9.70615	0.08029	5.17061	8.03225	0.06259	4.49559	8.22636	0.0566	5.02814	8.11436	0.0577	4.85486	6.02148	0.08609	1.15691	7.14189	0.06834	3.28062	6.63432	0.07825	2.21305	5.3669	0.05158	2.45233
Rilmenidine (phosphate)	O=P(O)(O)O.C1(NC(C2CC2)C3CC3)=NCCO1	4.92095	0.03499	3.55667	6.63213	0.03851	5.12782	5.58813	0.07023	2.84448	6.44235	0.10709	2.2587	6.23515	0.04647	4.41987	4.7287	0.03162	3.49323	4.68111	0.01199	4.21264	8.56361	0.08838	5.11239	7.10276	0.06652	4.50445	7.60973	0.06504	5.0687	7.29498	0.0621	4.86958	5.78048	0.11308	1.36274	6.11201	0.09812	2.27855	5.66318	0.06405	3.16095	4.97217	0.04253	3.31061
Lenampicillin (hydrochloride)	O=C([C@@H]1N(C2=O)[C@]([C@@H]2NC([C@@H](C3=CC=CC=C3)N)=O)([H])SC1(C)C)OCC(OC4=O)=C(O4)C.Cl	5.41838	0.05738	1.75153	7.04557	0.10104	0.58884	6.7747	0.07598	1.91931	6.82985	0.03795	4.40481	6.92159	0.06597	2.70544	5.39023	0.04102	2.76882	4.87798	0.0147	3.93884	10.1569	0.07598	5.30138	8.33584	0.05906	4.56143	8.41894	0.05266	5.05362	8.46753	0.0552	4.94062	5.73419	0.04935	2.58063	7.73367	0.08297	2.43135	6.90492	0.06918	2.48401	5.59869	0.05409	2.14217
meso-Erythritol	OC[C@H](O)[C@H](O)CO	0	0	0	0	0	0	0	0	0	0	0	0	0	0	0	0	0	0	0	0	0	0	0	0	0	0	0	0	0	0	0	0	0	0	0	0	0	0	0	0	0	0	0	0	0
Abscisic acid	O=C(O)/C=C(C)\C=C\[C@@]1(O)C(C)=CC(CC1(C)C)=O	5.16976	0.05413	2.18293	6.59737	0.09169	1.5383	6.35142	0.07347	2.2975	6.94461	0.05533	3.89682	6.61939	0.07162	2.66789	5.19231	0.03639	3.18449	4.84617	0.01319	4.11854	9.66644	0.08067	5.21546	7.95091	0.06149	4.55841	8.1802	0.05664	5.0561	8.06504	0.0585	4.83822	6.23725	0.1104	0.14597	7.14766	0.08556	2.4268	6.55062	0.07764	2.26813	5.35715	0.05329	2.41697
Flopropione	CCC(C1=C(O)C=C(O)C=C1O)=O	4.78101	0.03193	3.78848	6.41083	0.04466	5.02225	5.18137	0.07239	2.93086	5.84328	0.13917	1.51669	6.65316	0.02822	5.77592	4.46745	0.03289	3.44501	4.83156	0.0097	4.53009	7.84945	0.09032	5.04132	6.5355	0.07005	4.35783	7.14848	0.06678	5.07296	6.8246	0.06237	4.88555	5.43591	0.08949	2.6536	5.48719	0.09245	2.61294	5.25055	0.05864	3.42739	4.71464	0.03891	3.50494
(-)-(S)-Equol	OC1=CC=C2C[C@H](COC2=C1)C3=CC=C(C=C3)O	5.35078	0.05787	1.7438	6.97839	0.09997	0.74678	6.6684	0.07743	1.84235	7.06145	0.04799	4.07037	6.89207	0.06656	2.74309	5.35405	0.03944	2.89576	4.8706	0.01438	3.97421	10.0793	0.07728	5.26225	8.29928	0.06087	4.50691	8.41811	0.05538	4.96785	8.39123	0.05668	4.85848	5.5742	0.04354	2.86035	7.78394	0.08273	2.62719	6.82466	0.07356	2.23922	5.57519	0.05358	2.23542
(±)-Equol	OC1=CC=C2CC(C3=CC=C(O)C=C3)COC2=C1	5.23237	0.05502	2.10271	6.65904	0.09526	1.2404	6.40537	0.07699	2.02586	6.91637	0.04641	4.27643	6.69491	0.07793	2.26225	5.24606	0.03608	3.19349	4.81711	0.01447	3.99386	9.73086	0.07956	5.20514	8.03483	0.0612	4.55449	8.21825	0.05637	5.01157	8.14748	0.05838	4.82721	6.0439	0.08633	1.13321	7.24878	0.07824	2.7981	6.64426	0.07763	2.2283	5.38635	0.05005	2.53938
Ibuprofen (L-lysine)	CC(C(O)=O)C1=CC=C(CC(C)C)C=C1.OC([C@@H](N)CCCCN)=O	5.25229	0.0562	2.05052	6.67249	0.09173	1.44651	6.42082	0.07772	1.9927	6.81021	0.04553	4.21596	6.7259	0.07143	2.65627	5.2592	0.03783	3.10414	4.82179	0.01436	4.00366	9.79753	0.08074	5.19722	8.01399	0.0605	4.56706	8.2655	0.05756	4.98604	8.15588	0.05736	4.88765	5.96905	0.07771	1.54168	7.15233	0.08225	2.46627	6.64132	0.07447	2.39999	5.39684	0.05221	2.42228
Nicaraven	CC(NC(C1=CC=CN=C1)=O)CNC(C2=CC=CN=C2)=O	5.69648	0.05574	1.72825	7.44105	0.08926	1.08666	7.13538	0.07329	1.91806	7.24036	0.04012	4.39786	7.08315	0.05908	2.87715	5.60147	0.04203	2.60931	4.96718	0.01675	3.77553	10.4435	0.07078	5.40429	8.52874	0.05364	4.70976	8.54397	0.04704	5.19519	8.7013	0.05281	4.94194	5.25892	0.02039	3.80698	0	0	0	7.07381	0.05605	3.08355	5.60363	0.03975	2.77389
Roflumilast N-oxide	O=C(NC1=C(Cl)C=N(C=C1Cl)=O)C2=CC=C(OC(F)F)C(OCC3CC3)=C2	5.76646	0.036	2.75515	7.96102	0.0708	2.0393	7.55504	0.06074	2.4752	0	0	0	7.57496	0.05406	3.05347	5.89056	0.03651	2.83715	5.13194	0.02337	3.17711	10.9582	0.06254	5.72709	9.09685	0.0513	4.80584	8.93683	0.04351	5.29746	9.33155	0.05132	5.0395	4.96387	0.0092	4.19452	0	0	0	7.37568	0.04762	3.39293	5.78229	0.03391	2.94584
Axitinib	O=C(C1=C(SC2=CC3=C(C(/C=C/C4=CC=CC=N4)=NN3)C=C2)C=CC=C1)NC	6.09247	0.02412	3.46187	7.79951	0.02251	5.34428	7.99484	0.03964	3.67128	0	0	0	7.85695	0.03501	4.03773	5.9973	0.02278	3.51292	5.17676	0.01178	3.89232	11.6426	0.04883	6.31603	10.1518	0.0448	5.26507	9.87752	0.04091	5.41493	10.4635	0.04836	5.18791	5.22748	0.00914	4.23068	0	0	0	0	0	0	6.65227	0.03203	3.15838
Fosfluconazole	FC1=CC=C(C(CN2N=CN=C2)(OP(O)(O)=O)CN3N=CN=C3)C(F)=C1	5.82108	0.05507	1.71415	7.58069	0.08275	1.41009	7.27932	0.07405	1.75713	0	0	0	7.23966	0.05752	2.95023	5.70644	0.04091	2.65606	4.9986	0.01838	3.6281	10.5427	0.06853	5.4327	8.68596	0.05326	4.71407	8.6418	0.04676	5.15452	8.91686	0.05376	4.90765	5.37057	0.02332	3.63152	0	0	0	7.25355	0.05637	3.04998	5.66493	0.03747	2.87099
Y-33075 (dihydrochloride)	O=C(C1=CC=C([C@@H](C)N)C=C1)NC2=C3C(NC=C3)=NC=C2.[H]Cl.[H]Cl	5.66096	0.05263	1.88422	7.44335	0.08608	1.26588	7.12379	0.07313	1.87592	7.3685	0.04796	3.92711	7.1545	0.05743	3.03331	5.62396	0.04194	2.61449	4.9729	0.01634	3.80254	10.4386	0.07121	5.32827	8.54882	0.05402	4.67232	8.57262	0.0477	5.14962	8.77289	0.05314	4.95941	5.14517	0.01757	3.88443	0	0	0	7.1468	0.05756	3.01624	5.66695	0.04066	2.7494
Pipamperone	O=C(C1(N2CCCCC2)CCN(CCCC(C3=CC=C(F)C=C3)=O)CC1)N	5.76026	0.03666	2.71174	7.92992	0.06627	2.41978	7.47354	0.06127	2.37887	0	0	0	7.59409	0.05527	2.99839	5.88957	0.03766	2.7583	5.11108	0.02277	3.21851	10.9536	0.0625	5.75656	9.08807	0.05023	4.91156	8.94662	0.04387	5.29918	9.31658	0.05215	4.98016	4.94527	0.01072	4.05387	0	0	0	7.44546	0.0505	3.24663	5.81899	0.03383	3.00599
Temocapril	O=C(O)CN1C[C@@H](C2=CC=CS2)SC[C@H](N[C@H](C(OCC)=O)CCC3=CC=CC=C3)C1=O	5.83064	0.05058	1.96364	7.63335	0.07797	1.67255	7.28363	0.0718	1.79444	0	0	0	7.28472	0.0614	2.59123	5.71274	0.039	2.73169	5.0331	0.01847	3.62194	10.6269	0.06738	5.47572	8.83818	0.05444	4.67679	8.69984	0.04606	5.18174	9.05286	0.0545	4.88683	5.33429	0.02021	3.78946	0	0	0	7.35443	0.05658	3.03224	5.7347	0.03889	2.76176
Ritlecitinib	C=CC(N1[C@@H](C)CC[C@@H](NC2=C3C(NC=C3)=NC=N2)C1)=O	5.1744	0.05334	2.24794	6.62233	0.09075	1.64338	6.30782	0.07611	2.1322	6.95992	0.05662	3.85332	6.61529	0.06899	2.82999	5.21855	0.03669	3.20533	4.87234	0.01202	4.21314	9.71155	0.08279	5.16922	7.92208	0.06128	4.56024	8.16147	0.05853	4.95042	8.05347	0.05876	4.82991	6.15906	0.10475	0.41183	7.23189	0.08953	2.32013	6.532	0.07822	2.24027	5.33393	0.05406	2.3677
Ritlecitinib (tosylate)	CC(C=C1)=CC=C1S(O)(=O)=O.C=CC(N2[C@@H](C)CC[C@@H](NC3=C4C(NC=C4)=NC=N3)C2)=O	5.71222	0.03616	2.71511	7.90612	0.06735	2.3235	7.54127	0.0628	2.33936	0	0	0	7.58272	0.05547	2.98453	5.85116	0.036	2.86728	5.10918	0.02259	3.23676	10.9346	0.06369	5.65518	9.02453	0.05002	4.87783	8.93443	0.04363	5.32186	9.34172	0.05341	4.91435	4.93615	0.01007	4.1016	0	0	0	7.37377	0.04664	3.50773	5.77419	0.03351	2.99631
Pirmenol (hydrochloride)	OC(C1=CC=CC=C1)(CCCN2[C@@H](C)CCC[C@H]2C)C3=CC=CC=N3.Cl	5.83865	0.02712	3.27403	8.17155	0.05404	3.06158	7.86711	0.0541	2.75169	0	0	0	7.74917	0.04579	3.41976	6.13989	0.03651	2.68808	5.28948	0.03418	2.05789	11.2305	0.05495	6.03507	9.46974	0.04705	5.02085	9.37253	0.04007	5.58347	9.85627	0.05014	5.11496	5.03303	0.00852	4.22734	0	0	0	7.60125	0.04268	3.56595	5.84706	0.02521	3.46311
D-Serine	N[C@H](CO)C(O)=O	0	0	0	0	0	0	5.35525	0.03591	5.14198	0	0	0	0	0	0	0	0	0	0	0	0	5.30101	0.09697	4.72515	4.38236	0.07924	3.9118	4.98719	0.07681	4.53103	5.27111	0.06161	4.90527	0	0	0	0	0	0	0	0	0	0	0	0
Futibatinib	O=C(C=C)N(C1)CC[C@@H]1N(N=C2C#CC3=CC(OC)=CC(OC)=C3)C4=C2C(N)=NC=N4	5.87958	0.02481	3.43485	8.30606	0.04787	3.58962	7.923	0.04779	3.21488	0	0	0	7.80826	0.04266	3.6053	6.11912	0.03345	2.82391	5.31738	0.02646	2.71089	11.2614	0.05078	6.25825	9.36052	0.04172	5.25014	9.47929	0.04042	5.49668	10.1137	0.05064	5.12449	5.06468	0.00838	4.23914	0	0	0	7.55241	0.03744	3.86358	5.91545	0.02439	3.51228
DPCPX	O=C(N1CCC)N(CCC)C2=C(N=C(C3CCCC3)N2)C1=O	5.76919	0.04062	2.49522	7.84327	0.07203	2.03801	7.46968	0.06702	2.06776	0	0	0	7.4326	0.05595	2.92274	5.8031	0.03715	2.80868	5.09452	0.01995	3.48681	10.6852	0.06289	5.61625	8.89948	0.04963	4.89935	8.80504	0.04386	5.27013	9.13161	0.05163	4.9705	4.94837	0.00954	4.17926	0	0	0	7.32095	0.04931	3.34641	5.78119	0.03467	2.9868
Choline (bitartrate)	OCC[N+](C)(C)C.O=C(O)[C@H](O)[C@@H](O)C([O-])=O	0	0	0	0	0	0	0	0	0	0	0	0	0	0	0	0	0	0	0	0	0	5.75411	0.09865	4.69026	4.82931	0.0772	3.99677	5.41196	0.07739	4.57744	5.52203	0.06452	4.82628	0	0	0	0	0	0	0	0	0	0	0	0
N6,2′-O-Dimethyladenosine	O[C@H]1[C@@H](OC)[C@H](N2C(N=CN=C3NC)=C3N=C2)O[C@@H]1CO	5.07029	0.04687	2.72716	6.33892	0.08306	2.18701	6.06724	0.07175	2.48067	6.6662	0.05462	3.93595	6.39119	0.06475	3.15433	5.06052	0.03494	3.31376	4.81329	0.01233	4.19696	9.39561	0.08708	5.04232	7.70958	0.06401	4.51067	8.07921	0.06342	4.90896	7.84379	0.06096	4.79665	5.56303	0.10195	0.46646	6.75303	0.09662	1.92282	6.23532	0.0762	2.42613	5.24627	0.04923	2.7855
Acetylcholine (iodide)	O=C(OCC[N+](C)(C)C)C.[I-]	4.56601	0.01974	4.26939	0	0	0	5.14067	0.03553	4.60665	0	0	0	0	0	0	6.32367	0.00786	6.20548	0	0	0	6.27238	0.09645	4.82276	5.2952	0.07445	4.17626	5.91289	0.07205	4.82999	5.83033	0.06429	4.86409	5.22528	0.05609	4.38234	5.20205	0.04697	4.49617	0	0	0	4.5841	0.02452	4.21555
Benzenesulphonamide	O=S(C1=CC=CC=C1)(N)=O	4.81288	0.03122	3.78004	6.21701	0.04736	4.6501	5.37273	0.05496	3.55454	6.1162	0.1396	1.49782	6.37161	0.03792	5.11707	4.4763	0.03253	3.4001	4.8515	0.00915	4.54878	8.06214	0.09076	5.05952	6.71483	0.06948	4.41613	7.28577	0.06607	5.09987	6.95044	0.06098	4.9331	5.55132	0.09503	2.40736	5.63352	0.09106	2.62104	5.40843	0.05772	3.49898	4.80425	0.0392	3.50749
Tazarotenic acid	O=C(C1=CC=C(C#CC2=CC=C3C(C(C)(C)CCS3)=C2)N=C1)O	5.72422	0.04217	2.3821	7.80395	0.07601	1.77961	7.40824	0.06662	2.12788	0	0	0	7.46746	0.05975	2.73167	5.75206	0.03681	2.83454	5.07138	0.01863	3.59579	10.6812	0.06302	5.68687	8.79959	0.04941	4.88338	8.73502	0.04393	5.2563	9.03026	0.04985	5.08125	4.93568	0.00997	4.14581	0	0	0	7.34277	0.051	3.30067	5.72313	0.03608	2.86352
Cyclothiazide	O=S(C1=C(Cl)C=C(C2=C1)NC(C3C(C4)C=CC4C3)NS2(=O)=O)(N)=O	5.67255	0.05449	1.78906	7.43092	0.08909	1.08113	7.12507	0.07241	1.96457	7.22246	0.0426	4.20163	7.1008	0.06053	2.78652	5.60364	0.04269	2.56118	4.96376	0.01647	3.79023	10.4559	0.07295	5.25658	8.56852	0.05385	4.73239	8.50569	0.04695	5.1595	8.70896	0.05336	4.90625	5.21908	0.02075	3.73988	0	0	0	7.11396	0.05774	2.99893	5.63223	0.03996	2.78403
T807	FC1=CC=C(C2=CC3=C(C=C2)C(C=NC=C4)=C4N3)C=N1	5.77891	0.05275	1.89182	7.53031	0.08645	1.15984	7.22287	0.0732	1.82836	5.19725	0.02085	3.66101	7.22567	0.05931	2.85508	5.65745	0.04298	2.49004	4.97593	0.01774	3.67017	10.5633	0.07103	5.32889	8.69742	0.05423	4.70087	8.61375	0.047	5.15257	8.8726	0.05438	4.86551	5.43357	0.02103	3.88382	0	0	0	7.19767	0.05718	2.98397	5.63366	0.0388	2.77468
Vorapaxar	O=C(O[C@@H]1C)[C@@]2([H])[C@]1([H])[C@@H](/C=C/C3=NC=C(C=C3)C4=CC=CC(F)=C4)[C@]([C@](C5)([H])C2)([H])CC[C@H]5NC(OCC)=O	5.90275	0.02362	3.44321	7.62409	0.02451	5.07168	8.01573	0.04778	3.03954	0	0	0	7.93248	0.03744	4.03332	6.12966	0.02921	3.08743	5.09335	0.01188	3.85638	11.3617	0.04651	6.51743	9.58822	0.04193	5.22085	9.60357	0.03553	5.90289	9.92896	0.04396	5.35085	5.18116	0.01008	4.13139	0	0	0	7.75057	0.03566	4.03672	6.23706	0.02727	3.39735
Asenapine	ClC1=CC=C2OC3=CC=CC=C3[C@@](C4)([H])[C@](CN4C)([H])C2=C1	5.63927	0.05585	1.69832	7.38976	0.08939	1.08169	7.06801	0.0735	1.88145	7.15443	0.03958	4.36172	7.08962	0.05924	2.9092	5.5886	0.04238	2.59783	4.95638	0.01623	3.81117	10.4073	0.07173	5.34567	8.53786	0.05422	4.71201	8.51956	0.04761	5.162	8.67169	0.05273	4.95095	5.41495	0.02612	3.57166	0	0	0	7.06604	0.06041	2.8036	5.60953	0.04068	2.7387
Silodosin	O=C(N)C1=CC(C[C@@H](C)NCCOC2=CC=CC=C2OCC(F)(F)F)=CC3=C1N(CC3)CCCO	6.09995	0.02395	3.48257	7.65549	0.02506	4.91677	7.99391	0.04218	3.38311	0	0	0	7.84261	0.0321	4.33365	6.06021	0.02268	3.58128	5.051	0.00905	4.06149	11.6463	0.04955	6.23019	10.0842	0.0449	5.17643	9.78806	0.03701	5.74289	10.5268	0.04938	5.12973	5.18021	0.00858	4.24199	0	0	0	0	0	0	6.60201	0.03285	3.01176
Pilsicainide (hydrochloride)	O=C(CC12N(CCC2)CCC1)NC3=C(C)C=CC=C3C.Cl	5.61799	0.05471	1.80112	7.34698	0.09088	1.0071	7.04242	0.07351	1.91446	7.05391	0.0469	3.78238	7.12242	0.06295	2.73129	5.58917	0.0428	2.60343	4.94648	0.01667	3.78525	10.3931	0.07156	5.40088	8.50984	0.05444	4.71195	8.49093	0.04779	5.15702	8.64919	0.05279	4.96677	5.43323	0.02684	3.56114	0	0	0	7.1402	0.0613	2.8639	5.55563	0.04035	2.74057
Vadadustat	O=C(O)CNC(C1=NC=C(C2=CC=CC(Cl)=C2)C=C1O)=O	5.80529	0.05487	1.73213	7.56526	0.08676	1.12921	7.25937	0.07384	1.77821	0	0	0	7.25319	0.05795	2.95204	5.6815	0.0408	2.65269	4.98823	0.01822	3.63617	10.5679	0.06799	5.5214	8.6771	0.0535	4.7062	8.64579	0.04583	5.2486	8.89476	0.05372	4.90704	5.33518	0.01905	3.92119	0	0	0	7.24608	0.05786	2.95096	5.66071	0.039	2.76565
Allopurinol riboside	O=C1C(C=NN2[C@H]3[C@H](O)[C@H](O)[C@@H](CO)O3)=C2N=CN1	4.98058	0.03646	3.47372	6.35293	0.05591	4.0421	5.80002	0.07053	2.88528	6.44667	0.07815	3.2169	6.09695	0.0567	3.7538	4.80866	0.03462	3.37798	4.6918	0.01183	4.20307	8.74877	0.08773	5.12319	7.26345	0.0672	4.48668	7.69035	0.06323	5.0771	7.38726	0.06134	4.85222	5.80481	0.116	1.01076	6.31015	0.09939	2.20245	5.75529	0.06584	3.03426	5.02762	0.0439	3.21332
Gestrinone	C#C[C@]1(O)CC[C@@]2([H])[C@]3([H])CCC4=CC(CCC4=C3C=C[C@]12CC)=O	5.72407	0.0534	1.85348	7.47215	0.08609	1.23185	7.12341	0.07468	1.71003	5.17946	0.0193	3.78019	7.21505	0.05825	2.99298	5.63991	0.04242	2.56468	4.98875	0.0164	3.79977	10.5295	0.07089	5.39056	8.60456	0.05381	4.70372	8.54772	0.0475	5.10477	8.81622	0.05315	4.96332	5.29792	0.02008	3.84237	0	0	0	7.14794	0.05722	2.99988	5.65916	0.03778	2.92064
Zanubrutinib	NC(C1=C2N(N=C1C3=CC=C(OC4=CC=CC=C4)C=C3)[C@H](C5CCN(C(C=C)=O)CC5)CCN2)=O	6.52312	0.02411	3.56324	7.77688	0.01893	5.45246	6.75671	0.02042	4.24936	0	0	0	0	0	0	6.0151	0.01612	4.03638	4.99104	0.00538	4.33107	11.5513	0.03919	6.73951	9.54668	0.03174	5.64941	9.63251	0.02816	6.1754	10.1206	0.03336	6.02432	0	0	0	0	0	0	0	0	0	7.38819	0.03267	3.37744
Flurbiprofen axetil	O=C(OC(OC(C)=O)C)C(C)C1=CC=C(C2=CC=CC=C2)C(F)=C1	5.82572	0.05413	1.72595	7.67186	0.08036	1.58562	7.33912	0.07595	1.58658	0	0	0	7.28365	0.05937	2.78682	5.6841	0.03926	2.7102	5.01887	0.01825	3.63672	10.6148	0.06665	5.56685	8.75237	0.05305	4.73414	8.64819	0.04542	5.21075	8.97643	0.05395	4.89225	5.52633	0.02303	3.78213	0	0	0	7.33923	0.05793	2.95421	5.69393	0.03748	2.85532
Ibuprofen piconol	O=C(OCC1=NC=CC=C1)C(C)C2=CC=C(CC(C)C)C=C2	5.78309	0.04882	2.04112	7.6721	0.08453	1.19308	7.34336	0.07135	1.8741	0	0	0	7.28718	0.05601	2.99421	5.69486	0.03815	2.77074	5.02881	0.01727	3.70651	10.6846	0.06836	5.44474	8.79152	0.05269	4.75276	8.69925	0.04546	5.21458	9.0325	0.05496	4.81987	5.57367	0.02564	3.60838	0	0	0	7.33872	0.05465	3.14964	5.7179	0.03749	2.84431
Avapritinib	CN1N=CC(C2=CN3C(C(N4CCN(C5=NC=C([C@@](C)(N)C6=CC=C(F)C=C6)C=N5)CC4)=NC=N3)=C2)=C1	7.06729	0.02566	3.45562	8.44264	0.01983	5.65139	7.83874	0.01243	6.08996	0	0	0	0	0	0	6.12705	0.01382	4.18164	5.09433	0.00522	4.35911	11.9959	0.03468	7.115	10.1218	0.02972	5.93913	10.0976	0.02883	6.04004	10.1848	0.02819	6.21698	0	0	0	0	0	0	0	0	0	0	0	0
Gefapixant	O=S(C1=CC(OC2=CN=C(N)N=C2N)=C(C(C)C)C=C1OC)(N)=O	5.79506	0.05448	1.7999	7.5337	0.08339	1.41886	7.19506	0.0726	1.87118	5.23613	0.01662	4.01708	7.18305	0.05886	2.86716	5.66726	0.04319	2.5002	4.97503	0.01746	3.69552	10.5917	0.07083	5.39799	8.70685	0.05527	4.65398	8.58389	0.04589	5.21886	8.86243	0.05326	4.95668	5.3977	0.02317	3.69873	0	0	0	7.17684	0.05627	3.05036	5.67837	0.03965	2.77097
Olaparib	O=C(C1=CC(CC(C2=C3C=CC=C2)=NNC3=O)=CC=C1F)N4CCN(C(C5CC5)=O)CC4	6.07272	0.02429	3.44954	7.72992	0.02284	5.26327	8.15382	0.04276	3.53535	0	0	0	8.01572	0.03864	3.84206	6.18614	0.02834	3.1252	5.16169	0.01188	3.87879	11.7904	0.05067	6.31691	9.83882	0.04168	5.33649	9.72791	0.03622	5.81559	10.1337	0.04569	5.19916	5.22567	0.00888	4.26607	0	0	0	0	0	0	6.73478	0.03751	2.68373
Oxyphenisatin acetate	O=C1NC2=C(C=CC=C2)C1(C3=CC=C(OC(C)=O)C=C3)C4=CC=C(OC(C)=O)C=C4	5.72825	0.03342	2.92614	7.93768	0.0662	2.3871	7.53638	0.06226	2.31687	0	0	0	7.59842	0.0534	3.1214	5.88477	0.03728	2.75902	5.12522	0.02223	3.26135	11.0177	0.06347	5.69669	9.08223	0.05041	4.85551	8.97212	0.04238	5.41878	9.35294	0.05204	4.98998	4.9878	0.01011	4.14008	0	0	0	7.41566	0.04674	3.49724	5.80533	0.03272	3.06171
Chlorthenoxazine	O=C1NC(CCCl)OC2=CC=CC=C12	5.06219	0.04972	2.56667	6.37147	0.08241	2.23492	6.08273	0.07772	2.18155	6.68898	0.05515	3.92104	6.41966	0.06472	3.17142	5.10167	0.03353	3.41871	4.81256	0.01161	4.22975	9.43527	0.08678	5.07977	7.73706	0.06502	4.47444	8.09543	0.06287	4.94099	7.86444	0.06081	4.812	5.60641	0.11504	-0.16768	6.70525	0.09843	1.76468	6.2332	0.07539	2.44931	5.27034	0.05405	2.55728
Dasatinib	O=C(C1=CN=C(S1)NC2=NC(C)=NC(N3CCN(CC3)CCO)=C2)NC4=C(C=CC=C4Cl)C	6.26767	0.02351	3.52102	7.66251	0.02089	5.22229	7.11404	0.02437	4.26791	0	0	0	5.67531	0.01642	3.75697	5.91815	0.01632	4.01161	4.98686	0.00623	4.2586	11.4263	0.03999	6.7555	9.4917	0.0315	5.81235	9.41357	0.02837	6.10018	9.8948	0.03536	5.76411	0	0	0	0	0	0	0	0	0	7.17019	0.03219	3.40993
Tazanolast	O=C(OCCCC)C(NC1=CC=CC(C2=NN=NN2)=C1)=O	5.6052	0.05695	1.67883	7.32327	0.0953	0.75276	7.01035	0.07355	1.93914	7.13847	0.04124	4.29521	7.04343	0.06429	2.61042	5.55074	0.04087	2.73267	4.92537	0.01683	3.76559	10.3491	0.07246	5.35322	8.47116	0.05527	4.66053	8.4852	0.04831	5.1542	8.65418	0.05479	4.87771	5.39078	0.02922	3.37611	0	0	0	7.06169	0.0614	2.82795	5.62106	0.04285	2.66639
Ruboxistaurin	O=C1NC(C(C2=CN(C3=CC=CC=C32)CCO[C@H](CN(C)C)CC4)=C1C5=CN4C6=CC=CC=C56)=O	6.6969	0.02422	3.54466	8.49938	0.02545	5.18806	7.97589	0.02378	4.88112	0	0	0	0	0	0	5.941	0.01444	4.06143	5.03489	0.00486	4.40181	12.0899	0.04123	6.72381	10.1978	0.0337	5.81222	10.2166	0.02995	6.31855	10.514	0.03515	5.93958	0	0	0	0	0	0	0	0	0	4.56461	0.00139	4.38385
Prostaglandin E2	CCCCC[C@H](O)/C=C/[C@@H]1[C@H](C(C[C@H]1O)=O)C/C=C\CCCC(O)=O	4.99895	0.04521	2.92435	6.21181	0.07561	2.74211	5.86009	0.06935	2.67731	6.68459	0.07272	3.34711	6.28087	0.05837	3.60196	4.9582	0.0326	3.46226	4.76078	0.01181	4.21874	9.11038	0.08784	5.07909	7.50541	0.0663	4.4628	7.89726	0.06344	4.98592	7.64522	0.06003	4.89014	5.33126	0.12279	-0.30363	6.49312	0.22595	-3.87631	5.98884	0.07402	2.59289	5.15445	0.04963	2.87681
Uridine 5'-monophosphate	O[C@H]1[C@@H](O)[C@H](N2C(NC(C=C2)=O)=O)O[C@@H]1COP(O)(O)=O	4.69092	0.02964	3.98458	0	0	0	5.53879	0.05125	4.31757	4.92437	0.14317	1.51276	0	0	0	4.50748	0.02231	3.97586	0	0	0	7.1915	0.09348	4.96404	6.03847	0.07173	4.32923	6.65538	0.06989	4.9899	6.39971	0.06159	4.9322	5.06862	0.07217	3.34892	5.46488	0.05997	4.03585	4.80164	0.05753	3.43075	4.67196	0.03024	3.95132
Sorafenib	O=C(NC(C=C1)=CC=C1OC2=CC(C(NC)=O)=NC=C2)NC3=CC=C(Cl)C(C(F)(F)F)=C3	5.70114	0.03174	2.97711	8.05098	0.06268	2.67061	7.53926	0.06101	2.30235	0	0	0	7.6464	0.05364	3.04175	5.98823	0.03775	2.74778	5.1552	0.02296	3.18494	11.1614	0.06337	5.72215	9.24069	0.05191	4.78492	9.07627	0.04291	5.39307	9.44483	0.05239	4.94798	4.9732	0.01078	4.04813	0	0	0	7.45609	0.04564	3.53855	5.84339	0.02974	3.29098
Pazopanib	O=S(C1=CC(NC2=NC=CC(N(C3=CC4=NN(C(C)=C4C=C3)C)C)=N2)=CC=C1C)(N)=O	6.47186	0.02575	3.43924	7.75753	0.0235	4.99057	6.89556	0.02528	3.91854	0	0	0	0	0	0	5.87475	0.01611	3.97738	4.98599	0.00655	4.21474	11.4584	0.03948	6.80929	9.38319	0.02935	5.92763	9.60814	0.02787	6.32693	9.88796	0.03402	5.88213	0	0	0	0	0	0	0	0	0	7.22435	0.0347	3.13889
Masitinib	O=C(NC1=CC=C(C(NC2=NC(C3=CC=CN=C3)=CS2)=C1)C)C4=CC=C(CN5CCN(CC5)C)C=C4	7.00575	0.02609	3.39062	8.60871	0.02851	4.65809	7.28419	0.01869	4.69467	0	0	0	0	0	0	6.09004	0.01386	4.16951	5.07501	0.00549	4.31417	12.3638	0.03789	7.11301	10.3358	0.0335	5.69377	10.4022	0.031	6.10561	10.816	0.03456	6.0264	0	0	0	0	0	0	0	0	0	4.50759	0.00228	4.19123
Vorinostat	O=C(NC1=CC=CC=C1)CCCCCCC(NO)=O	5.28986	0.05568	1.99558	6.78099	0.10036	0.84339	6.53037	0.07511	2.08659	6.96153	0.04859	4.08683	6.78919	0.07377	2.42492	5.28797	0.0386	3.00438	4.85798	0.015	3.97052	9.87484	0.07803	5.25834	8.14185	0.06071	4.55015	8.2868	0.0553	5.01635	8.24751	0.057	4.87519	5.54604	0.05141	2.5046	7.39314	0.08339	2.4595	6.74448	0.07233	2.4654	5.44796	0.05197	2.37345
Panobinostat	O=C(/C=C/C1=CC=C(CNCCC2=C(NC3=C2C=CC=C3)C)C=C1)NO	5.90491	0.02507	3.40489	8.28232	0.04488	3.807	7.83928	0.0492	2.9338	0	0	0	7.73094	0.03856	3.88626	6.0449	0.03069	2.98506	5.23722	0.02044	3.19859	11.396	0.05102	6.30892	9.54247	0.04429	5.12629	9.52469	0.04069	5.46753	10.0328	0.04842	5.2041	5.07283	0.00997	4.07828	0	0	0	7.42178	0.03154	4.2766	5.94523	0.02355	3.5965
Panobinostat (lactate)	O=C(NO)/C=C/C1=CC=C(CNCCC2=C(C)NC3=C2C=CC=C3)C=C1.OC(C)C(O)=O	6.13952	0.02334	3.54275	7.87613	0.02401	5.20508	7.88344	0.03555	3.92807	0	0	0	8.01857	0.03595	4.0195	5.77533	0.01706	3.8768	5.06314	0.00906	4.05505	11.7391	0.04713	6.49528	10.0197	0.04257	5.28398	9.75702	0.03549	5.80885	10.8045	0.05063	5.17188	0	0	0	0	0	0	0	0	0	6.69489	0.03009	3.34675
Belinostat	O=S(NC1=CC=CC=C1)(C2=CC(/C=C/C(NO)=O)=CC=C2)=O	5.81353	0.05347	1.82263	7.59242	0.08356	1.35564	7.31234	0.07412	1.78034	0	0	0	7.28341	0.05866	2.90536	5.70982	0.04197	2.57744	4.99851	0.01805	3.65124	10.5642	0.0704	5.30925	8.65436	0.05175	4.79156	8.58302	0.04567	5.17656	8.93853	0.05507	4.8278	5.4282	0.02455	3.59567	0	0	0	7.26738	0.05722	2.99633	5.65161	0.04013	2.65612
Bortezomib	OB(O)[C@H](CC(C)C)NC([C@@H](NC(C1=NC=CN=C1)=O)CC2=CC=CC=C2)=O	5.83923	0.05053	1.98368	7.68465	0.08	1.58043	7.35347	0.07456	1.66407	0	0	0	7.31278	0.05741	2.93227	5.71428	0.0379	2.82229	5.01585	0.01854	3.60159	10.6565	0.06726	5.52405	8.79382	0.05317	4.73695	8.67625	0.04452	5.2788	9.02596	0.05498	4.83089	5.52966	0.02328	3.75348	0	0	0	7.31558	0.05586	3.05301	5.71673	0.04105	2.58437
Mirdametinib	O=C(C1=CC=C(C(F)=C1NC2=CC=C(I)C=C2F)F)NOC[C@H](O)CO	5.34969	0.05664	1.82167	6.95707	0.10086	0.67502	6.68371	0.07611	1.943	7.10047	0.04752	4.14045	6.90663	0.06536	2.83547	5.34908	0.03905	2.91671	4.87093	0.01477	3.9512	10.0724	0.07705	5.27326	8.31481	0.06072	4.53297	8.38227	0.05623	4.88007	8.39988	0.05732	4.82963	5.72789	0.04768	2.75823	7.68644	0.08071	2.65942	6.82897	0.06882	2.54265	5.58045	0.05433	2.19642
Sunitinib	O=C(NCCN(CC)CC)C1=C(NC(/C=C2C(NC3=C\2C=C(C=C3)F)=O)=C1C)C	5.81697	0.02897	3.1509	8.18899	0.05311	3.30213	7.79628	0.05729	2.52435	0	0	0	7.92484	0.05227	3.11527	6.11737	0.03821	2.60145	5.19228	0.02739	2.67143	11.2268	0.05556	6.11422	9.35499	0.04641	5.08395	9.26109	0.04256	5.34478	9.8075	0.05176	5.04469	4.97431	0.00991	4.06204	0	0	0	7.64327	0.04404	3.59049	5.77553	0.02546	3.43282
Vandetanib	FC1=CC(Br)=CC=C1NC2=NC=NC3=CC(OCC4CCN(CC4)C)=C(C=C23)OC	5.92695	0.0244	3.47377	8.06515	0.03876	4.16737	7.97787	0.04961	2.98951	0	0	0	7.8575	0.03906	3.92939	6.02639	0.02889	3.12111	5.12471	0.01409	3.70764	11.4922	0.05322	6.14079	9.50517	0.04243	5.23861	9.56411	0.04	5.54155	10.2195	0.05072	5.11929	5.09432	0.01028	4.06067	0	0	0	7.73204	0.0356	4.152	6.14965	0.02595	3.53996
Afatinib	O=C(NC1=C(C=C2C(C(NC3=CC(Cl)=C(C=C3)F)=NC=N2)=C1)O[C@H]4CCOC4)/C=C/CN(C)C	5.94441	0.0235	3.52751	8.12927	0.03563	4.46601	8.08036	0.045	3.45311	0	0	0	7.94888	0.04093	3.7404	6.08719	0.02842	3.16523	5.09957	0.01156	3.91075	11.4802	0.05115	6.22111	9.70276	0.04269	5.31272	9.56149	0.03805	5.64858	10.2855	0.0501	5.13383	5.11627	0.00895	4.19644	0	0	0	7.62349	0.03142	4.39248	6.32453	0.03007	3.23226
Betrixaban	N=C(N(C)C)C(C=C1)=CC=C1C(NC2=CC=C(OC)C=C2C(NC(C=C3)=NC=C3Cl)=O)=O	6.09961	0.02417	3.46665	7.59258	0.02338	5.04572	7.9818	0.03753	3.89306	0	0	0	7.93031	0.03618	3.98885	5.98977	0.02304	3.47946	5.16852	0.01173	3.89021	11.7664	0.04984	6.33609	10.0193	0.04364	5.26502	9.73498	0.03712	5.69029	10.4886	0.04806	5.25201	5.22108	0.00902	4.23815	0	0	0	0	0	0	6.75675	0.03157	3.3169
Linagliptin	O=C1N(C2=C(C(N1CC3=NC(C)=C4C=CC=CC4=N3)=O)N(CC#CC)C(N5CCC[C@@H](N)C5)=N2)C	5.9373	0.02489	3.40345	8.13183	0.03958	4.10222	8.05946	0.04573	3.40349	0	0	0	7.82334	0.03973	3.77789	6.0875	0.02928	3.10593	5.0735	0.01187	3.86545	11.49	0.05168	6.22836	9.60861	0.04433	5.0951	9.60481	0.03912	5.62144	10.3058	0.05201	5.01072	5.10315	0.00885	4.20243	0	0	0	7.40015	0.03337	4.00311	6.18008	0.02543	3.59141
Saxagliptin	N[C@@H]([C@](C[C@H](C1)C2)(C[C@@H]1C3)C[C@]23O)C(N([C@@H](C4)C#N)[C@@H]5[C@H]4C5)=O	5.08699	0.05011	2.52993	6.40005	0.08573	2.02568	6.13644	0.07719	2.19748	6.71024	0.05663	3.82069	6.47782	0.06429	3.19751	5.11493	0.03581	3.28788	4.81617	0.01189	4.20926	9.48602	0.08861	4.96453	7.79283	0.06878	4.28483	8.10525	0.06227	4.92779	7.88448	0.061	4.772	5.73365	0.10555	0.34761	6.83215	0.09281	2.09644	6.28392	0.07615	2.39808	5.27067	0.04881	2.77989
Saxagliptin (hydrate)	N[C@@H]([C@](C[C@H](C1)C2)(C[C@@H]1C3)C[C@]23O)C(N([C@@H](C4)C#N)[C@@H]5[C@H]4C5)=O.O	5.0686	0.0505	2.51698	6.373	0.08421	2.11816	6.10239	0.07623	2.25086	6.66989	0.05517	3.88216	6.44958	0.06703	3.06263	5.08253	0.03561	3.28336	4.81278	0.01161	4.22615	9.43534	0.08624	5.0779	7.76388	0.06477	4.49193	8.10067	0.0628	4.92772	7.87285	0.06055	4.81487	5.5894	0.10339	0.36526	6.79252	0.09741	1.87053	6.24831	0.07521	2.44817	5.28275	0.05053	2.73158
Repotrectinib	O=C1NC[C@H](C)OC2=CC=C(F)C=C2[C@@H](C)NC3=NC4=C1C=NN4C=C3	5.73966	0.05286	1.86863	7.52063	0.086	1.22332	7.24272	0.07534	1.7259	5.21478	0.01763	3.9241	7.22267	0.05646	3.08806	5.65592	0.04365	2.45933	4.99989	0.01643	3.79702	10.5792	0.07132	5.35672	8.62894	0.05286	4.7582	8.56643	0.0459	5.20751	8.81854	0.05239	4.98196	5.43991	0.02273	3.77533	0	0	0	7.16083	0.05534	3.10845	5.65381	0.03871	2.81894
Zotepine	ClC1=CC=C(SC2=CC=CC=C2C=C3OCCN(C)C)C3=C1	5.79055	0.02707	3.29264	8.19579	0.0564	2.99128	7.83004	0.05528	2.72943	0	0	0	7.99016	0.05203	3.18884	6.09834	0.03634	2.74468	5.18311	0.02784	2.61458	11.1172	0.0542	6.11594	9.46467	0.04797	5.038	9.32812	0.04201	5.4518	9.69093	0.05064	5.01769	5.00787	0.01038	4.05001	0	0	0	7.57985	0.04358	3.5583	5.77368	0.02547	3.4236
Monomethyl fumarate	O=C(OC)/C=C/C(O)=O	4.567	0.02098	4.25761	0	0	0	5.54145	0.03835	4.97582	0	0	0	0	0	0	0	0	0	0	0	0	6.1758	0.09655	4.75186	5.22667	0.07542	4.11435	5.83851	0.07344	4.75541	5.76088	0.06365	4.82222	5.07306	0.05206	4.30521	5.21258	0.06191	4.2995	0	0	0	4.76949	0.02495	4.40158
Neflamapimod	O=C1N=CN(C(C=C2)=C1C3=C(Cl)C=CC=C3Cl)N=C2SC4=CC=C(F)C=C4F	5.8051	0.02678	3.29546	8.17947	0.0511	3.3897	7.79325	0.05508	2.63093	0	0	0	7.69911	0.04345	3.62686	6.08719	0.03812	2.51479	5.22652	0.03049	2.36872	11.1735	0.0536	6.15008	9.37034	0.04549	5.10658	9.3122	0.04154	5.41894	9.89758	0.05198	5.02567	4.93762	0.00852	4.13907	0	0	0	7.65584	0.04224	3.69728	5.72694	0.02415	3.46391
Toceranib (phosphate)	O=C(NCCN1CCCC1)C2=C(NC(/C=C3C(NC4=C\3C=C(C=C4)F)=O)=C2C)C.O=P(O)(O)O	5.76386	0.02632	3.30476	8.33323	0.05681	3.02545	7.88086	0.05819	2.44399	0	0	0	7.68538	0.04345	3.62581	6.13549	0.03649	2.72604	5.23576	0.03019	2.41505	11.2111	0.05585	5.99301	9.31	0.04435	5.16685	9.32079	0.04101	5.48981	9.80778	0.05111	5.03266	5.04765	0.00708	4.38584	0	0	0	7.61746	0.04245	3.65152	5.76821	0.02488	3.44414
Regorafenib	O=C(NC1=CC=C(C(C(F)(F)F)=C1)Cl)NC2=CC=C(OC3=CC(C(NC)=O)=NC=C3)C=C2F	5.736	0.03434	2.81372	7.96155	0.06272	2.62449	7.57047	0.06162	2.32717	0	0	0	7.67991	0.05478	3.01805	5.97356	0.03677	2.84449	5.15182	0.02256	3.23412	10.9439	0.06124	5.7322	9.14851	0.05101	4.80735	9.07393	0.0419	5.51241	9.42042	0.05257	4.9469	4.97756	0.00988	4.13651	0	0	0	7.40501	0.04656	3.44276	5.78018	0.03417	2.87258
Bepridil hydrochloride	[H]Cl.CC(C)COCC(N1CCCC1)CN(C2=CC=CC=C2)CC3=CC=CC=C3	5.98041	0.02361	3.47495	7.50168	0.03057	4.25753	8.21486	0.04692	3.23463	0	0	0	7.89855	0.03567	4.11299	6.29411	0.03238	2.85803	5.12656	0.01169	3.8858	11.514	0.04775	6.44652	9.93482	0.04436	5.22697	9.6348	0.03626	5.78626	10.253	0.04701	5.2638	5.17778	0.01188	3.91716	0	0	0	7.78656	0.03658	3.9039	6.45176	0.02923	3.34962
(Z)-Semaxanib	O=C(NC1=C/2C=CC=C1)C2=C/C3=C(C)C=C(C)N3	5.7527	0.05286	1.90128	7.48815	0.08928	0.98324	7.16202	0.07663	1.57853	5.21968	0.01563	4.08103	7.19677	0.05925	2.87953	5.64937	0.04429	2.42244	4.9939	0.01666	3.77998	10.5481	0.0705	5.41134	8.67563	0.05376	4.76051	8.6005	0.04632	5.22543	8.82436	0.05354	4.92301	5.46447	0.02513	3.6335	0	0	0	7.14091	0.05634	3.03584	5.63941	0.03907	2.79294
Proglumide (sodium)	O=C(O[Na])CCC(NC(C1=CC=CC=C1)=O)C(N(CCC)CCC)=O	5.60829	0.05803	1.63932	7.25344	0.09641	0.65951	6.98299	0.07705	1.71343	6.90738	0.04179	4.049	7.08761	0.06149	2.88196	5.53707	0.04219	2.65117	4.91572	0.01638	3.79755	10.361	0.0744	5.27645	8.48906	0.05655	4.62283	8.52845	0.05127	5.02198	8.62215	0.05398	4.93133	5.36803	0.02256	3.8249	0	0	0	7.03277	0.06175	2.80934	5.57962	0.04028	2.82458
Talniflumate	O=C(C1=CC=CN=C1NC2=CC=CC(C(F)(F)F)=C2)OC3OC(C4=C3C=CC=C4)=O	5.84376	0.03017	3.08337	8.09124	0.0526	3.2777	7.75782	0.05482	2.74185	0	0	0	7.93397	0.054	2.99249	6.05035	0.03669	2.69288	5.17092	0.02699	2.70186	11.119	0.05468	6.11492	9.31948	0.04693	5.02485	9.27463	0.04188	5.44211	9.6625	0.05027	5.06209	5.02474	0.00909	4.19338	0	0	0	7.55859	0.04234	3.68428	5.79511	0.02531	3.47891
Stiripentol	CC(C)(C)C(O)/C=C/C1=CC=C(OCO2)C2=C1	4.98044	0.03927	3.30222	5.95594	0.07755	2.64176	5.74197	0.07124	2.69759	6.3486	0.07409	3.18211	6.09751	0.05473	3.75857	4.8731	0.0316	3.52246	4.72283	0.0122	4.20135	8.86794	0.08975	5.03347	7.34222	0.0675	4.45761	7.78337	0.06385	5.05454	7.46418	0.06181	4.82383	5.85203	0.12746	0.40496	6.44397	0.09907	2.21027	5.86284	0.06904	2.91238	5.05347	0.04659	3.06252
Tirbanibulin	O=C(CC1=NC=C(C2=CC=C(OCCN3CCOCC3)C=C2)C=C1)NCC4=CC=CC=C4	6.50109	0.0262	3.4442	7.60715	0.02013	5.25849	7.12265	0.02493	4.21447	0	0	0	5.69736	0.00461	5.15984	5.82606	0.01639	3.91442	4.97538	0.00639	4.23033	11.2927	0.03867	6.78145	9.41701	0.03202	5.6816	9.54442	0.03009	6.03397	9.91511	0.03481	5.85367	0	0	0	0	0	0	0	0	0	7.21309	0.03714	2.87998
8-Chloroadenosine	O[C@H]1[C@@H](O)[C@H](N2C(N=CN=C3N)=C3N=C2Cl)O[C@@H]1CO	5.11927	0.05027	2.54522	6.37537	0.08174	2.18974	6.16364	0.07283	2.43398	6.75108	0.05568	3.89977	6.51212	0.0654	3.16319	5.08987	0.03519	3.28776	4.82044	0.01203	4.20431	9.453	0.086	5.04898	7.80828	0.06446	4.50735	8.0827	0.06339	4.83651	7.91203	0.0615	4.76362	5.72883	0.10496	0.35419	6.87335	0.0928	2.12143	6.30027	0.07561	2.42854	5.28006	0.04959	2.74049
Fasudil (Hydrochloride)	O=S(C1=CC=CC2=C1C=CN=C2)(N3CCNCCC3)=O.Cl[H]	5.73796	0.03871	2.6036	7.83553	0.07496	1.76555	7.44105	0.06738	1.98429	0	0	0	7.523	0.05543	3.03411	5.79126	0.03625	2.85603	5.10614	0.02047	3.44866	10.726	0.06173	5.73066	8.94452	0.05134	4.78674	8.82437	0.04203	5.42412	9.13431	0.05042	5.05094	4.92973	0.01	4.11967	0	0	0	7.37934	0.05003	3.32749	5.78209	0.03577	2.88566
Raclopride	O=C(NC[C@H]1N(CC)CCC1)C2=C(OC)C(Cl)=CC(Cl)=C2O	5.17712	0.05694	2.06632	6.5797	0.09047	1.63721	6.32222	0.07566	2.18841	6.93244	0.05538	3.90704	6.64378	0.07199	2.71046	5.18353	0.0373	3.14543	4.86291	0.01155	4.23189	9.64443	0.08113	5.21207	7.93042	0.0616	4.56575	8.12346	0.05713	5.00359	8.05896	0.0582	4.87938	6.02698	0.09879	0.62991	7.16227	0.08993	2.2489	6.52685	0.07762	2.28607	5.32545	0.05245	2.46
Fasudil	O=S(C1=CC=CC2=C1C=CN=C2)(N3CCNCCC3)=O	5.70412	0.0449	2.12502	7.78731	0.07734	1.62315	7.44777	0.06753	2.0653	0	0	0	7.44651	0.05833	2.79723	5.76148	0.0363	2.86816	5.08216	0.0184	3.61703	10.7034	0.06415	5.59001	8.84583	0.04976	4.87968	8.81855	0.04477	5.25355	9.05975	0.05011	5.06589	4.9313	0.00994	4.13939	0	0	0	7.35088	0.05083	3.30233	5.77528	0.03398	3.06665
Fasudil (dihydrochloride)	O=S(C1=CC=CC2=C1C=CN=C2)(N3CCNCCC3)=O.[H]Cl.[H]Cl	5.75377	0.03679	2.72791	7.87329	0.07381	1.80804	7.46155	0.06256	2.3157	0	0	0	7.51494	0.05508	2.98407	5.8368	0.0363	2.85103	5.10422	0.02454	3.08754	10.8612	0.06445	5.56012	9.00902	0.05045	4.85965	8.96707	0.04484	5.27893	9.25868	0.0518	4.99831	4.90037	0.01149	3.95516	0	0	0	7.36803	0.04813	3.40873	5.73762	0.03276	3.0432
Raltegravir	O=C(C(O)=C(C(NCC1=CC=C(C=C1)F)=O)N=C2C(C)(C)NC(C3=NN=C(C)O3)=O)N2C	5.83295	0.02957	3.12594	8.1468	0.0561	3.01206	7.81712	0.05582	2.70749	0	0	0	7.90592	0.05228	3.12056	6.07274	0.0361	2.76792	5.16449	0.02812	2.59016	11.2036	0.05555	6.11898	9.37904	0.04746	5.0348	9.21154	0.04132	5.42887	9.88249	0.05393	4.94579	4.99227	0.00974	4.10039	0	0	0	7.56949	0.04313	3.62168	5.78837	0.02619	3.39069
Raltegravir (potassium)	O=C(C(N=C(C(NC(C1=NN=C(C)O1)=O)(C)C)N2C)=C(O[K])C2=O)NCC3=CC=C(F)C=C3	5.732	0.04212	2.42341	7.76692	0.07506	1.87105	7.45619	0.07153	1.83805	0	0	0	7.40093	0.05891	2.77419	5.71138	0.03696	2.80803	5.06479	0.01863	3.60186	10.7898	0.06811	5.43998	8.87568	0.05228	4.77154	8.82327	0.04607	5.20492	9.08412	0.05317	4.90811	5.57941	0.02217	3.83824	0	0	0	7.42456	0.05495	3.11198	5.70935	0.03619	2.86719
Epirizole	CC1=CC(OC)=NC(N2N=C(C)C=C2OC)=N1	5.39088	0.05829	1.75097	6.94757	0.09735	0.86903	6.69522	0.07976	1.7151	7.12359	0.04749	4.15795	6.88241	0.06689	2.70547	5.34744	0.03948	2.88203	4.87393	0.01474	3.95376	10.091	0.07842	5.1941	8.28555	0.06017	4.53027	8.39163	0.05301	5.08165	8.40438	0.05642	4.88147	5.74019	0.05046	2.58927	7.79149	0.08236	2.64861	6.85732	0.07185	2.3708	5.59521	0.05469	2.18015
Estramustine	C[C@@]12[C@](CC[C@@H]2O)([H])[C@@]3([H])[C@@](CC1)([H])C4=CC=C(OC(N(CCCl)CCCl)=O)C=C4CC3	5.42515	0.05506	1.85167	7.10144	0.09977	0.62542	6.81148	0.07748	1.78217	6.89497	0.03922	4.34935	6.98187	0.0639	2.83415	5.42256	0.04033	2.80481	4.86389	0.01586	3.83505	10.1882	0.0775	5.15786	8.40715	0.05927	4.55985	8.48731	0.05382	4.99421	8.50111	0.0566	4.82718	5.43141	0.03387	3.23275	8.06045	0.07771	3.01653	6.95405	0.0779	1.8979	5.5191	0.04541	2.57139
Trimetrexate	NC1=C(C(C)=C2CNC3=CC(OC)=C(OC)C(OC)=C3)C(C=C2)=NC(N)=N1	5.75668	0.0391	2.5773	7.86559	0.07448	1.80938	7.48659	0.06953	1.83303	0	0	0	7.48677	0.05482	3.02917	5.80249	0.03689	2.80298	5.11283	0.0205	3.44617	10.8112	0.06371	5.63102	8.93378	0.04964	4.89758	8.88438	0.04404	5.30344	9.14348	0.0505	5.03959	4.97617	0.00912	4.23488	0	0	0	7.29538	0.04844	3.35643	5.73416	0.0336	3.00249
Linezolid	O=C(O[C@H]1CNC(C)=O)N(C1)C2=CC(F)=C(N3CCOCC3)C=C2	5.64907	0.0555	1.75128	7.36632	0.09435	0.73944	7.03719	0.07451	1.80391	7.08349	0.04225	4.11617	7.09919	0.05744	3.06499	5.57696	0.04317	2.54492	4.94807	0.01651	3.78838	10.3557	0.07178	5.31437	8.53338	0.0539	4.74745	8.51222	0.04922	5.05554	8.68887	0.05341	4.94014	5.40979	0.02588	3.59185	0	0	0	7.14728	0.06116	2.85365	5.61433	0.04162	2.69107
Asciminib	O=C(C1=CC(C2=NNC=C2)=C(N3C[C@H](O)CC3)N=C1)NC4=CC=C(OC(F)(Cl)F)C=C4	5.79895	0.02966	3.11879	8.13381	0.05787	2.90399	7.78949	0.05961	2.40276	0	0	0	7.89842	0.05335	3.07721	6.08758	0.03731	2.71587	5.20184	0.0268	2.78107	11.2343	0.05775	6.01597	9.29867	0.04764	4.99797	9.21936	0.04232	5.3955	9.77699	0.05545	4.76663	5.04531	0.00918	4.21557	0	0	0	7.49218	0.04165	3.72887	5.73936	0.02621	3.37057
Asciminib (hydrochloride)	O=C(NC1=CC=C(C=C1)OC(Cl)(F)F)C2=CC(C3=NNC=C3)=C(N=C2)N4C[C@@H](CC4)O.[H]Cl	5.87392	0.02471	3.41133	8.15418	0.04132	4.03688	7.93225	0.04795	3.15436	0	0	0	7.73374	0.04051	3.69711	6.03023	0.02924	3.11677	5.24191	0.02057	3.19191	11.2579	0.05176	6.10005	9.53606	0.04274	5.27694	9.57923	0.04215	5.37854	10.0667	0.05026	5.05863	5.09131	0.00886	4.20835	0	0	0	7.22286	0.03171	4.06303	5.94957	0.02549	3.40988
Vorasidenib	C[C@@H](NC1=NC(C2=NC(Cl)=CC=C2)=NC(N[C@H](C)C(F)(F)F)=N1)C(F)(F)F	5.42357	0.05884	1.64627	7.04408	0.09835	0.73072	6.75674	0.0766	1.83914	6.8381	0.03842	4.37202	6.94317	0.06235	2.9405	5.39125	0.03962	2.84879	4.87092	0.01617	3.8331	10.1825	0.07686	5.25034	8.34096	0.05839	4.59256	8.43689	0.05421	4.96143	8.48956	0.05651	4.86258	5.71945	0.04314	2.95008	8.08535	0.09066	2.26528	6.91569	0.06654	2.64386	5.64741	0.0549	2.12327
Pamiparib	O=C1NN=C2CN(CCC3)[C@@]3(C)C(N4)=C2C5=C4C=C(F)C=C51	5.7741	0.04535	2.21792	7.75006	0.079	1.55507	7.40789	0.07157	1.79549	0	0	0	7.40951	0.05954	2.74054	5.7304	0.03731	2.80514	5.0539	0.01812	3.63344	10.7482	0.06616	5.56036	8.89662	0.05197	4.82162	8.77764	0.04516	5.23673	9.10139	0.05331	4.92305	5.43637	0.02273	3.6544	0	0	0	7.40962	0.05487	3.10671	5.72877	0.03724	2.80848
Pamapimod	O=C1C(OC2=CC=C(F)C=C2F)=CC3=CN=C(NC(CCO)CCO)N=C3N1C	5.79004	0.04617	2.1778	7.78042	0.07669	1.78095	7.3633	0.07076	1.82742	0	0	0	7.41443	0.05876	2.81781	5.73262	0.03701	2.83767	5.06269	0.01811	3.64676	10.7211	0.06564	5.58583	8.84561	0.0518	4.79361	8.72736	0.04591	5.13556	9.04234	0.05238	4.94433	5.39673	0.01886	3.92109	0	0	0	7.42091	0.05464	3.14621	5.71288	0.03718	2.8044
Vismodegib	O=C(C1=CC=C(C=C1Cl)S(=O)(C)=O)NC2=CC=C(C(C3=NC=CC=C3)=C2)Cl	5.91662	0.02337	3.49989	7.8603	0.03026	4.73167	8.05951	0.04659	3.24188	0	0	0	7.9005	0.03927	3.84063	6.05705	0.02975	2.98066	5.11298	0.01191	3.88154	11.4229	0.05094	6.15616	9.70492	0.04377	5.17978	9.64714	0.03777	5.74169	10.1817	0.04689	5.33395	5.14825	0.00794	4.32756	0	0	0	7.70923	0.03675	3.90947	6.23209	0.02717	3.42315
Pralatrexate	O=C(CC[C@H](NC(C1=CC=C(C=C1)C(CC#C)CC2=NC3=C(N=C(N=C3N=C2)N)N)=O)C(O)=O)O	5.8712	0.02624	3.31398	8.28026	0.04995	3.41143	7.86699	0.05285	2.7157	0	0	0	7.76945	0.04249	3.62773	6.13254	0.03388	2.83062	5.28413	0.02633	2.71741	11.2794	0.05285	6.12764	9.5983	0.0454	5.1727	9.45216	0.04011	5.54253	10.1683	0.05339	4.96476	5.04684	0.01178	3.8988	0	0	0	7.36264	0.0347	3.98027	5.78633	0.0249	3.3597
Capsaicin	CC(C)/C=C/CCCCC(NCC1=CC=C(O)C(OC)=C1)=O	5.36468	0.06187	1.55285	6.87905	0.09698	0.9045	6.67711	0.0768	1.94575	7.03287	0.04782	4.08688	6.89185	0.07247	2.42712	5.3252	0.03982	2.87215	4.88638	0.01395	4.02689	10.021	0.07787	5.22377	8.24142	0.05909	4.60123	8.37652	0.0566	4.88988	8.3752	0.0564	4.9008	5.70955	0.05274	2.46041	7.67281	0.07878	2.81922	6.808	0.07131	2.41461	5.55931	0.05312	2.28701
Dapagliflozin	O[C@H]1[C@H](C2=CC(CC3=CC=C(OCC)C=C3)=C(Cl)C=C2)O[C@H](CO)[C@@H](O)[C@@H]1O	5.69278	0.0581	1.52934	7.4335	0.08713	1.19003	7.1394	0.07276	1.92595	7.25113	0.0484	3.78277	7.17796	0.05962	2.90621	5.66139	0.043	2.58034	4.96522	0.0165	3.78298	10.461	0.07079	5.38865	8.60316	0.05519	4.64976	8.53199	0.04653	5.19787	8.75798	0.05467	4.84047	5.35999	0.02356	3.67152	0	0	0	7.10702	0.05775	2.97149	5.61826	0.04001	2.75101
Canagliflozin	FC1=CC=C(C2=CC=C(CC3=C(C=CC([C@@H]4O[C@@H]([C@H]([C@@H]([C@H]4O)O)O)CO)=C3)C)S2)C=C1	5.69554	0.05531	1.73247	7.44227	0.09172	0.87363	7.15195	0.07432	1.8267	7.31347	0.04151	4.33909	7.18351	0.05808	3.02217	5.6326	0.04217	2.61233	4.97111	0.016	3.8248	10.45	0.07204	5.28818	8.57997	0.05381	4.72628	8.55964	0.04594	5.26821	8.78138	0.05404	4.90913	5.33253	0.02264	3.71001	0	0	0	7.14447	0.05772	3.00853	5.63597	0.04129	2.67717
Ixazomib	OB([C@@H](NC(CNC(C1=CC(Cl)=CC=C1Cl)=O)=O)CC(C)C)O	5.03566	0.04946	2.54507	6.36965	0.0847	2.10443	6.10862	0.07364	2.40049	6.72619	0.05471	3.97126	6.44038	0.06712	3.06063	5.0793	0.03319	3.40813	4.81016	0.01219	4.19614	9.43933	0.08612	5.10462	7.75445	0.06466	4.49911	8.08025	0.0625	4.93436	7.87376	0.06068	4.81839	5.61549	0.10391	0.38331	6.67995	0.09189	2.05271	6.2622	0.07624	2.42442	5.2782	0.05166	2.67686
Dinaciclib	OCC[C@H]1N(CCCC1)C2=NC3=C(C=NN3C(NCC4=C[N+]([O-])=CC=C4)=C2)CC	5.79031	0.02861	3.19006	8.12314	0.05737	2.90913	7.79283	0.05274	3.00012	0	0	0	7.84886	0.05275	3.05511	6.07594	0.03715	2.69965	5.19401	0.02833	2.61932	11.2791	0.05881	5.93412	9.4792	0.04944	4.98644	9.30383	0.04446	5.26372	9.80851	0.05327	4.96779	4.98358	0.00948	4.12217	0	0	0	7.50378	0.04135	3.75375	5.78259	0.02577	3.44065
Tipifarnib	O=C1N(C2=C(C(C3=CC=CC(Cl)=C3)=C1)C=C(C=C2)[C@@](N)(C4=CN=CN4C)C5=CC=C(C=C5)Cl)C	6.4097	0.02472	3.49654	7.69554	0.01923	5.42877	6.72964	0.01654	4.78011	0	0	0	5.68037	0.00978	4.52795	5.89308	0.01543	4.07516	4.97958	0.00651	4.21261	11.4302	0.04075	6.62785	9.31075	0.02984	5.79448	9.65594	0.02851	6.29668	9.71641	0.03192	5.95429	0	0	0	0	0	0	0	0	0	7.24781	0.03644	2.95398
Fidarestat	O=C1NC(N[C@@]12C3=C(C=CC(F)=C3)O[C@H](C(N)=O)C2)=O	5.18084	0.05578	2.10243	6.55595	0.09399	1.36845	6.31044	0.07592	2.12012	6.96233	0.05552	3.89804	6.6519	0.07262	2.64386	5.20289	0.03641	3.19337	4.84699	0.01256	4.15394	9.68901	0.0822	5.15215	7.95152	0.06107	4.58102	8.17618	0.05799	4.97644	8.07457	0.05851	4.84513	6.19071	0.10524	0.38203	7.23871	0.09366	2.06904	6.55029	0.07652	2.32706	5.34897	0.05238	2.4577
Ketanserin	O=C(C1=CC=CC=C1N2)N(CCN3CCC(C(C4=CC=C(F)C=C4)=O)CC3)C2=O	6.11049	0.02273	3.58948	7.52414	0.01981	5.32748	8.00578	0.03946	3.62938	0	0	0	7.92084	0.03397	4.15366	5.78174	0.01642	3.96056	5.06828	0.00858	4.11653	11.5958	0.0474	6.33878	10.1125	0.04428	5.20105	9.81655	0.03706	5.70651	10.5069	0.04839	5.13997	0	0	0	0	0	0	0	0	0	7.00544	0.03439	3.19115
Nomegestrol acetate	CC([C@@]1(OC(C)=O)CC[C@@]2([H])[C@]3([H])C=C(C)C4=CC(CC[C@]4([H])[C@@]3([H])CC[C@]12C)=O)=O	5.49406	0.05551	1.79838	7.17149	0.09702	0.71227	6.89247	0.07501	1.89894	6.86321	0.03847	4.30188	7.04239	0.06374	2.79888	5.47959	0.04077	2.76542	4.89636	0.01619	3.81934	10.3834	0.07848	5.1586	8.44369	0.05745	4.61913	8.56519	0.05465	4.9271	8.60121	0.05599	4.87395	5.37379	0.02973	3.39424	8.23133	0.08093	2.84345	6.98168	0.06567	2.61004	5.53237	0.04409	2.59733
Sarpogrelate (hydrochloride)	COC1=CC=CC(CCC2=CC=CC=C2OCC(CN(C)C)OC(CCC(O)=O)=O)=C1.Cl	5.75233	0.03099	3.06422	8.02807	0.06102	2.73459	7.59696	0.05926	2.45621	0	0	0	7.70022	0.05361	3.05014	5.96382	0.0365	2.79741	5.14437	0.02859	2.6648	11.0879	0.06406	5.53083	9.28916	0.05105	4.86123	9.07371	0.043	5.34342	9.54258	0.05282	4.96054	5.00817	0.0096	4.17506	0	0	0	7.41117	0.04371	3.62004	5.73144	0.02822	3.28312
Hydrocortisone phosphate (sodium)	C[C@@]12[C@](CC[C@]2(O)C(COP(O[Na])(O[Na])=O)=O)([H])[C@@]3([H])[C@]([C@@]4(C(CC3)=CC(CC4)=O)C)([H])[C@@H](O)C1	5.22415	0.06062	1.80028	6.66466	0.09221	1.45666	6.35816	0.07678	2.02161	6.81734	0.04803	4.10479	6.71032	0.07436	2.51058	5.24744	0.03733	3.13888	4.86727	0.0137	4.09372	9.79433	0.08193	5.16674	8.01452	0.06178	4.525	8.22374	0.05714	4.9978	8.10731	0.05782	4.8415	5.96119	0.08379	1.22841	7.2537	0.08507	2.44877	6.65729	0.07631	2.34711	5.41333	0.05394	2.36654
Ponesimod	O=C1N(C2=CC=CC=C2C)/C(S/C1=C\C3=CC=C(OC[C@H](O)CO)C(Cl)=C3)=N/CCC	5.7232	0.03072	3.07619	8.03152	0.06678	2.27793	7.59777	0.06141	2.30708	0	0	0	7.73626	0.05621	2.89319	5.96476	0.03853	2.64496	5.17103	0.02252	3.23114	11.0798	0.06176	5.75826	9.26134	0.0521	4.77247	9.10808	0.044	5.31727	9.55399	0.05296	4.9911	4.9755	0.00987	4.12525	0	0	0	7.51768	0.04594	3.55931	5.7479	0.02992	3.16977
Nevirapine	O=C1C2=C(N=CC=C2)N(C3CC3)C4=NC=CC(C)=C4N1	5.87315	0.05682	1.61424	7.59789	0.08261	1.4053	7.28869	0.07237	1.86348	0	0	0	7.27292	0.06015	2.76388	5.69655	0.04112	2.61428	5.00329	0.01799	3.65448	10.638	0.06864	5.49307	8.67068	0.05204	4.76958	8.65349	0.04555	5.2387	8.91507	0.05423	4.84979	5.3677	0.02326	3.62382	0	0	0	7.28452	0.0564	3.05646	5.67409	0.03692	2.90677
Delavirdine	O=S(NC1=CC=C(NC(C(N2CCN(C3=C(NC(C)C)C=CC=N3)CC2)=O)=C4)C4=C1)(C)=O	5.8479	0.02502	3.37454	8.38614	0.04547	3.89076	7.9732	0.04704	3.32292	0	0	0	7.84669	0.04087	3.80653	6.17608	0.03453	2.76236	5.20824	0.01925	3.30561	11.439	0.0516	6.33765	9.47582	0.04313	5.21169	9.57777	0.0397	5.65302	10.1289	0.05172	5.0153	5.08964	0.00839	4.25998	0	0	0	7.61653	0.03735	3.92442	6.01027	0.02622	3.41784
Efavirenz	ClC1=CC=C(NC(O[C@]2(C#CC3CC3)C(F)(F)F)=O)C2=C1	5.16301	0.05412	2.3012	6.47456	0.08945	1.74124	6.2421	0.07439	2.30596	6.79988	0.05766	3.74902	6.58421	0.06889	2.93911	5.13432	0.03612	3.22333	4.84027	0.0116	4.22673	9.54688	0.08271	5.17042	7.84404	0.06334	4.49259	8.12111	0.05864	5.02041	7.99292	0.06018	4.80857	5.83008	0.09914	0.58432	6.9914	0.09462	1.9845	6.42656	0.07628	2.39028	5.29589	0.04848	2.73073
Rilpivirine	CC1=CC(/C=C/C#N)=CC(C)=C1NC2=CC=NC(NC3=CC=C(C=C3)C#N)=N2	6.4006	0.02393	3.53204	7.49708	0.02334	4.69911	7.12533	0.02236	4.44502	0	0	0	0	0	0	5.91121	0.01624	3.96442	4.99509	0.0062	4.2525	11.6184	0.04031	6.78656	9.44758	0.03225	5.58161	9.76129	0.03069	6.08295	10.0806	0.03561	5.81264	0	0	0	0	0	0	0	0	0	7.36744	0.03102	3.64941
Rilpivirine (hydrochloride)	N#CC1=CC=C(NC2=NC=CC(NC3=C(C)C=C(/C=C/C#N)C=C3C)=N2)C=C1.Cl	6.25065	0.02528	3.40597	7.73128	0.0237	5.06501	7.58729	0.03093	4.10687	0	0	0	8.04763	0.03711	3.87247	5.79096	0.0169	3.88995	5.09367	0.009	4.08104	11.5168	0.04424	6.53867	9.60115	0.03588	5.56383	9.51302	0.03188	5.92569	10.1136	0.04004	5.60828	4.23015	0.00468	3.7035	0	0	0	0	0	0	6.70934	0.02637	3.7424
Gatifloxacin	CC1NCCN(C2=C(F)C=C3C(N(C4CC4)C=C(C(O)=O)C3=O)=C2OC)C1	5.74614	0.04277	2.34821	7.82606	0.076	1.78813	7.40917	0.06521	2.22795	0	0	0	7.48859	0.05757	2.91475	5.72601	0.03606	2.86066	5.0752	0.01816	3.63248	10.75	0.06504	5.58224	8.85294	0.05139	4.76998	8.80049	0.04457	5.259	8.99744	0.0497	5.0487	4.93639	0.00875	4.24083	0	0	0	7.33749	0.05077	3.30398	5.75077	0.03487	2.98008
Gatifloxacin (hydrochloride)	CC1NCCN(C2=C(F)C=C3C(N(C4CC4)C=C(C(O)=O)C3=O)=C2OC)C1.Cl	5.72585	0.04084	2.4512	7.8104	0.07347	1.91951	7.43368	0.06761	2.013	0	0	0	7.41305	0.05781	2.77807	5.77335	0.03686	2.81775	5.08627	0.01864	3.5921	10.7563	0.06434	5.59769	8.86587	0.0496	4.88912	8.78949	0.04418	5.25038	9.13795	0.05091	5.05587	4.93517	0.0107	4.07692	0	0	0	7.34355	0.0502	3.31897	5.78212	0.03549	2.93628
Flurbiprofen	FC1=C(C2=CC=CC=C2)C=CC(C(C)C(O)=O)=C1	5.37495	0.05817	1.74539	6.94981	0.10131	0.62818	6.65492	0.07583	1.92324	7.04934	0.04499	4.24184	6.89424	0.06582	2.78698	5.36142	0.03981	2.8775	4.8753	0.01454	3.96815	10.107	0.07879	5.19086	8.30814	0.06006	4.56035	8.44368	0.05593	4.95499	8.40461	0.05756	4.81279	5.69633	0.05105	2.51095	7.63405	0.07328	3.0617	6.83475	0.07057	2.43114	5.58605	0.05649	2.06131
Y-27632 (dihydrochloride)	O=C([C@@H]1CC[C@]([C@H](N)C)([H])CC1)NC2=CC=NC=C2.[H]Cl.[H]Cl	5.08777	0.04981	2.5851	6.37229	0.08151	2.27712	6.10607	0.07296	2.44056	6.64811	0.05846	3.71092	6.42028	0.06354	3.22821	5.08454	0.03574	3.28892	4.82344	0.01214	4.21367	9.38961	0.08464	5.13747	7.72894	0.06433	4.49699	8.10724	0.06322	4.93237	7.87132	0.06204	4.7544	5.63478	0.10408	0.40559	6.74001	0.09514	1.96013	6.24621	0.07557	2.44941	5.24725	0.0503	2.72009
5-Azacytidine	OC[C@@H]1[C@@H](O)[C@@H](O)[C@H](N2C(N=C(N)N=C2)=O)O1	4.83498	0.03136	3.795	6.47497	0.0304	5.46681	5.281	0.06228	3.2159	6.13399	0.13766	1.56941	6.34251	0.04066	4.99421	4.48628	0.03366	3.37006	4.85075	0.01039	4.50629	8.07532	0.09047	5.07537	6.70878	0.06948	4.40507	7.27213	0.06627	5.07489	6.94736	0.0624	4.87844	5.56165	0.0919	2.51425	5.64787	0.09376	2.53911	5.38047	0.06065	3.36943	4.79394	0.03914	3.49598
Liarozole	ClC1=CC(C(C2=CC=C3N=CNC3=C2)N4C=CN=C4)=CC=C1	5.86903	0.02743	3.23731	8.26181	0.05112	3.35649	7.91397	0.05216	2.90961	0	0	0	7.79059	0.04152	3.80696	6.22634	0.03662	2.71244	5.24495	0.02499	2.84717	11.2549	0.05401	6.07225	9.52456	0.04632	5.08052	9.43187	0.04009	5.58535	10.0145	0.05247	4.98036	5.06495	0.00874	4.22644	0	0	0	7.34731	0.03606	3.88785	5.88873	0.02523	3.46768
Rucaparib (phosphate)	O=P(O)(O)O.FC1=CC2=C3C(CCNC2=O)=C(C4=CC=C(CNC)C=C4)NC3=C1	5.7738	0.02633	3.34186	8.16806	0.05603	2.99228	7.84091	0.05365	2.88525	0	0	0	7.98241	0.05349	3.04157	6.14919	0.03684	2.74663	5.20054	0.02689	2.71711	11.1296	0.05487	6.06124	9.40093	0.04763	5.00148	9.33709	0.04237	5.42381	9.76632	0.05075	5.07863	5.01926	0.00788	4.29126	0	0	0	7.6989	0.04282	3.74345	5.71518	0.02372	3.52439
Niraparib	NC(C1=CC=CC2=CN(C3=CC=C([C@H]4CNCCC4)C=C3)N=C21)=O	5.74825	0.03499	2.77462	7.97317	0.06592	2.3703	7.59579	0.06225	2.30438	0	0	0	7.68187	0.05383	3.10639	5.93406	0.03736	2.75892	5.14943	0.0222	3.2643	10.9809	0.06299	5.62668	9.1475	0.04945	4.94474	9.06013	0.04355	5.35849	9.45622	0.05416	4.85284	4.99723	0.00953	4.18751	0	0	0	7.40654	0.0468	3.42869	5.77393	0.0303	3.1987
Niraparib (hydrochloride)	NC(C1=CC=CC2=CN(C3=CC=C([C@H]4CNCCC4)C=C3)N=C21)=O.Cl	5.73276	0.03332	2.87669	7.99111	0.06279	2.6087	7.55259	0.06194	2.24279	0	0	0	7.71616	0.05344	3.13494	5.99485	0.03796	2.7408	5.15882	0.02239	3.23985	11.0592	0.06246	5.70525	9.24491	0.05131	4.84621	9.08797	0.04309	5.39414	9.52978	0.05391	4.90862	5.00398	0.00957	4.1835	0	0	0	7.45288	0.04673	3.44699	5.80027	0.03187	3.06833
Niraparib (tosylate)	NC(C1=CC=CC2=CN(C3=CC=C([C@H]4CNCCC4)C=C3)N=C21)=O.O=S(C5=CC=C(C)C=C5)(O)=O	6.19751	0.02468	3.43261	7.80435	0.02077	5.47684	7.81174	0.03739	3.62236	0	0	0	8.08539	0.03643	4.00372	5.76127	0.01719	3.83555	5.073	0.00915	4.04781	11.5706	0.04358	6.68791	9.84638	0.03936	5.43669	9.565	0.03355	5.8059	10.2605	0.04296	5.4472	0	0	0	0	0	0	0	0	0	6.9203	0.03245	3.28474
Crinecerfont	C#CCN(C1=NC(C2=C(C=C(C(C)=C2)OC)Cl)=C(S1)C)[C@H](C3=CC(F)=C(C=C3)C)CC4CC4	5.86911	0.02632	3.31363	8.36572	0.05193	3.32302	7.87753	0.04855	3.16318	0	0	0	7.77892	0.04229	3.67293	6.10851	0.03446	2.76203	5.26619	0.02526	2.81327	11.3508	0.05333	6.17193	9.54171	0.04625	5.05114	9.48546	0.04047	5.55568	10.1186	0.05187	5.08207	5.04626	0.00847	4.22419	0	0	0	7.48517	0.03674	3.91725	5.88201	0.02549	3.40652
Carcainium (chloride)	O=C(NC1=CC=CC=C1)C[N+](C)(C)CC(NC2=CC=CC=C2)=O.[Cl-]	5.73862	0.03193	2.9365	8.05376	0.05962	2.82193	7.60695	0.05696	2.60856	0	0	0	7.76611	0.05508	2.93328	6.03429	0.03826	2.67675	5.14673	0.02737	2.74489	11.259	0.06154	5.85875	9.33608	0.05072	4.88965	9.1065	0.04359	5.28132	9.69944	0.05517	4.85875	5.00533	0.01156	3.99086	0	0	0	7.49401	0.04419	3.61642	5.79796	0.02955	3.20525
Arimoclomol	Cl/C(C1=C[N+]([O-])=CC=C1)=N\OC[C@H](O)CN2CCCCC2	5.1042	0.05025	2.50321	6.43996	0.0885	1.8596	6.17965	0.07408	2.34543	6.7433	0.0548	3.90724	6.514	0.06706	3.043	5.14138	0.03527	3.31577	4.82731	0.01199	4.207	9.51123	0.0859	5.06537	7.8058	0.06451	4.46753	8.13156	0.06129	4.96054	7.94649	0.06079	4.80113	5.74181	0.1001	0.5611	6.86902	0.09744	1.82614	6.31992	0.07666	2.35245	5.27702	0.05073	2.65136
Arimoclomol (maleate)	Cl/C(C1=C[N+]([O-])=CC=C1)=N\OC[C@H](O)CN2CCCCC2.OC(/C=C\C(O)=O)=O	5.58667	0.0554	1.78259	7.27244	0.09259	0.9117	6.99982	0.0722	2.03939	6.95823	0.04005	4.20705	7.07578	0.05955	2.98451	5.53384	0.04207	2.64354	4.92081	0.0162	3.80884	10.3976	0.07461	5.27144	8.48855	0.05631	4.62032	8.58423	0.052	5.01363	8.66278	0.05456	4.91438	5.44024	0.02704	3.58241	0	0	0	7.03749	0.06095	2.85036	5.59198	0.04221	2.69217
Caroverine (hydrochloride)	O=C1N(CCN(CC)CC)C2=C(C=CC=C2)N=C1CC3=CC=C(OC)C=C3.[H]Cl	5.77953	0.02778	3.17457	8.25326	0.05518	3.09799	7.85513	0.0557	2.63234	0	0	0	7.67674	0.04154	3.7821	6.18463	0.03705	2.71096	5.25608	0.03093	2.35591	11.2836	0.05567	6.06401	9.3869	0.046	5.07396	9.36355	0.04192	5.43271	9.89545	0.05194	5.02538	5.03833	0.00805	4.28372	0	0	0	7.71177	0.04309	3.67174	5.73846	0.02382	3.50453
Cadralazine	O=C(NNC1=NN=C(N(CC(C)O)CC)C=C1)OCC	5.22067	0.05655	2.09797	6.60115	0.09244	1.49638	6.33197	0.07754	2.04999	6.93159	0.05247	4.03418	6.65057	0.06843	2.87175	5.22009	0.0367	3.19357	4.84262	0.01284	4.13366	9.65425	0.08002	5.23577	7.94338	0.06037	4.60979	8.19682	0.05878	4.95121	8.08304	0.05764	4.9004	6.21883	0.10805	0.25235	7.23375	0.09328	2.0826	6.57019	0.07745	2.29474	5.34508	0.0503	2.56771
Neticonazole	CCCCCOC1=CC=CC=C1/C(N2C=CN=C2)=C\SC	5.74827	0.04391	2.27585	7.76803	0.07835	1.57261	7.37654	0.06815	1.98733	0	0	0	7.46204	0.05879	2.81301	5.7675	0.03811	2.75402	5.08376	0.01877	3.59975	10.6489	0.06274	5.68763	8.79963	0.04974	4.86853	8.7385	0.04275	5.35836	8.99039	0.05015	5.02715	4.89296	0.01046	4.06605	0	0	0	7.33855	0.05264	3.17624	5.73985	0.03523	2.95414
Tiaprofenic acid	O=C(C1=CC=CC=C1)C2=CC=C(C(C)C(O)=O)S2	5.74542	0.05575	1.68135	7.51024	0.08913	1.0125	7.18935	0.07573	1.66889	5.19	0.01335	4.21645	7.17689	0.06113	2.72066	5.63566	0.04315	2.49042	4.99289	0.01677	3.77122	10.5483	0.0722	5.28541	8.66328	0.05366	4.75192	8.54707	0.04715	5.11028	8.81132	0.05354	4.90865	5.39495	0.02659	3.45679	0	0	0	7.18987	0.05702	3.03298	5.63196	0.03985	2.72665
Hydrocortisone buteprate	CCC(OCC([C@@]1([C@@]2([C@@]([C@@]3([H])[C@]([C@@]4(C(CC3)=CC(CC4)=O)C)([H])[C@@H](O)C2)([H])CC1)C)OC(CCC)=O)=O)=O	5.79529	0.05287	1.84822	7.589	0.08111	1.53309	7.31717	0.07247	1.90664	0	0	0	7.24157	0.05968	2.78604	5.70075	0.04255	2.5237	4.99466	0.01816	3.63948	10.5787	0.06893	5.43233	8.64169	0.05163	4.78892	8.64429	0.0444	5.3291	8.93734	0.05427	4.88518	5.43097	0.02165	3.81442	0	0	0	7.27151	0.05659	3.04635	5.68293	0.03855	2.80498
Clocortolone pivalate	Cl[C@@]1([C@]2(C=C3)C)[C@](C[C@H](F)C2=CC3=O)([H])[C@@]4([H])[C@@](C)([C@@H](C(COC(C(C)(C)C)=O)=O)[C@H](C)C4)C[C@@H]1O	5.35081	0.05829	1.80617	6.85368	0.09904	0.83107	6.61966	0.07374	2.13592	6.91897	0.04592	4.12691	6.8461	0.07214	2.45945	5.32712	0.03974	2.91064	4.86357	0.01386	4.02089	9.99786	0.07839	5.23279	8.20021	0.05938	4.58931	8.36303	0.05649	4.92797	8.31616	0.05632	4.89164	5.62893	0.04693	2.77553	7.57668	0.0816	2.61461	6.82521	0.07284	2.39596	5.48403	0.05071	2.40026
Propentofylline	O=C1C2=C(N(C)C(N1CCCCC(C)=O)=O)N=CN2CCC	5.46072	0.05715	1.728	7.10884	0.10047	0.55054	6.82743	0.07922	1.65329	6.79733	0.03968	4.21763	6.98034	0.06298	2.86703	5.43624	0.03777	2.96952	4.87389	0.01622	3.81467	10.2777	0.07788	5.19112	8.40885	0.05958	4.5174	8.49112	0.05354	4.99449	8.5307	0.05581	4.88582	5.43854	0.03193	3.35308	8.05429	0.07914	2.8856	6.95733	0.07014	2.37658	5.50894	0.04218	2.75394
Alacepril	CC(SC[C@@H](C)C(N1[C@@H](CCC1)C(N[C@H](C(O)=O)CC2=CC=CC=C2)=O)=O)=O	5.69625	0.05389	1.80608	7.49675	0.08836	1.11853	7.14933	0.0731	1.87309	5.18257	0.01413	4.16282	7.13977	0.05927	2.86144	5.63953	0.04117	2.66744	4.98179	0.01631	3.80423	10.467	0.0683	5.53655	8.65698	0.054	4.76057	8.54061	0.04692	5.15363	8.80989	0.05365	4.93712	5.06051	0.01429	4.02921	0	0	0	7.17094	0.05818	2.97124	5.65863	0.04076	2.71651
Amtolmetin guacil	O=C(C1=CC=C(C)C=C1)C2=CC=C(CC(NCC(OC3=C(C=CC=C3)OC)=O)=O)N2C	5.97516	0.02458	3.41537	7.82239	0.03669	4.00184	8.11011	0.04526	3.3971	0	0	0	7.98464	0.03843	3.98313	6.06395	0.02718	3.2331	5.12597	0.01249	3.82533	11.5689	0.05003	6.35923	9.55753	0.04123	5.2643	9.48276	0.03387	5.95573	10.0358	0.04615	5.24029	5.18264	0.00838	4.30952	0	0	0	7.70956	0.0371	3.84597	6.21678	0.02537	3.57498
Azosemide	ClC1=CC(NCC2=CC=CS2)=C(C3=NN=NN3)C=C1S(N)(=O)=O	5.73898	0.03976	2.49555	7.85012	0.07051	2.0989	7.49175	0.06486	2.20138	0	0	0	7.51512	0.05684	2.87892	5.83238	0.03688	2.82385	5.08476	0.02311	3.20012	10.8553	0.06423	5.61626	8.9715	0.05078	4.8293	8.90529	0.04707	5.06562	9.20213	0.05242	4.92613	4.93168	0.00959	4.14966	0	0	0	7.34355	0.04914	3.33553	5.73184	0.03206	3.11684
Carazolol	CC(C)NCC(O)COC1=CC=CC2=C1C3=CC=CC=C3N2	5.73859	0.03633	2.75156	7.91638	0.0695	2.20281	7.49028	0.06147	2.43648	0	0	0	7.53358	0.05694	2.8523	5.85308	0.03727	2.78941	5.08268	0.02326	3.17204	10.8957	0.06555	5.50629	9.03257	0.05203	4.75808	8.91333	0.04411	5.28707	9.23882	0.05153	5.00264	4.96746	0.00988	4.15526	0	0	0	7.36224	0.04781	3.43197	5.73906	0.03411	2.93456
Cefathiamidine	OC(C1=C(COC(C)=O)CS[C@@]([C@@H]2NC(CS/C(NC(C)C)=N\C(C)C)=O)([H])N1C2=O)=O	5.33529	0.05571	1.93808	6.86767	0.1019	0.65351	6.6138	0.07731	1.89922	6.99016	0.04749	4.09444	6.84534	0.07366	2.35347	5.36036	0.03748	3.07495	4.87128	0.01382	4.02843	9.99841	0.07831	5.22458	8.23109	0.05999	4.57409	8.35071	0.05379	5.0708	8.29353	0.05622	4.86637	5.66765	0.0494	2.65525	7.59473	0.08192	2.59896	6.79578	0.0712	2.45424	5.49849	0.05162	2.35043
Delapril (hydrochloride)	CCOC([C@H](CCC1=CC=CC=C1)N[C@@H](C)C(N(C2CC3=C(C=CC=C3)C2)CC(O)=O)=O)=O.[H]Cl	5.96847	0.02403	3.48877	7.83276	0.03401	4.32342	8.14306	0.04759	3.23201	0	0	0	7.88698	0.03893	3.86923	6.12193	0.02944	3.08385	5.10094	0.01189	3.87409	11.4614	0.04941	6.36211	9.7044	0.04341	5.22481	9.78923	0.03971	5.69153	10.2841	0.05147	4.97251	5.14941	0.00839	4.28389	0	0	0	7.66157	0.035	4.04947	6.31702	0.02604	3.62985
Fosfenopril	O=P(CCCCC1=CC=CC=C1)(O)CC(N2C[C@H](C3CCCCC3)C[C@H]2C(O)=O)=O	5.79081	0.03096	2.98632	8.11272	0.05412	3.20996	7.73431	0.05605	2.65691	0	0	0	7.89664	0.05405	3.00035	6.07248	0.03747	2.6778	5.19861	0.02767	2.6931	11.1569	0.05688	6.00409	9.37632	0.04899	4.93852	9.27054	0.04167	5.49576	9.78272	0.05281	4.99846	4.99509	0.00831	4.24261	0	0	0	7.52938	0.04349	3.58933	5.71165	0.02509	3.43887
Tetrahydrobiopterin	O=C1C2=C(NC(N)=N1)NCC(C(O)C(O)C)N2	5.01163	0.04331	3.00982	6.15572	0.08017	2.45017	5.96571	0.08054	2.24326	6.59509	0.07276	3.23202	6.29851	0.05995	3.52767	4.97894	0.03171	3.51333	4.76511	0.01198	4.21158	9.16302	0.0892	5.04115	7.5069	0.06568	4.47115	7.91035	0.0627	5.01325	7.6405	0.06125	4.80971	5.32932	0.12054	-0.24203	6.56016	0.23361	-4.23716	5.99394	0.0723	2.65239	5.15222	0.04831	2.91941
Epristeride	C[C@@]12[C@](CC[C@@H]2C(NC(C)(C)C)=O)([H])[C@@]3([H])[C@]([C@@]4(C(C=C(C(O)=O)CC4)=CC3)C)([H])CC1	5.34135	0.06078	1.63063	6.90144	0.0985	0.88729	6.59203	0.07769	1.84885	7.00811	0.04756	4.10429	6.86092	0.07178	2.47863	5.33089	0.03885	2.95901	4.87296	0.01411	4.01133	10.0014	0.07705	5.29698	8.21776	0.05993	4.55863	8.3519	0.05482	5.00503	8.34059	0.05775	4.8156	5.62696	0.04993	2.57855	7.52673	0.07742	2.79991	6.78557	0.07186	2.39983	5.48523	0.05328	2.23229
Abrocitinib	CN([C@H]1C[C@@H](NS(CCC)(=O)=O)C1)C2=C3C(NC=C3)=NC=N2	5.42963	0.05654	1.78767	7.06709	0.10169	0.51723	6.78404	0.07577	1.90383	6.82161	0.03832	4.35366	6.94573	0.0651	2.75223	5.40321	0.03987	2.83499	4.86187	0.01649	3.79957	10.1911	0.0774	5.20577	8.35744	0.05775	4.63743	8.49332	0.0542	5.00194	8.4824	0.05649	4.84384	5.70606	0.04145	3.03646	8.17995	0.09578	2.01042	6.93352	0.0682	2.54052	5.47657	0.04323	2.69221
Diphenylpyraline	CN(CC1)CCC1OC(C2=CC=CC=C2)C3=CC=CC=C3	5.71346	0.04088	2.45711	7.79527	0.07493	1.82657	7.43026	0.06595	2.1766	0	0	0	7.48793	0.06083	2.64227	5.78335	0.03746	2.7997	5.08812	0.01875	3.59464	10.6608	0.06254	5.67939	8.85961	0.04973	4.89833	8.78894	0.04357	5.31796	9.07516	0.05069	5.04001	4.90478	0.00974	4.12876	0	0	0	7.3285	0.05254	3.14327	5.76175	0.03466	3.00072
Imidocarb (dipropionate)	O=C(NC1=CC=CC(C2=NCCN2)=C1)NC3=CC=CC(C4=NCCN4)=C3.CCC(O)=O.CCC(O)=O	6.5338	0.0249	3.45358	8.01959	0.02166	5.33981	7.32495	0.0185	5.03635	0	0	0	0	0	0	5.99604	0.01734	3.85123	4.99619	0.00553	4.31152	11.8486	0.04137	6.73005	9.69322	0.03179	5.76046	9.77828	0.02945	6.13411	10.0481	0.03389	5.85484	0	0	0	0	0	0	0	0	0	7.52292	0.03095	3.69341
Nalmefene	O[C@]12[C@@]34C5=C(C[C@@]2([H])N(CC6CC6)CC4)C=CC(O)=C5O[C@@]3([H])C(CC1)=C	5.72916	0.03184	2.97746	8.04284	0.06243	2.64725	7.62003	0.06356	2.12726	0	0	0	7.67616	0.05426	2.98653	5.9964	0.03789	2.72145	5.18278	0.02223	3.26232	11.0482	0.06093	5.78239	9.21267	0.0502	4.87392	9.11732	0.04379	5.33256	9.51918	0.05298	4.94075	4.99532	0.01071	4.06953	0	0	0	7.51463	0.04586	3.55107	5.77794	0.02933	3.24324
Cesium chloride	[Cs]Cl	0	0	0	0	0	0	0	0	0	0	0	0	0	0	0	0	0	0	0	0	0	5.34682	0.08933	5.21714	4.24289	0.07195	4.13844	5.04361	0.06626	4.94742	5.21421	0.06183	5.12446	0	0	0	0	0	0	0	0	0	0	0	0
Picosulfate (sodium salt hydrate)	O=S(OC(C=C1)=CC=C1C(C2=CC=CC=N2)C3=CC=C(OS(=O)(O[Na])=O)C=C3)(O[Na])=O.O	5.75092	0.03045	3.08815	8.06578	0.0619	2.65263	7.64566	0.05984	2.41307	0	0	0	7.73982	0.05397	3.02007	5.99791	0.0374	2.72729	5.15621	0.02777	2.72763	11.186	0.0666	5.36235	9.31125	0.05139	4.82129	9.20026	0.04411	5.34309	9.64214	0.05379	4.93867	4.96409	0.01068	4.03014	0	0	0	7.38267	0.04161	3.74401	5.81246	0.0292	3.25896
Clodronate (disodium tetrahydrate)	O=P(C(Cl)(Cl)P(O)(O[Na])=O)(O)O[Na].O.O.O.O	0	0	0	0	0	0	5.36592	0.03429	5.20393	0	0	0	0	0	0	0	0	0	0	0	0	5.14762	0.0995	4.67755	4.25502	0.07948	3.87951	4.89029	0.07687	4.52714	5.01842	0.06688	4.70243	0	0	0	0	0	0	0	0	0	0	0	0
Benorilate	O=C(OC1=CC=C(NC(C)=O)C=C1)C2=CC=CC=C2OC(C)=O	5.4665	0.05745	1.70618	7.10856	0.09851	0.66092	6.81474	0.07373	1.98864	6.87358	0.04059	4.21673	7.02741	0.06512	2.7651	5.44372	0.03983	2.83648	4.87655	0.01598	3.83089	10.2524	0.07891	5.08764	8.40641	0.05841	4.58555	8.50334	0.05566	4.86048	8.56401	0.05744	4.80427	5.5279	0.03434	3.28047	8.11426	0.08779	2.36822	6.96518	0.06672	2.5979	5.55692	0.04577	2.56142
Potassium guaiacolsulfonate (hemihydrate)	COC1=CC(S(=O)(O[K])=O)=CC=C1O.COC2=C(C=CC=C2O)S(=O)(O[K])=O.[H]O[H]	5.34989	0.05819	1.78181	6.86521	0.10168	0.63063	6.63216	0.07911	1.78141	7.05889	0.04698	4.17847	6.86327	0.07135	2.4883	5.33515	0.03969	2.90182	4.86501	0.01341	4.04253	10.0191	0.0792	5.16306	8.23477	0.05899	4.61786	8.36324	0.0543	5.03544	8.32342	0.05632	4.87119	5.7201	0.04562	2.92292	7.61442	0.08066	2.66917	6.82168	0.0726	2.37009	5.54778	0.05503	2.17386
Nicarbazin	O=C1N=C(C)C=C(C)N1.O=C(NC2=CC=C([N+]([O-])=O)C=C2)NC3=CC=C([N+]([O-])=O)C=C3	5.80226	0.02856	3.15372	8.21409	0.05704	2.92503	7.83345	0.05699	2.5486	0	0	0	7.99196	0.05428	2.95802	6.08789	0.03516	2.82699	5.20214	0.02779	2.62473	11.192	0.05491	6.10047	9.37882	0.04718	5.00357	9.41371	0.042	5.52545	9.72839	0.05114	4.98575	4.99786	0.0094	4.12598	0	0	0	7.65174	0.042	3.75693	5.74127	0.02308	3.60075
D-Melibiose	O=C[C@@H]([C@H]([C@@H]([C@@H](CO[C@@H]1[C@@H]([C@H]([C@H]([C@@H](CO)O1)O)O)O)O)O)O)O	0	0	0	0	0	0	5.76705	0.02724	5.55794	0	0	0	0	0	0	6.29894	0.00415	6.26709	0	0	0	5.45854	0.09907	4.69794	4.54009	0.07925	3.93164	5.15412	0.07632	4.56814	5.27753	0.06369	4.78857	0	0	0	0	0	0	0	0	0	0	0	0
5-Acetylsalicylic acid	O=C(O)C1=CC(C(C)=O)=CC=C1O	4.90379	0.03337	3.70827	6.53226	0.04556	4.90022	5.48622	0.06258	3.2445	6.42078	0.14786	1.124	6.53322	0.03852	5.15345	4.66128	0.03246	3.49838	4.63674	0.0114	4.2282	8.29184	0.0901	5.0641	6.88993	0.06847	4.437	7.44637	0.06546	5.10212	7.11802	0.06067	4.94473	5.53666	0.10353	1.82787	5.8112	0.09674	2.34565	5.50402	0.06028	3.34456	4.84935	0.04154	3.3612
Levonordefrin	OC1=CC=C([C@@H](O)[C@@H](N)C)C=C1O	4.76167	0.02879	4.09259	0	0	0	5.37511	0.04491	4.33137	4.83384	0.13967	1.58811	0	0	0	4.67087	0.02329	4.12963	0	0	0	7.13341	0.09432	4.94141	5.95973	0.0717	4.2935	6.60443	0.06942	4.99122	6.35295	0.06182	4.91639	5.04754	0.07171	3.38113	5.42592	0.06205	3.98395	4.77083	0.05807	3.42143	4.54831	0.03389	3.76078
Desoxycorticosterone pivalate	C[C@@]12[C@](CC[C@@H]2C(COC(C(C)(C)C)=O)=O)([H])[C@@]3([H])[C@]([C@@]4(C(CC3)=CC(CC4)=O)C)([H])CC1	5.46646	0.05815	1.66184	7.11432	0.09631	0.81242	6.82359	0.07633	1.82946	6.9235	0.04129	4.22188	7.00762	0.0629	2.89209	5.44786	0.04014	2.82168	4.87481	0.01625	3.81215	10.2733	0.07764	5.19309	8.42386	0.05809	4.62427	8.50148	0.05369	4.98859	8.53433	0.05607	4.86583	5.4244	0.03001	3.46068	8.13272	0.08587	2.51436	7.00829	0.06925	2.47746	5.53439	0.04613	2.51804
Ethopropazine (hydrochloride)	CCN(CC)C(C)CN1C2=CC=CC=C2SC3=CC=CC=C13.[H]Cl	5.78652	0.02721	3.26251	8.18346	0.05546	3.03959	7.8673	0.05486	2.7793	0	0	0	7.98083	0.05555	2.8289	6.10526	0.03569	2.79501	5.19565	0.02925	2.4831	11.2261	0.05529	6.09781	9.38965	0.04807	4.93106	9.3601	0.04259	5.40965	9.83716	0.05185	5.02797	5.03097	0.00796	4.2929	0	0	0	7.63069	0.04362	3.58528	5.78754	0.02555	3.41821
Sulfisoxazole acetyl	O=C(C)N(S(=O)(C1=CC=C(C=C1)N)=O)C2=C(C)C(C)=NO2	5.31277	0.05769	1.81752	6.84379	0.09837	0.88449	6.5783	0.07532	2.01543	6.99487	0.04656	4.17397	6.86504	0.07414	2.37334	5.32838	0.03812	3.02046	4.86709	0.01402	4.018	9.96773	0.07733	5.28413	8.20829	0.06025	4.55819	8.32398	0.05434	5.03192	8.32086	0.05697	4.86923	5.65267	0.04949	2.65473	7.61372	0.0826	2.60979	6.7674	0.07285	2.35393	5.51431	0.05494	2.18776
Propiolactone	O=C1OCC1	0	0	0	0	0	0	6.07782	0.04527	5.71112	0	0	0	0	0	0	6.27371	0.00197	6.25773	0	0	0	5.52434	0.10013	4.71323	4.60287	0.07847	3.96725	5.19235	0.0792	4.55083	5.36623	0.06239	4.86088	0	0	0	0	0	0	0	0	0	0	0	0
Paramethasone Acetate	C[C@@]12[C@](C[C@H]([C@]2(O)C(COC(C)=O)=O)C)([H])[C@@]3([H])[C@]([C@@]4(C([C@H](C3)F)=CC(C=C4)=O)C)([H])[C@H](C1)O	5.10719	0.05136	2.44638	6.40317	0.08492	2.00372	6.18807	0.07347	2.3816	6.74806	0.05479	3.90937	6.54015	0.06245	3.30478	5.12635	0.03547	3.28873	4.82858	0.01165	4.22522	9.48698	0.0852	5.07306	7.80216	0.06357	4.5086	8.09579	0.06055	4.95851	7.96314	0.06039	4.8353	5.78303	0.0959	0.81461	6.91366	0.08847	2.33021	6.33654	0.0768	2.35864	5.2891	0.05047	2.67413
Chlorphenesin carbamate	OC(COC1=CC=C(Cl)C=C1)COC(N)=O	4.93351	0.03252	3.68645	6.54817	0.04935	4.65557	5.54199	0.06512	3.0444	6.44711	0.11677	1.96862	6.12904	0.04332	4.46782	4.70259	0.03269	3.44903	4.67026	0.01144	4.23144	8.52623	0.08954	5.09218	7.07167	0.06709	4.4987	7.54904	0.0643	5.08289	7.23597	0.0611	4.89263	5.75775	0.12196	1.08039	6.02464	0.09837	2.2519	5.67105	0.06137	3.31723	4.94627	0.04185	3.34143
Flumethasone pivalate	C[C@@]12[C@](C[C@@H](C)[C@]2(O)C(COC(C(C)(C)C)=O)=O)([H])[C@@]3([H])[C@@](F)([C@@]4(C([C@@H](F)C3)=CC(C=C4)=O)C)[C@@H](O)C1	5.56461	0.05664	1.70884	7.2629	0.09502	0.79423	6.9409	0.07559	1.79484	7.10134	0.03912	4.4382	7.06128	0.06205	2.83699	5.53487	0.04273	2.6262	4.91211	0.01682	3.7674	10.3566	0.07555	5.21353	8.43631	0.05492	4.69756	8.52155	0.05063	5.07478	8.62355	0.05613	4.80281	5.25444	0.02416	3.60973	0	0	0	7.01645	0.06284	2.73896	5.56685	0.04235	2.68391
Diflorasone diacetate	CC(OCC([C@]1(OC(C)=O)[C@]2(C)[C@@]([H])(C[C@@H]1C)[C@]3([C@@]([C@]4(C)C([C@H](C3)F)=CC(C=C4)=O)([C@H](C2)O)F)[H])=O)=O	5.0135	0.04603	2.86441	6.21599	0.07641	2.64838	5.96621	0.07129	2.6376	6.68894	0.07466	3.20316	6.23652	0.06224	3.3305	4.95101	0.03413	3.3575	4.77229	0.01184	4.21945	9.15834	0.08753	5.07154	7.55457	0.06525	4.50885	7.92315	0.06408	4.93153	7.66279	0.06151	4.7914	5.38762	0.10904	0.29665	6.69098	0.23974	-4.49851	6.00897	0.07383	2.5618	5.17751	0.04796	2.93814
Armillarisin A	OCC1=C2C(OC(C(C(C)=O)=C2)=O)=CC(O)=C1	5.02138	0.03937	3.38244	6.34955	0.05553	4.03811	5.7828	0.06397	3.1199	6.45607	0.07806	3.20645	6.15504	0.05265	3.96323	4.83026	0.03225	3.48762	4.69805	0.01196	4.20009	8.80484	0.09127	5.00631	7.27483	0.06701	4.48539	7.73843	0.06469	5.04748	7.43426	0.06078	4.9043	5.80742	0.12527	0.59285	6.33605	0.10022	2.16399	5.79418	0.06627	3.03547	5.04307	0.0465	3.10755
Ferric maltol	CC1=C2[O-][Fe+3]([O-]C3=C4C)([O-]C5=C6C)(O=C5C=CO6)(O=C3C=CO4)O=C2C=CO1	5.58761	0.05716	1.66225	7.2968	0.09128	1.02795	6.97366	0.0728	1.97419	7.06741	0.0389	4.39627	7.05567	0.06055	2.89769	5.53277	0.04246	2.61704	4.92685	0.01654	3.79144	10.3536	0.07423	5.25554	8.47719	0.05608	4.6262	8.51982	0.04962	5.11189	8.64927	0.05466	4.89561	5.42636	0.0278	3.51688	0	0	0	7.03765	0.06189	2.78765	5.55988	0.04198	2.67665
Pemetrexed	O=C1NC(N)=NC2=C1C(CCC3=CC=C(C(N[C@H](C(O)=O)CCC(O)=O)=O)C=C3)=CN2	5.75387	0.02947	3.10774	8.07819	0.05623	3.02828	7.76989	0.05823	2.54107	0	0	0	7.86798	0.05285	3.12172	6.07109	0.03763	2.69194	5.22639	0.02846	2.67305	11.1962	0.05737	6.04462	9.33783	0.04839	4.99204	9.25476	0.04323	5.37306	9.78379	0.05349	4.9801	5.04353	0.00952	4.18849	0	0	0	7.51079	0.04292	3.65654	5.74456	0.02544	3.46004
Pemetrexed (disodium)	O=C1NC(N)=NC2=C1C(CCC3=CC=C(C=C3)C(N[C@@H](CCC(O[Na])=O)C(O[Na])=O)=O)=CN2	5.86728	0.02705	3.2824	8.18804	0.04595	3.79686	7.86853	0.05118	2.97798	0	0	0	7.80697	0.04496	3.51069	6.15993	0.03493	2.82174	5.28459	0.03187	2.23905	11.198	0.05245	6.18621	9.37709	0.04424	5.14907	9.40117	0.04171	5.4155	9.9502	0.05116	5.06131	5.04258	0.00937	4.1474	0	0	0	7.57991	0.03955	3.80019	5.91838	0.02505	3.52419
Raltitrexed	CC(NC1=O)=NC2=C1C=C(CN(C)C3=CC=C(C(N[C@H](C(O)=O)CCC(O)=O)=O)S3)C=C2	5.76329	0.03333	2.88353	8.03545	0.06319	2.57487	7.57707	0.05985	2.4056	0	0	0	7.66624	0.05428	2.97563	5.99885	0.03863	2.66031	5.17758	0.02208	3.26967	11.0872	0.0615	5.77306	9.25948	0.05064	4.88363	9.0906	0.04327	5.35183	9.5426	0.05416	4.86267	4.98522	0.01005	4.11709	0	0	0	7.52508	0.04705	3.45923	5.78955	0.03011	3.18735
Melitracen (hydrochloride)	CN(C)CC/C=C1C2=C(C=CC=C2)C(C)(C)C3=CC=CC=C/13.Cl	5.74934	0.03181	3.0083	7.99598	0.06406	2.48398	7.6055	0.0609	2.35763	0	0	0	7.66847	0.05515	2.9158	5.98775	0.03939	2.59345	5.17813	0.02211	3.27282	11.1835	0.06407	5.66196	9.20263	0.05186	4.73769	9.15796	0.04455	5.31863	9.47828	0.05353	4.86566	5.02442	0.01024	4.14188	0	0	0	7.41053	0.04488	3.54303	5.75698	0.02983	3.18605
Trepibutone	OC(CCC(C1=C(C=C(OCC)C(OCC)=C1)OCC)=O)=O	5.1398	0.05322	2.32484	6.46356	0.09278	1.55594	6.2248	0.07438	2.29048	6.82214	0.05578	3.8718	6.5883	0.06646	3.0728	5.11987	0.03585	3.22369	4.84008	0.01193	4.20897	9.5603	0.08307	5.16647	7.84413	0.06179	4.57604	8.11388	0.05946	4.96869	7.97766	0.05913	4.85018	5.81089	0.10346	0.33842	7.03301	0.09221	2.1556	6.40622	0.07727	2.31896	5.29005	0.05346	2.46239
Sulbactam pivoxil	O=C([C@@H](C(C)(C)S([C@]1([H])C2)(=O)=O)N1C2=O)OCOC(C(C)(C)C)=O	4.93529	0.03349	3.63815	6.65566	0.04543	4.89605	5.58844	0.06469	3.0832	6.46906	0.1219	1.74805	6.23167	0.04643	4.43356	4.75137	0.0329	3.47703	4.67615	0.01186	4.21686	8.57772	0.08967	5.10511	7.09124	0.06765	4.4714	7.62248	0.0648	5.11287	7.27032	0.06191	4.87261	5.70638	0.10413	1.67352	6.07019	0.09816	2.26841	5.66569	0.063	3.22592	4.9304	0.04224	3.2944
Propacetamol (hydrochloride)	O=C(OC1=CC=C(NC(C)=O)C=C1)CN(CC)CC.[H]Cl	4.9269	0.03427	3.61106	6.6203	0.06875	3.98084	5.54806	0.06403	3.08981	6.43015	0.12258	1.72371	6.2499	0.03948	4.734	4.74946	0.03177	3.52969	4.6664	0.01188	4.21021	8.52249	0.08891	5.10965	7.0738	0.06771	4.47438	7.60922	0.06412	5.14814	7.2452	0.06107	4.90057	5.72069	0.10691	1.61604	6.04241	0.09867	2.25425	5.64432	0.06229	3.25278	4.95098	0.04178	3.34707
Promestriene	C[C@@]12[C@@H](OC)CC[C@@]1([H])[C@]3([H])CCC4=C(C=CC(OCCC)=C4)[C@@]3([H])CC2	5.30635	0.0558	1.86331	6.93647	0.09705	0.94838	6.65599	0.076	1.96655	6.916	0.04484	4.14922	6.86905	0.06654	2.76323	5.3655	0.04035	2.87569	4.88533	0.01368	4.0413	10.0477	0.07793	5.23896	8.24675	0.05958	4.57118	8.37326	0.05633	4.89909	8.34225	0.05634	4.86574	5.72939	0.0458	2.90314	7.60174	0.07484	2.98389	6.83161	0.07138	2.42862	5.54161	0.05395	2.21259
Sultiame	O=S(C1=CC=C(N(CCCC2)S2(=O)=O)C=C1)(N)=O	5.04288	0.04521	2.89165	6.30407	0.08502	2.25883	5.97425	0.07198	2.54933	6.76568	0.06939	3.46384	6.2976	0.0612	3.38564	5.01417	0.03479	3.35868	4.77689	0.01191	4.2103	9.19798	0.08577	5.11783	7.58656	0.06557	4.46654	8.00057	0.06443	4.93502	7.72412	0.06095	4.82407	5.49804	0.11838	-0.13473	6.86932	0.2316	-4.15054	6.04403	0.07393	2.52613	5.1958	0.05184	2.73108
(Z)-Thiothixene	O=S(C1=CC(/C2=C\CCN3CCN(C)CC3)=C(SC4=C2C=CC=C4)C=C1)(N(C)C)=O	6.02039	0.02253	3.58466	7.74683	0.02743	4.7817	8.04887	0.04084	3.63491	0	0	0	7.80101	0.0357	3.94232	6.23421	0.02838	3.16672	5.16628	0.01262	3.80198	11.6615	0.04871	6.39617	9.88535	0.04214	5.32999	9.90107	0.03818	5.77416	10.4701	0.04786	5.2969	5.21283	0.00879	4.26313	0	0	0	0	0	0	6.58973	0.03263	3.06289
Brequinar	O=C(C1=C(C)C(C2=CC=C(C3=CC=CC=C3F)C=C2)=NC4=CC=C(F)C=C14)O	5.87173	0.02507	3.40591	8.25566	0.04821	3.51469	7.9712	0.04992	3.06203	0	0	0	7.8298	0.04143	3.75597	6.09507	0.03203	2.94562	5.2788	0.02506	2.81452	11.2892	0.05111	6.26335	9.47481	0.04362	5.18518	9.583	0.04146	5.50544	9.90073	0.0481	5.17012	5.06781	0.00995	4.08981	0	0	0	7.51484	0.03339	4.23151	5.95805	0.02519	3.48064
Emedastine	CN1CCN(C2=NC3=CC=CC=C3N2CCOCC)CCC1	5.75081	0.03679	2.73683	7.90844	0.07271	1.95127	7.52608	0.06464	2.23009	0	0	0	7.50944	0.05461	3.03514	5.82709	0.03779	2.7309	5.09311	0.02279	3.22589	10.888	0.06414	5.63336	8.97619	0.05078	4.81803	8.90623	0.0438	5.31727	9.22432	0.05142	5.01383	4.9224	0.00912	4.17514	0	0	0	7.43185	0.0492	3.40091	5.80733	0.03663	2.80628
Pretomanid	FC(F)(F)OC(C=C1)=CC=C1CO[C@@H]2COC3=NC([N+]([O-])=O)=CN3C2	5.46823	0.05845	1.66486	7.07441	0.09793	0.70239	6.81827	0.07665	1.83068	6.74107	0.03637	4.3744	6.98615	0.06378	2.83585	5.42658	0.03939	2.86368	4.86976	0.01581	3.84163	10.2517	0.07825	5.16008	8.38043	0.05908	4.53605	8.50685	0.05487	4.93652	8.52425	0.05661	4.84045	5.37961	0.03301	3.23191	8.06898	0.0767	3.07826	6.9412	0.06935	2.42871	5.51901	0.04354	2.68601
Acoltremon	O=C([C@H]1[C@H](C(C)C)CC[C@@H](C)C1)NC2=CC=C(OC)C=C2	5.12873	0.05092	2.45551	6.4359	0.08822	1.80434	6.18407	0.07716	2.13303	6.80149	0.05768	3.77333	6.57647	0.068	3.00625	5.13378	0.03431	3.33253	4.83836	0.01213	4.20134	9.5426	0.0857	5.04297	7.86153	0.0634	4.53376	8.09225	0.05963	4.96163	7.93926	0.05952	4.81414	5.79903	0.09938	0.58108	6.96132	0.09222	2.11974	6.41194	0.0767	2.38597	5.29671	0.05122	2.60732
Arterolane	O=C(NCC(N)(C)C)C[C@H](CC1)CC[C@]21OO[C@]3(O2)[C@H]4C[C@@H]5C[C@H](C4)C[C@H]3C5	5.00386	0.04475	2.89006	6.24206	0.08342	2.30152	5.95064	0.06989	2.64952	6.68348	0.06896	3.42602	6.26625	0.06346	3.26859	5.00584	0.03426	3.38742	4.77756	0.01177	4.22176	9.20676	0.08814	5.04346	7.5643	0.06465	4.5111	7.97045	0.06303	4.99339	7.70197	0.06137	4.80312	5.44851	0.12037	-0.23724	6.81181	0.22953	-4.03001	6.04869	0.0741	2.54843	5.18682	0.05074	2.79012
Alendronate sodium	O=P(O)(O)C(CCCN)(O)P(O)(O[Na])=O	0	0	0	0	0	0	5.66443	0.02155	5.49092	0	0	0	0	0	0	6.2889	0.01412	6.17524	0	0	0	5.45738	0.09765	4.67129	4.52298	0.07969	3.88141	5.18736	0.07663	4.57048	5.36759	0.06402	4.85221	0	0	0	0	0	0	0	0	0	0	0	0
(Rac)-sn-Glycerol 3-phosphate (sodium)	OC(CO)COP(O[Na])(O[Na])=O	0	0	0	0	0	0	5.83625	0.02284	5.67868	0	0	0	0	0	0	6.30196	0.01059	6.22889	0	0	0	5.37914	0.10029	4.68721	4.43883	0.08064	3.88247	5.05654	0.07728	4.52332	5.24025	0.06459	4.79464	0	0	0	0	0	0	0	0	0	0	0	0
Clotrimazole	ClC1=CC=CC=C1C(N2C=CN=C2)(C3=CC=CC=C3)C4=CC=CC=C4	6.08175	0.02323	3.5578	7.69171	0.02733	4.72289	8.12599	0.04104	3.66733	0	0	0	7.92722	0.03328	4.31147	5.97145	0.0224	3.5383	5.17824	0.01229	3.84326	11.5178	0.04788	6.31609	9.97539	0.04342	5.25823	9.92393	0.03978	5.60266	10.5113	0.04983	5.09724	5.21655	0.00923	4.21389	0	0	0	0	0	0	6.67309	0.03167	3.23246
Istradefylline	O=C1C2=C(N=C(/C=C/C3=CC(OC)=C(OC)C=C3)N2C)N(CC)C(N1CC)=O	5.7081	0.03072	3.06215	8.03323	0.06574	2.37093	7.58701	0.05895	2.50952	0	0	0	7.67676	0.05393	3.03191	5.96956	0.03712	2.77222	5.177	0.02332	3.16981	11.1625	0.06305	5.73227	9.26204	0.05059	4.90509	9.13472	0.04342	5.39474	9.50609	0.05297	4.94435	5.0059	0.01018	4.12942	0	0	0	7.47964	0.04877	3.27966	5.77724	0.02894	3.28483
Sabinene	CC(C12CCC(C1C2)=C)C	4.97948	0.0395	3.29834	6.03933	0.07042	3.04199	5.72517	0.06715	2.86705	6.42155	0.07274	3.32541	6.08865	0.05654	3.68206	4.84423	0.03495	3.35639	4.71434	0.01188	4.20867	8.8471	0.08934	5.04543	7.30696	0.06628	4.48715	7.80013	0.06334	5.10413	7.47751	0.06238	4.82244	5.90656	0.12105	0.75415	6.44347	0.10094	2.14696	5.85647	0.0673	2.99187	5.07488	0.04493	3.16261
Drotaverine (hydrochloride)	CCOC1=CC2=C(C=C1OCC)CCN/C2=C\C3=CC=C(OCC)C(OCC)=C3.[H]Cl	5.81583	0.02574	3.33343	8.29999	0.04945	3.53065	7.91988	0.05006	3.09152	0	0	0	7.79947	0.0435	3.60354	6.08164	0.03248	2.94854	5.25876	0.02576	2.77402	11.2869	0.05278	6.19639	9.51026	0.04623	5.05137	9.62487	0.04399	5.3822	10.0444	0.05274	4.95719	5.08769	0.00864	4.25397	0	0	0	7.3453	0.03387	4.07866	5.88045	0.02596	3.37647
Sofpironium (bromide)	CCOC(C[N+](C)(CC1)C[C@@H]1OC([C@@](C2CCCC2)(C3=CC=CC=C3)O)=O)=O.[Br-]	5.43729	0.05692	1.76601	7.10509	0.09964	0.67793	6.78882	0.07545	1.92229	6.75291	0.03589	4.44959	6.98242	0.06265	2.94137	5.42354	0.03986	2.85282	4.86203	0.01677	3.78071	10.2023	0.07852	5.13793	8.37509	0.05865	4.59323	8.46176	0.05349	5.01316	8.47797	0.05603	4.86407	5.83185	0.04729	2.78152	8.24164	0.09539	2.08917	6.93139	0.06768	2.56578	5.4873	0.04404	2.64878
Tucidinostat	O=C(C1=CC=C(CNC(/C=C/C2=CN=CC=C2)=O)C=C1)NC(C=CC(F)=C3)=C3N	5.97429	0.02313	3.5005	7.54822	0.01985	5.42537	8.33355	0.04877	3.11802	0	0	0	7.93296	0.03608	4.07487	6.18892	0.02762	3.23519	5.15636	0.01184	3.89058	11.5785	0.04741	6.50829	9.76151	0.04112	5.36492	9.92646	0.03977	5.67415	10.2582	0.04591	5.34847	5.23938	0.01032	4.13592	0	0	0	7.80191	0.03197	4.38346	6.49126	0.02969	3.31609
Vamorolone	C[C@@]12[C@](C(CO)=O)(O)[C@H](C)C[C@@]1([H])[C@]3([H])CCC4=CC(C=C[C@]4(C)C3=CC2)=O	5.66771	0.05777	1.57958	7.3788	0.09274	0.81576	7.08615	0.07519	1.765	7.18974	0.04071	4.30908	7.16185	0.0597	2.93713	5.58543	0.04343	2.51222	4.95818	0.01639	3.79834	10.4225	0.07114	5.38811	8.50147	0.05254	4.78311	8.53091	0.04845	5.10448	8.69101	0.05261	4.96787	5.33387	0.02443	3.60491	0	0	0	7.09659	0.05852	2.95539	5.59082	0.04096	2.69235
Baloxavir	O=C1N2[C@](COCC2)([H])N([C@@H]3C4=CC=CC=C4SCC5=C(F)C(F)=CC=C35)N6C1=C(O)C(C=C6)=O	5.98712	0.0244	3.45864	7.95118	0.03243	4.59056	8.02224	0.04675	3.17779	0	0	0	7.94673	0.03933	3.87169	6.15304	0.03166	2.87254	5.10623	0.01182	3.8817	11.2976	0.04774	6.35069	9.52601	0.04069	5.30922	9.46732	0.0363	5.70602	10.1156	0.04676	5.27009	5.11627	0.00899	4.18443	0	0	0	7.68632	0.03455	4.10579	6.27318	0.03	3.16471
Mavacamten	CC(N(C1=O)C(C=C(N[C@H](C2=CC=CC=C2)C)N1)=O)C	5.28054	0.06134	1.69941	6.74638	0.09811	1.01923	6.49254	0.07531	2.09632	6.88996	0.04619	4.19347	6.78693	0.07512	2.40144	5.30353	0.03853	3.05418	4.8378	0.01468	3.98071	9.85404	0.08056	5.15144	8.09794	0.05983	4.60677	8.27936	0.05598	5.01273	8.22331	0.0576	4.86088	5.5605	0.04774	2.77358	7.25467	0.07848	2.67313	6.7207	0.07459	2.36646	5.45601	0.05292	2.36666
Tapinarof	OC1=C(C(C)C)C(O)=CC(/C=C/C2=CC=CC=C2)=C1	5.81975	0.05224	1.85417	7.61976	0.07989	1.55593	7.34182	0.07231	1.85324	0	0	0	7.28155	0.06034	2.70128	5.6952	0.03838	2.78178	5.00742	0.0185	3.60356	10.655	0.06815	5.48783	8.79625	0.05259	4.80637	8.67858	0.04541	5.23453	8.96344	0.05276	4.95846	5.24349	0.01864	3.82864	0	0	0	7.35354	0.05565	3.12964	5.71251	0.03565	3.0069
Enarodustat	O=C(C(C1=NC=NN1C(CCC2=CC=CC=C2)=C3)=C3O)NCC(O)=O	5.89707	0.02408	3.47017	8.16628	0.04072	4.06225	7.91002	0.04653	3.21982	0	0	0	7.83093	0.03902	3.89742	6.04187	0.03006	3.01196	5.12321	0.01412	3.70017	11.4093	0.05201	6.16718	9.56864	0.04345	5.18938	9.62554	0.03979	5.61453	10.2995	0.05209	5.04883	5.09812	0.00878	4.21333	0	0	0	7.56932	0.03292	4.25136	5.91107	0.02488	3.40378
Cedazuridine	O[C@H]1C(F)(F)[C@H](N(CC[C@@H](O)N2)C2=O)O[C@@H]1CO	4.63967	0.02633	4.23255	0	0	0	5.27492	0.03645	4.71127	0	0	0	0	0	0	6.3347	0.00713	6.22439	0	0	0	6.32155	0.0962	4.83412	5.3208	0.07462	4.16707	5.94697	0.07193	4.83475	5.83433	0.06248	4.86827	5.1252	0.06057	4.18862	5.23772	0.05246	4.42655	4.32431	0.05115	3.53343	4.30236	0.00978	4.1511
Difamilast	CC(C)OC(C=C(C1=NC(CNC(C(C=CC=C2)=C2OCC)=O)=CO1)C=C3)=C3OC(F)F	5.88985	0.02565	3.39133	8.25806	0.04608	3.7693	7.87691	0.05388	2.62782	0	0	0	7.84331	0.04245	3.70786	6.05384	0.03134	3.00133	5.28998	0.02658	2.70075	11.2642	0.05332	6.07027	9.50191	0.04464	5.15355	9.59037	0.04274	5.42719	10.2029	0.05483	4.86214	5.02783	0.00922	4.12989	0	0	0	7.45177	0.03585	3.95951	5.86565	0.02282	3.6428
Pemigatinib	CCN(C(N(C(C(F)=C(OC)C=C1OC)=C1F)C2)=O)C(C2=CN3)=C4C3=NC(CN5CCOCC5)=C4	6.05072	0.02341	3.51243	7.59666	0.02708	4.66027	8.04619	0.04218	3.47263	0	0	0	7.88189	0.03312	4.29037	6.195	0.02674	3.2961	5.16807	0.01241	3.82206	11.5129	0.04699	6.41814	9.88682	0.04267	5.25981	9.77265	0.03646	5.81896	10.4041	0.04728	5.27704	5.22309	0.0099	4.14981	0	0	0	0	0	0	6.73686	0.03185	3.2831
Upacicalcet (sodium)	O=C(NC[C@H](N)C(O[Na])=O)NC1=CC(S(=O)(O)=O)=CC(Cl)=C1C	4.95731	0.03603	3.54381	6.45331	0.05259	4.39051	5.6184	0.06794	2.95326	6.43129	0.10252	2.40961	6.05307	0.05227	4.00288	4.77268	0.03186	3.52295	4.68076	0.01175	4.2197	8.59968	0.08914	5.10311	7.1094	0.06749	4.4621	7.59234	0.06376	5.09132	7.29064	0.06074	4.90806	5.72515	0.10005	1.80052	6.11275	0.09938	2.21425	5.72162	0.06241	3.27365	4.96724	0.04036	3.38424
Valemetostat	CC1=C(O[C@@](C)([C@]2([H])CC[C@@H](N(C)C)CC2)O3)C3=C(Cl)C=C1C(NCC(C4=O)=C(C=C(C)N4)C)=O	5.80381	0.02783	3.2498	8.15062	0.05307	3.28016	7.8383	0.05481	2.80776	0	0	0	7.91306	0.05246	3.09829	6.10554	0.0381	2.60846	5.18517	0.02833	2.58559	11.1526	0.05602	6.01101	9.31582	0.04588	5.10513	9.31694	0.04458	5.22566	9.73962	0.05099	5.05996	5.01422	0.00877	4.20972	0	0	0	7.61107	0.04193	3.76286	5.768	0.0266	3.32644
Acoramidis	O=C(O)C1=CC=C(F)C(OCCCC2=C(C)NN=C2C)=C1	5.64774	0.05617	1.68999	7.38046	0.08982	1.05568	7.08098	0.07648	1.6929	7.124	0.04085	4.24604	7.08776	0.06097	2.79198	5.58802	0.0415	2.66422	4.96111	0.01647	3.80113	10.316	0.06968	5.40708	8.5432	0.05522	4.65386	8.50813	0.04818	5.11333	8.65449	0.05347	4.88764	5.40659	0.02511	3.63736	0	0	0	7.10861	0.0592	2.93747	5.59711	0.0404	2.75092
Acoramidis (hydrochloride)	O=C(O)C1=CC=C(F)C(OCCCC2=C(C)NN=C2C)=C1.[H]Cl	5.69391	0.05597	1.67964	7.45319	0.08949	1.03442	7.13503	0.07494	1.76002	7.37516	0.0427	4.31274	7.13209	0.05865	2.92785	5.63585	0.04146	2.66199	4.97642	0.01672	3.77686	10.4864	0.07099	5.39447	8.61461	0.05424	4.72387	8.53538	0.04855	5.05277	8.75729	0.05382	4.89801	5.34146	0.02373	3.63918	0	0	0	7.12835	0.05849	2.93554	5.61925	0.04044	2.71842
Aniracetam	O=C(N1CCCC1=O)C2=CC=C(OC)C=C2	5.11286	0.05123	2.4473	6.39788	0.08873	1.78099	6.15671	0.07527	2.24014	6.77086	0.05638	3.83711	6.5319	0.06608	3.09348	5.14549	0.03486	3.33172	4.83663	0.01203	4.2109	9.49907	0.08725	4.95921	7.82248	0.06432	4.47584	8.10174	0.05996	4.98412	7.94144	0.06056	4.79061	5.76251	0.09844	0.64039	6.90419	0.09245	2.09407	6.36457	0.07767	2.32313	5.28176	0.0494	2.7114
CX516	O=C(N1CCCCC1)C2=CC3=NC=CN=C3C=C2	5.73433	0.03814	2.668	7.79997	0.07151	2.05106	7.48053	0.06898	1.93468	0	0	0	7.45299	0.0555	2.99095	5.78764	0.03669	2.8382	5.08806	0.02033	3.45507	10.7623	0.0629	5.7057	8.93406	0.05161	4.78481	8.78316	0.04267	5.35236	9.15887	0.0521	4.97055	4.93561	0.00958	4.16567	0	0	0	7.36506	0.05013	3.33448	5.82518	0.03745	2.8144
Masoprocol	OC(C=C1C[C@@H](C)[C@@H](C)CC2=CC(O)=C(C=C2)O)=C(C=C1)O	5.67705	0.05774	1.60264	7.37332	0.09141	0.92235	7.05493	0.07397	1.83498	7.03787	0.03901	4.28467	7.13933	0.06016	2.89393	5.57409	0.04005	2.74755	4.94973	0.01608	3.81531	10.3687	0.07021	5.41381	8.52332	0.0535	4.74949	8.53787	0.04741	5.1921	8.6992	0.05376	4.9055	5.42143	0.02863	3.40109	0	0	0	7.09714	0.05925	2.91605	5.62414	0.04177	2.67663
Cerivastatin (sodium)	O=C([O-])C[C@H](O)C[C@H](O)/C=C/C1=C(C2=CC=C(F)C=C2)C(COC)=C(C(C)C)N=C1C(C)C.[Na+]	5.72271	0.03683	2.67703	7.94028	0.06618	2.46766	7.47034	0.06224	2.32402	0	0	0	7.5682	0.05813	2.76134	5.85038	0.03676	2.81049	5.09893	0.02282	3.21416	10.8737	0.06288	5.6747	9.04072	0.05002	4.90491	8.94549	0.04383	5.32096	9.26777	0.05174	4.98919	4.97001	0.00988	4.15328	0	0	0	7.37889	0.04818	3.39508	5.77717	0.03533	2.85561
Cyclopenthiazide	O=S(C1=C(Cl)C=C(C2=C1)NC(CC3CCCC3)NS2(=O)=O)(N)=O	5.61687	0.05631	1.71154	7.3175	0.09347	0.8345	7.00624	0.07401	1.87343	7.15067	0.04446	4.06724	7.05952	0.05997	2.90014	5.57481	0.04179	2.67658	4.93877	0.01702	3.75847	10.3356	0.0726	5.30018	8.51273	0.05497	4.7005	8.48591	0.04859	5.11606	8.69566	0.05485	4.89154	5.39113	0.02582	3.60021	0	0	0	7.07851	0.06179	2.79277	5.57767	0.04024	2.7868
Repirinast	O=C(C(O1)=CC(C2=C1C3=C(NC2=O)C(C)=C(C)C=C3)=O)OCCC(C)C	5.70319	0.05754	1.58044	7.47002	0.09212	0.86976	7.14704	0.07101	2.05951	7.33805	0.04137	4.37404	7.15033	0.06075	2.7977	5.6412	0.04224	2.61504	4.96422	0.01618	3.80477	10.4821	0.07104	5.39246	8.58536	0.05429	4.69596	8.53987	0.04698	5.17396	8.75932	0.05291	4.96853	5.33089	0.02296	3.68567	0	0	0	7.13918	0.05676	3.07271	5.6502	0.04167	2.66486
Diclofenac epolamine	OCCN1CCCC1.OC(CC(C=CC=C2)=C2NC3=C(C=CC=C3Cl)Cl)=O	5.73136	0.03166	2.97294	8.04101	0.06087	2.73749	7.59652	0.05877	2.4759	0	0	0	7.72263	0.05387	3.0295	6.00115	0.03661	2.81162	5.14863	0.02762	2.74188	11.1009	0.06226	5.67642	9.30436	0.05112	4.85464	9.08957	0.04258	5.37951	9.58167	0.05412	4.87094	4.99637	0.00991	4.13287	0	0	0	7.43528	0.04259	3.725	5.81066	0.03063	3.14234
Momelotinib	O=C(C1=CC=C(C2=NC(NC3=CC=C(N4CCOCC4)C=C3)=NC=C2)C=C1)NCC#N	6.24539	0.02491	3.43198	7.6533	0.01856	5.5564	7.93787	0.03662	3.80134	0	0	0	7.82608	0.03041	4.3916	5.80066	0.01796	3.77198	5.08027	0.00877	4.09018	11.3275	0.04108	6.68733	9.4017	0.03304	5.66951	9.40972	0.03075	5.93644	9.96153	0.03793	5.67727	0	0	0	0	0	0	0	0	0	6.94095	0.03626	2.84545
Ensulizole	O=S(C1=CC=C2N=C(C3=CC=CC=C3)NC2=C1)(O)=O	5.74345	0.03786	2.64356	7.8747	0.0713	2.03691	7.51134	0.066	2.10765	0	0	0	7.51256	0.05831	2.73838	5.86627	0.03758	2.78938	5.08711	0.02179	3.30391	10.8348	0.0633	5.65183	8.99764	0.05085	4.8342	8.90331	0.04389	5.31003	9.21715	0.05121	5.02465	4.94114	0.01041	4.0888	0	0	0	7.38352	0.0492	3.3635	5.8007	0.03355	3.05366
Tivozanib	O=C(NC1=CC=C(C=C1Cl)OC2=CC=NC3=CC(OC)=C(C=C23)OC)NC4=NOC(C)=C4	6.0219	0.02385	3.47598	7.90377	0.03103	4.59133	8.16804	0.04422	3.44773	0	0	0	7.83476	0.03437	4.16644	6.18653	0.02893	3.09863	5.14305	0.01203	3.85892	11.5281	0.04738	6.47108	9.78242	0.04128	5.37651	9.76921	0.03795	5.71894	10.3217	0.04684	5.32209	5.21696	0.00915	4.24044	0	0	0	7.84145	0.036	3.99869	6.51433	0.03349	2.94005
Crisaborole	N#CC1=CC=C(OC2=CC=C(B(O)OC3)C3=C2)C=C1	5.10278	0.04819	2.62255	6.40247	0.0866	1.94524	6.16856	0.07186	2.4699	6.80594	0.05671	3.88679	6.49653	0.06419	3.1927	5.13191	0.03575	3.29166	4.83184	0.01217	4.20549	9.44768	0.08624	5.00886	7.78103	0.06371	4.5032	8.11259	0.0613	4.95742	7.94666	0.06118	4.79784	5.651	0.09714	0.65108	6.84258	0.09268	2.07223	6.32833	0.07737	2.34598	5.28975	0.0519	2.6185
Tavaborole	OB1OCC2=CC(F)=CC=C21	4.89375	0.03246	3.74769	6.67526	0.04164	5.20537	5.40182	0.06501	3.10661	6.34385	0.1519	0.98117	6.66855	0.03249	5.52159	4.5859	0.03228	3.44615	4.87468	0.00976	4.53011	8.2424	0.09057	5.04506	6.85569	0.06899	4.42025	7.40379	0.06637	5.06055	7.08321	0.06018	4.95868	5.48654	0.10942	1.62364	5.77177	0.09411	2.44922	5.4705	0.06038	3.34037	4.85272	0.04065	3.41763
Lenvatinib	O=C(N)C1=C(C=C2N=CC=C(C2=C1)OC3=CC=C(C(Cl)=C3)NC(NC4CC4)=O)OC	5.99138	0.02351	3.49437	7.51101	0.02742	4.59838	8.30566	0.04773	3.23678	0	0	0	7.89944	0.03616	4.0592	6.1331	0.02896	3.05679	5.13309	0.01203	3.85551	11.4997	0.0493	6.26358	9.87382	0.04408	5.19247	9.78607	0.03711	5.84486	10.3136	0.04652	5.37302	5.19681	0.01024	4.10963	0	0	0	7.82287	0.0352	4.08398	6.35533	0.02752	3.43262
Amonafide	O=C1N(C(C2=CC(N)=CC3=CC=CC1=C23)=O)CCN(C)C	5.71537	0.02838	3.19589	8.07829	0.05706	3.01237	7.69013	0.06038	2.32955	0	0	0	7.72929	0.05163	3.14556	6.00915	0.03612	2.80249	5.17953	0.02811	2.68394	11.1707	0.06071	5.78116	9.44224	0.0529	4.74591	9.20494	0.04335	5.35635	9.61344	0.05375	4.84158	5.02975	0.0107	4.07943	0	0	0	7.47125	0.04161	3.77714	5.79959	0.02883	3.24015
Pomalidomide	O=C1N(C(C2=C1C=CC=C2N)=O)C(C(N3)=O)CCC3=O	5.36507	0.05535	1.90723	6.95182	0.10177	0.59327	6.69739	0.07573	1.96597	7.04975	0.04551	4.20655	6.9447	0.06666	2.77971	5.34881	0.03863	2.9354	4.8765	0.01474	3.95567	10.0448	0.07696	5.23658	8.3154	0.06014	4.55932	8.39899	0.05568	4.92043	8.40679	0.05607	4.90396	5.69832	0.0487	2.65577	7.68291	0.07725	2.85682	6.861	0.07177	2.37716	5.57688	0.05321	2.25221
Ibrutinib	C=CC(N1C[C@H](N2N=C(C3=CC=C(OC4=CC=CC=C4)C=C3)C5=C(N)N=CN=C52)CCC1)=O	6.25521	0.02412	3.50004	7.70741	0.02164	5.23519	7.87382	0.03495	3.88113	0	0	0	8.01584	0.03382	4.15283	5.85794	0.01713	3.90117	4.95526	0.00623	4.2435	11.206	0.03933	6.71411	9.32965	0.03251	5.63773	9.44536	0.0296	6.06389	9.90552	0.03442	5.974	0	0	0	0	0	0	0	0	0	7.13241	0.03539	3.0899
Ibrutinib (Racemate)	C=CC(N1CC(N2N=C(C3=CC=C(OC4=CC=CC=C4)C=C3)C5=C(N)N=CN=C52)CCC1)=O	6.41822	0.02402	3.54526	7.93844	0.02466	4.98881	6.77733	0.01689	4.75726	0	0	0	0	0	0	5.87156	0.01636	3.91485	5.00202	0.00602	4.28205	11.6247	0.03897	6.9641	9.43712	0.03075	5.75961	9.68134	0.03055	6.0276	10.0459	0.03634	5.69978	0	0	0	0	0	0	0	0	0	7.13541	0.03265	3.23079
(E/Z)-Teriflunomide	C/C(O)=C(C#N)/C(NC1=CC=C(C(F)(F)F)C=C1)=O	4.96725	0.03745	3.40708	6.16576	0.06622	3.40674	5.78747	0.06532	3.06608	6.41815	0.08936	2.69517	6.14299	0.0523	3.96407	4.78758	0.03118	3.48827	4.68938	0.01236	4.17428	8.7921	0.08958	5.05969	7.26304	0.06707	4.46837	7.73037	0.0644	5.04723	7.40603	0.06151	4.84309	5.81749	0.11827	0.88991	6.35043	0.10121	2.13339	5.79587	0.06552	3.06611	5.07204	0.04914	3.02456
Rivastigmine (tartrate)	O=C(OC1=CC=CC([C@@H](N(C)C)C)=C1)N(CC)C.O=C(O)[C@H](O)[C@@H](O)C(O)=O	5.24222	0.05977	1.85377	6.68799	0.0942	1.34794	6.40204	0.07687	2.04459	6.77177	0.05003	3.93589	6.68209	0.07266	2.5631	5.27674	0.0366	3.20192	4.80133	0.0141	4.00218	9.7481	0.08033	5.1954	8.03511	0.06121	4.56747	8.19924	0.05739	4.94722	8.16894	0.05797	4.88358	6.00687	0.08827	1.00304	7.25511	0.08068	2.68142	6.67126	0.08001	2.13587	5.40989	0.05156	2.48701
Risperidone	O=C1C(CCN2CCC(C3=NOC4=C3C=CC(F)=C4)CC2)=C(C)N=C5N1CCCC5	6.01102	0.02457	3.39219	7.43956	0.02584	4.68561	8.19058	0.04633	3.25182	0	0	0	7.89923	0.03318	4.36281	6.17774	0.02794	3.1993	5.13195	0.01129	3.92876	11.5363	0.04768	6.45365	9.83024	0.04401	5.13931	9.72072	0.03607	5.87542	10.2987	0.04656	5.33545	5.21873	0.01399	3.72697	0	0	0	7.81701	0.03578	4.00347	6.53212	0.02878	3.46473
Pregnenolone monosulfate (sodium)	CC([C@H]1CC[C@@]2([H])[C@]3([H])CC=C4C[C@@H](OS(=O)(O[Na])=O)CC[C@]4(C)[C@@]3([H])CC[C@]12C)=O	5.14851	0.05242	2.40233	6.43327	0.09235	1.59516	6.19768	0.07538	2.24862	6.83522	0.0538	4.01684	6.54199	0.07001	2.87398	5.13137	0.03617	3.23619	4.83151	0.0113	4.23944	9.53421	0.08419	5.12355	7.8518	0.0646	4.46716	8.09631	0.05857	5.02801	7.96287	0.06022	4.80787	5.8705	0.10493	0.37297	6.95827	0.08965	2.26132	6.3981	0.07753	2.3365	5.29682	0.0524	2.55146
Fingolimod	OCC(CCC1=CC=C(CCCCCCCC)C=C1)(N)CO	5.62118	0.05565	1.78742	7.31588	0.09384	0.85069	6.99452	0.07417	1.88445	7.11125	0.03917	4.4125	7.04584	0.0609	2.85015	5.54459	0.04297	2.5842	4.92134	0.01638	3.79296	10.3945	0.07413	5.28732	8.51233	0.05553	4.68765	8.52152	0.0504	5.04929	8.63437	0.05418	4.90167	5.26529	0.02137	3.79313	0	0	0	7.0873	0.06281	2.75993	5.58915	0.04204	2.693
Asenapine (maleate)	CN1C[C@]2([H])C3=CC=CC=C3OC4=CC=C(Cl)C=C4[C@]2(C1)[H].O=C(O)/C=C\C(O)=O	5.40985	0.05625	1.80773	7.02209	0.09985	0.63134	6.77229	0.07723	1.82682	6.77116	0.04093	4.15006	6.93695	0.06487	2.78329	5.40328	0.04221	2.7005	4.88366	0.01516	3.91284	10.1912	0.0774	5.23628	8.34154	0.05774	4.64604	8.45242	0.05408	4.98939	8.45998	0.0562	4.8614	5.90232	0.05059	2.66306	7.90186	0.08172	2.66881	6.94975	0.06947	2.50138	5.6314	0.05424	2.15827
Alendronate (sodium hydrate)	OP(C(O)(CCCN)P(O)(O[Na])=O)(O)=O.[3H2O]	0	0	0	0	0	0	0	0	0	0	0	0	0	0	0	6.30784	0.00978	6.24056	0	0	0	5.35215	0.09894	4.67143	4.48455	0.07843	3.94491	5.07379	0.07718	4.5428	5.27269	0.06273	4.84113	0	0	0	0	0	0	0	0	0	0	0	0
Sitaxsentan (sodium)	O=S(C1=C(SC=C1)C(CC2=C(C=C3OCOC3=C2)C)=O)(N([Na])C4=C(C(C)=NO4)Cl)=O	5.82498	0.04779	2.10199	7.73319	0.07852	1.61994	7.36609	0.07128	1.81309	0	0	0	7.35856	0.05863	2.79076	5.70486	0.03696	2.82535	5.04699	0.01769	3.6689	10.7658	0.06816	5.45562	8.84899	0.0529	4.72754	8.72452	0.04489	5.22721	9.0987	0.05403	4.89157	5.32354	0.02107	3.68212	0	0	0	7.38165	0.05394	3.18185	5.71869	0.03633	2.8882
Naphazoline	C1(CC2=C3C=CC=CC3=CC=C2)=NCCN1	5.48409	0.055	1.83767	7.15805	0.09862	0.61995	6.80946	0.07535	1.81431	6.74212	0.0376	4.2494	7.02959	0.06252	2.88492	5.45968	0.04168	2.69676	4.88814	0.0162	3.81474	10.281	0.07924	5.02744	8.47138	0.05931	4.53951	8.4977	0.05279	4.99823	8.5946	0.05732	4.79539	5.32898	0.02882	3.41823	8.15095	0.08891	2.25676	6.94313	0.0648	2.64694	5.5469	0.04492	2.5688
Naphazoline (nitrate)	O[N+]([O-])=O.C1(CC2=C3C=CC=CC3=CC=C2)=NCCN1	5.80784	0.05628	1.60802	7.56212	0.08449	1.25707	7.29337	0.07463	1.72429	0	0	0	7.27547	0.05942	2.84099	5.71054	0.04347	2.46642	4.99452	0.01809	3.64579	10.5702	0.06831	5.47281	8.71596	0.05312	4.75168	8.6536	0.04575	5.24151	8.94443	0.05383	4.92713	5.41767	0.02278	3.71752	0	0	0	7.30865	0.05697	3.05701	5.69249	0.0402	2.69228
Tacrine	NC1=C2CCCCC2=NC3=CC=CC=C31	5.791	0.04765	2.10883	7.70179	0.07686	1.76205	7.32208	0.0679	2.07478	0	0	0	7.29095	0.05793	2.81434	5.68681	0.03726	2.80726	5.05042	0.0182	3.64515	10.6297	0.06592	5.53508	8.82801	0.0519	4.8174	8.71362	0.04542	5.2036	9.02288	0.05367	4.87531	5.25106	0.01818	3.84598	0	0	0	7.35172	0.05596	3.02705	5.70414	0.03697	2.84723
Tinoridine (hydrochloride)	O=C(C1=C(N)SC2=C1CCN(CC3=CC=CC=C3)C2)OCC.Cl	5.80477	0.05366	1.82323	7.54564	0.08341	1.35703	7.25536	0.07279	1.85456	0	0	0	7.2317	0.05925	2.83545	5.70644	0.04133	2.63976	4.98638	0.01815	3.6409	10.5814	0.0688	5.47652	8.67681	0.05286	4.75452	8.62453	0.04721	5.12173	8.93025	0.05417	4.91085	5.21821	0.01771	3.9045	0	0	0	7.20932	0.05602	3.05293	5.67817	0.03955	2.7437
Finerenone	O=C(C1=C(C)NC2=C(C(OCC)=NC=C2C)[C@@H]1C3=CC=C(C#N)C=C3OC)N	5.7068	0.0371	2.70736	7.83436	0.07206	2.00916	7.45108	0.06588	2.12533	0	0	0	7.4911	0.05458	3.0789	5.78901	0.03701	2.79728	5.0979	0.02013	3.47167	10.7656	0.06332	5.64675	8.90762	0.05052	4.82327	8.85519	0.04195	5.46404	9.10877	0.04999	5.06767	4.92633	0.01022	4.10016	0	0	0	7.30106	0.04731	3.47648	5.81771	0.03646	2.8698
Tafenoquine	CC1=CC(OC)=NC2=C1C(OC3=CC=CC(C(F)(F)F)=C3)=C(OC)C=C2NC(CCCN)C	5.72447	0.03109	3.01241	8.04088	0.06076	2.7405	7.6651	0.05948	2.47559	0	0	0	7.72565	0.05324	3.08115	5.97244	0.03747	2.70391	5.16954	0.02615	2.88858	11.1444	0.06156	5.77405	9.30812	0.05146	4.8188	9.18591	0.04433	5.31848	9.56711	0.05256	4.98214	5.0102	0.00958	4.17432	0	0	0	7.42213	0.04457	3.53383	5.7697	0.02825	3.3049
Calcium dobesilate	O=S(C1=CC(O)=CC=C1O)([O-])=O.O=S(C2=CC(O)=CC=C2O)([O-])=O.[Ca+2]	5.20644	0.05453	2.10934	6.69334	0.09184	1.47728	6.42206	0.07476	2.17589	6.78442	0.04865	4.02107	6.69725	0.07832	2.24896	5.23324	0.03575	3.20375	4.81755	0.01481	3.97625	9.7598	0.08055	5.18486	8.03306	0.06124	4.55576	8.19499	0.05758	4.92581	8.15101	0.05939	4.77801	5.97455	0.0794	1.46485	7.33866	0.08669	2.41501	6.64481	0.07611	2.32214	5.39259	0.05379	2.33725
Melengestrol acetate	CC([C@@]1(OC(C)=O)C(C[C@@]2([H])[C@]3([H])C=C(C)C4=CC(CC[C@]4(C)[C@@]3([H])CC[C@]12C)=O)=C)=O	5.70407	0.0534	1.8406	7.49932	0.08846	1.09613	7.15868	0.07356	1.83425	5.20067	0.01733	3.94599	7.16294	0.0586	2.92103	5.62799	0.04215	2.57847	4.98436	0.01657	3.78523	10.511	0.07007	5.43853	8.59562	0.05334	4.73453	8.57714	0.0474	5.14626	8.78442	0.05358	4.90712	5.48446	0.02476	3.69251	0	0	0	7.17196	0.05791	2.98038	5.64818	0.03905	2.82388
Atropine methyl (bromide)	C[N+]1([C@H]2C[C@H](OC(C(C3=CC=CC=C3)CO)=O)C[C@@H]1CC2)C.[Br-]	5.26466	0.0571	1.99301	6.71219	0.09515	1.25967	6.43488	0.07469	2.15689	6.80939	0.04863	4.02304	6.72224	0.07111	2.64775	5.25302	0.03849	3.04754	4.81988	0.01429	4.0008	9.7955	0.08085	5.16239	8.02783	0.06169	4.49262	8.2737	0.05561	5.08721	8.17192	0.05855	4.81706	5.46425	0.04924	2.64274	7.34354	0.08062	2.72389	6.66229	0.07599	2.30922	5.41376	0.05293	2.38103
Thiamine pyrophosphate	OP(OP(OCCC1=C(C)[N+](CC2=CN=C(C)N=C2N)=CS1)(O)=O)(O)=O.[Cl-]	5.03594	0.04742	2.70604	6.34997	0.0811	2.36523	6.04829	0.07163	2.52859	6.60437	0.05459	3.92201	6.37425	0.06342	3.25818	5.04104	0.03437	3.35208	4.79989	0.01185	4.21788	9.32127	0.08475	5.15782	7.67076	0.06404	4.52502	8.09255	0.06284	5.00472	7.79585	0.06116	4.79147	5.48834	0.10823	0.17027	6.76724	0.15242	-0.72222	6.16275	0.07321	2.56557	5.21141	0.05172	2.66994
Acetyl-L-carnitine	C[N+](C)(C)C[C@H](OC(C)=O)CC([O-])=O	4.52669	0.02432	4.12175	0	0	0	5.24573	0.04275	4.53402	0	0	0	0	0	0	6.54203	0.02446	6.13479	0	0	0	6.42718	0.09558	4.83581	5.4085	0.07512	4.15787	6.03578	0.07119	4.85048	5.9572	0.06236	4.91888	4.83829	0.05088	3.99116	5.31583	0.05167	4.45551	4.54617	0.05192	3.68175	4.92257	0.0164	4.64955
Estrone sulfate (potassium)	C[C@]1([C@](CC2)([H])[C@]3([H])CCC4=C(C=CC(OS(=O)([O-])=O)=C4)[C@@]3([H])CC1)C2=O.[K+]	5.13088	0.05263	2.36596	6.48294	0.08614	1.95722	6.17822	0.07419	2.2805	6.7926	0.0552	3.89233	6.56191	0.0661	3.08931	5.14173	0.03459	3.32424	4.82292	0.01172	4.20736	9.52622	0.08471	5.07561	7.86008	0.06421	4.48673	8.13399	0.06103	4.92783	7.94955	0.06072	4.7605	5.84538	0.09752	0.72206	6.98311	0.09455	2.0158	6.38575	0.07796	2.29016	5.28042	0.05193	2.55207
Estrone sulfate (sodium)	C[C@]1([C@](CC2)([H])[C@]3([H])CCC4=C(C=CC(OS(=O)(O[Na])=O)=C4)[C@@]3([H])CC1)C2=O	5.15309	0.05582	2.09383	6.57422	0.08849	1.72408	6.3272	0.07325	2.3123	6.96166	0.05829	3.76668	6.65144	0.07019	2.80411	5.20279	0.03589	3.23559	4.863	0.01174	4.21939	9.65244	0.0812	5.20185	7.93525	0.06234	4.51862	8.15598	0.05656	5.05572	8.06163	0.05853	4.85496	6.15537	0.10547	0.37486	7.12253	0.08965	2.20888	6.5397	0.07715	2.31127	5.32204	0.05316	2.40842
β-D-Fructose	O[C@H]1[C@H](O)[C@@](O)(CO)O[C@@H]1CO	0	0	0	0	0	0	5.7901	0.03374	5.6726	0	0	0	0	0	0	0	0	0	0	0	0	5.07267	0.09427	4.74433	4.16854	0.08066	3.88761	4.78348	0.07312	4.52879	5.0824	0.06472	4.857	0	0	0	0	0	0	0	0	0	0	0	0
Dehydroepiandrosterone sulfate	C[C@@]12[C@]3([H])[C@](CC=C1C[C@@H](OS(=O)(O)=O)CC2)([H])[C@@]4([H])[C@@](C)(C(CC4)=O)CC3	4.98336	0.03943	3.25295	5.86542	0.08292	2.22683	5.8233	0.06827	2.82757	6.50785	0.0689	3.48424	6.18607	0.05337	3.84403	4.88933	0.03114	3.52283	4.73652	0.01164	4.22562	8.99209	0.08907	5.08354	7.39941	0.0674	4.4432	7.83214	0.06443	5.00466	7.5508	0.06264	4.80216	5.96605	0.15443	-0.81085	6.54805	0.10201	2.07172	5.88919	0.06856	2.88083	5.09478	0.04469	3.13387
Latanoprost acid	O[C@@H]1[C@@H]([C@H]([C@@H](C1)O)CC[C@H](CCC2=CC=CC=C2)O)C/C=C\CCCC(O)=O	5.3554	0.06048	1.64688	6.87681	0.09992	0.7497	6.623	0.07631	1.94412	7.01181	0.04592	4.19632	6.89407	0.07086	2.54931	5.34357	0.03686	3.08353	4.88436	0.01417	4.0152	10.0129	0.07877	5.18267	8.24185	0.05964	4.58489	8.33416	0.05417	5.01382	8.3317	0.05695	4.83954	5.66196	0.04909	2.6519	7.62733	0.08125	2.64535	6.81541	0.0717	2.42013	5.53631	0.05517	2.15338
Halobetasol	C[C@@]12[C@](O)([C@H](C[C@]1([C@@]3(C[C@@H](C4=CC(C=C[C@@]4([C@]3([C@H](C2)O)F)C)=O)F)[H])[H])C)C(CCl)=O	5.06323	0.04753	2.77803	6.33761	0.08345	2.32582	5.96654	0.07139	2.53423	6.57609	0.05422	3.9743	6.32504	0.06602	3.15107	5.00551	0.03331	3.40413	4.78118	0.0118	4.21409	9.26496	0.08735	5.06569	7.62644	0.06527	4.4885	7.97241	0.06468	4.86295	7.76457	0.06127	4.81881	5.56185	0.12263	-0.33376	7.00682	0.23185	-4.13968	6.07959	0.07411	2.51672	5.19277	0.04991	2.79323
Thiocarlide	S=C(NC1=CC=C(OCCC(C)C)C=C1)NC2=CC=C(OCCC(C)C)C=C2	5.85524	0.02938	3.14832	8.17912	0.05704	2.92397	7.81039	0.05523	2.72213	0	0	0	7.94112	0.05179	3.17037	6.12239	0.03732	2.68457	5.1789	0.02817	2.58629	11.1307	0.05516	6.04901	9.32411	0.04741	4.95655	9.28422	0.04226	5.39103	9.71347	0.05089	5.02501	5.00405	0.0115	3.94459	0	0	0	7.64636	0.04277	3.70601	5.78231	0.02416	3.55635
Imrecoxib	O=C1N(CCC)CC(C2=CC=C(S(=O)(C)=O)C=C2)=C1C3=CC=C(C)C=C3	5.80261	0.03076	3.05183	8.01294	0.05592	3.01233	7.70021	0.05781	2.53052	0	0	0	7.81544	0.05358	3.02415	6.02488	0.03724	2.69447	5.19875	0.02655	2.82678	11.1331	0.05704	6.03279	9.27308	0.04812	4.96982	9.15842	0.04193	5.40898	9.66904	0.05275	4.95203	5.03416	0.01003	4.1373	0	0	0	7.51959	0.04411	3.57499	5.76844	0.02899	3.17563
Olutasidenib	N#CC1=CC=C(N[C@H](C2=CC3=C(NC2=O)C=CC(Cl)=C3)C)C(N1C)=O	5.64886	0.05434	1.83442	7.38731	0.09237	0.90334	7.07231	0.07321	1.93279	7.18216	0.04036	4.34886	7.12696	0.06083	2.85654	5.58559	0.04078	2.72315	4.94037	0.01618	3.80611	10.3834	0.07061	5.42649	8.50953	0.05453	4.68148	8.5411	0.04797	5.17352	8.6865	0.05342	4.93668	5.39858	0.02599	3.57393	0	0	0	7.11006	0.06057	2.85778	5.61128	0.04219	2.64948
Dalpiciclib	O=C1C(C(C)=O)=C(C)C2=C(N1C3CCCC3)N=C(NC4=NC=C(C5CCNCC5)C=C4)N=C2	6.45318	0.02436	3.51573	7.68821	0.02197	5.03865	7.05746	0.02583	3.94185	0	0	0	0	0	0	5.86689	0.01582	3.95923	5.03178	0.00721	4.16219	11.637	0.03908	6.92425	9.49763	0.03119	5.73629	9.61491	0.03064	5.91898	10.0441	0.03513	5.80716	0	0	0	0	0	0	0	0	0	7.35163	0.03632	2.9713
Benproperine (phosphate)	CC(N1CCCCC1)COC2=CC=CC=C2CC3=CC=CC=C3.O=P(O)(O)O	5.88891	0.02711	3.25522	8.34968	0.04768	3.71886	7.914	0.05145	2.91681	0	0	0	7.80747	0.04224	3.7046	6.09525	0.0339	2.80236	5.2795	0.02693	2.66399	11.3742	0.05389	6.14007	9.51463	0.04525	5.11898	9.57344	0.04232	5.46282	10.1001	0.05292	4.95941	5.0609	0.00998	4.09125	0	0	0	7.42428	0.03589	3.93871	5.87862	0.02591	3.36156
Diclofenac methyl ester	O=C(CC1=C(NC2=C(Cl)C=CC=C2Cl)C=CC=C1)OC	5.81543	0.0535	1.83183	7.56097	0.08395	1.3105	7.26136	0.0744	1.72186	0	0	0	7.24241	0.05898	2.85093	5.69618	0.04253	2.5296	4.9872	0.01773	3.66704	10.5793	0.06843	5.48432	8.63618	0.05123	4.82155	8.63372	0.04619	5.19697	8.92648	0.05397	4.90825	5.35136	0.02132	3.76385	0	0	0	7.27223	0.05577	3.11962	5.66004	0.03754	2.86522
Eslicarbazepine	O=C(N)N1C2=CC=CC=C2C[C@@H](C3=CC=CC=C31)O	5.7373	0.0397	2.55349	7.84527	0.07767	1.616	7.4688	0.06739	2.06393	0	0	0	7.4861	0.05801	2.83313	5.80158	0.03811	2.74505	5.08893	0.0178	3.66093	10.7558	0.06536	5.51312	8.9192	0.05153	4.78592	8.79182	0.04415	5.25394	9.10147	0.0508	5.02682	4.94533	0.00894	4.22843	0	0	0	7.40023	0.05195	3.23329	5.73559	0.03598	2.85328
Fluzoparib	O=C1NN=C(CC2=CC=C(F)C(C(N3CC4=NC(C(F)(F)F)=NN4CC3)=O)=C2)C5=C1C=CC=C5	6.33919	0.02277	3.67173	7.61526	0.01908	5.37938	7.52943	0.02382	4.73856	0	0	0	0	0	0	5.82364	0.01586	3.96519	4.97767	0.00663	4.20067	11.2741	0.03836	6.78015	9.415	0.03161	5.71151	9.65356	0.03157	5.95484	9.74144	0.03271	5.90926	0	0	0	0	0	0	0	0	0	7.201	0.03342	3.28479
Azamethiphos	O=P(OC)(SCN(C1=NC=C(Cl)C=C1O2)C2=O)OC	5.07016	0.04823	2.64701	6.3675	0.08196	2.25021	6.10255	0.07347	2.41152	6.68123	0.05508	3.9141	6.44605	0.06695	3.08272	5.07451	0.03606	3.26306	4.81224	0.0121	4.20457	9.43739	0.08874	4.97932	7.74886	0.06448	4.51082	8.06071	0.06104	4.99408	7.84872	0.06033	4.81799	5.60249	0.09879	0.63949	6.86522	0.09075	2.30644	6.24035	0.07494	2.47556	5.255	0.05244	2.6205
Cipepofol	CC(C1=CC=CC([C@@H](C2CC2)C)=C1O)C	5.13349	0.05243	2.3644	6.47167	0.09171	1.62846	6.23727	0.07581	2.23336	6.85867	0.0547	3.96962	6.57058	0.06449	3.16475	5.1784	0.0365	3.25085	4.83791	0.01189	4.21013	9.54909	0.08373	5.12703	7.84649	0.06321	4.50837	8.08711	0.05891	4.97571	7.98798	0.05948	4.84751	5.83454	0.09918	0.59649	6.94957	0.09261	2.05864	6.40533	0.07654	2.36331	5.29573	0.05037	2.63555
Propiverine (hydrochloride)	O=C(C(C1=CC=CC=C1)(C2=CC=CC=C2)OCCC)OC3CCN(CC3)C.[H]Cl	5.90247	0.02719	3.2468	8.33099	0.04794	3.64875	7.87261	0.04969	3.01919	0	0	0	7.82413	0.04534	3.39561	6.1216	0.03291	2.90667	5.30645	0.02596	2.77065	11.1936	0.05037	6.27303	9.30875	0.04092	5.31195	9.57051	0.04149	5.51783	10.0768	0.05224	4.97389	5.0855	0.00785	4.31919	0	0	0	7.49815	0.03653	3.93018	5.84423	0.02354	3.54458
Clothiapine	CN1CCN(CC1)C2=NC3=CC=CC=C3SC4=CC=C(C=C24)Cl	5.79323	0.02868	3.17527	8.15164	0.05669	2.97767	7.7909	0.05613	2.67473	0	0	0	7.86534	0.05273	3.05305	6.05712	0.03538	2.8298	5.16923	0.02678	2.72545	11.0001	0.05439	6.03636	9.29589	0.04687	5.0183	9.18753	0.04155	5.40182	9.73471	0.05132	5.05134	4.98969	0.00994	4.08258	0	0	0	7.57956	0.04276	3.68468	5.80646	0.02582	3.45038
16α-Hydroxyprednisolone	O=C1C=C[C@@]2([C@]3([C@H](C[C@@]4([C@](O)([C@@H](C[C@]4([C@@]3(CCC2=C1)[H])[H])O)C(CO)=O)C)O)[H])C	4.98206	0.04406	2.98787	6.12032	0.07626	2.66827	5.87386	0.06934	2.73519	6.60521	0.06761	3.5447	6.23775	0.06096	3.47827	4.94032	0.03312	3.44105	4.75227	0.01182	4.21703	9.08851	0.08911	5.05475	7.45003	0.06525	4.49719	7.91134	0.06471	4.98207	7.62159	0.06352	4.74705	6.03896	0.152	-0.84137	6.62669	0.12649	0.90084	5.95565	0.07267	2.66607	5.15386	0.04843	2.96388
Lincomycin	O=C([C@@H]1C[C@H](CN1C)CCC)N[C@@H]([C@@]2([H])O[C@@H]([C@@H]([C@H]([C@H]2O)O)O)SC)[C@H](O)C	4.91634	0.03392	3.6405	6.59049	0.03985	5.09172	5.55057	0.06559	3.08366	6.41391	0.1179	1.98188	6.22374	0.04756	4.43518	4.66209	0.03145	3.47935	4.66934	0.01145	4.23889	8.43004	0.08884	5.08892	7.02411	0.06825	4.45783	7.53683	0.06399	5.1301	7.19023	0.0615	4.87714	5.65563	0.11005	1.51689	5.95846	0.09923	2.2263	5.62676	0.06163	3.30894	4.91046	0.04133	3.35623
Eprosartan	O=C(C1=CC=C(C=C1)CN2C(/C=C(CC3=CC=CS3)/C(O)=O)=CN=C2CCCC)O	5.89686	0.02702	3.25587	8.29303	0.04764	3.63569	8.06735	0.05342	2.84559	0	0	0	7.82181	0.04174	3.74153	6.0982	0.03275	2.89687	5.28526	0.02586	2.75681	11.2492	0.05142	6.22287	9.43955	0.04413	5.12506	9.55848	0.03953	5.69435	9.96086	0.04984	5.08819	5.06341	0.00852	4.23035	0	0	0	7.38076	0.03586	3.8753	5.86012	0.02325	3.58714
Dacomitinib (hydrate)	O=C(/C=C/CN1CCCCC1)NC2=CC3=C(C=C2OC)N=CN=C3NC4=CC=C(C(Cl)=C4)F.O	6.32543	0.02414	3.53103	7.461	0.01897	5.2651	7.85444	0.03597	3.6907	0	0	0	6.63185	0.01321	5.10239	5.81649	0.0164	3.9183	4.97231	0.00609	4.26683	11.2086	0.04148	6.40762	9.49674	0.03233	5.75441	9.54181	0.0296	6.11523	10.027	0.03662	5.78849	0	0	0	0	0	0	0	0	0	7.24049	0.03314	3.40396
Benazeprilat	O=C1[C@H](CCC2=C(C=CC=C2)N1CC(O)=O)N([C@@H](CCC3=CC=CC=C3)C(O)=O)[H]	5.84698	0.02708	3.2665	8.17627	0.04977	3.43381	7.84769	0.05215	2.87841	0	0	0	7.82194	0.04372	3.65618	6.1651	0.03716	2.62362	5.2927	0.0304	2.39622	11.3376	0.05553	6.04562	9.44588	0.04568	5.09312	9.48483	0.04194	5.48819	10.0016	0.05195	5.05106	5.03302	0.0094	4.13737	0	0	0	7.65346	0.04193	3.65794	5.84358	0.02416	3.54134
Bucillamine	SC[C@@H](C(O)=O)NC(C(C)(S)C)=O	4.75096	0.02752	4.22538	0	0	0	5.44643	0.04428	4.60055	4.25656	0.12779	1.81562	0	0	0	6.42425	0.00983	6.23656	0	0	0	6.71977	0.09542	4.89716	5.64677	0.07397	4.23377	6.29243	0.06905	4.97355	6.12796	0.06091	4.96451	5.05397	0.06409	3.82975	5.18188	0.06067	4.02294	4.56108	0.05491	3.51227	4.67639	0.034	4.02683
Nortriptyline	CNCC/C=C1C2=CC=CC=C2CCC3=CC=CC=C\13	5.83648	0.02726	3.25022	8.26028	0.05564	2.98172	7.87371	0.05282	2.86269	0	0	0	7.75157	0.04281	3.68999	6.15808	0.03644	2.70086	5.28809	0.03393	2.06893	11.2478	0.05461	6.0668	9.53489	0.04681	5.09411	9.46408	0.04147	5.52989	9.93636	0.05152	5.04881	5.03994	0.00835	4.24787	0	0	0	7.81283	0.04398	3.64091	5.76384	0.02462	3.42843
Enclomiphene	Cl/C(C1=CC=CC=C1)=C(C2=CC=C(OCCN(CC)CC)C=C2)\C3=CC=CC=C3	6.16495	0.02339	3.55727	7.50244	0.02404	4.82292	7.53949	0.0274	4.48498	0	0	0	8.13721	0.03625	4.09655	5.7865	0.01691	3.90105	5.07266	0.00879	4.09264	11.4624	0.04409	6.54708	9.73386	0.03824	5.47141	9.57354	0.03193	6.01415	10.2867	0.04481	5.29145	0	0	0	0	0	0	0	0	0	6.75802	0.0314	3.25757
Opipramol	OCCN1CCN(CCCN2C3=CC=CC=C3C=CC4=CC=CC=C42)CC1	6.12453	0.02269	3.60315	7.65016	0.02482	4.892	7.85695	0.03793	3.64185	0	0	0	7.97218	0.04249	3.24987	5.79733	0.0157	4.052	5.08356	0.01026	3.94366	11.8139	0.05032	6.22186	10.1064	0.04303	5.32369	9.61553	0.03354	5.88739	10.4809	0.04678	5.2817	0	0	0	0	0	0	0	0	0	6.9841	0.03309	3.30657
Nefazodone	O=C1N(N=C(N1CCOC2=CC=CC=C2)CC)CCCN3CCN(CC3)C4=CC=CC(Cl)=C4	6.62728	0.02528	3.49865	7.89849	0.02104	5.2948	7.29472	0.01945	4.88754	0	0	0	0	0	0	5.96879	0.01608	3.97897	4.99905	0.00534	4.3377	11.6979	0.04084	6.64323	9.57591	0.0302	5.83796	9.87115	0.03107	6.02626	9.95156	0.03161	6.03971	0	0	0	0	0	0	0	0	0	7.46261	0.03429	3.21874
Denopamine	OC1=CC=C(C=C1)[C@H](CNCCC2=CC=C(C(OC)=C2)OC)O	5.53447	0.05865	1.6165	7.20393	0.09673	0.74149	6.87669	0.07541	1.83869	6.86982	0.03949	4.23128	7.03748	0.06376	2.77786	5.48583	0.04208	2.67445	4.88705	0.01672	3.77035	10.3926	0.0781	5.17514	8.46029	0.0583	4.5657	8.4919	0.05286	4.96062	8.59608	0.05571	4.87452	5.38272	0.02715	3.56906	8.19039	0.08433	2.55671	6.9861	0.06433	2.68862	5.52853	0.04186	2.73175
Mexiletine	CC(COC1=C(C=CC=C1C)C)N	5.00224	0.03926	3.30803	6.05197	0.06701	3.15988	5.82714	0.06738	2.92259	6.38031	0.07099	3.31657	6.13213	0.05946	3.56612	4.88325	0.03206	3.49943	4.72496	0.01193	4.21023	8.91843	0.08995	5.03733	7.3503	0.06553	4.52236	7.79474	0.06223	5.10984	7.51029	0.06332	4.77892	5.83998	0.14278	-0.32227	6.46826	0.10056	2.1283	5.84894	0.06845	2.89494	5.10481	0.04429	3.19319
Melarsoprol	OCC1S[As](SC1)C2=CC=C(C=C2)NC3=NC(N)=NC(N)=N3	5.64456	0.05376	1.82597	7.40617	0.09329	0.78026	7.11881	0.07526	1.77352	7.16029	0.04012	4.31054	7.15098	0.06122	2.80312	5.61159	0.04226	2.6103	4.96675	0.01642	3.80035	10.4742	0.07125	5.41355	8.55977	0.05381	4.7377	8.54521	0.04887	5.07395	8.71104	0.05386	4.8856	5.23968	0.02055	3.77991	0	0	0	7.07362	0.05873	2.90207	5.58586	0.03947	2.78227
Xanthopterin (hydrate)	O=C1NC(N)=NC2=C1NC(C=N2)=O.O	5.01725	0.03868	3.41718	6.36486	0.05674	4.01786	5.72929	0.06646	2.9801	6.45472	0.0794	3.17028	6.17179	0.05097	4.06346	4.88065	0.03256	3.53378	4.68597	0.01263	4.1635	8.75105	0.08826	5.10026	7.26475	0.06713	4.4883	7.72765	0.06458	5.05643	7.42308	0.06195	4.86034	5.78888	0.12368	0.67281	6.31848	0.09838	2.24909	5.78407	0.06656	3.03059	5.02933	0.04422	3.20017
Simvastatin acid (ammonium)	O=C(C[C@@H](C[C@@H](CC[C@H]1[C@H](C=CC2=C[C@@H](C[C@@H]([C@]12[H])OC(C(C)(CC)C)=O)C)C)O)O)[O-].[NH4+]	5.30718	0.05861	1.76255	6.87073	0.09825	0.92891	6.57708	0.07637	1.95879	6.94151	0.04754	4.06636	6.84378	0.07053	2.57872	5.3046	0.03912	2.93856	4.85863	0.01358	4.03757	9.97945	0.07888	5.21045	8.21031	0.05966	4.60249	8.29488	0.05369	5.04775	8.30934	0.05765	4.82319	5.61425	0.04831	2.69282	7.50612	0.07919	2.71698	6.80538	0.07145	2.48469	5.48551	0.05191	2.34653
Ensifentrine	O=C(NCCN1C(N(C2=C/C1=N\C3=C(C=C(C=C3C)C)C)CCC4=C2C=C(C(OC)=C4)OC)=O)N	6.52798	0.02409	3.51519	7.79838	0.02057	5.22661	7.34328	0.01929	4.93121	0	0	0	0	0	0	5.92435	0.01576	3.95314	5.00478	0.00565	4.29776	11.6188	0.03879	6.76824	9.65645	0.03039	5.85644	9.81259	0.0295	6.12334	9.94943	0.03312	5.8081	0	0	0	0	0	0	0	0	0	7.48339	0.03656	2.91097
Hematein	O=C1C=C2CC3(C(C4=CC=C(C(O)=C4OC3)O)=C2C=C1O)O	5.3761	0.05689	1.78294	7.00023	0.10052	0.65153	6.73374	0.07597	1.93556	7.11414	0.04554	4.23807	6.91414	0.06266	2.95656	5.3923	0.03983	2.87638	4.87395	0.01481	3.93866	10.1234	0.07767	5.21782	8.31465	0.0595	4.55688	8.43491	0.05596	4.90025	8.42835	0.05641	4.86548	5.76548	0.04916	2.66089	7.80814	0.08368	2.52299	6.85714	0.0675	2.59415	5.59955	0.05529	2.10719
Trofosfamide	ClCCN1P(OCCC1)(N(CCCl)CCCl)=O	4.82402	0.02961	4.12048	0	0	0	5.75083	0.04653	4.64515	4.89858	0.13704	1.64206	0	0	0	4.45772	0.02713	3.81294	0	0	0	7.18248	0.09291	4.97454	6.01128	0.07195	4.30152	6.65236	0.0683	5.02934	6.38774	0.06157	4.92545	5.03408	0.06659	3.45174	5.50778	0.05912	4.10276	4.79622	0.05705	3.44062	4.6495	0.02943	3.95013
Cycrimine	OC(C1CCCC1)(C2=CC=CC=C2)CCN3CCCCC3	5.74259	0.05378	1.79676	7.5395	0.08612	1.22035	7.2267	0.07346	1.83667	5.21921	0.01264	4.29188	7.18654	0.05818	2.92007	5.68764	0.04189	2.61373	4.96319	0.0179	3.65065	10.6321	0.07072	5.44321	8.70456	0.05447	4.70942	8.62027	0.04592	5.25075	8.88278	0.05552	4.80922	5.27064	0.01919	3.86297	0	0	0	7.1738	0.05483	3.15059	5.65763	0.04081	2.66306
Diloxanide	O=C(C(Cl)Cl)N(C)C1=CC=C(C=C1)O	5.00278	0.04049	3.29523	6.02116	0.06843	3.1355	5.78024	0.06804	2.91109	6.52033	0.08995	2.72717	6.19641	0.05542	3.85946	4.83802	0.03327	3.43509	4.71921	0.01138	4.23932	8.82503	0.08983	5.03674	7.28158	0.06639	4.48198	7.76594	0.06363	5.08255	7.46046	0.06206	4.84396	5.85215	0.1226	0.68207	6.40028	0.10063	2.15662	5.81316	0.0679	2.94957	5.04274	0.04462	3.16121
Fluphenazine	OCCN1CCN(CC1)CCCN2C3=C(SC4=C2C=C(C=C4)C(F)(F)F)C=CC=C3	5.82027	0.02949	3.11335	8.10704	0.05463	3.09257	7.80325	0.05703	2.56907	0	0	0	7.97356	0.05397	3.02028	6.09428	0.03717	2.68316	5.18857	0.02849	2.57403	11.1118	0.05539	6.02756	9.40681	0.04733	5.06261	9.28692	0.04267	5.37077	9.77136	0.05092	5.09816	4.98674	0.01032	4.03916	0	0	0	7.54073	0.04031	3.84093	5.72686	0.02396	3.52783
Fingolimod (hydrochloride)	OCC(N)(CO)CCC1=CC=C(C=C1)CCCCCCCC.[H]Cl	5.3207	0.05654	1.89813	6.86557	0.09917	0.86199	6.59614	0.07925	1.7986	6.98773	0.04816	4.07219	6.84111	0.07033	2.58346	5.31782	0.03965	2.91763	4.8668	0.01389	4.02573	9.97039	0.07859	5.21305	8.1906	0.06002	4.557	8.33363	0.05536	4.98394	8.31124	0.05735	4.83953	5.6145	0.04699	2.77019	7.45529	0.08139	2.5285	6.75884	0.07236	2.37851	5.52418	0.05518	2.18393
Erlotinib (Hydrochloride)	COCCOC1=CC2=NC=NC(NC3=CC=CC(C#C)=C3)=C2C=C1OCCOC.[H]Cl	5.86076	0.02712	3.27077	8.2784	0.05154	3.35717	7.90076	0.05369	2.77399	0	0	0	7.77275	0.04342	3.62654	6.19244	0.03984	2.3884	5.27981	0.0297	2.44408	11.324	0.05547	6.02665	9.40728	0.04514	5.10243	9.36262	0.04061	5.48486	9.99373	0.05281	4.95052	5.05299	0.00848	4.24292	0	0	0	7.70875	0.04134	3.76102	5.8178	0.02343	3.58015
Metixene (hydrochloride hydrate)	CN1CC(CCC1)CC2C3=C(C=CC=C3)SC4=C2C=CC=C4.Cl.O	5.73384	0.02956	3.12296	8.04727	0.05626	3.0786	7.70543	0.05843	2.54529	0	0	0	7.75795	0.0538	3.00645	6.03489	0.03854	2.63163	5.17693	0.02736	2.76124	11.3712	0.06522	5.61127	9.35889	0.05173	4.79104	9.12692	0.04249	5.3742	9.62172	0.05243	4.9912	5.02547	0.0097	4.16855	0	0	0	7.47547	0.04399	3.59059	5.83572	0.03129	3.07263
Pazopanib (Hydrochloride)	CC1=CC=C(C=C1S(N)(=O)=O)NC2=NC=CC(N(C3=CC4=NN(C(C)=C4C=C3)C)C)=N2.Cl	6.1367	0.02364	3.5064	7.36417	0.0237	4.72736	7.53976	0.02986	4.21744	0	0	0	8.01846	0.03396	4.24024	5.7188	0.01681	3.84844	5.06485	0.00862	4.10563	11.8143	0.04922	6.33797	10.1819	0.04462	5.2176	9.6204	0.03659	5.54945	10.673	0.04823	5.30648	0	0	0	0	0	0	0	0	0	6.53168	0.02481	3.77134
2-Methoxyestradiol	OC1=CC2=C([C@]3(CC[C@@]4([C@H](CC[C@]4([C@@]3(CC2)[H])[H])O)C)[H])C=C1OC	4.76724	0.0292	3.93445	6.67113	0.04076	5.50868	5.38062	0.05748	3.7413	5.52266	0.13705	1.61377	6.53084	0.02515	5.81359	4.50467	0.02611	3.76006	0	0	0	7.64625	0.09172	5.0303	6.37963	0.07019	4.37769	6.99433	0.06628	5.10397	6.67127	0.06163	4.91359	5.27081	0.08184	2.93644	5.3823	0.08379	2.99245	5.0573	0.05912	3.37111	4.75184	0.0361	3.72228
HMN-214	CC(N(S(=O)(C1=CC=C(OC)C=C1)=O)C2=CC=CC=C2/C=C/C3=CC=[N+]([O-])C=C3)=O	5.7574	0.03099	3.02583	8.01452	0.06173	2.57251	7.65455	0.05791	2.54945	0	0	0	7.70644	0.05402	2.94439	6.02322	0.03797	2.67569	5.16894	0.02771	2.72812	11.282	0.06251	5.77126	9.41269	0.051	4.92134	9.21472	0.04361	5.37007	9.57528	0.05262	4.93695	5.05023	0.00992	4.176	0	0	0	7.4508	0.043	3.66008	5.86696	0.03025	3.20007
Vemurafenib	FC1=CC=C(C(F)=C1C(C2=CNC3=NC=C(C=C32)C4=CC=C(C=C4)Cl)=O)NS(CCC)(=O)=O	6.12937	0.02345	3.51796	7.76572	0.01762	5.80311	7.72978	0.03879	3.41029	0	0	0	8.05925	0.03453	4.21392	5.74018	0.01635	3.91964	5.07263	0.00876	4.09692	11.6589	0.0488	6.22357	10.1062	0.04389	5.2185	9.80737	0.03667	5.72398	10.5679	0.04739	5.29016	0	0	0	0	0	0	0	0	0	6.8109	0.03015	3.45282
Mofezolac	O=C(O)CC1=C(C2=CC=C(OC)C=C2)C(C3=CC=C(OC)C=C3)=NO1	5.42299	0.05934	1.61625	7.04726	0.10198	0.50536	6.75536	0.07604	1.87793	6.783	0.03931	4.26123	6.9437	0.06265	2.92458	5.40304	0.04059	2.79916	4.86466	0.01561	3.86342	10.2154	0.0784	5.18623	8.35109	0.05839	4.60674	8.47377	0.05384	5.02037	8.46605	0.0565	4.8427	5.69703	0.04204	2.99998	8.17232	0.09591	2.01981	6.91833	0.06876	2.50775	5.59181	0.05582	2.01127
Apremilast	CC(NC1=CC=CC(C(N2[C@@H](C3=CC=C(OC)C(OCC)=C3)CS(=O)(C)=O)=O)=C1C2=O)=O	5.72704	0.03225	2.9324	8.00721	0.06054	2.76092	7.59205	0.0596	2.42666	0	0	0	7.71322	0.05686	2.78547	5.98871	0.03723	2.76237	5.1787	0.02173	3.29548	11.1636	0.066	5.44393	9.25801	0.0501	4.91594	9.07789	0.04312	5.34097	9.58512	0.05353	4.94619	5.00323	0.01013	4.12546	0	0	0	7.402	0.04419	3.57221	5.77996	0.03258	2.95607
Bevantolol (hydrochloride)	OC(CNCCC1=CC=C(C(OC)=C1)OC)COC2=CC=CC(C)=C2.[H]Cl	5.81947	0.0565	1.56123	7.64752	0.0802	1.60271	7.31253	0.07302	1.80908	0	0	0	7.30142	0.05824	2.91195	5.69333	0.03845	2.79555	5.00251	0.01796	3.64845	10.6232	0.06804	5.49465	8.73139	0.05302	4.73692	8.61931	0.04472	5.24892	8.959	0.05243	5.00697	5.38966	0.022	3.73125	0	0	0	7.30577	0.0561	3.07727	5.69161	0.03931	2.7289
Citalopram	N#CC1=CC=C2C(CCCN(C)C)(OCC2=C1)C3=CC=C(C=C3)F	5.76255	0.03312	2.89701	7.99116	0.06218	2.6108	7.63748	0.05768	2.64634	0	0	0	7.70248	0.05315	3.10399	5.96861	0.03668	2.79516	5.17037	0.02233	3.23974	11.0289	0.06025	5.82033	9.17978	0.04926	4.9176	9.07547	0.04262	5.38814	9.56455	0.05371	4.91727	5.00347	0.01064	4.08323	0	0	0	7.42841	0.04342	3.67167	5.79628	0.03048	3.15928
alpha-Bisabolol	C/C(C)=C\CC[C@@](O)([C@@H]1CCC(C)=CC1)C	4.95166	0.03895	3.46532	6.76957	0.04574	5.02393	5.62279	0.06171	3.26777	6.383	0.11592	1.95904	6.16817	0.04784	4.34247	4.70699	0.03109	3.52036	4.67529	0.01106	4.25334	8.51711	0.09	5.08214	7.04935	0.06787	4.45954	7.56815	0.06429	5.11465	7.24545	0.06177	4.8879	5.69503	0.10805	1.57119	6.02522	0.09829	2.27387	5.66254	0.06091	3.33793	4.91606	0.04148	3.33306
Clonixin	O=C(C1=CC=CN=C1NC2=CC=CC(Cl)=C2C)O	5.52678	0.05571	1.77407	7.19575	0.09314	0.92104	6.94211	0.07476	1.90566	6.85075	0.03839	4.26424	7.02096	0.0644	2.68282	5.48441	0.03938	2.83178	4.89994	0.01661	3.78096	10.3171	0.07558	5.22528	8.46348	0.05691	4.62967	8.5021	0.0526	4.9585	8.59949	0.05493	4.90114	5.40741	0.02903	3.45186	8.25678	0.08788	2.33687	6.99702	0.06247	2.78856	5.58314	0.04477	2.56703
Demeclocycline	O=C(C(C1=O)=C(O)[C@@H](N(C)C)[C@]2([H])C[C@]3([H])[C@H](O)C4=C(C(C3=C(O)[C@@]21O)=O)C(O)=CC=C4Cl)N	5.34746	0.06	1.71959	6.8266	0.09891	0.84591	6.59044	0.07625	1.97979	7.01173	0.04899	4.04949	6.8176	0.07408	2.33815	5.33252	0.03892	2.97884	4.8602	0.01363	4.03583	9.93499	0.07765	5.23978	8.17957	0.05922	4.59851	8.29956	0.05335	5.07332	8.30977	0.05627	4.90697	5.6212	0.05304	2.41422	7.47902	0.07809	2.75679	6.77307	0.07402	2.29739	5.50335	0.05387	2.24593
Benperidol	O=C1NC2=CC=CC=C2N1C3CCN(CC3)CCCC(C4=CC=C(C=C4)F)=O	6.11888	0.02316	3.57899	7.70758	0.0344	3.935	7.98379	0.0394	3.66328	0	0	0	7.96258	0.03377	4.25874	6.00837	0.02658	3.09312	5.0672	0.0088	4.10198	11.83	0.05212	6.11386	10.0417	0.0437	5.24931	9.72595	0.03475	5.9151	10.3717	0.04645	5.27775	0	0	0	0	0	0	0	0	0	6.71579	0.0285	3.59071
Cloprostenol	OC(CCC/C=C\C[C@H]1[C@@H]([C@@H](O)C[C@H]1O)/C=C/[C@H](O)COC2=CC(Cl)=CC=C2)=O	5.45651	0.05804	1.71929	7.0777	0.09796	0.76962	6.81013	0.0767	1.87123	6.82218	0.03948	4.27961	6.93782	0.06366	2.83864	5.38464	0.04141	2.71833	4.86796	0.01623	3.82352	10.1945	0.07914	5.10195	8.36604	0.05802	4.63023	8.51583	0.0557	4.92929	8.4619	0.05458	4.94742	5.67233	0.04404	2.83672	8.20575	0.0899	2.41684	6.92449	0.06847	2.51525	5.61767	0.05474	2.09277
Labetalol	O=C(C1=CC(C(CNC(CCC2=CC=CC=C2)C)O)=CC=C1O)N	5.71289	0.02945	3.12002	8.06995	0.06177	2.63095	7.6451	0.05819	2.5219	0	0	0	7.75394	0.05201	3.17447	6.01534	0.03773	2.69333	5.17123	0.02761	2.74107	11.2516	0.06242	5.75529	9.36697	0.05264	4.73215	9.19698	0.0447	5.26721	9.71291	0.05411	4.94878	5.0187	0.01039	4.104	0	0	0	7.43462	0.04259	3.69059	5.82695	0.02948	3.23112
Acotiamide	O=C(C1=CSC(NC(C2=CC(OC)=C(OC)C=C2O)=O)=N1)NCCN(C(C)C)C(C)C	5.73492	0.03685	2.67395	7.87643	0.0674	2.27733	7.48948	0.0606	2.45537	0	0	0	7.61024	0.05735	2.84668	5.89303	0.03765	2.76558	5.12653	0.02266	3.24449	10.9053	0.06582	5.43805	9.06222	0.05056	4.8647	9.00584	0.0448	5.28458	9.31995	0.05249	4.95965	4.93593	0.01031	4.07948	0	0	0	7.43442	0.04898	3.36604	5.71953	0.03332	2.95204
Acotiamide (hydrochloride)	O=C(C1=CSC(NC(C2=CC(OC)=C(OC)C=C2O)=O)=N1)NCCN(C(C)C)C(C)C.[H]Cl	5.71224	0.03414	2.83265	7.92001	0.06618	2.33849	7.50181	0.06113	2.34617	0	0	0	7.59992	0.05431	3.01936	5.93682	0.03792	2.73891	5.12587	0.02235	3.2413	11.1533	0.06707	5.49615	9.18842	0.0513	4.86174	8.99883	0.04402	5.29031	9.41957	0.05324	4.92889	4.98584	0.01046	4.10368	0	0	0	7.38708	0.04574	3.52943	5.78448	0.03227	3.06293
Amylmetacresol	CC1=CC(O)=C(C=C1)CCCCC	4.96068	0.03539	3.56644	5.7806	0.06613	3.17526	5.59918	0.06849	2.90058	6.33568	0.08873	2.83974	6.02589	0.04951	4.07504	4.78373	0.03144	3.54503	4.67517	0.012	4.20251	8.57004	0.0886	5.07932	7.11953	0.06693	4.48265	7.61474	0.06406	5.0906	7.29505	0.06173	4.8634	5.76123	0.10226	1.73228	6.14701	0.09845	2.26819	5.70012	0.06178	3.26615	4.94165	0.046	3.12921
Metipranolol	CC(OC1=C(C=C(C(C)=C1C)OCC(CNC(C)C)O)C)=O	5.27072	0.05819	1.79536	6.80746	0.09666	1.034	6.57894	0.07653	2.00778	6.93657	0.04589	4.19596	6.77062	0.0711	2.52404	5.29685	0.03908	2.96244	4.85468	0.0135	4.04808	9.88113	0.07862	5.18515	8.1665	0.06012	4.57596	8.28542	0.05384	5.071	8.28044	0.0577	4.83489	5.59336	0.04928	2.65021	7.52893	0.08188	2.63878	6.73701	0.07222	2.4234	5.47296	0.05205	2.36395
Mocetinostat	O=C(C1=CC=C(C=C1)CNC2=NC=CC(C3=CC=CN=C3)=N2)NC4=CC=CC=C4N	6.4543	0.02389	3.56343	8.10322	0.01862	5.84927	6.79433	0.02016	4.35483	0	0	0	0	0	0	5.96708	0.0171	3.89756	5.02608	0.00659	4.22852	11.6253	0.03829	6.99186	9.63479	0.03061	5.93042	9.77931	0.03097	6.03176	9.88672	0.03321	5.86708	0	0	0	0	0	0	0	0	0	7.32942	0.0358	2.99711
Tipepidine (hydrochloride)	CN1C/C(CCC1)=C(C2=CC=CS2)\C3=CC=CS3.[H]Cl	5.86036	0.05678	1.59014	7.6443	0.08356	1.36347	7.34055	0.07235	1.89918	0	0	0	7.2707	0.05915	2.82176	5.66136	0.04153	2.53759	5.00512	0.01779	3.66749	10.6244	0.07109	5.27795	8.71487	0.05211	4.79562	8.65086	0.04557	5.22628	8.96845	0.05383	4.92017	5.39593	0.02293	3.67175	0	0	0	7.27912	0.05755	2.95081	5.72537	0.03859	2.82322
Marimastat	O=C(NO)[C@@H](O)[C@@H](CC(C)C)C(N[C@H](C(NC)=O)C(C)(C)C)=O	4.71588	0.02825	3.93982	6.76059	0.0346	5.81004	5.26484	0.05442	3.76974	5.42517	0.12989	1.85638	6.48595	0.03249	5.59331	4.53005	0.02627	3.80832	0	0	0	7.55797	0.09183	5.03503	6.29602	0.07099	4.34566	6.91106	0.06568	5.10725	6.59446	0.06197	4.89225	5.34626	0.07671	3.23877	5.73415	0.06166	4.04019	5.03398	0.05532	3.51417	4.78291	0.03597	3.79471
Sulfiram	S=C(N(CC)CC)SC(N(CC)CC)=S	4.8085	0.02845	4.07051	6.07088	0.03006	5.29122	5.4208	0.04405	4.27829	5.22345	0.14011	1.58912	6.50841	0.02554	5.84597	4.67215	0.02252	4.0881	0	0	0	7.38409	0.09285	4.9758	6.18127	0.07006	4.36403	6.8258	0.06765	5.07179	6.51338	0.06224	4.89911	5.14151	0.06903	3.35101	5.63501	0.06013	4.07529	4.92285	0.058	3.4183	4.70806	0.03203	3.87727
Pitolisant	ClC1=CC=C(CCCOCCCN2CCCCC2)C=C1	5.74288	0.04467	2.27681	7.71426	0.07756	1.69578	7.3325	0.06954	1.9363	0	0	0	7.39596	0.05879	2.83348	5.69196	0.03693	2.82656	5.05273	0.01811	3.6473	10.7052	0.0681	5.42036	8.88313	0.05346	4.73481	8.74083	0.04575	5.19086	9.06014	0.05301	4.94652	5.27716	0.0205	3.68597	0	0	0	7.35243	0.05489	3.09314	5.70276	0.03669	2.85553
Pitolisant (hydrochloride)	ClC(C=C1)=CC=C1CCCOCCCN2CCCCC2.Cl	5.73434	0.03145	2.98086	8.05844	0.06015	2.79177	7.66951	0.06038	2.38322	0	0	0	7.75036	0.05605	2.84276	6.01727	0.03788	2.70104	5.1666	0.03037	2.50866	11.2071	0.06251	5.73378	9.35744	0.05183	4.81906	9.19523	0.04313	5.42383	9.59803	0.05286	4.9698	5.02313	0.00961	4.18174	0	0	0	7.41421	0.04304	3.64624	5.83002	0.0301	3.19469
Lorlatinib	CN1C(C#N)=C2C(CN(C)C(C3=C([C@@H](C)OC4=C(N)N=CC2=C4)C=C(F)C=C3)=O)=N1	5.78159	0.04468	2.26259	7.7762	0.07546	1.83363	7.36785	0.07234	1.6707	0	0	0	7.41381	0.05759	2.87836	5.70064	0.03688	2.79635	5.06263	0.01833	3.61906	10.7596	0.06744	5.44821	8.83782	0.05142	4.78839	8.77964	0.04567	5.18586	9.0948	0.05384	4.85483	4.92966	0.00983	4.1556	0	0	0	7.37032	0.05252	3.23386	5.71987	0.03571	2.90783
Resmetirom	N#CC1=NN(C2=CC(Cl)=C(OC(C=C3C(C)C)=NNC3=O)C(Cl)=C2)C(NC1=O)=O	5.78796	0.04798	2.03777	7.73548	0.07663	1.74625	7.37132	0.06945	1.94299	0	0	0	7.35467	0.05675	2.9187	5.72974	0.03772	2.78176	5.05131	0.0181	3.63741	10.7615	0.06649	5.56428	8.8337	0.05201	4.76823	8.72285	0.04423	5.27163	9.09252	0.05355	4.90657	5.56454	0.02301	3.76615	0	0	0	7.38702	0.05396	3.16904	5.70013	0.03516	2.95193
Obeticholic acid	C[C@@]([C@]1([H])[C@@H](CC)[C@H]2O)(CC[C@@H](O)C1)[C@]3([H])[C@]2([H])[C@@](CC[C@]4([H])[C@H](C)CCC(O)=O)([H])[C@]4(C)CC3	4.95568	0.03551	3.60223	6.30767	0.04086	4.75028	5.58076	0.06329	3.16864	6.38368	0.12012	1.80586	6.20942	0.04334	4.55764	4.6665	0.03328	3.39803	4.66008	0.01157	4.21914	8.50803	0.08872	5.12671	7.03039	0.0677	4.45026	7.55522	0.06409	5.11327	7.23244	0.06214	4.86457	5.70806	0.10944	1.53724	6.01511	0.09818	2.27322	5.64951	0.06112	3.31993	4.93936	0.04368	3.27474
Paroxetine	FC1=CC=C(C=C1)[C@H]2[C@@H](CNCC2)COC3=CC=C4OCOC4=C3	5.83503	0.05613	1.64307	7.57837	0.08363	1.33278	7.26754	0.0732	1.80365	0	0	0	7.24017	0.05969	2.78265	5.69563	0.04088	2.64266	4.99249	0.01808	3.64297	10.5723	0.07117	5.25788	8.68455	0.05234	4.77632	8.6788	0.04674	5.18822	8.94537	0.05354	4.94711	5.32961	0.02274	3.63125	0	0	0	7.26022	0.05595	3.08172	5.64947	0.03876	2.75777
Gepirone	O=C(CC(C)(C)C1)N(CCCCN2CCN(C3=NC=CC=N3)CC2)C1=O	5.72464	0.03508	2.78982	7.95384	0.06892	2.18821	7.50785	0.0617	2.34631	0	0	0	7.56083	0.053	3.12664	5.91671	0.03718	2.80608	5.12537	0.02308	3.19597	11.0185	0.06367	5.69202	9.07649	0.05039	4.86056	8.98894	0.04374	5.33319	9.32555	0.0527	4.91635	4.97172	0.00967	4.1624	0	0	0	7.40887	0.0472	3.4604	5.77524	0.03178	3.1163
Arotinolol	O=C(C1=CC=C(C2=CSC(SCC(O)CNC(C)(C)C)=N2)S1)N	5.4006	0.05613	1.81245	7.02609	0.09427	1.00014	6.79003	0.07916	1.72963	6.76582	0.03838	4.31253	6.93456	0.06358	2.8705	5.39303	0.03975	2.85208	4.88862	0.01504	3.928	10.1471	0.07711	5.21928	8.36217	0.05829	4.63616	8.46698	0.05623	4.87399	8.45349	0.05594	4.87779	5.8811	0.04823	2.79781	7.93056	0.08698	2.37043	6.88463	0.06809	2.53385	5.60756	0.05294	2.22359
Cetraxate (hydrochloride)	OC(CCC(C=C1)=CC=C1OC([C@H]2CC[C@@H](CC2)CN)=O)=O.Cl	5.30599	0.06125	1.6284	6.83226	0.09431	1.17013	6.54826	0.07838	1.8421	6.96643	0.04771	4.10204	6.82139	0.075	2.31842	5.3169	0.03947	2.94693	4.84703	0.01387	4.014	9.94357	0.07847	5.23346	8.1782	0.06004	4.57352	8.27223	0.05333	5.07055	8.30515	0.05758	4.84809	5.64218	0.05083	2.59039	7.51661	0.07975	2.72863	6.757	0.07213	2.42784	5.4662	0.05233	2.32669
Ozanimod	N#CC1=CC(C2=NC(C3=CC=CC4=C3CC[C@@H]4NCCO)=NO2)=CC=C1OC(C)C	5.76814	0.02656	3.30478	8.25107	0.05776	2.89424	7.82873	0.05485	2.74223	0	0	0	7.96809	0.05028	3.30531	6.12968	0.0367	2.72565	5.20708	0.02808	2.60396	11.1753	0.0558	6.00047	9.37859	0.04563	5.14685	9.38087	0.04195	5.49067	9.77468	0.05159	4.99032	5.02717	0.00849	4.24007	0	0	0	7.60594	0.04213	3.70806	5.82406	0.02506	3.49984
Ozanimod (hydrochloride)	N#CC1=CC(C2=NC(C3=CC=CC4=C3CC[C@@H]4NCCO)=NO2)=CC=C1OC(C)C.[H]Cl	5.7833	0.02681	3.26272	8.2231	0.05433	3.11523	7.86388	0.05651	2.55087	0	0	0	7.74875	0.04269	3.73507	6.09274	0.03572	2.73401	5.2502	0.03056	2.37705	11.2267	0.05559	5.99991	9.40204	0.04591	5.08611	9.33086	0.0394	5.62662	9.80429	0.0493	5.16944	5.0527	0.00881	4.22417	0	0	0	7.70011	0.04268	3.68776	5.78104	0.02346	3.57536
Sulfatinib	O=S(CC1=CC=CC(NC2=NC=CC(OC3=CC4=C(NC(C)=C4)C=C3)=N2)=C1)(NCCN(C)C)=O	6.33896	0.02572	3.38604	7.78183	0.02067	5.40866	8.04812	0.04458	2.92925	0	0	0	6.82483	0.01503	5.09872	5.8498	0.01745	3.84594	4.9643	0.00625	4.24637	11.2105	0.03787	6.86252	9.40918	0.03191	5.74506	9.45278	0.02981	6.03023	9.78666	0.03558	5.70133	0	0	0	0	0	0	0	0	0	7.12615	0.0366	2.924
Metronidazole Benzoate	O=[N+](C1=CN=C(C)N1CCOC(C2=CC=CC=C2)=O)[O-]	5.49464	0.0585	1.62463	7.16803	0.09773	0.70292	6.83094	0.07371	1.9545	6.97171	0.03871	4.42296	7.02597	0.06308	2.85261	5.44967	0.04155	2.7009	4.89341	0.0161	3.82859	10.3292	0.07808	5.16355	8.48513	0.05883	4.59299	8.52864	0.05324	5.00684	8.6167	0.05729	4.82677	5.24246	0.0219	3.79382	8.17023	0.08089	2.81884	6.98579	0.06521	2.67382	5.55408	0.04381	2.656
Sorivudine	O=C1NC(C(/C=C/Br)=CN1[C@H]2[C@H]([C@@H]([C@@H](CO)O2)O)O)=O	4.93038	0.03694	3.4757	5.53146	0.07333	2.64373	5.59065	0.0654	3.01553	6.33162	0.08711	2.90162	6.0513	0.05085	4.04887	4.74738	0.03238	3.47215	4.67289	0.01202	4.19944	8.58701	0.08901	5.08205	7.12451	0.06674	4.49658	7.60762	0.06337	5.11227	7.28997	0.06145	4.87063	5.7075	0.10514	1.5672	6.11792	0.09871	2.23096	5.71926	0.06408	3.19585	4.95608	0.04397	3.22455
Tibolone	C[C@H]1[C@@]2([H])[C@@]3([H])[C@@]([C@@](O)(CC3)C#C)(CC[C@]2([H])C4=C(CC(CC4)=O)C1)C	5.00432	0.0456	2.85567	6.21849	0.07571	2.65099	5.95976	0.07108	2.61061	6.73288	0.07158	3.35999	6.24954	0.05947	3.44734	4.99017	0.03402	3.38731	4.77514	0.01227	4.19717	9.21896	0.0877	5.08674	7.58137	0.06566	4.4877	7.94765	0.06418	4.9236	7.69766	0.06044	4.84961	5.47355	0.111	0.2432	6.77109	0.23074	-4.10122	6.04475	0.07355	2.57913	5.16327	0.04902	2.85358
Oxatomide	O=C1NC2=CC=CC=C2N1CCCN3CCN(C(C4=CC=CC=C4)C5=CC=CC=C5)CC3	7.09024	0.02533	3.58411	8.56379	0.02652	4.89375	7.84846	0.01685	5.516	0	0	0	0	0	0	6.13506	0.01504	4.05391	5.08242	0.00512	4.37411	12.4452	0.04062	6.8235	10.4885	0.03388	5.79896	10.5547	0.0322	6.09842	11.045	0.03654	5.98782	0	0	0	0	0	0	0	0	0	0	0	0
Bempedoic acid	O=C(O)C(C)(C)CCCCCC(O)CCCCCC(C)(C)C(O)=O	4.90013	0.03396	3.60161	6.73317	0.04787	4.90261	5.60404	0.06202	3.23257	6.42772	0.11896	1.87924	6.16681	0.04722	4.36145	4.73423	0.03265	3.48583	4.67922	0.01166	4.23341	8.49728	0.08902	5.09333	7.04277	0.06765	4.456	7.57155	0.06417	5.11789	7.23011	0.06114	4.89237	5.73958	0.11196	1.45857	6.01933	0.09775	2.28158	5.63135	0.06103	3.29792	4.95316	0.04386	3.27625
Mozavaptan (hydrochloride)	CC1=CC=CC=C1C(NC2=CC=C(C(N3C(C=CC=C4)=C4C(N(C)C)CCC3)=O)C=C2)=O.Cl	6.51651	0.02456	3.59237	7.61643	0.02067	5.15473	7.08367	0.0174	5.01148	0	0	0	0	0	0	5.89822	0.01567	4.03278	4.98902	0.00646	4.22023	11.1117	0.03887	6.48316	9.38024	0.03073	5.72149	9.73135	0.03121	6.01525	9.87521	0.0326	5.99314	0	0	0	0	0	0	0	0	0	7.25888	0.03139	3.52131
Lovastatin hydroxy acid (sodium)	O=C(C[C@@H](C[C@@H](CC[C@H]1[C@H](C=CC2=C[C@@H](C[C@@H]([C@]12[H])OC([C@H](CC)C)=O)C)C)O)O)O[Na]	5.09132	0.04934	2.57872	6.45801	0.08505	2.12698	6.1583	0.07305	2.43847	6.68281	0.05615	3.82321	6.48968	0.06614	3.12136	5.07315	0.0364	3.21947	4.81745	0.0118	4.21658	9.4759	0.08904	4.94149	7.79117	0.06538	4.46183	8.11144	0.06178	4.9654	7.9087	0.06135	4.78428	5.68469	0.10186	0.49756	6.8294	0.092	2.14425	6.27274	0.07738	2.33233	5.2714	0.05037	2.70626
Samidorphan	O=C(N)C1=CC=C(C[C@H]([C@@]2(CC3)O)N(CC4)CC5CC5)C([C@]42CC3=O)=C1O	5.786	0.05299	1.80334	7.58699	0.07981	1.58881	7.31081	0.07547	1.63941	0	0	0	7.30304	0.05912	2.86039	5.66982	0.04025	2.64509	5.00557	0.01782	3.66659	10.5903	0.06773	5.50301	8.7235	0.05329	4.72048	8.65679	0.04615	5.1886	8.92004	0.05366	4.88747	5.37815	0.02139	3.77074	0	0	0	7.31617	0.05639	3.07808	5.66611	0.03777	2.82753
Atipamezole (hydrochloride)	CCC1(C2=CN=CN2)CC3=C(C=CC=C3)C1.[H]Cl	5.35919	0.05554	1.89153	6.96475	0.09784	0.85577	6.68151	0.07741	1.84854	7.05283	0.04727	4.10125	6.88751	0.06656	2.73141	5.35235	0.03987	2.86308	4.86678	0.01484	3.94051	10.0504	0.07647	5.27593	8.27395	0.05942	4.56503	8.44507	0.05525	4.99681	8.41467	0.0575	4.82477	5.73574	0.04791	2.74441	7.70243	0.08244	2.59308	6.86503	0.07259	2.33265	5.5543	0.05475	2.13563
Atipamezole	CCC1(C2=CN=CN2)CC3=C(C=CC=C3)C1	5.33946	0.0592	1.71829	6.88609	0.09587	1.02251	6.63444	0.07611	1.97924	7.04523	0.04659	4.1959	6.86931	0.0734	2.37998	5.33579	0.04055	2.85564	4.87974	0.01395	4.02636	9.97661	0.07881	5.15663	8.21525	0.05915	4.59718	8.32107	0.05666	4.85577	8.34455	0.05677	4.87387	5.66389	0.05104	2.54233	7.51024	0.07462	2.94622	6.82872	0.07187	2.43312	5.52375	0.05463	2.18246
Pelubiprofen	O=C(O)C(C)C1=CC=C(/C=C2C(CCCC/2)=O)C=C1	5.33714	0.06164	1.57379	6.8789	0.09924	0.8198	6.58797	0.07642	1.92178	6.95116	0.0469	4.08739	6.89254	0.07267	2.45541	5.33859	0.0395	2.92653	4.87724	0.01362	4.04541	9.97463	0.07805	5.20925	8.23521	0.06023	4.55767	8.3434	0.05389	5.05268	8.3205	0.05732	4.82169	5.77557	0.05447	2.44989	7.54879	0.08207	2.53783	6.79583	0.07293	2.3427	5.48546	0.05043	2.40634
Lofepramine	CN(CC(C1=CC=C(Cl)C=C1)=O)CCCN2C3=CC=CC=C3CCC4=CC=CC=C42	6.60715	0.02562	3.48577	7.93176	0.02534	4.84448	6.9065	0.01576	4.9869	0	0	0	5.69476	0.01453	3.92444	5.93755	0.01627	3.95537	4.98905	0.0052	4.35591	11.6901	0.04135	6.65281	9.73702	0.0331	5.70437	9.75799	0.03093	5.98956	10.0536	0.03538	5.74319	0	0	0	0	0	0	0	0	0	7.38222	0.03081	3.6295
Dihydrocapsiate	CC(C)CCCCCCC(OCC1=CC=C(O)C(OC)=C1)=O	5.31705	0.05748	1.85874	6.82527	0.09825	0.91377	6.57209	0.07698	1.94061	6.96471	0.04757	4.10263	6.82236	0.07295	2.43332	5.29917	0.03718	3.06198	4.8601	0.01345	4.0508	9.97478	0.08005	5.15819	8.16571	0.05965	4.57707	8.32467	0.05342	5.11068	8.29978	0.05681	4.88184	5.57983	0.04748	2.72339	7.51154	0.08004	2.69601	6.7563	0.07494	2.24872	5.46294	0.05089	2.40116
Lobenzarit	O=C(C1=CC=C(C=C1NC2=CC=CC=C2C(O)=O)Cl)O	5.74104	0.04051	2.50591	7.7925	0.07738	1.6137	7.43218	0.06665	2.1099	0	0	0	7.42431	0.05746	2.83621	5.76617	0.03543	2.93664	5.08452	0.01835	3.61943	10.6889	0.06219	5.72268	8.88802	0.05103	4.81314	8.82852	0.04492	5.24104	9.09658	0.05069	5.05125	4.9378	0.01053	4.09711	0	0	0	7.37899	0.0524	3.19471	5.72806	0.03571	2.87664
Nicardipine	O=C(C1=C(C)NC(C)=C(C(OCCN(C)CC2=CC=CC=C2)=O)C1C3=CC=CC([N+]([O-])=O)=C3)OC	5.89788	0.02313	3.47888	7.61433	0.03648	3.79842	8.07322	0.04665	3.19351	0	0	0	7.98155	0.0375	4.05925	6.13059	0.03003	2.98938	5.10181	0.01081	3.97168	11.3975	0.04895	6.27717	9.59413	0.04012	5.39792	9.52202	0.03702	5.64963	10.1732	0.04699	5.25809	5.17404	0.01047	4.07855	0	0	0	7.6941	0.03338	4.20304	6.47702	0.02949	3.39265
Desogestrel	[H][C@@]12C(CC[C@]([C@@](CC[C@@]3(O)C#C)([H])[C@]3(CC)C4)([H])[C@]2([H])C4=C)=CCCC1	4.8964	0.03189	3.74167	6.60937	0.03589	5.30959	5.45294	0.06139	3.22971	6.47043	0.14914	1.06969	6.33775	0.03896	4.92673	4.65983	0.03169	3.51234	4.6521	0.01158	4.23281	8.33288	0.08962	5.0882	6.93561	0.06865	4.45025	7.45502	0.06367	5.14949	7.11674	0.06168	4.8832	5.53945	0.10204	1.84429	5.84423	0.09636	2.35465	5.57501	0.05968	3.41386	4.83584	0.04213	3.31337
Astemizole	COC1=CC=C(CCN2CCC(NC3=NC4=CC=CC=C4N3CC5=CC=C(F)C=C5)CC2)C=C1	6.60511	0.02492	3.47613	7.61922	0.01555	5.66628	7.5774	0.02672	4.22264	0	0	0	0	0	0	6.02658	0.01594	4.02524	4.99721	0.00558	4.29715	11.6365	0.03908	6.72967	9.74242	0.03103	5.84619	9.91472	0.02998	6.15039	10.0014	0.03295	5.86405	0	0	0	0	0	0	0	0	0	7.34103	0.03207	3.31411
Disopyramide	NC(C(C1=CC=CC=C1)(C2=CC=CC=N2)CCN(C(C)C)C(C)C)=O	6.00154	0.02387	3.43591	7.48314	0.02743	4.53473	7.99474	0.04098	3.59003	0	0	0	7.96611	0.03596	4.10092	6.12124	0.02756	3.15895	5.13905	0.01156	3.89656	11.5316	0.04849	6.31915	9.82233	0.04211	5.2955	9.65219	0.03682	5.69442	10.3905	0.0482	5.2092	5.20208	0.00939	4.19266	0	0	0	7.77315	0.03021	4.52642	6.43066	0.02874	3.34101
Disopyramide (phosphate)	O=P(O)(O)O.NC(C(C1=CC=CC=C1)(C2=CC=CC=N2)CCN(C(C)C)C(C)C)=O	6.06436	0.02399	3.47557	7.64957	0.02424	5.03434	8.16738	0.04313	3.51416	0	0	0	7.96728	0.03503	4.188	6.20395	0.02776	3.20846	5.14649	0.01135	3.92176	11.5365	0.04788	6.3708	9.80775	0.04186	5.29083	9.77934	0.03972	5.49334	10.4083	0.04711	5.32544	5.22506	0.00964	4.18509	0	0	0	0	0	0	6.46017	0.03026	3.1957
Dantrolene	O=C1NC(CN1/N=C/C2=CC=C(C3=CC=C([N+]([O-])=O)C=C3)O2)=O	5.74151	0.05464	1.73745	7.5135	0.08496	1.28719	7.19839	0.0728	1.8634	5.23145	0.01948	3.80385	7.23048	0.05933	2.88255	5.67261	0.04207	2.58997	4.99752	0.01681	3.76565	10.5835	0.06986	5.46364	8.68834	0.05434	4.70631	8.62123	0.04728	5.1565	8.82095	0.05381	4.8778	5.28846	0.02073	3.76898	0	0	0	7.19531	0.05578	3.10766	5.65234	0.03838	2.83972
Dantrolene (sodium hemiheptahydrate)	O=C1N([Na])C(CN1/N=C/C2=CC=C(C3=CC=C([N+]([O-])=O)C=C3)O2)=O.[3.5H2O]	5.73007	0.0369	2.70628	7.86605	0.07311	1.8748	7.49684	0.06597	2.0911	0	0	0	7.47927	0.05623	2.87131	5.82512	0.0369	2.80146	5.09464	0.02273	3.23216	10.8478	0.06346	5.64788	8.97253	0.05088	4.80328	8.89623	0.04467	5.23556	9.24987	0.05228	4.96588	4.94397	0.00928	4.18317	0	0	0	7.43452	0.04978	3.35569	5.77807	0.03356	3.02791
Chromium picolinate	O=C1[O-][Cr+3]([N]2=C(C=CC=C2)C3=O)([O-]3)([N]4=C(C=CC=C4)C5=O)([O-]5)[N]6=C1C=CC=C6	5.77307	0.02733	3.25393	8.24114	0.05489	3.18271	7.81147	0.05538	2.70733	0	0	0	7.89958	0.05242	3.06859	6.15472	0.03749	2.6995	5.18595	0.02821	2.58652	11.1812	0.05517	6.09645	9.38486	0.04744	5.01252	9.32748	0.04148	5.50506	9.75985	0.05285	4.88946	5.01087	0.00919	4.16393	0	0	0	7.60833	0.04278	3.66575	5.78514	0.02555	3.43087
Viloxazine (hydrochloride)	CCOC1=C(OCC2OCCNC2)C=CC=C1.Cl	5.18893	0.05775	1.92428	6.6864	0.08989	1.60464	6.42253	0.07477	2.19529	6.78946	0.04564	4.20937	6.68876	0.06991	2.73677	5.2414	0.03639	3.18402	4.80357	0.01421	4.00023	9.77706	0.08084	5.207	8.02053	0.06107	4.56802	8.21122	0.05631	5.02909	8.11621	0.05872	4.79635	6.00326	0.08669	1.10218	7.22613	0.07617	2.91974	6.64602	0.07589	2.35557	5.42855	0.05642	2.23895
(R)-Viloxazine (hydrochloride)	CCOC1=CC=CC=C1OC[C@H]2CNCCO2.Cl	5.12437	0.04971	2.55933	6.38929	0.08575	1.96474	6.16681	0.0743	2.33304	6.80298	0.05734	3.84428	6.52481	0.0658	3.12939	5.11261	0.03444	3.33531	4.82504	0.01152	4.23066	9.51184	0.0869	5.02792	7.79701	0.06389	4.5008	8.08771	0.06226	4.8761	7.92546	0.06088	4.78457	5.74242	0.10018	0.57318	6.88186	0.09102	2.18552	6.33398	0.07601	2.41165	5.28622	0.04924	2.74557
Belzutifan	N#CC1=CC(F)=CC(OC2=CC=C(S(=O)(C)=O)C3=C2[C@@H](F)[C@@H](F)[C@H]3O)=C1	5.38631	0.05676	1.83776	6.97204	0.09674	0.9243	6.67866	0.07705	1.86195	7.03207	0.04649	4.12548	6.87737	0.06624	2.73653	5.36047	0.04117	2.78706	4.86829	0.01447	3.96374	10.1243	0.07876	5.20073	8.2973	0.0596	4.57146	8.42922	0.05515	4.9832	8.4176	0.0577	4.81028	5.77981	0.05008	2.64927	7.78767	0.08306	2.5953	6.86331	0.07086	2.43358	5.58264	0.05454	2.17333
Acetylcarnitine	C[N+](C)(C)CC(OC(C)=O)CC([O-])=O	4.69711	0.02139	4.35074	0	0	0	5.20887	0.04137	4.53895	0	0	0	0	0	0	0	0	0	0	0	0	6.41047	0.09707	4.83851	5.37407	0.07506	4.15863	6.03086	0.07274	4.85299	5.88678	0.06229	4.87809	4.82646	0.05965	3.86055	5.30712	0.05685	4.38656	4.48799	0.05097	3.66255	4.51702	0.02323	4.14082
Dichlorophen	OC1=CC=C(Cl)C=C1CC2=CC(Cl)=CC=C2O	5.35803	0.05908	1.77396	6.83124	0.09539	1.04388	6.62084	0.07519	2.05931	7.01674	0.04891	4.04931	6.83214	0.07158	2.48948	5.32743	0.03895	2.9645	4.86903	0.01359	4.04477	9.98171	0.07953	5.15692	8.2385	0.06036	4.57662	8.33706	0.05569	4.95841	8.30143	0.05633	4.88385	5.58739	0.04904	2.61195	7.53096	0.07849	2.76914	6.80664	0.07483	2.26668	5.51779	0.05553	2.14879
Bephenium (hydroxynaphthoate)	C[N+](CCOC1=CC=CC=C1)(C)CC2=CC=CC=C2.O=C(C3=C(O)C=C4C=CC=CC4=C3)[O-]	6.51692	0.02252	3.70117	7.83905	0.01921	5.4371	7.03594	0.01706	4.90341	0	0	0	0	0	0	5.94073	0.01566	3.98324	5.00425	0.00539	4.33061	11.6794	0.04	6.67837	9.63926	0.0304	5.83819	9.86026	0.02909	6.22241	10.3236	0.036	5.82247	0	0	0	0	0	0	0	0	0	7.48299	0.03603	2.97772
Pyrantel (tartrate)	CN1CCCN=C1/C=C/C2=CC=CS2.O=C(O)[C@H](O)[C@@H](O)C(O)=O	5.631	0.0536	1.86343	7.40055	0.09188	0.94204	7.09556	0.07358	1.92355	7.11032	0.03838	4.42541	7.06227	0.05909	2.90871	5.58831	0.0438	2.5099	4.94448	0.01687	3.7585	10.3324	0.07148	5.31203	8.48439	0.05352	4.72241	8.52025	0.04894	5.08003	8.69988	0.0533	4.95452	5.39526	0.02876	3.37395	0	0	0	7.10885	0.06037	2.86544	5.61626	0.04103	2.73195
Diethylcarbamazine (citrate)	O=C(N1CCN(C)CC1)N(CC)CC.O=C(CC(C(O)=O)(O)CC(O)=O)O	5.0876	0.04896	2.62465	6.38157	0.08223	2.24451	6.09737	0.07781	2.18297	6.69168	0.05485	3.93221	6.45694	0.06603	3.13479	5.1026	0.03518	3.3327	4.81084	0.012	4.20714	9.43701	0.08665	5.07747	7.74066	0.0648	4.48107	8.1065	0.06265	4.95587	7.84649	0.05933	4.86231	5.63547	0.10291	0.45791	6.77603	0.09203	2.14583	6.27615	0.07473	2.51647	5.27066	0.05258	2.62545
Diethylcarbamazine	O=C(N1CCN(C)CC1)N(CC)CC	4.84252	0.03381	3.68186	6.50176	0.04009	5.12579	5.2886	0.0656	3.03685	6.26051	0.13716	1.55256	6.46171	0.03762	5.1703	4.55533	0.03336	3.41024	4.8698	0.00985	4.53187	8.14383	0.09114	5.01627	6.79177	0.06867	4.43482	7.32519	0.06411	5.12481	7.04784	0.06213	4.91534	5.6083	0.10191	2.11035	5.76349	0.09189	2.60957	5.42295	0.05997	3.36471	4.79964	0.03921	3.45383
Mirogabalin	O=C(O)C[C@]1(CN)[C@]2([H])C=C(CC)C[C@]2([H])C1	4.71039	0.02836	3.9384	6.65017	0.02434	5.98772	5.41159	0.04291	4.24345	5.40506	0.13577	1.70939	6.46709	0.03069	5.63177	4.45586	0.03041	3.62796	0	0	0	7.50765	0.09263	4.98626	6.29235	0.07024	4.38034	6.88506	0.06613	5.08501	6.58286	0.06189	4.89823	5.26504	0.07359	3.26188	5.69234	0.06034	4.04971	5.04311	0.05703	3.49078	4.72126	0.03325	3.81623
Primaquine (diphosphate)	CC(NC1=C2N=CC=CC2=CC(OC)=C1)CCCN.O=P(O)(O)O.O=P(O)(O)O	5.73623	0.04186	2.42043	7.80352	0.07601	1.78287	7.3962	0.06847	1.97219	0	0	0	7.47746	0.05823	2.86482	5.74627	0.036	2.89436	5.07992	0.01882	3.58936	10.698	0.06372	5.65091	8.79374	0.049	4.91226	8.7233	0.0429	5.32542	9.04931	0.05047	5.05122	4.93169	0.00967	4.16538	0	0	0	7.30337	0.05112	3.25375	5.73032	0.036	2.87851
Primaquine	CC(NC1=C2N=CC=CC2=CC(OC)=C1)CCCN	5.82138	0.04605	2.20691	7.76819	0.0794	1.5361	7.38779	0.07114	1.80395	0	0	0	7.43714	0.05745	2.92767	5.74749	0.03771	2.78781	5.06871	0.01824	3.63694	10.8055	0.06865	5.41712	8.88878	0.05178	4.82422	8.77292	0.04607	5.15725	9.06944	0.05254	4.94792	5.53596	0.02346	3.6946	0	0	0	7.41649	0.05437	3.14914	5.70991	0.03562	2.91444
Tizoxanide	O=C(NC1=NC=C([N+]([O-])=O)S1)C2=CC=CC=C2O	5.34728	0.05436	2.02111	6.88972	0.09492	1.08193	6.6036	0.07634	1.93275	7.00412	0.04709	4.12275	6.88707	0.07057	2.5692	5.34887	0.03904	2.95991	4.86542	0.01339	4.04596	9.9696	0.07743	5.23199	8.23878	0.06169	4.46401	8.35165	0.05295	5.1115	8.31397	0.05617	4.87727	5.60579	0.0456	2.81567	7.59144	0.07979	2.70959	6.78353	0.07225	2.36273	5.54259	0.05588	2.1232
Mitapivat	O=S(C1=C2N=CC=CC2=CC=C1)(NC3=CC=C(C(N4CCN(CC5CC5)CC4)=O)C=C3)=O	6.57708	0.02522	3.49606	8.09781	0.02153	5.4673	7.25945	0.02075	4.7246	0	0	0	5.71438	0.00654	4.91568	5.92937	0.01653	3.91048	4.98755	0.00557	4.30705	11.8084	0.04023	6.89378	9.60335	0.03037	5.8928	9.81734	0.03086	6.04719	10.0122	0.03405	5.85239	0	0	0	0	0	0	0	0	0	7.37567	0.03274	3.37658
Prucalopride (succinate)	O=C(O)CCC(O)=O.O=C(C1=C(OCC2)C2=C(N)C(Cl)=C1)NC3CCN(CCCOC)CC3	5.79298	0.02704	3.25886	8.29477	0.05306	3.32228	7.81891	0.05296	2.85596	0	0	0	7.69606	0.04426	3.549	6.14236	0.03744	2.63444	5.26238	0.03003	2.44867	11.2393	0.05576	6.01436	9.36091	0.04477	5.16543	9.29001	0.0424	5.31723	9.74836	0.05002	5.06156	5.02295	0.00924	4.15731	0	0	0	7.67942	0.04268	3.68017	5.81018	0.02504	3.46335
Levoleucovorin	O=CN1C2=C(NC(N)=NC2=O)NC[C@@H]1CNC3=CC=C(C=C3)C(N[C@H](C(O)=O)CCC(O)=O)=O	5.78043	0.03033	3.07753	8.05982	0.05931	2.77425	7.68721	0.05593	2.70311	0	0	0	7.79835	0.05366	3.0167	5.98766	0.03595	2.78405	5.19204	0.02795	2.70358	11.0976	0.05837	5.89598	9.28847	0.04954	4.87369	9.25239	0.04404	5.32754	9.6873	0.05371	4.90078	5.01561	0.00983	4.13949	0	0	0	7.49649	0.04299	3.66595	5.78166	0.02683	3.3908
Quinaprilat	O=C(O)[C@H]1N(CC2=C(C1)C=CC=C2)C([C@H](C)N[C@@H](CCC3=CC=CC=C3)C(O)=O)=O	5.80072	0.03153	2.99339	8.11394	0.05677	3.05848	7.70277	0.05719	2.61024	0	0	0	7.79889	0.05207	3.16227	6.05865	0.0377	2.70139	5.19744	0.02763	2.73932	11.068	0.05674	6.01534	9.30067	0.0489	4.9463	9.12395	0.04064	5.50483	9.66382	0.05328	4.91925	5.02056	0.00924	4.19781	0	0	0	7.50706	0.04386	3.60122	5.75144	0.02782	3.27409
Piribedil	C1(N2CCN(CC3=CC=C(OCO4)C4=C3)CC2)=NC=CC=N1	5.74263	0.03962	2.49743	7.89451	0.07481	1.77379	7.49169	0.06422	2.23205	0	0	0	7.52921	0.05789	2.78775	5.85144	0.03762	2.77054	5.09508	0.02308	3.20524	10.8313	0.06282	5.68681	9.03893	0.05199	4.7813	8.85477	0.04358	5.28546	9.19839	0.05018	5.08903	4.97649	0.009	4.239	0	0	0	7.35643	0.04761	3.45763	5.78484	0.03296	3.08587
Dicarbine (dihydrochloride)	CC1=CC2=C(C=C1)NC3C2CN(CC3)C.[H]Cl.[H]Cl	5.34576	0.05856	1.78364	6.87743	0.10204	0.67017	6.62226	0.07483	2.07031	6.89623	0.04672	4.05436	6.87786	0.07208	2.49292	5.31561	0.03837	2.98136	4.87409	0.01436	4.00056	9.98252	0.07861	5.20017	8.22619	0.06052	4.5448	8.35009	0.05617	4.93298	8.32714	0.0572	4.84814	5.69732	0.05036	2.63376	7.59794	0.08361	2.51149	6.77918	0.07046	2.49435	5.50967	0.05374	2.24044
Iptacopan	O=C(O)C1=CC=C([C@H]2N(CC3=C(OC)C=C(C)C4=C3C=CN4)CC[C@H](OCC)C2)C=C1	5.80434	0.02961	3.11197	8.11776	0.05653	2.97774	7.80565	0.06094	2.26429	0	0	0	7.84476	0.05288	3.03637	6.11634	0.0371	2.74312	5.19717	0.03105	2.37518	11.1377	0.05661	5.99016	9.33174	0.04664	5.09075	9.21606	0.04101	5.48685	9.67483	0.05002	5.12619	4.98894	0.00899	4.17169	0	0	0	7.51067	0.04203	3.68898	5.74059	0.02527	3.44301
Iptacopan (hydrochloride)	O=C(O)C1=CC=C([C@H]2N(CC3=C(OC)C=C(C)C4=C3C=CN4)CC[C@H](OCC)C2)C=C1.[H]Cl	5.78281	0.02803	3.19802	8.24489	0.05456	3.21394	7.78802	0.05453	2.76005	0	0	0	7.91408	0.05201	3.1189	6.08746	0.03499	2.86146	5.19889	0.02723	2.68865	11.1699	0.056	6.00635	9.42998	0.04688	5.10708	9.24773	0.04164	5.4082	9.70056	0.05042	5.05126	5.01693	0.00912	4.17567	0	0	0	7.61381	0.0427	3.67721	5.77666	0.02485	3.48538
Diclofenac ethyl ester	ClC1=C(C(Cl)=CC=C1)N(C2=C(C=CC=C2)CC(OCC)=O)[H]	5.53107	0.0558	1.74186	7.24177	0.09769	0.61457	6.93708	0.07558	1.80523	6.98277	0.03899	4.33519	7.04425	0.06211	2.82708	5.51193	0.04105	2.72435	4.91168	0.01645	3.79436	10.3724	0.07568	5.23347	8.51337	0.05697	4.64496	8.50129	0.05101	5.03729	8.65501	0.05705	4.7812	5.30806	0.02697	3.47679	0	0	0	7.03532	0.06608	2.54858	5.57233	0.04393	2.58925
Phentolamine	OC1=CC=CC(N(CC2=NCCN2)C3=CC=C(C)C=C3)=C1	5.8014	0.0542	1.77385	7.56522	0.08624	1.15665	7.26887	0.07286	1.85517	0	0	0	7.25969	0.06086	2.73748	5.70536	0.04336	2.48347	4.98857	0.01832	3.62844	10.5305	0.06829	5.45627	8.65256	0.05159	4.81883	8.61327	0.04595	5.19896	8.90894	0.0534	4.94086	5.4319	0.02306	3.71871	0	0	0	7.25197	0.05699	3.01741	5.6655	0.03832	2.81812
Phentolamine (hydrochloride)	OC1=CC=CC(N(CC2=NCCN2)C3=CC=C(C)C=C3)=C1.[H]Cl	5.79756	0.05249	1.8301	7.61502	0.08182	1.43097	7.35163	0.07543	1.65044	0	0	0	7.28254	0.05944	2.78993	5.70203	0.03963	2.70795	5.0182	0.01853	3.61844	10.6413	0.07042	5.31892	8.71447	0.0527	4.73104	8.6592	0.0462	5.16991	8.94363	0.05334	4.91215	5.45262	0.02597	3.49014	0	0	0	7.2966	0.05605	3.06022	5.66248	0.03792	2.79624
Dexmedetomidine	C[C@H](C1=CN=CN1)C2=CC=CC(C)=C2C	5.00002	0.04236	3.10756	6.06762	0.07226	2.83933	5.83833	0.0725	2.59933	6.51685	0.07055	3.36501	6.18708	0.06031	3.49282	4.92073	0.03336	3.43026	4.76096	0.01176	4.2354	9.03804	0.08927	5.0505	7.4461	0.06645	4.47719	7.87701	0.06371	5.03054	7.58887	0.06137	4.84697	5.95613	0.16182	-1.27358	6.60344	0.10701	1.82249	5.90177	0.07203	2.68378	5.12467	0.04732	3.01038
Apraclonidine (hydrochloride)	NC1=CC(Cl)=C(NC2=NCCN2)C(Cl)=C1.[H]Cl	5.22627	0.05963	1.77912	6.75708	0.0923	1.42176	6.4799	0.07668	2.04734	6.86924	0.04651	4.18081	6.74169	0.07156	2.60529	5.25518	0.03734	3.09673	4.83402	0.0145	3.99604	9.8148	0.0805	5.16147	8.08646	0.06106	4.55849	8.25486	0.05658	4.98534	8.16859	0.05744	4.84842	5.47534	0.0452	2.86226	7.27359	0.07834	2.74507	6.70073	0.07436	2.40247	5.42857	0.05249	2.39408
Clonidine	ClC1=C(NC2=NCCN2)C(Cl)=CC=C1	5.15181	0.05229	2.34986	6.50987	0.08821	1.78342	6.2718	0.07532	2.23561	6.82453	0.05632	3.80683	6.61783	0.06739	3.00697	5.18941	0.03578	3.27207	4.85119	0.01209	4.20315	9.59968	0.08446	5.07385	7.8834	0.06348	4.48339	8.13503	0.05786	5.03456	8.00036	0.05926	4.82475	5.95479	0.09986	0.60411	7.05368	0.09119	2.16735	6.47133	0.07683	2.35463	5.32876	0.05165	2.56097
Guanabenz	ClC1=C(/C=N/NC(N)=N)C(Cl)=CC=C1	5.03028	0.04424	2.90263	6.25008	0.0768	2.55649	5.96007	0.07328	2.4389	6.55859	0.05377	3.97733	6.33045	0.06263	3.31864	5.05094	0.03316	3.45626	4.77817	0.0118	4.21089	9.25781	0.08744	5.05289	7.64039	0.06598	4.46742	8.016	0.06344	4.96522	7.75096	0.06159	4.7896	5.59887	0.12263	-0.29848	6.98509	0.23491	-4.31191	6.09594	0.07304	2.5833	5.21511	0.05018	2.80167
Guanabenz (hydrochloride)	ClC1=C(/C=N/NC(N)=N)C(Cl)=CC=C1.Cl	5.03527	0.04739	2.72159	6.36435	0.0803	2.44447	6.04752	0.07301	2.48325	6.58145	0.05339	3.975	6.38847	0.06218	3.35305	5.04542	0.0337	3.40045	4.79242	0.01181	4.21604	9.33119	0.08716	5.07643	7.67036	0.06472	4.51082	8.02078	0.0636	4.91683	7.80411	0.06119	4.81683	5.47468	0.11729	-0.2513	6.6826	0.14028	-0.16527	6.13808	0.07453	2.50081	5.20987	0.0529	2.62742
Midodrine	O=C(NCC(C1=CC(OC)=CC=C1OC)O)CN	5.10293	0.05222	2.48131	6.36033	0.07967	2.36058	6.1185	0.07323	2.4418	6.71431	0.05287	4.05981	6.37804	0.0639	3.17017	5.07973	0.03465	3.34005	4.80579	0.01158	4.22422	9.41226	0.087	5.0447	7.74176	0.06502	4.47755	8.07365	0.06286	4.91786	7.85597	0.05992	4.84754	5.59873	0.10014	0.57135	6.77129	0.09489	2.0072	6.22877	0.07529	2.44907	5.26156	0.04981	2.76092
Midodrine (hydrochloride)	O=C(NCC(C1=CC(OC)=CC=C1OC)O)CN.[H]Cl	5.13106	0.05288	2.40887	6.39399	0.0863	1.95143	6.17022	0.07485	2.31692	6.73438	0.05707	3.79662	6.51534	0.06513	3.16254	5.12075	0.03563	3.28674	4.82687	0.01205	4.20645	9.4867	0.08471	5.12613	7.79993	0.06487	4.46111	8.11643	0.06128	4.96186	7.92572	0.06186	4.74205	5.77997	0.09758	0.75657	6.85814	0.09246	2.09834	6.31121	0.07604	2.39795	5.29894	0.05052	2.70035
Trimethobenzamide (hydrochloride)	O=C(NCC1=CC=C(OCCN(C)C)C=C1)C2=CC(OC)=C(OC)C(OC)=C2.Cl	5.69551	0.03406	2.84417	7.96945	0.0705	2.06741	7.52232	0.06034	2.47136	0	0	0	7.58386	0.05466	3.0083	5.89946	0.03722	2.78389	5.13262	0.02243	3.25516	10.9668	0.06253	5.73235	9.10135	0.05088	4.84185	8.94341	0.043	5.34334	9.31851	0.05146	5.01057	4.99982	0.00905	4.24204	0	0	0	7.40768	0.04655	3.51066	5.7619	0.03227	3.06036
Alimemazine hemitartrate	CC(CN(C)C)CN1C2=CC=CC=C2SC3=CC=CC=C13.O=C(O)[C@H](O)[C@@H](O)C(O)=O	5.75806	0.03045	3.04502	8.08874	0.05844	2.88179	7.75457	0.06027	2.38406	0	0	0	7.79717	0.05254	3.11567	6.03392	0.0368	2.75529	5.20036	0.02911	2.60762	11.0868	0.05923	5.80898	9.31733	0.04795	5.04474	9.18622	0.04093	5.53958	9.62241	0.05191	4.99654	5.01521	0.00984	4.1383	0	0	0	7.4714	0.04121	3.79916	5.80093	0.02844	3.26671
Indoramin	O=C(NC1CCN(CCC2=CNC3=C2C=CC=C3)CC1)C4=CC=CC=C4	5.96023	0.02301	3.51445	7.61646	0.02382	5.08436	8.24603	0.04639	3.31442	0	0	0	8.00718	0.03666	4.10995	6.23005	0.02901	3.14655	5.13266	0.01176	3.88236	11.4759	0.04893	6.27436	9.92084	0.04411	5.23145	9.82724	0.03813	5.77423	10.2791	0.04877	5.09443	5.19993	0.00786	4.36491	0	0	0	7.78895	0.03351	4.2266	6.49502	0.03042	3.26093
Albendazole sulfoxide	O=C(OC)NC1=NC2=CC=C(S(CCC)=O)C=C2N1	5.06808	0.0496	2.53474	6.4176	0.08701	1.97351	6.12658	0.0712	2.49012	6.73468	0.0538	3.98678	6.51297	0.06881	2.99838	5.09584	0.03518	3.29919	4.8199	0.01205	4.20465	9.46926	0.08886	4.93032	7.77827	0.06463	4.47706	8.08606	0.06263	4.88723	7.90947	0.0607	4.80958	5.66092	0.09926	0.59085	6.84456	0.09823	1.82713	6.27035	0.07445	2.46772	5.28394	0.05319	2.56699
Etrasimod	FC(F)(F)C1=CC(COC2=CC=C(NC3=C4CC[C@@H]3CC(O)=O)C4=C2)=CC=C1C5CCCC5	5.85341	0.02683	3.2588	8.31274	0.05151	3.33052	7.83764	0.04957	3.04317	0	0	0	7.77682	0.0405	3.86006	6.09827	0.03314	2.89244	5.26708	0.02533	2.81744	11.3715	0.05409	6.1395	9.54068	0.04467	5.21965	9.47296	0.04203	5.41617	10.0964	0.05197	5.06969	5.0469	0.0087	4.20547	0	0	0	7.33241	0.03416	4.0281	5.90576	0.02662	3.33095
Netarsudil	CC1=CC(C)=C(C(OCC2=CC=C([C@@H](CN)C(NC3=CC(C=CN=C4)=C4C=C3)=O)C=C2)=O)C=C1	5.8842	0.02538	3.37848	8.25782	0.04648	3.66944	7.99865	0.04891	3.17113	0	0	0	7.83993	0.04197	3.69743	6.13401	0.03387	2.79095	5.30084	0.02455	2.87776	11.3053	0.05172	6.19996	9.44552	0.04339	5.16261	9.45697	0.04107	5.40334	10.0294	0.04944	5.14926	5.06717	0.0101	4.07025	0	0	0	7.62738	0.03665	4.00939	5.96101	0.02771	3.22573
Neticonazole (hydrochloride)	CCCCCOC1=CC=CC=C1/C(N2C=CN=C2)=C\SC.[H]Cl	5.76166	0.0404	2.51563	7.83292	0.0723	2.02364	7.43461	0.06925	1.87087	0	0	0	7.46455	0.05532	3.01999	5.76229	0.0351	2.94212	5.09607	0.0184	3.61892	10.807	0.06603	5.50173	8.93757	0.05095	4.84377	8.81608	0.04456	5.23611	9.11082	0.05102	5.01178	4.91292	0.00935	4.16189	0	0	0	7.36972	0.0515	3.23171	5.7647	0.03733	2.76503
Cephradine (monohydrate)	O=C(C(N12)=C(C)CS[C@]2([H])[C@H](NC([C@H](N)C3=CCC=CC3)=O)C1=O)O.[H]O[H]	5.57908	0.05723	1.68786	7.26382	0.09285	0.95037	6.95557	0.07533	1.83366	6.95303	0.03998	4.23452	7.08398	0.05908	3.06702	5.52932	0.04068	2.76356	4.90941	0.01684	3.76465	10.3482	0.07574	5.19827	8.42816	0.05532	4.66693	8.49891	0.05144	5.00154	8.62801	0.05549	4.85519	5.28213	0.02627	3.49599	0	0	0	7.01915	0.06222	2.7885	5.60119	0.04632	2.45181
Dehydroacetic acid (sodium)	CC([C-](C(O1)=O)C(C=C1C)=O)=O.[Na+]	4.94654	0.03461	3.67313	6.64171	0.03724	5.27145	5.53503	0.06013	3.32242	6.34272	0.1178	2.00826	6.3585	0.04163	4.82658	4.65737	0.03199	3.48046	4.65947	0.01167	4.22998	8.37981	0.08991	5.07161	6.94035	0.06754	4.45516	7.49758	0.0658	5.07655	7.13557	0.06207	4.85174	5.51545	0.10385	1.69432	5.88559	0.09717	2.31033	5.61716	0.06055	3.38932	4.89931	0.04109	3.3874
Dasotraline (hydrochloride)	N[C@@H]1CC[C@@H](C2=CC=C(Cl)C(Cl)=C2)C3=CC=CC=C31.Cl[H]	5.5675	0.05795	1.62943	7.26309	0.09538	0.78196	6.93737	0.07535	1.81737	7.06476	0.04117	4.2669	7.03382	0.06046	2.92538	5.53138	0.04148	2.71239	4.91248	0.01676	3.7738	10.3422	0.07527	5.22884	8.49623	0.05683	4.63475	8.46162	0.05063	5.02126	8.63258	0.05558	4.85585	5.35401	0.02443	3.69407	0	0	0	7.04743	0.06501	2.6301	5.57195	0.04353	2.61421
Antineoplaston A10	O=C(N[C@@H](CC1)C(NC1=O)=O)CC2=CC=CC=C2	5.38672	0.05818	1.74588	6.9773	0.1003	0.70033	6.69707	0.0747	2.02188	6.9962	0.04649	4.08696	6.89652	0.06658	2.72955	5.37263	0.03982	2.88044	4.87101	0.01506	3.92865	10.1076	0.07868	5.18382	8.29895	0.05895	4.60944	8.45013	0.05561	4.96995	8.40353	0.05595	4.9032	5.70342	0.05119	2.49979	7.8534	0.08467	2.5546	6.89138	0.07545	2.16954	5.55242	0.05561	2.07226
CB-5083	O=C(C1=CC=CC2=C1C=C(C)N2C3=NC(NCC4=CC=CC=C4)=C(COCC5)C5=N3)N	7.01459	0.02581	3.51868	8.54583	0.0216	5.6201	7.74658	0.01718	5.41903	0	0	0	0	0	0	6.01162	0.01337	4.20035	5.057	0.00519	4.35461	12.1938	0.03843	6.98815	10.2688	0.03313	5.78145	10.4239	0.0317	6.12976	10.7755	0.03614	5.87991	0	0	0	0	0	0	0	0	0	0	0	0
Larotrectinib	O=C(N1C[C@@H](O)CC1)NC2=C3N=C(N4[C@@H](C5=CC(F)=CC=C5F)CCC4)C=CN3N=C2	5.96852	0.02305	3.51753	7.72164	0.02415	5.15387	8.08127	0.04369	3.43614	0	0	0	7.89512	0.03697	3.96461	6.30268	0.03108	2.99828	5.14499	0.01251	3.81504	11.5863	0.04975	6.29629	9.88086	0.04371	5.23289	9.78388	0.03896	5.64178	10.4722	0.05131	5.01683	5.20063	0.00941	4.19989	0	0	0	7.7323	0.0309	4.44623	6.61049	0.03249	3.15551
Thiamine monophosphate (chloride) (dihydrate)	O=P(OCCC1=C(C)[N+](CC2=CN=C(C)N=C2N)=CS1)(O)O.[Cl-].[2H2O]	5.19167	0.05555	2.1758	6.58404	0.08947	1.72667	6.28907	0.0757	2.17902	6.90508	0.05406	3.97032	6.66503	0.06935	2.90013	5.19626	0.0359	3.24747	4.85893	0.01188	4.21408	9.64781	0.08229	5.17997	7.90622	0.06221	4.53025	8.15195	0.05948	4.92525	8.03869	0.05882	4.84508	5.97159	0.09915	0.58866	7.11857	0.08794	2.34425	6.51268	0.07767	2.29567	5.35241	0.05457	2.3897
Ifenprodil	OC(C1=CC=C(O)C=C1)C(C)N(CC2)CCC2CC3=CC=CC=C3	5.80564	0.05037	1.95112	7.65146	0.08112	1.44403	7.33266	0.06871	2.07462	0	0	0	7.35009	0.05926	2.81518	5.69926	0.03894	2.71944	5.02664	0.01827	3.62825	10.6346	0.06808	5.42472	8.7765	0.05296	4.72403	8.69273	0.04579	5.18877	9.01698	0.05333	4.93613	5.43894	0.0219	3.76324	0	0	0	7.3444	0.05563	3.08717	5.71726	0.03892	2.73868
Ifenprodil (tartrate)	OC(C1=CC=C(O)C=C1)C(C)N(CC2)CCC2CC3=CC=CC=C3.O=C(O)[C@H](O)[C@@H](O)C(O)=O.[1/2]	5.8452	0.03068	3.04042	8.13646	0.05886	2.75456	7.81994	0.05821	2.49727	0	0	0	7.89527	0.05312	3.03849	6.0842	0.03675	2.72411	5.17015	0.02763	2.64456	11.0398	0.05476	6.03299	9.29013	0.04719	4.97516	9.33431	0.04332	5.37368	9.70038	0.05011	5.11863	4.99112	0.00972	4.10271	0	0	0	7.6128	0.04253	3.72416	5.77852	0.02511	3.48221
Bisoprolol	OC(CNC(C)C)COC1=CC=C(COCCOC(C)C)C=C1	5.31077	0.05594	1.93884	6.83479	0.10108	0.74249	6.58179	0.07596	2.00325	6.93901	0.04653	4.13422	6.83479	0.07278	2.44795	5.30399	0.03999	2.89356	4.85702	0.01367	4.0329	9.95109	0.07821	5.2368	8.20723	0.0609	4.53771	8.31425	0.05365	5.08214	8.28402	0.05607	4.90466	5.60791	0.04792	2.71979	7.52872	0.08021	2.69416	6.77318	0.07326	2.35738	5.49981	0.05125	2.41053
Iobenguane (sulfate)	NC(NCC1=CC=CC(I)=C1)=N.O=S(O)(O)=O.[1/2]	5.13735	0.0549	2.27674	6.42827	0.08923	1.77887	6.20486	0.07178	2.46456	6.80673	0.05506	3.93758	6.5227	0.0681	2.97426	5.15424	0.03586	3.28595	4.83275	0.01199	4.20787	9.51747	0.08565	5.05559	7.82872	0.06388	4.50039	8.10365	0.06017	4.96861	7.94483	0.06027	4.80431	5.86317	0.09954	0.67665	6.93917	0.09288	2.09977	6.36627	0.07648	2.38142	5.30324	0.05264	2.5604
Orelabrutinib	O=C(C1=CC=C(C2CCN(C(C=C)=O)CC2)N=C1C3=CC=C(OC4=CC=CC=C4)C=C3)N	6.31274	0.02585	3.32167	7.24417	0.02539	4.30577	8.39657	0.04014	3.75104	0	0	0	7.05674	0.02179	4.53562	5.90204	0.01716	3.91617	4.97266	0.00665	4.20333	11.0888	0.03617	6.9029	9.38919	0.03219	5.66474	9.50757	0.02904	6.14717	9.9638	0.03667	5.72079	0	0	0	0	0	0	0	0	0	7.24167	0.03339	3.37756
Dinoprost	CCCCC[C@H](O)/C=C/[C@H]1[C@H](O)C[C@H](O)[C@@H]1C/C=C\CCCC(O)=O	4.96996	0.03669	3.56544	6.5803	0.04419	4.88895	5.5637	0.05941	3.28973	6.4303	0.12053	1.81655	6.23673	0.04322	4.58251	4.69799	0.03229	3.46184	4.65797	0.01198	4.19954	8.51	0.08809	5.13816	7.03444	0.06663	4.48443	7.54625	0.0632	5.12687	7.22634	0.06208	4.84994	5.73488	0.11399	1.37149	6.01226	0.09859	2.24008	5.65853	0.06222	3.27674	4.9037	0.04369	3.23145
Dinoprost (tromethamine salt)	CCCCC[C@H](O)/C=C/[C@H]1[C@H](O)C[C@H](O)[C@@H]1C/C=C\CCCC(O)=O.OCC(CO)(N)CO	4.91972	0.03428	3.54886	5.90703	0.06383	3.35396	5.70027	0.06561	3.07618	6.32829	0.08347	2.98992	5.90564	0.05374	3.75636	4.77284	0.03241	3.4765	4.69354	0.01158	4.23056	8.64774	0.08871	5.09964	7.16213	0.06794	4.44494	7.65168	0.06519	5.0443	7.32013	0.06157	4.85783	5.69469	0.11781	0.98298	6.18164	0.09909	2.21867	5.71928	0.063	3.19941	5.01278	0.04149	3.35342
Bretylium (tosylate)	C[N+](C)(CC)CC1=CC=CC=C1Br.O=S(C2=CC=C(C)C=C2)([O-])=O	5.77997	0.04532	2.22471	7.78987	0.07877	1.61074	7.42035	0.06941	1.97552	0	0	0	7.42342	0.05849	2.83469	5.74039	0.03674	2.85784	5.06419	0.01873	3.59466	10.8372	0.06906	5.4197	8.85244	0.05191	4.78256	8.76732	0.04649	5.12025	9.09042	0.05307	4.92914	5.39202	0.0218	3.68145	0	0	0	7.42647	0.05595	3.03762	5.69031	0.03678	2.80516
Cetirizine methyl ester	O=C(COCCN1CCN(C(C2=CC=C(C=C2)Cl)C3=CC=CC=C3)CC1)OC	5.79224	0.03002	3.12802	8.07802	0.05781	2.95887	7.72171	0.05841	2.53805	0	0	0	7.78657	0.0516	3.20721	6.0188	0.03847	2.60515	5.16861	0.02775	2.70698	11.2501	0.06308	5.65225	9.37673	0.05073	4.87495	9.11517	0.04246	5.35255	9.76798	0.05438	4.94196	5.01053	0.00974	4.14589	0	0	0	7.46704	0.04519	3.45672	5.7432	0.02818	3.24243
Pimozide	O=C1NC2=CC=CC=C2N1C3CCN(CCCC(C4=CC=C(F)C=C4)C5=CC=C(F)C=C5)CC3	6.58932	0.02544	3.41297	7.84725	0.02528	4.69027	7.17702	0.02168	4.46981	0	0	0	0	0	0	6.04261	0.01713	3.90362	5.00723	0.00499	4.38428	11.9325	0.04199	6.68918	9.65662	0.03091	5.79726	9.81419	0.02949	6.13176	10.1235	0.03454	5.81116	0	0	0	0	0	0	0	0	0	7.47437	0.03464	3.14946
Laquinimod	O=C(C1=C(O)C2=C(N(C)C1=O)C=CC=C2Cl)N(CC)C3=CC=CC=C3	5.80242	0.03002	3.09633	8.10479	0.05717	2.95105	7.69714	0.05572	2.67372	0	0	0	7.85314	0.05279	3.09386	6.06754	0.03756	2.68109	5.19606	0.02662	2.79643	11.1983	0.05857	5.91778	9.34206	0.04813	5.00296	9.20437	0.04212	5.40726	9.80364	0.05461	4.88072	5.04392	0.00998	4.14403	0	0	0	7.52493	0.04311	3.63836	5.81053	0.02829	3.26007
Alectinib	N#CC1=CC2=C(C3=C(N2)C(C)(C4=CC(N5CCC(CC5)N6CCOCC6)=C(C=C4C3=O)CC)C)C=C1	6.49508	0.02389	3.55416	8.01865	0.02196	5.31451	6.82884	0.02178	4.14707	0	0	0	0	0	0	5.97038	0.01497	4.12738	4.98766	0.00574	4.28083	11.4602	0.03851	6.71937	9.68934	0.03131	5.83386	9.78049	0.02826	6.30165	9.98293	0.03336	5.87555	0	0	0	0	0	0	0	0	0	7.42337	0.03267	3.40129
Ivacaftor	CC(C)(C1=C(C=C(C(C(C)(C)C)=C1)O)NC(C2=CNC3=C(C2=O)C=CC=C3)=O)C	5.77777	0.03135	3.00606	8.03846	0.05933	2.79266	7.70762	0.05873	2.51532	0	0	0	7.78158	0.05417	2.99261	5.98965	0.03552	2.84933	5.1603	0.02666	2.803	11.3172	0.06409	5.65069	9.39436	0.05181	4.81389	9.16821	0.04291	5.37491	9.73888	0.05522	4.85647	5.0269	0.00993	4.14937	0	0	0	7.47802	0.04398	3.59011	5.77895	0.02911	3.20525
Idelalisib	O=C1N(C2=CC=CC=C2)C([C@@H](NC3=C4N=CNC4=NC=N3)CC)=NC5=C1C(F)=CC=C5	6.41892	0.02452	3.53721	7.94263	0.02333	5.20063	7.20026	0.02673	4.05923	0	0	0	0	0	0	5.85331	0.01717	3.83509	4.98338	0.00591	4.28899	11.4294	0.03952	6.78474	9.49348	0.03159	5.78061	9.43888	0.0286	6.07774	9.73683	0.03332	5.82084	0	0	0	0	0	0	0	0	0	7.23954	0.03657	2.9414
Encainide	O=C(NC1=CC=CC=C1CCC2N(C)CCCC2)C3=CC=C(OC)C=C3	5.75082	0.02637	3.28307	8.24337	0.05539	3.05971	7.84573	0.05584	2.62053	0	0	0	7.75479	0.0418	3.84288	6.13553	0.03715	2.6587	5.23723	0.02898	2.52485	11.2968	0.05691	5.97141	9.41804	0.0461	5.1036	9.31043	0.04119	5.45599	9.78012	0.04953	5.14518	4.98156	0.00932	4.10957	0	0	0	7.6733	0.04259	3.68777	5.76968	0.02298	3.61887
Nestoron	CC([C@]1(OC(C)=O)[C@@]2([C@]([H])([C@@]3(CCC4=CC(CC[C@@]4([C@]3(CC2)[H])[H])=O)[H])CC1=C)C)=O	5.28302	0.0573	1.9087	6.76431	0.09459	1.19359	6.50554	0.07858	1.87783	6.9256	0.04581	4.22793	6.8093	0.06917	2.73548	5.30021	0.03873	3.01947	4.84728	0.01401	4.0223	9.8824	0.07901	5.22897	8.13	0.06098	4.53887	8.25181	0.05345	5.10389	8.22356	0.05596	4.92779	5.54948	0.05017	2.59457	7.4828	0.08006	2.80506	6.71512	0.0752	2.28606	5.45497	0.0548	2.22772
EMI56	CCN(CC)C1=C(C)C=C2C(OC(C(C3=NC(C=CC=C4)=C4O3)=C2)=O)=C1	5.70261	0.03326	2.90651	7.9526	0.0699	2.07637	7.52038	0.06171	2.33288	0	0	0	7.59336	0.05462	3.00203	5.90022	0.03718	2.77457	5.12867	0.02242	3.24465	11.0029	0.0634	5.67345	9.143	0.05136	4.82562	8.967	0.04309	5.34847	9.34116	0.05064	5.08406	4.96704	0.01025	4.10521	0	0	0	7.38593	0.04635	3.48937	5.80228	0.03313	3.01722
Pirtobrutinib	O=C(C1=C(N)N([C@@H](C)C(F)(F)F)N=C1C2=CC=C(CNC(C3=CC(F)=CC=C3OC)=O)C=C2)N	5.88705	0.02593	3.35177	8.3829	0.04752	3.73682	7.92048	0.05146	2.88943	0	0	0	7.80857	0.04311	3.5944	6.11581	0.03379	2.81229	5.2977	0.02588	2.76713	11.1515	0.05079	6.18628	9.43786	0.04307	5.22743	9.51498	0.03912	5.69052	10.1527	0.05245	5.02513	5.05552	0.00979	4.09862	0	0	0	7.46249	0.03522	4.01965	5.8936	0.02375	3.57133
Biperiden (hydrochloride)	OC(C1CC2C=CC1C2)(CCN3CCCCC3)C4=CC=CC=C4.[H]Cl	5.74975	0.03202	2.96727	8.07622	0.06375	2.53712	7.6307	0.05794	2.59638	0	0	0	7.69492	0.05432	2.97465	6.00281	0.03779	2.71882	5.15127	0.0261	2.88342	11.1092	0.06269	5.6622	9.30039	0.05008	4.94888	9.14917	0.04325	5.39133	9.5504	0.05382	4.87389	4.9904	0.00967	4.15057	0	0	0	7.33497	0.04198	3.68751	5.78577	0.02857	3.30316
Biperiden	OC([C@H]1C[C@@H]2C=C[C@H]1C2)(CCN3CCCCC3)C4=CC=CC=C4	5.77987	0.0519	1.92663	7.57869	0.0873	1.09737	7.23814	0.07435	1.71824	0	0	0	7.25308	0.05844	2.91401	5.66524	0.04264	2.49939	4.98066	0.01751	3.68084	10.5991	0.06954	5.43627	8.65312	0.0521	4.78686	8.63024	0.04748	5.10556	8.89637	0.0531	4.954	5.4111	0.0227	3.72571	0	0	0	7.24742	0.05639	3.06091	5.66773	0.03968	2.72207
Ambrisentan	O=C([C@H](C(OC)(C1=CC=CC=C1)C2=CC=CC=C2)OC3=NC(C)=CC(C)=N3)O	5.85041	0.02477	3.40316	8.29169	0.04513	3.8331	7.94752	0.05089	2.91928	0	0	0	7.85794	0.04251	3.65827	6.15826	0.0331	2.88805	5.30926	0.02534	2.80568	11.2526	0.05126	6.1879	9.55671	0.04433	5.17678	9.48002	0.04011	5.5177	10.176	0.05229	5.01029	5.06542	0.00814	4.26095	0	0	0	7.69682	0.0374	4.00175	5.91702	0.02322	3.62335
Zanamivir	NC(N[C@@H]1[C@H]([C@@]([H])(OC(C(O)=O)=C1)[C@@H]([C@@H](CO)O)O)NC(C)=O)=N	4.9006	0.03332	3.63972	6.67983	0.03676	5.28876	5.5585	0.06382	3.14342	6.44195	0.11687	2.0196	6.28334	0.04393	4.621	4.6599	0.03185	3.4549	4.65929	0.01204	4.20354	8.4504	0.08917	5.07645	7.04572	0.06704	4.50912	7.54366	0.06404	5.12042	7.19821	0.06116	4.88414	5.69772	0.10312	1.79578	5.96202	0.09863	2.22977	5.64454	0.06096	3.33771	4.92865	0.04501	3.22564
Acitazanolast	O=C(NC1=CC=CC(C2=NN=NN2)=C1)C(O)=O	5.44	0.05747	1.75513	7.04898	0.09933	0.67972	6.72485	0.07665	1.8104	6.75954	0.03946	4.24176	6.95619	0.06385	2.862	5.4085	0.04147	2.74969	4.89038	0.01475	3.94472	10.1697	0.07848	5.13794	8.34204	0.05845	4.59509	8.46595	0.05382	5.01646	8.46065	0.05512	4.92609	5.83084	0.05199	2.49723	7.79734	0.07856	2.75992	6.89443	0.06796	2.53671	5.65638	0.05433	2.17288
Tepoxalin	O=C(N(O)C)CCC1=NN(C2=CC=C(OC)C=C2)C(C3=CC=C(Cl)C=C3)=C1	5.75606	0.05339	1.81155	7.53362	0.08411	1.31926	7.25399	0.07489	1.72088	5.23094	0.01608	4.04269	7.21432	0.06071	2.72842	5.68639	0.04148	2.62131	4.98115	0.01778	3.66783	10.6051	0.07012	5.42391	8.67843	0.0531	4.75695	8.6375	0.04678	5.1814	8.88106	0.05414	4.88062	5.38769	0.02312	3.67937	0	0	0	7.20519	0.0554	3.11214	5.6547	0.03876	2.7909
Isoflupredone	F[C@@]12[C@](CCC([C@@]2(C=C3)C)=CC3=O)([H])[C@@]4([H])[C@](C[C@@H]1O)([C@](O)(CC4)C(CO)=O)C	5.13348	0.05124	2.44314	6.48977	0.0851	2.02198	6.19769	0.07472	2.27488	6.84454	0.05353	4.03416	6.53593	0.06684	3.02645	5.15144	0.03461	3.33445	4.84411	0.01242	4.19187	9.54498	0.08386	5.14299	7.85671	0.06323	4.53693	8.1075	0.06006	4.95533	7.95765	0.06004	4.8059	5.81839	0.10332	0.3939	6.94291	0.08952	2.24276	6.39645	0.0768	2.36552	5.29415	0.05354	2.48336
Dolutegravir	FC1=CC(F)=C(C=C1)CNC(C2=CN(C3=C(C2=O)O)C[C@@]([H])(N4C3=O)OCC[C@H]4C)=O	5.45756	0.05395	1.87581	7.18168	0.0959	0.81555	6.85221	0.07509	1.86697	6.82556	0.03943	4.20781	7.03405	0.06323	2.83621	5.47517	0.04102	2.75221	4.90105	0.01638	3.81377	10.2895	0.0779	5.11769	8.46508	0.05812	4.60785	8.51804	0.05344	4.97012	8.62085	0.05789	4.77894	5.41259	0.02993	3.42588	8.21486	0.08489	2.57934	6.96627	0.06498	2.65279	5.53159	0.0445	2.5777
Dolutegravir (sodium)	O=C(C1=CN(C2=C(O[Na])C1=O)C[C@]3([H])OCC[C@@H](C)N3C2=O)NCC4=CC=C(F)C=C4F	5.55598	0.05536	1.80503	7.22768	0.09317	0.91445	6.92129	0.07324	1.95856	6.94687	0.04097	4.17071	7.00724	0.06234	2.78335	5.51859	0.04072	2.75948	4.90194	0.0168	3.76408	10.363	0.07469	5.30408	8.48041	0.05687	4.6271	8.47713	0.05199	4.95611	8.63482	0.05625	4.82485	5.35624	0.0268	3.54043	0	0	0	7.0513	0.06505	2.64346	5.56011	0.04487	2.52197
Alvimopan	O=C(CNC([C@@H](CC1=CC=CC=C1)CN2C[C@@H]([C@](C3=CC=CC(O)=C3)(CC2)C)C)=O)O	5.75736	0.02968	3.09407	8.06143	0.0592	2.7493	7.76259	0.05922	2.44864	0	0	0	7.87564	0.05362	3.06385	6.06888	0.0374	2.7128	5.20032	0.0288	2.61657	11.2374	0.0608	5.7812	9.33857	0.04985	4.86539	9.17021	0.04143	5.45201	9.70403	0.05479	4.78694	5.03888	0.00979	4.15993	0	0	0	7.53259	0.04461	3.52959	5.78567	0.02844	3.2336
Lumacaftor	FC1(F)OC(C=C(C=C2)C3(CC3)C(NC4=NC(C5=CC=CC(C(O)=O)=C5)=C(C=C4)C)=O)=C2O1	5.90899	0.02399	3.4625	7.88949	0.03427	4.39441	7.93673	0.05049	2.78807	0	0	0	7.76803	0.03963	3.72614	6.07613	0.03035	2.98079	5.06693	0.01158	3.88572	11.5218	0.05252	6.16599	9.70394	0.04345	5.27316	9.7522	0.04112	5.55856	10.2503	0.05151	4.99684	5.09763	0.00883	4.1967	0	0	0	7.27779	0.03667	3.53868	6.03612	0.02637	3.3472
Dacomitinib	O=C(/C=C/CN1CCCCC1)NC2=CC3=C(C=C2OC)N=CN=C3NC4=CC=C(C(Cl)=C4)F	6.34255	0.02367	3.59058	7.9995	0.02224	5.41442	7.24582	0.02307	4.56386	0	0	0	0	0	0	5.86439	0.01798	3.77416	4.96829	0.00632	4.23309	11.2556	0.03961	6.65099	9.42542	0.03091	5.8319	9.42186	0.02816	6.14842	9.96011	0.03534	5.85171	0	0	0	0	0	0	0	0	0	7.12591	0.03224	3.3779
Sebetralstat	O=C1C=CC=CN1CC2=CC=C(CN3N=C(COC)C(C(NCC4=NC=CC(OC)=C4F)=O)=C3)C=C2	6.67437	0.02531	3.54842	7.94018	0.02129	5.30995	7.11094	0.01829	4.8514	0	0	0	0	0	0	5.97536	0.01714	3.85795	4.986	0.00589	4.25896	11.7143	0.03999	6.77438	9.62801	0.0329	5.56435	9.56294	0.0271	6.21582	10.0645	0.03396	5.86948	0	0	0	0	0	0	0	0	0	7.41124	0.0333	3.29734
Vinpocetine	CCOC(C1=C[C@]2(CC)CCCN3CCC(C4=C(C=CC=C4)N51)=C5[C@]23[H])=O	5.75212	0.04676	2.09566	7.73864	0.07822	1.62234	7.43198	0.06858	2.06901	0	0	0	7.43126	0.05861	2.84832	5.74289	0.0368	2.86495	5.06141	0.01837	3.62615	10.7408	0.06653	5.53796	8.83763	0.05158	4.80399	8.80559	0.04589	5.21984	9.09284	0.05306	4.94402	5.57501	0.02344	3.74173	0	0	0	7.3681	0.05503	3.06493	5.70583	0.03552	2.92816
Oseltamivir	O=C(OCC)C1=C[C@H]([C@@H]([C@H](C1)N)NC(C)=O)OC(CC)CC	4.9282	0.03408	3.64145	6.37354	0.04418	4.70566	5.51927	0.06635	3.01421	6.46794	0.11878	1.98356	6.23022	0.04192	4.64767	4.6992	0.0321	3.48716	4.66967	0.01174	4.22649	8.45684	0.08904	5.0952	7.00576	0.06653	4.4939	7.53705	0.06417	5.11425	7.21599	0.06154	4.89321	5.66718	0.10977	1.52294	5.97602	0.09711	2.30956	5.62936	0.06183	3.29484	4.93823	0.03921	3.4577
Oseltamivir acid	O=C(O)C1=C[C@H]([C@@H]([C@H](C1)N)NC(C)=O)OC(CC)CC	4.87366	0.03492	3.69895	6.56467	0.03447	5.40534	5.40453	0.05934	3.40834	6.14712	0.13734	1.52741	6.50508	0.03566	5.30548	4.54484	0.03369	3.41159	4.84834	0.00884	4.55094	8.11672	0.09024	5.0814	6.7253	0.06947	4.38837	7.30547	0.06478	5.12649	6.98101	0.06134	4.91762	5.57606	0.09145	2.49994	5.69709	0.09552	2.48389	5.41284	0.0579	3.46525	4.82348	0.03915	3.50661
Pracinostat	ONC(/C=C/C1=CC=C2N(C(CCCC)=NC2=C1)CCN(CC)CC)=O	5.92477	0.02673	3.30131	8.31518	0.04743	3.66015	7.90975	0.04903	3.09831	0	0	0	7.80036	0.04447	3.43587	6.14485	0.03178	3.02571	5.28355	0.0252	2.81044	11.3335	0.05151	6.27816	9.5133	0.04382	5.21274	9.47739	0.04015	5.53763	9.98351	0.04946	5.1296	5.0732	0.00778	4.30924	0	0	0	7.44993	0.03481	4.03348	5.88412	0.02348	3.57951
Clascoterone	O=C1CC[C@@]2(C)C(CC[C@]3([H])[C@]2([H])CC[C@@]4(C)[C@@]3([H])CC[C@@]4(C(CO)=O)OC(CC)=O)=C1	4.94264	0.03398	3.68281	6.98596	0.0328	5.76981	5.5923	0.06985	3.00259	6.37167	0.12053	1.9033	6.13783	0.04597	4.4337	4.68418	0.03186	3.50317	4.65688	0.01156	4.22849	8.40437	0.09079	5.03841	6.97036	0.06797	4.45033	7.50527	0.06486	5.10081	7.18756	0.06291	4.85534	5.59783	0.10747	1.61357	5.91737	0.096	2.35846	5.581	0.06143	3.30347	4.91669	0.0434	3.3076
Pentoxyverine	O=C(C1(C2=CC=CC=C2)CCCC1)OCCOCCN(CC)CC	5.74427	0.05356	1.82856	7.51353	0.0858	1.24125	7.18755	0.07348	1.81601	5.23081	0.01601	4.0603	7.18776	0.05972	2.82202	5.6569	0.04298	2.51474	4.99367	0.01654	3.78421	10.5647	0.07005	5.44389	8.66463	0.05443	4.68536	8.56838	0.04567	5.23398	8.80727	0.05268	4.95616	5.28966	0.01996	3.83081	0	0	0	7.14559	0.05669	3.00109	5.6368	0.03883	2.79803
Capmatinib	O=C(NC)C1=CC=C(C2=NN3C(N=C2)=NC=C3CC4=CC=C5N=CC=CC5=C4)C=C1F	6.39376	0.02454	3.51929	7.67962	0.02064	5.2623	7.31114	0.02731	4.11326	0	0	0	0	0	0	5.87434	0.01713	3.8678	4.98381	0.0062	4.25801	11.4079	0.03883	6.86031	9.38368	0.03073	5.78456	9.58957	0.03059	6.00701	9.97835	0.0354	5.832	0	0	0	0	0	0	0	0	0	7.20073	0.03705	2.86123
Capmatinib (dihydrochloride)	O=C(NC)C1=CC=C(C2=NN3C(N=C2)=NC=C3CC4=CC=C5N=CC=CC5=C4)C=C1F.Cl.Cl	6.47292	0.02412	3.53355	7.76309	0.02093	5.21169	7.1612	0.01993	4.73181	0	0	0	0	0	0	5.96976	0.01629	3.98485	4.98345	0.00578	4.27926	11.6024	0.04009	6.71677	9.58249	0.0299	5.93819	9.77185	0.02926	6.20574	10.1057	0.03318	6.06202	0	0	0	0	0	0	0	0	0	7.38828	0.03324	3.33754
Tiaramide (hydrochloride)	O=C1SC2=CC=C(Cl)C=C2N1CC(N3CCN(CCO)CC3)=O.Cl	5.72603	0.03646	2.7101	7.91663	0.06954	2.16453	7.54505	0.065	2.16836	0	0	0	7.53869	0.05697	2.82585	5.859	0.03641	2.84687	5.10756	0.02243	3.25256	10.9044	0.06192	5.78279	9.046	0.05097	4.82979	8.93399	0.04519	5.19628	9.29765	0.05215	4.98405	4.97182	0.00877	4.24656	0	0	0	7.37927	0.04808	3.40655	5.79468	0.03308	3.05802
Tofogliflozin (hydrate)	O[C@@H]1[C@@H](O)[C@H](O)[C@@H](CO)O[C@@]21OCC3=C2C=C(CC4=CC=C(CC)C=C4)C=C3.O	5.71348	0.05757	1.616	7.41687	0.08987	1.01734	7.12665	0.07338	1.90181	7.06348	0.04002	4.21358	7.17835	0.06161	2.79149	5.57748	0.04291	2.5219	4.96325	0.01643	3.79363	10.4611	0.07177	5.35082	8.55911	0.05375	4.73193	8.55738	0.04776	5.15662	8.7365	0.054	4.89146	5.19843	0.01979	3.78911	0	0	0	7.12455	0.05881	2.9369	5.61379	0.04069	2.71661
Roxadustat	O=C(O)CNC(C1=C(O)C2=C(C(C)=N1)C=C(OC3=CC=CC=C3)C=C2)=O	5.76606	0.04771	2.07776	7.69612	0.08017	1.49835	7.36417	0.06928	2.00785	0	0	0	7.31007	0.05911	2.74046	5.69346	0.03691	2.84001	5.03201	0.01803	3.63797	10.6726	0.0667	5.51585	8.81129	0.05148	4.83156	8.7042	0.04501	5.22724	9.0446	0.05253	4.98375	5.41099	0.02093	3.79252	0	0	0	7.33269	0.05398	3.1593	5.73333	0.03722	2.85597
Nedocromil	O=C(C1=CC(C2=CC3=C(N(CC)C(C(O)=O)=CC3=O)C(CCC)=C2O1)=O)O	5.74695	0.03662	2.712	7.88535	0.07055	2.03879	7.51349	0.06359	2.24408	0	0	0	7.55148	0.05379	3.09369	5.86917	0.0367	2.82831	5.11364	0.02218	3.27637	10.9591	0.0653	5.54752	9.04951	0.05015	4.89605	8.95843	0.04572	5.17009	9.32222	0.0521	5.00782	4.94674	0.0088	4.21782	0	0	0	7.43916	0.04883	3.39265	5.79534	0.03316	3.05191
Finafloxacin	O=C(C1=CN(C2CC2)C3=C(C=C(F)C(N4C[C@]5([H])OCCN[C@@]5([H])C4)=C3C#N)C1=O)O	5.80143	0.02789	3.21259	8.25071	0.05373	3.26332	7.88056	0.05648	2.63851	0	0	0	7.97111	0.05297	3.05478	6.13062	0.03591	2.79747	5.2094	0.02801	2.60926	11.2124	0.05644	5.97386	9.4375	0.04728	5.05463	9.3357	0.04047	5.57913	9.80927	0.0515	5.02914	5.02475	0.00839	4.24607	0	0	0	7.70337	0.04479	3.54589	5.79662	0.02662	3.32626
Mitoxantrone	O=C1C2=C(C(NCCNCCO)=CC=C2NCCNCCO)C(C3=C(O)C=CC(O)=C13)=O	5.77359	0.02885	3.17051	8.15734	0.05633	3.07451	7.73441	0.0604	2.28445	0	0	0	7.89103	0.055	2.92851	6.06875	0.03715	2.7187	5.18855	0.02708	2.74604	11.2501	0.0597	5.8639	9.46027	0.05133	4.82901	9.23153	0.04189	5.45234	9.67334	0.05168	5.0104	5.05275	0.00923	4.22035	0	0	0	7.56763	0.04407	3.59099	5.74297	0.02613	3.38515
Lumiracoxib	O=C(O)CC1=CC(C)=CC=C1NC2=C(F)C=CC=C2Cl	5.75346	0.05635	1.70878	7.45567	0.08888	1.07614	7.13598	0.07455	1.78484	7.30933	0.04198	4.29642	7.1837	0.05892	2.9569	5.65666	0.04296	2.57342	4.9727	0.01642	3.79537	10.491	0.07238	5.29604	8.59167	0.05335	4.76239	8.57884	0.04887	5.07572	8.77274	0.05397	4.90092	5.2471	0.02023	3.79487	0	0	0	7.15512	0.05855	2.95277	5.63776	0.04131	2.67298
Rupatadine	CC1=CN=CC(CN2CC/C(CC2)=C3C4=CC=C(Cl)C=C4CCC5=CC=CN=C5\3)=C1	6.72435	0.02559	3.47872	7.81059	0.02072	5.18206	7.27077	0.02322	4.32516	0	0	0	0	0	0	5.872	0.01445	4.03968	5.01984	0.00504	4.38075	11.9218	0.03971	6.88495	9.92118	0.03208	5.85264	10.0188	0.02932	6.2993	10.3486	0.03598	5.78425	0	0	0	0	0	0	0	0	0	7.5539	0.03302	3.36533
Camostat (mesylate)	O=C(OCC(N(C)C)=O)CC1=CC=C(OC(C2=CC=C(NC(N)=N)C=C2)=O)C=C1.CS(=O)(O)=O	5.8154	0.05431	1.72237	7.61569	0.08022	1.57021	7.33305	0.07172	1.92817	0	0	0	7.24254	0.05799	2.87244	5.67368	0.03835	2.78336	5.00325	0.01808	3.64051	10.5674	0.06778	5.45897	8.74572	0.05325	4.7322	8.59192	0.04577	5.14268	8.96103	0.05316	4.95423	5.30923	0.02093	3.73174	0	0	0	7.34335	0.0572	3.03249	5.68721	0.03731	2.87533
Clinofibrate	CCC(OC1=CC=C(C2(C3=CC=C(OC(CC)(C)C(O)=O)C=C3)CCCCC2)C=C1)(C)C(O)=O	5.78005	0.03081	3.01583	8.0961	0.05549	3.11776	7.77908	0.05939	2.45084	0	0	0	7.83174	0.05327	3.05229	6.086	0.03807	2.67068	5.20356	0.02728	2.75881	11.1075	0.05748	5.95073	9.33977	0.04867	4.97299	9.23475	0.04266	5.40729	9.70809	0.05301	4.95168	5.04457	0.01072	4.08235	0	0	0	7.5096	0.04311	3.64184	5.75447	0.02588	3.43218
(R)-Verapamil (hydrochloride)	COC1=C(OC)C=CC(CCN(C)CCC[C@](C#N)(C2=CC(OC)=C(OC)C=C2)C(C)C)=C1.Cl	5.73755	0.04085	2.45474	7.82636	0.0759	1.72748	7.45454	0.06567	2.17757	0	0	0	7.41843	0.05723	2.81952	5.76905	0.0379	2.72307	5.09669	0.0188	3.58626	10.7261	0.06212	5.73422	8.88702	0.05068	4.8146	8.80692	0.04374	5.29186	9.08938	0.04933	5.12559	4.96136	0.0096	4.1896	0	0	0	7.37428	0.05092	3.28279	5.79249	0.03544	2.94455
(S)-Verapamil (hydrochloride)	COC1=C(OC)C=CC(CCN(C)CCC[C@@](C#N)(C2=CC(OC)=C(OC)C=C2)C(C)C)=C1.Cl	5.73751	0.04291	2.34228	7.76728	0.07637	1.72457	7.39152	0.06737	2.06149	0	0	0	7.46885	0.05788	2.88919	5.71412	0.03667	2.81286	5.08128	0.01865	3.60553	10.6054	0.05918	5.92344	8.7842	0.04935	4.87952	8.73623	0.04398	5.25693	9.03417	0.05071	5.02205	4.94358	0.00916	4.21863	0	0	0	7.30618	0.05077	3.28944	5.7288	0.03891	2.65025
Amsacrine	CS(=O)(NC1=CC=C(NC2=C(C=CC=C3)C3=NC4=CC=CC=C42)C(OC)=C1)=O	5.9213	0.02335	3.52233	8.25229	0.04509	3.61984	8.03668	0.04974	2.92628	0	0	0	7.89693	0.03889	3.901	6.16046	0.03094	2.98192	5.0999	0.01228	3.83833	11.4175	0.04971	6.31048	9.62589	0.04242	5.26794	9.65796	0.03831	5.7224	10.1869	0.05085	4.96235	5.12064	0.00957	4.13755	0	0	0	7.71333	0.03208	4.41725	6.16088	0.02586	3.50436
Amsacrine (hydrochloride)	CS(=O)(NC1=CC=C(NC2=C(C=CC=C3)C3=NC4=CC=CC=C42)C(OC)=C1)=O.[H]Cl	5.89751	0.02344	3.45969	7.86658	0.02732	5.02518	8.18973	0.05056	2.93086	0	0	0	7.9444	0.03755	4.03827	6.16099	0.02862	3.18367	5.11067	0.01192	3.87071	11.3877	0.04995	6.1919	9.60341	0.04261	5.17113	9.47686	0.03707	5.62088	10.0498	0.04558	5.30929	5.17152	0.01121	4.0055	0	0	0	7.64257	0.03817	3.67258	6.31943	0.02824	3.38222
Belotecan	O=C1[C@](O)(CC)C2=C(CO1)C(N3CC4=C(CCNC(C)C)C5=CC=CC=C5N=C4C3=C2)=O	6.11765	0.02424	3.43183	7.70591	0.01701	5.82042	7.89348	0.03365	4.16403	0	0	0	7.99441	0.036	4.00443	5.71717	0.01751	3.77697	5.06291	0.0089	4.07673	11.6999	0.04618	6.58268	9.97741	0.04229	5.2905	9.75965	0.03663	5.70056	10.5601	0.04858	5.17627	0	0	0	0	0	0	0	0	0	6.95433	0.03736	2.81359
Belotecan (hydrochloride)	O=C1[C@](O)(CC)C2=C(CO1)C(N3CC4=C(CCNC(C)C)C5=CC=CC=C5N=C4C3=C2)=O.[H]Cl	6.18166	0.02381	3.51275	7.66316	0.0254	4.81638	7.5199	0.03162	3.97516	0	0	0	8.07812	0.0349	4.16544	5.82161	0.01781	3.8247	5.08038	0.00917	4.0524	11.4514	0.04326	6.60234	9.57343	0.03566	5.57625	9.33862	0.02979	5.99903	10.0405	0.04032	5.52033	0	0	0	0	0	0	0	0	0	6.98224	0.03467	3.09587
Bendamustine	O=C(O)CCCC1=NC2=CC(N(CCCl)CCCl)=CC=C2N1C	5.72142	0.03254	2.94068	7.96399	0.06347	2.53918	7.65079	0.06055	2.47532	0	0	0	7.69107	0.0555	2.94771	5.92055	0.03646	2.80465	5.15013	0.02127	3.33295	11.0093	0.06199	5.71125	9.21445	0.05194	4.77522	9.1226	0.04607	5.18498	9.51567	0.05434	4.8713	4.98095	0.01125	4.01978	0	0	0	7.39509	0.04433	3.60628	5.761	0.02992	3.20405
Beraprost (sodium)	CC#CCC([C@@H](/C=C/[C@@H]1[C@]2(C3=CC=CC(CCCC(O[Na])=O)=C3O[C@]2(C[C@H]1O)[H])[H])O)C	5.42636	0.05487	1.94854	7.0103	0.1001	0.66546	6.72483	0.07789	1.78802	7.16963	0.04624	4.23835	6.93126	0.06546	2.7821	5.36849	0.04046	2.80398	4.88195	0.01465	3.95309	10.1191	0.07654	5.26764	8.32136	0.05988	4.5265	8.43401	0.05425	4.99531	8.41649	0.056	4.8666	5.79207	0.05443	2.34188	7.81006	0.08167	2.63319	6.87459	0.06833	2.5437	5.58547	0.05442	2.13631
Betamethasone	C[C@@]12[C@](C[C@H](C)[C@]2(O)C(CO)=O)([H])[C@]3([H])CCC4=CC(C=C[C@]4(C)[C@@]3(F)[C@@H](O)C1)=O	5.16642	0.0542	2.22905	6.54526	0.0904	1.64555	6.2753	0.0739	2.27013	6.87878	0.05292	4.01069	6.59149	0.07033	2.77966	5.18979	0.03593	3.24243	4.86626	0.01211	4.20995	9.65311	0.0823	5.19375	7.92181	0.06296	4.50928	8.13566	0.05749	5.01982	8.04074	0.05935	4.82401	6.0365	0.09694	0.78254	7.16307	0.0917	2.19295	6.50553	0.07659	2.3547	5.31728	0.05028	2.59197
Biapenem	O=C1N2C(C([O-])=O)=C(SC(C3)CN4[N+]3=CN=C4)[C@H](C)[C@]2([H])[C@@]1([H])[C@H](O)C	5.11812	0.05197	2.43943	6.39973	0.08476	2.03123	6.16424	0.0746	2.31943	6.76308	0.05631	3.86086	6.51664	0.06688	3.06999	5.09845	0.03416	3.33775	4.83035	0.01172	4.22644	9.49242	0.08469	5.1278	7.82686	0.06485	4.48536	8.11079	0.06177	4.92703	7.94117	0.06002	4.8491	5.70259	0.10006	0.54578	6.852	0.09679	1.86354	6.34094	0.07813	2.31442	5.28379	0.04966	2.72465
Blonanserin	FC1=CC=C(C2=C(CCCCCC3)C3=NC(N4CCN(CC)CC4)=C2)C=C1	5.91883	0.02712	3.25753	8.2932	0.04393	3.98242	7.90646	0.04902	3.09631	0	0	0	7.75325	0.0423	3.6029	6.14769	0.03137	3.06975	5.30264	0.02746	2.60838	11.2751	0.05171	6.20101	9.48292	0.044	5.16551	9.44487	0.04131	5.39108	10.0684	0.05181	4.98455	5.06734	0.00858	4.22541	0	0	0	7.44605	0.03453	4.07438	5.89679	0.02625	3.32072
Oclacitinib	CN([C@H]1CC[C@@H](CC1)CS(NC)(=O)=O)C2=C3C(NC=C3)=NC=N2	5.41239	0.05652	1.81927	7.04391	0.09928	0.73182	6.74365	0.07623	1.89753	7.09619	0.04512	4.22734	6.91633	0.06439	2.82243	5.39369	0.04053	2.81726	4.87762	0.01457	3.9511	10.1594	0.0782	5.19082	8.335	0.05914	4.57511	8.47042	0.05417	5.0266	8.48308	0.0561	4.9172	5.86413	0.05174	2.57452	7.75069	0.08152	2.56786	6.90133	0.0697	2.4699	5.55195	0.05031	2.35344
Oclacitinib (monomaleate)	O=S(C[C@H]1CC[C@H](N(C)C2=C3C(NC=C3)=NC=N2)CC1)(NC)=O.O=C(O)/C=C\C(O)=O	5.38168	0.05509	1.87447	7.01068	0.10041	0.61562	6.75075	0.078	1.78299	7.15048	0.04784	4.10355	6.93362	0.06314	2.91224	5.40265	0.03952	2.88539	4.87577	0.01482	3.93259	10.1725	0.07671	5.28683	8.36505	0.05985	4.55319	8.48016	0.05474	4.99521	8.45575	0.05582	4.90072	5.82002	0.05087	2.58014	7.73194	0.07397	3.02069	6.90085	0.06907	2.50318	5.61402	0.05093	2.37038
Brivudine	OC[C@@H]1[C@H](C[C@H](N2C(NC(C(/C=C/Br)=C2)=O)=O)O1)O	4.73842	0.03219	3.75944	6.27335	0.04269	4.97515	5.55311	0.05233	3.96181	5.75438	0.13808	1.5556	6.58661	0.02859	5.71732	4.43185	0.03442	3.38509	4.83152	0.00983	4.53247	7.76147	0.09141	4.98182	6.51102	0.06909	4.41016	7.10368	0.06581	5.10261	6.78759	0.06186	4.90658	5.44264	0.08656	2.81052	5.57859	0.08452	3.00835	5.2196	0.05911	3.42214	4.66218	0.03799	3.50686
Budesonide	O=C(C=C[C@@]12C)C=C1CC[C@@]([C@]2([H])[C@@H](O)C[C@@]34C)([H])[C@]3([H])C[C@]5([H])[C@@]4(C(CO)=O)OC(CCC)O5	5.21925	0.05668	2.07441	6.61593	0.0887	1.69465	6.34079	0.07513	2.17239	6.96311	0.05577	3.86875	6.65715	0.07176	2.67545	5.22213	0.03746	3.14358	4.85213	0.01304	4.12843	9.69093	0.0807	5.21309	7.96849	0.06207	4.52427	8.17947	0.05864	4.92563	8.09856	0.05868	4.84251	6.21807	0.11714	-0.28128	7.13378	0.07741	2.83884	6.57991	0.07944	2.17211	5.35991	0.05124	2.51691
Aspoxicillin	O=C([C@@H](C(C=C1)=CC=C1O)NC([C@H](N)CC(NC)=O)=O)N[C@H]2[C@](SC(C)3C)([H])N(C2=O)[C@H]3C(O)=O	5.83012	0.053	1.7955	7.64105	0.08278	1.3399	7.36096	0.0744	1.69738	0	0	0	7.32677	0.06132	2.65877	5.72087	0.03859	2.78365	5.01746	0.01784	3.65997	10.6196	0.06693	5.52509	8.81622	0.05341	4.75072	8.63251	0.04453	5.24295	9.00925	0.05421	4.88455	5.35414	0.01877	3.92562	0	0	0	7.32684	0.05599	3.06454	5.70627	0.04028	2.64019
Carmustine	O=C(NCCCl)N(CCCl)N=O	4.69202	0.02724	4.08705	0	0	0	5.52533	0.0378	4.68576	4.69723	0.13626	1.67088	0	0	0	4.44712	0.02585	3.87289	0	0	0	7.01802	0.09342	4.94322	5.8966	0.06964	4.34996	6.53353	0.06958	4.98812	6.29627	0.06336	4.88906	4.96954	0.0705	3.40368	5.37028	0.0619	3.99554	4.7328	0.05473	3.51732	4.50218	0.03487	3.72768
Molnupiravir	O=C(N([C@@]1([H])[C@H](O)[C@H](O)[C@@]([H])(COC(C(C)C)=O)O1)C=C2)NC2=NO	5.07247	0.04982	2.58771	6.33648	0.08081	2.30577	6.04146	0.07537	2.2822	6.66567	0.05629	3.85805	6.40406	0.0656	3.13222	5.06126	0.03588	3.27166	4.81231	0.0121	4.20873	9.39118	0.0865	5.07663	7.71443	0.06463	4.49126	8.05596	0.06364	4.88186	7.82123	0.06181	4.73805	5.59877	0.10094	0.5639	6.75436	0.09684	1.92398	6.23324	0.07479	2.50258	5.25603	0.05074	2.72511
Chlorambucil	O=C(O)CCCC1=CC=C(N(CCCl)CCCl)C=C1	5.18706	0.05585	2.13612	6.59187	0.09236	1.54631	6.29588	0.07665	2.10824	6.95426	0.05799	3.78605	6.59772	0.07183	2.67331	5.18219	0.036	3.21537	4.86123	0.01199	4.20644	9.64604	0.08206	5.16309	7.92262	0.06187	4.54261	8.14966	0.05773	4.99607	8.04017	0.05955	4.78697	6.06453	0.10213	0.48508	7.08144	0.08881	2.22964	6.50359	0.07603	2.3524	5.33943	0.05235	2.47965
Cladribine	OC[C@@H]1[C@@H](O)C[C@H](N2C=NC3=C2N=C(Cl)N=C3N)O1	5.16297	0.05473	2.12849	6.62239	0.09267	1.48439	6.3544	0.07514	2.18807	7.01696	0.05728	3.84104	6.6618	0.07059	2.748	5.22956	0.03808	3.11829	4.8531	0.01265	4.1517	9.68059	0.08103	5.18793	7.97574	0.0617	4.5545	8.19513	0.05716	5.02722	8.07906	0.05808	4.8596	6.23882	0.10347	0.50167	7.12025	0.08242	2.55023	6.57417	0.07786	2.25728	5.38122	0.05484	2.34051
Clobetasol propionate	C[C@@]12[C@](C(CCl)=O)(OC(CC)=O)[C@@H](C)C[C@@]1([H])[C@]3([H])CCC4=CC(C=C[C@]4(C)[C@@]3(F)[C@@H](O)C2)=O	5.45061	0.05455	1.91377	7.09652	0.096	0.87233	6.82314	0.07733	1.80913	6.84517	0.03928	4.29836	6.9822	0.0659	2.7095	5.43646	0.04087	2.78636	4.86532	0.01588	3.83643	10.2262	0.07731	5.21341	8.36177	0.05832	4.58018	8.51844	0.05487	4.96059	8.5146	0.05656	4.84859	5.48714	0.03287	3.35606	8.08174	0.08668	2.4616	6.94507	0.06799	2.53713	5.48594	0.04434	2.61096
Cyproterone acetate	C[C@]12[C@]3([H])[C@@](C(C=C1C(Cl)=C[C@]4([H])[C@]2([H])CC[C@]5([C@@]4([H])CC[C@@]5(C(C)=O)OC(C)=O)C)=O)([H])C3	5.37622	0.05875	1.79041	6.88843	0.09829	0.88949	6.62083	0.07594	1.98601	6.96024	0.04664	4.11368	6.85729	0.06774	2.72285	5.3465	0.04062	2.86773	4.87839	0.01365	4.04553	10.0094	0.07856	5.21471	8.2293	0.05988	4.57546	8.37115	0.05539	4.99073	8.3378	0.0568	4.87205	5.69587	0.05045	2.61719	7.60877	0.08037	2.70402	6.8013	0.07222	2.39382	5.47593	0.0489	2.49153
Cytarabine	O=C1N=C(C=CN1[C@H]2[C@@H](O)[C@H](O)[C@@H](CO)O2)N	5.0144	0.04617	2.90778	6.13321	0.07628	2.65304	5.90066	0.07015	2.69994	6.58538	0.07088	3.35138	6.23858	0.06087	3.46138	4.97075	0.03237	3.49396	4.76102	0.01175	4.22488	9.07782	0.0885	5.04086	7.50406	0.06637	4.47678	7.90023	0.0653	4.92205	7.63216	0.06186	4.80995	5.47463	0.1078	0.55623	6.47456	0.26275	-5.51309	5.93794	0.07523	2.50547	5.16822	0.04685	3.03083
Cytarabine (hydrochloride)	O=C1N=C(C=CN1[C@H]2[C@@H](O)[C@H](O)[C@@H](CO)O2)N.Cl	4.98884	0.04558	2.87618	6.20828	0.07665	2.65564	5.93726	0.06979	2.70269	6.66322	0.07123	3.3619	6.28911	0.06094	3.4644	4.96534	0.03254	3.45696	4.76602	0.01204	4.20774	9.14829	0.08774	5.08137	7.50935	0.06496	4.49853	7.91008	0.06288	4.99543	7.6633	0.0615	4.81264	5.32816	0.11181	0.14585	6.60147	0.23455	-4.26978	6.00109	0.07361	2.58903	5.13114	0.04828	2.89336
Deflazacort	O=C1C=C[C@@]2(C)C(CC[C@]3([H])[C@]2([H])[C@@H](O)C[C@@]4(C)[C@@]3([H])C[C@]5([H])[C@@]4(C(COC(C)=O)=O)N=C(C)O5)=C1	5.42407	0.05621	1.81206	7.05085	0.10239	0.47173	6.78663	0.07786	1.78376	6.82277	0.03754	4.41057	6.95054	0.06405	2.83491	5.38627	0.04119	2.73924	4.87137	0.01575	3.85986	10.1881	0.07664	5.26331	8.35602	0.05759	4.65523	8.46491	0.05399	4.9959	8.48339	0.05603	4.88297	5.77314	0.04421	2.9326	8.13319	0.08633	2.58588	6.92735	0.06923	2.48023	5.61602	0.05287	2.21894
Efaproxiral	CC(C)(OC1=CC=C(CC(NC2=CC(C)=CC(C)=C2)=O)C=C1)C(O)=O	5.72052	0.052	1.90777	7.51106	0.08885	0.99667	7.19321	0.0739	1.77748	5.23704	0.01895	3.84779	7.19713	0.05974	2.8167	5.65823	0.04316	2.49357	4.96497	0.01804	3.64248	10.6204	0.07219	5.32703	8.65229	0.05394	4.69714	8.61743	0.04627	5.22519	8.87293	0.05416	4.902	5.38391	0.02297	3.70006	0	0	0	7.1466	0.05459	3.14413	5.67248	0.03973	2.75931
Efaproxiral (sodium)	CC(C)(OC1=CC=C(CC(NC2=CC(C)=CC(C)=C2)=O)C=C1)C(O[Na])=O	5.70471	0.05316	1.85449	7.49752	0.08752	1.16239	7.17192	0.07432	1.78939	5.20788	0.01419	4.1803	7.18562	0.05965	2.86568	5.62193	0.04157	2.61172	4.97669	0.01659	3.77536	10.5429	0.07186	5.33865	8.63614	0.05472	4.673	8.57645	0.04597	5.24754	8.8166	0.05403	4.90346	5.39218	0.02472	3.60199	0	0	0	7.18631	0.0584	2.95716	5.63184	0.03869	2.82989
Entecavir (monohydrate)	NC(N1)=NC(C2=C1N([C@@H](C[C@H](O)[C@H]3CO)C3=C)C=N2)=O.O	4.99255	0.04295	3.04044	6.04896	0.07803	2.50265	5.88651	0.06927	2.7382	6.58948	0.07234	3.30165	6.23034	0.05706	3.6373	4.96929	0.03283	3.47733	4.7504	0.01196	4.20688	9.08176	0.08726	5.11676	7.49077	0.06562	4.50857	7.89436	0.06288	5.0366	7.6233	0.0612	4.84209	5.35838	0.12026	-0.10719	6.40951	0.27514	-6.09513	5.95082	0.0731	2.62856	5.16267	0.04791	2.98524
Vimseltinib	O=C1N(C)C(NC(C)C)=NC=C1C2=NC(C)=C(OC3=CC(C4=CN(C)N=C4)=NC=C3)C=C2	6.11835	0.02483	3.41692	7.58698	0.02701	4.64895	8.20826	0.04544	3.26458	0	0	0	7.94048	0.03359	4.28607	6.07975	0.0251	3.34902	5.15705	0.01223	3.82702	11.5678	0.0478	6.36786	9.91615	0.04322	5.2145	9.82339	0.03723	5.77302	10.4082	0.04686	5.31074	5.21596	0.00813	4.33111	0	0	0	0	0	0	6.77698	0.03321	3.16409
Exemestane	C[C@]1([C@](CC2)([H])[C@]3([H])CC(C4=CC(C=C[C@]4(C)[C@@]3([H])CC1)=O)=C)C2=O	5.25021	0.05649	1.98008	6.69472	0.09235	1.34835	6.43164	0.07415	2.13865	6.86134	0.04698	4.14159	6.75486	0.07121	2.6324	5.2685	0.03598	3.18533	4.83758	0.0144	4.00364	9.84066	0.07955	5.23518	8.06869	0.06045	4.56992	8.26469	0.05604	5.02046	8.2004	0.05781	4.85386	5.50967	0.05073	2.57267	7.38544	0.08132	2.67765	6.71763	0.0763	2.30166	5.44924	0.05178	2.45162
Finasteride	O=C([C@H]1CC[C@]2([H])[C@]1(C)CC[C@]3([H])[C@@]4(C)C=CC(N[C@]4([H])CC[C@]32[H])=O)NC(C)(C)C	4.98481	0.03817	3.41255	6.3104	0.05636	3.98881	5.66636	0.06708	2.90355	6.48456	0.08697	2.90237	6.03993	0.05638	3.71783	4.8075	0.03259	3.46531	4.68202	0.01236	4.17303	8.73627	0.08874	5.08101	7.21708	0.06602	4.49765	7.73596	0.06441	5.08315	7.40549	0.06201	4.8512	5.75352	0.11678	0.94338	6.30663	0.09853	2.24811	5.78215	0.067	3.02265	5.01248	0.0471	3.07237
Ganciclovir	O=C1NC(N)=NC2=C1N=CN2COC(CO)CO	5.14456	0.05298	2.3881	6.36224	0.08608	1.88397	6.16494	0.07175	2.43203	6.7686	0.05628	3.84041	6.50433	0.06409	3.16996	5.11966	0.03555	3.2699	4.83585	0.01195	4.21422	9.51918	0.08654	5.01707	7.82874	0.06362	4.51948	8.12162	0.05991	5.0049	7.9578	0.06053	4.80839	5.83072	0.10082	0.58538	6.92096	0.08976	2.25109	6.36367	0.07511	2.45582	5.30434	0.05097	2.65262
Ganciclovir (sodium)	OCC(OCN1C=NC2=C1N=C(N)N=C2O[Na])CO	5.34373	0.05846	1.77547	6.8586	0.09755	0.90753	6.63268	0.07835	1.85018	6.97871	0.04696	4.11212	6.83113	0.07057	2.52365	5.34221	0.03966	2.92155	4.87683	0.01363	4.04494	9.97092	0.07812	5.20401	8.25684	0.06114	4.52691	8.37626	0.05449	5.05182	8.33033	0.05717	4.84071	5.59833	0.0439	2.91839	7.53561	0.07637	2.87403	6.8016	0.07067	2.48781	5.54109	0.0526	2.33053
Daminozide	O=C(NN(C)C)CCC(O)=O	4.73433	0.02535	4.19165	0	0	0	5.46737	0.03842	4.64502	4.37977	0.15291	1.10684	0	0	0	6.30492	0.00458	6.20687	0	0	0	6.92961	0.09379	4.92218	5.83157	0.07216	4.28753	6.45453	0.06895	4.9787	6.24674	0.06191	4.9216	5.11613	0.06933	3.6323	5.30456	0.06233	3.97054	4.6749	0.05444	3.50958	4.45948	0.03131	3.7893
(-)-Epigallocatechin Gallate	O=C(O[C@H]1[C@@H](C2=CC(O)=C(O)C(O)=C2)OC3=CC(O)=CC(O)=C3C1)C4=CC(O)=C(O)C(O)=C4	5.74648	0.02972	3.08106	8.03296	0.05743	2.88227	7.72942	0.05715	2.60426	0	0	0	7.88711	0.05391	3.05221	6.059	0.0362	2.81223	5.21672	0.02894	2.62219	11.1689	0.0581	5.95851	9.28038	0.04751	5.01975	9.23596	0.04217	5.45372	9.68359	0.05395	4.84514	5.02976	0.0104	4.09752	0	0	0	7.55639	0.04249	3.7516	5.75875	0.02878	3.17805
Lansoprazole	O=S(C1=NC2=CC=CC=C2N1)CC3=NC=CC(OCC(F)(F)F)=C3C	5.73245	0.03365	2.86031	7.99644	0.0673	2.25161	7.584	0.06177	2.31095	0	0	0	7.6652	0.05617	2.87006	5.95439	0.03797	2.71328	5.1482	0.02265	3.21523	11.0503	0.06233	5.72957	9.16014	0.05042	4.85582	9.1513	0.04579	5.24265	9.41868	0.05293	4.90052	4.99654	0.00959	4.17814	0	0	0	7.40659	0.04614	3.46814	5.82857	0.03518	2.82523
(R)-Lansoprazole	O=[S@@](C1=NC2=CC=CC=C2N1)CC3=NC=CC(OCC(F)(F)F)=C3C	5.76327	0.04283	2.26214	7.91022	0.0729	1.95069	7.51105	0.06572	2.13912	0	0	0	7.54175	0.05523	3.02702	5.86081	0.03752	2.79343	5.08295	0.02211	3.27578	10.8576	0.06425	5.60538	8.98324	0.05082	4.83186	8.93195	0.04392	5.34182	9.24655	0.05174	5.01715	4.96015	0.0088	4.24076	0	0	0	7.39548	0.04891	3.39716	5.77456	0.03549	2.87324
Levamisole (hydrochloride)	[H]Cl.C12=N[C@@H](C3=CC=CC=C3)CN1CCS2	5.13254	0.05332	2.34199	6.52253	0.09581	1.50765	6.14468	0.0744	2.25074	6.86052	0.05524	3.96951	6.54107	0.06864	2.94848	5.15009	0.03625	3.25302	4.84195	0.01198	4.2148	9.51409	0.08412	5.11132	7.83444	0.06322	4.52533	8.11447	0.0592	5.01619	7.93108	0.06052	4.76398	5.81127	0.09913	0.62271	6.95979	0.08491	2.51572	6.37727	0.07748	2.32173	5.30058	0.05143	2.60871
Lomustine	O=C(NC1CCCCC1)N(CCCl)N=O	5.00189	0.03575	3.53237	6.05401	0.06134	3.53243	5.60732	0.06782	2.81942	6.45916	0.08571	2.93572	6.18885	0.053	4.00997	4.81225	0.03228	3.48527	4.68543	0.01242	4.17505	8.75294	0.08896	5.09585	7.21622	0.06689	4.46726	7.70222	0.06427	5.06106	7.38275	0.06138	4.85963	5.77248	0.11613	0.99842	6.29621	0.09871	2.23863	5.77371	0.06526	3.09081	5.0179	0.04769	3.05751
Megestrol acetate	CC([C@@]1(OC(C)=O)CC[C@@]2([H])[C@]3([H])C=C(C)C4=CC(CC[C@]4(C)[C@@]3([H])CC[C@]12C)=O)=O	5.50511	0.05456	1.85204	7.22444	0.09673	0.74822	6.87532	0.07374	1.93853	6.85834	0.03675	4.39774	7.06837	0.06311	2.84313	5.50502	0.04019	2.81427	4.89501	0.01659	3.78407	10.3634	0.07841	5.11398	8.46425	0.05729	4.62859	8.55028	0.0544	4.90833	8.62582	0.05654	4.84022	5.35334	0.0298	3.35791	8.21015	0.08914	2.24226	6.96332	0.06456	2.64113	5.5435	0.04402	2.59605
6-Mercaptopurine	S=C1NC=NC2=C1NC=N2	5.02283	0.04504	2.88437	6.32762	0.0766	2.69076	5.97938	0.0742	2.45631	6.69895	0.07269	3.24748	6.32977	0.06255	3.35965	5.05824	0.03448	3.42121	4.77091	0.01164	4.21847	9.222	0.08826	5.0312	7.58409	0.06576	4.4623	7.96665	0.06423	4.91675	7.71929	0.06073	4.83655	5.5293	0.11051	0.28237	6.85874	0.2389	-4.48433	6.06797	0.07297	2.60352	5.19068	0.04845	2.89006
6-Mercaptopurine hydrate	S=C1NC=NC2=C1NC=N2.O	5.02192	0.04326	2.98947	6.17373	0.07941	2.44301	5.89338	0.07085	2.56491	6.77169	0.0695	3.50671	6.30161	0.0615	3.4122	5.00526	0.03388	3.41331	4.77359	0.01177	4.22071	9.17311	0.08704	5.08503	7.56596	0.06488	4.51772	7.94853	0.06389	4.94701	7.71891	0.06279	4.76875	5.40042	0.11132	0.17034	6.77061	0.23292	-4.16847	6.01496	0.07275	2.59715	5.19556	0.04817	2.93235
Meropenem	O=C(C(N12)=C(S[C@@H]3CN[C@H](C(N(C)C)=O)C3)[C@H](C)[C@]2([H])[C@@H]([C@H](O)C)C1=O)O	5.26457	0.05906	1.85592	6.73111	0.09405	1.30303	6.43301	0.07749	1.96064	6.80335	0.04716	4.0817	6.72991	0.07247	2.54737	5.27815	0.03813	3.07716	4.83614	0.01434	4.00864	9.80081	0.08024	5.16985	8.06714	0.06077	4.55946	8.2641	0.05779	4.92852	8.19816	0.05821	4.83836	5.47689	0.05306	2.41431	7.24335	0.08051	2.59659	6.6949	0.07474	2.38095	5.43202	0.05282	2.3833
Meropenem (trihydrate)	O=C(C(N12)=C(S[C@@H]3CN[C@H](C(N(C)C)=O)C3)[C@H](C)[C@]2([H])[C@@H]([C@H](O)C)C1=O)O.O.O.O	5.22133	0.05695	2.01954	6.65825	0.09545	1.29201	6.3297	0.07761	1.9665	6.75423	0.04439	4.25869	6.65628	0.07635	2.36404	5.221	0.03625	3.18316	4.85987	0.01257	4.153	9.77857	0.0818	5.1801	7.99094	0.06145	4.53653	8.1879	0.05592	5.04534	8.12774	0.05816	4.85797	5.9794	0.08313	1.30576	7.13018	0.07952	2.65981	6.60531	0.07722	2.26423	5.36499	0.05171	2.45785
Sodium 2-mercaptoethanesulfonate	SCCS(=O)(O[Na])=O	0	0	0	0	0	0	6.05464	0.05374	5.55154	0	0	0	0	0	0	6.34004	0.0108	6.23889	0	0	0	5.56799	0.10125	4.62011	4.68329	0.07821	3.95103	5.29901	0.07715	4.57673	5.45237	0.064	4.85318	0	0	0	0	0	0	0	0	0	0	0	0
Meisoindigo	O=C1N(C)C2=C(C=CC=C2)/C1=C3C(NC4=C\3C=CC=C4)=O	5.80962	0.05397	1.7727	7.58433	0.08483	1.23954	7.25649	0.07122	1.92929	0	0	0	7.28116	0.05863	2.89559	5.71068	0.0413	2.62158	4.99092	0.01763	3.67293	10.5837	0.06931	5.39968	8.6559	0.05125	4.82282	8.64623	0.04607	5.20065	8.90507	0.05309	4.93386	5.40846	0.02162	3.79137	0	0	0	7.27494	0.05681	3.0256	5.69687	0.03708	2.9235
Methylprednisolone acetate	C[C@@]12[C@](C(COC(C)=O)=O)(O)CC[C@@]1([H])[C@]3([H])C[C@H](C)C4=CC(C=C[C@]4(C)[C@@]3([H])[C@@H](O)C2)=O	5.57945	0.05406	1.87479	7.26541	0.09512	0.74697	6.98177	0.07362	1.93678	7.0041	0.04065	4.2183	7.03728	0.06289	2.72719	5.55315	0.04279	2.62107	4.92426	0.01675	3.77698	10.3685	0.07335	5.3421	8.4757	0.05641	4.61022	8.46352	0.05117	4.95712	8.65881	0.05492	4.89633	5.34268	0.02643	3.53138	0	0	0	7.04015	0.06218	2.77888	5.59687	0.04143	2.75769
Mifepristone	C[C@@]12[C@@](C#CC)(O)CC[C@@]1([H])[C@]3([H])CCC4=CC(CCC4=C3[C@@H](C5=CC=C(N(C)C)C=C5)C2)=O	5.89054	0.02741	3.2287	8.21298	0.04681	3.66618	7.90452	0.04893	3.15222	0	0	0	7.72824	0.04153	3.69469	6.11198	0.03309	2.89841	5.26046	0.02518	2.81527	11.4189	0.05419	6.15575	9.67085	0.04757	5.05093	9.49912	0.04158	5.46067	10.1065	0.05294	4.96447	5.02579	0.00946	4.10731	0	0	0	7.4578	0.03519	4.0397	5.89986	0.02559	3.41418
Miltefosine	O=P(OCC[N+](C)(C)C)(OCCCCCCCCCCCCCCCC)[O-]	5.25697	0.05491	2.04669	6.75944	0.09698	1.08943	6.50476	0.07584	2.07064	6.82355	0.04858	3.98314	6.78275	0.07079	2.64407	5.30414	0.03729	3.12366	4.84323	0.01485	3.97515	9.79576	0.0778	5.24821	8.10435	0.06006	4.59266	8.20204	0.05491	4.99153	8.20295	0.05726	4.85575	5.56223	0.0501	2.63331	7.36304	0.0802	2.67378	6.72566	0.07611	2.27605	5.43761	0.05763	2.06836
Mitotane	ClC1=CC=C(C(C2=CC=CC=C2Cl)C(Cl)Cl)C=C1	5.42882	0.05639	1.80415	7.04107	0.0997	0.63297	6.77394	0.07642	1.86175	6.83022	0.03708	4.44706	6.98626	0.06346	2.90718	5.4067	0.04116	2.76131	4.86846	0.01543	3.87789	10.2027	0.0772	5.24045	8.36169	0.05898	4.57369	8.44711	0.05394	4.97998	8.47279	0.05539	4.91235	5.73978	0.04417	2.90072	8.18623	0.09153	2.30275	6.94451	0.06994	2.44886	5.6225	0.05132	2.32387
Methionine	N[C@H](CCSC)C(O)=O	0	0	0	0	0	0	5.67093	0.02733	5.36746	0	0	0	0	0	0	5.19516	0.04374	4.70936	0	0	0	5.7736	0.10107	4.6511	4.90469	0.07579	4.06297	5.44139	0.07475	4.61119	5.53061	0.06352	4.82522	0	0	0	0	0	0	0	0	0	0	0	0
Nelarabine	OC[C@@H]1[C@@H](O)[C@H](O)[C@H](N2C=NC3=C(OC)N=C(N)N=C23)O1	4.98658	0.03772	3.42584	6.43283	0.05746	4.05506	5.78957	0.06641	3.04124	6.40718	0.07977	3.10599	6.12252	0.05159	3.98741	4.79262	0.03298	3.42799	4.68436	0.01204	4.18597	8.78956	0.08995	5.06704	7.2513	0.06686	4.48454	7.73167	0.06223	5.15634	7.40978	0.06076	4.89527	5.80936	0.114	1.09173	6.32177	0.0999	2.18788	5.76904	0.06751	2.97519	5.01849	0.04629	3.10286
Nilutamide	O=C1N(C2=CC=C([N+]([O-])=O)C(C(F)(F)F)=C2)C(C(C)(C)N1)=O	4.90064	0.03579	3.61827	6.48558	0.03868	5.09976	5.48875	0.06191	3.27029	6.43587	0.15011	1.05724	6.59512	0.03737	5.25594	4.64092	0.03183	3.50054	4.63715	0.01175	4.21607	8.30269	0.09074	5.05138	6.88193	0.06897	4.41066	7.44776	0.06529	5.10831	7.09346	0.0617	4.88277	5.49992	0.1052	1.73027	5.79357	0.09619	2.34691	5.51228	0.06099	3.3268	4.8785	0.04187	3.37838
Nimustine (hydrochloride)	O=C(NCC1=CN=C(C)N=C1N)N(CCCl)N=O.[H]Cl	5.20981	0.05862	1.88476	6.67121	0.09055	1.53507	6.42512	0.0743	2.21116	6.81191	0.04724	4.13254	6.69123	0.07338	2.52921	5.25626	0.03656	3.18264	4.80493	0.01357	4.03538	9.76917	0.08105	5.1734	8.03802	0.06194	4.52547	8.22608	0.05814	4.92863	8.16145	0.0588	4.8261	5.98249	0.08107	1.38413	7.22342	0.07917	2.73307	6.62429	0.0762	2.30213	5.40536	0.05365	2.36265
Dimethindene (maleate)	CC(C1=C(CCN(C)C)CC2=C1C=CC=C2)C3=NC=CC=C3.O=C(O)/C=C\C(O)=O	6.00201	0.02493	3.36189	7.79706	0.0336	4.23904	8.16326	0.04793	3.08755	0	0	0	7.85123	0.03459	4.18817	6.29485	0.03418	2.6751	5.13862	0.01189	3.87976	11.4385	0.04943	6.20338	9.67639	0.04222	5.20552	9.72014	0.03784	5.71224	10.2036	0.04696	5.23023	5.11305	0.00881	4.18002	0	0	0	7.76244	0.03397	4.16526	6.54264	0.02851	3.52356
Norepinephrine (hydrochloride)	OC1=CC=C([C@@H](O)CN)C=C1O.Cl	4.75598	0.02638	4.06206	6.33092	0.04728	5.08695	5.1773	0.05381	3.76147	5.28869	0.13504	1.73588	6.52155	0.02444	5.87847	4.641	0.02419	4.00452	0	0	0	7.43554	0.09285	4.9927	6.21829	0.07086	4.35395	6.85681	0.06639	5.11147	6.54659	0.06194	4.91777	5.19953	0.06629	3.45551	5.64998	0.05983	4.07587	4.94161	0.05748	3.42933	4.69297	0.03419	3.79334
Noscapine	O=C1O[C@H]([C@@H]2N(C)CCC3=C2C(OC)=C(OCO4)C4=C3)C5=C1C(OC)=C(OC)C=C5	5.62102	0.0583	1.56769	7.3695	0.09102	1.04092	7.03441	0.07634	1.72647	7.04258	0.04123	4.17607	7.06945	0.06176	2.77549	5.56617	0.04223	2.63032	4.93912	0.01658	3.7874	10.3311	0.07114	5.38686	8.52574	0.0551	4.69483	8.48082	0.04728	5.19334	8.69906	0.05583	4.8172	5.38987	0.02818	3.43086	0	0	0	7.09156	0.06203	2.77852	5.61655	0.04083	2.77755
Noscapine (hydrochloride)	O=C1O[C@H]([C@@H]2N(C)CCC3=C2C(OC)=C(OCO4)C4=C3)C5=C1C(OC)=C(OC)C=C5.[H]Cl	5.65082	0.05418	1.81478	7.40951	0.09191	0.90215	7.11033	0.07292	1.94743	7.1444	0.04019	4.29877	7.1338	0.05882	2.9692	5.56872	0.04187	2.60403	4.95894	0.0166	3.78336	10.4045	0.07203	5.30494	8.52657	0.05399	4.7044	8.50243	0.04777	5.12029	8.70933	0.05359	4.91532	5.28143	0.01752	4.04075	0	0	0	7.13709	0.05913	2.95086	5.63219	0.04008	2.79456
Pergolide	[H][C@@]1(N(CCC)C[C@H](CSC)C[C@@]12[H])CC3=CNC4=CC=CC2=C43	5.7362	0.03156	3.01381	8.02263	0.06673	2.26672	7.604	0.06175	2.27718	0	0	0	7.66092	0.05387	3.01387	5.92949	0.0374	2.7034	5.16663	0.0224	3.23509	11.0889	0.06317	5.64001	9.18197	0.04967	4.89748	9.10698	0.04391	5.32391	9.52653	0.05245	5.00218	5.00329	0.01013	4.12959	0	0	0	7.48968	0.04642	3.48564	5.80272	0.03258	2.99259
Pergolide (mesylate)	[H][C@@]1(N(CCC)C[C@H](CSC)C[C@@]12[H])CC3=CNC4=CC=CC2=C43.CS(=O)(O)=O	5.81765	0.02736	3.22321	8.29131	0.05695	2.89175	7.87306	0.05295	2.85309	0	0	0	7.76726	0.04566	3.43829	6.162	0.03612	2.73778	5.2708	0.03336	2.10823	11.2736	0.05548	6.01325	9.49296	0.04652	5.08259	9.4519	0.04126	5.5396	9.84102	0.04978	5.12142	5.03611	0.00894	4.18855	0	0	0	7.69433	0.04158	3.75181	5.78873	0.0238	3.53185
Procarbazine (Hydrochloride)	O=C(NC(C)C)C1=CC=C(CNNC)C=C1.Cl	4.94784	0.04139	3.09624	6.02451	0.077	2.58023	5.89934	0.06904	2.81101	6.50041	0.06793	3.46165	6.20437	0.05901	3.56469	4.97055	0.03234	3.52407	4.73806	0.01179	4.21091	9.0214	0.08899	5.04103	7.43377	0.06643	4.4628	7.87803	0.06332	5.04576	7.59357	0.06204	4.81906	5.95353	0.16445	-1.40264	6.59663	0.10605	1.85317	5.91349	0.0708	2.74641	5.14074	0.04986	2.91029
Quinacrine (dihydrochloride)	CC(NC1=C(C=C(OC)C=C2)C2=NC3=CC(Cl)=CC=C31)CCCN(CC)CC.Cl.Cl	5.87741	0.0242	3.43318	8.06495	0.04075	3.94873	7.96594	0.05089	2.82577	0	0	0	7.85027	0.0377	4.04194	6.03865	0.02955	3.05439	5.0808	0.0128	3.78772	11.4199	0.05013	6.35678	9.59705	0.04341	5.2121	9.71508	0.04123	5.55084	10.3285	0.05346	4.92909	5.09337	0.00942	4.14175	0	0	0	7.62979	0.03641	3.95247	6.11468	0.0267	3.41788
Quinagolide (hydrochloride)	OC1=C2C(C[C@](N(CCC)C[C@@H](NS(N(CC)CC)(=O)=O)C3)([H])[C@@]3([H])C2)=CC=C1.Cl	5.66213	0.05419	1.88099	7.3548	0.09253	0.8989	7.04836	0.07618	1.73328	7.01644	0.03914	4.28585	7.08804	0.05998	2.90311	5.57532	0.04196	2.64775	4.93076	0.01641	3.78564	10.376	0.07076	5.43885	8.47985	0.05397	4.71445	8.50236	0.04758	5.183	8.62929	0.05321	4.91969	5.58151	0.03167	3.37161	0	0	0	7.09953	0.06157	2.8035	5.58546	0.04237	2.6295
Raloxifene	O=C(C1=C(C2=CC=C(O)C=C2)SC3=CC(O)=CC=C31)C4=CC=C(OCCN5CCCCC5)C=C4	6.37185	0.02333	3.58879	7.43897	0.0211	4.92242	6.62378	0.02007	4.22957	0	0	0	5.84135	0.00807	4.87828	5.94817	0.01618	4.01865	4.98283	0.00627	4.23466	11.6747	0.04057	6.83583	9.34593	0.02984	5.78726	9.60322	0.02954	6.08036	9.81504	0.03347	5.82283	0	0	0	0	0	0	0	0	0	7.26739	0.0339	3.22411
Resiquimod	OC(C)(C)CN1C(COCC)=NC2=C1C3=CC=CC=C3N=C2N	5.8054	0.05012	1.97762	7.70039	0.07941	1.6363	7.35021	0.07203	1.84941	0	0	0	7.31089	0.05776	2.9001	5.69382	0.03822	2.77469	5.01557	0.01799	3.64256	10.6614	0.06846	5.43284	8.80542	0.05395	4.6869	8.66068	0.04539	5.19394	9.02657	0.054	4.90301	5.40303	0.02053	3.83481	0	0	0	7.32833	0.05609	3.04464	5.70051	0.03823	2.78102
Roquinimex	O=C(C1=C(O)C2=C(N(C)C1=O)C=CC=C2)N(C)C3=CC=CC=C3	5.72609	0.03044	3.05406	8.11727	0.06156	2.71328	7.70004	0.05929	2.49551	0	0	0	7.72919	0.05381	3.00618	6.0165	0.0374	2.7335	5.17395	0.02649	2.84843	11.1789	0.06168	5.76469	9.37009	0.05017	4.96604	9.19466	0.04381	5.34875	9.65297	0.05369	4.94036	5.01878	0.00971	4.16678	0	0	0	7.45763	0.04337	3.65066	5.8662	0.0313	3.11866
Rubitecan	O=C1[C@](O)(CC)C2=C(CO1)C(N3CC4=CC5=C([N+]([O-])=O)C=CC=C5N=C4C3=C2)=O	5.8768	0.0276	3.24975	8.27466	0.04898	3.61301	7.85306	0.05177	2.92585	0	0	0	7.78625	0.04483	3.51996	6.17594	0.03638	2.71331	5.29851	0.03231	2.22319	11.3159	0.0552	6.06275	9.58064	0.04845	4.96931	9.37766	0.0398	5.59006	9.94488	0.05223	4.97417	4.99778	0.00873	4.16684	0	0	0	7.62933	0.04113	3.71461	5.83582	0.02411	3.54156
Silybin A	O=C1[C@H](O)[C@@H](C2=CC=C(O[C@H](CO)[C@@H](C3=CC=C(O)C(OC)=C3)O4)C4=C2)OC5=CC(O)=CC(O)=C15	5.74558	0.05294	1.88294	7.5132	0.08809	1.08595	7.19969	0.07398	1.80204	5.22361	0.01304	4.27242	7.19253	0.05822	2.94476	5.67145	0.04546	2.35485	4.99436	0.01676	3.77174	10.5353	0.07082	5.36813	8.65821	0.05317	4.77887	8.58298	0.04731	5.13113	8.84925	0.05392	4.9154	5.41681	0.02128	3.86453	0	0	0	7.13015	0.05618	3.03145	5.64843	0.03957	2.76151
Sitagliptin	O=C(N1CC2=NN=C(C(F)(F)F)N2CC1)C[C@H](N)CC3=CC(F)=C(F)C=C3F	5.56261	0.05729	1.64484	7.26336	0.09476	0.78316	6.98714	0.07408	1.9211	7.079	0.04037	4.31857	7.09601	0.06119	2.91159	5.53888	0.04149	2.70152	4.91095	0.01621	3.80225	10.3873	0.07643	5.16056	8.49474	0.05595	4.66875	8.5222	0.05075	5.05543	8.61124	0.05454	4.88245	5.42021	0.03074	3.31775	0	0	0	7.02608	0.06009	2.91691	5.55603	0.04178	2.70103
Ebselen	O=C1N(C2=CC=CC=C2)[Se]C3=C1C=CC=C3	5.38844	0.05653	1.83162	6.97523	0.0968	0.88431	6.65965	0.076	1.87748	7.11358	0.04667	4.1769	6.91533	0.06654	2.72817	5.35826	0.03911	2.89701	4.86887	0.01459	3.95113	10.1017	0.07881	5.14273	8.29417	0.05869	4.6012	8.43258	0.05586	4.91797	8.44666	0.05717	4.8495	5.7794	0.05216	2.49755	7.67743	0.07849	2.73883	6.84549	0.07084	2.38777	5.55011	0.05114	2.33216
Tamoxifen	CC/C(C1=CC=CC=C1)=C(C2=CC=CC=C2)/C3=CC=C(C=C3)OCCN(C)C	6.47921	0.02612	3.41278	7.4217	0.01821	5.28456	7.3896	0.02298	4.69244	0	0	0	5.66605	0.00655	4.89728	5.8449	0.01635	3.92521	4.97846	0.00606	4.26771	11.3011	0.03843	6.79003	9.42917	0.03163	5.71698	9.6578	0.03023	6.10907	9.853	0.03247	6.04189	0	0	0	0	0	0	0	0	0	7.25344	0.03311	3.36658
6-Thioguanine	SC1=NC(N)=NC2=C1N=CN2	5.03298	0.04648	2.86255	6.24698	0.07701	2.65109	5.95306	0.06904	2.72943	6.74256	0.07279	3.34374	6.25154	0.06076	3.41465	4.95794	0.03386	3.37692	4.77148	0.0118	4.22055	9.2026	0.08779	5.10339	7.54535	0.06567	4.47889	7.96204	0.06355	4.99561	7.68477	0.06108	4.83278	5.39181	0.11338	0.09781	6.69223	0.23417	-4.24196	5.99823	0.07463	2.51336	5.17492	0.05014	2.83351
Tirapazamine	NC1=[N+]([O-])C2=CC=CC=C2[N+]([O-])=N1	4.99044	0.03648	3.48776	6.05388	0.06067	3.55459	5.75564	0.06827	2.94333	6.46635	0.08652	2.90247	6.18025	0.05093	4.0821	4.81195	0.03283	3.45951	4.687	0.0123	4.18039	8.75588	0.08847	5.11391	7.24102	0.06652	4.50195	7.71452	0.06414	5.07221	7.38718	0.06043	4.89768	5.71353	0.11472	0.98794	6.30523	0.09847	2.24901	5.76403	0.06575	3.05553	5.0369	0.04245	3.28809
Topotecan (hydrochloride)	[H]Cl.O=C1[C@](O)(CC)C2=C(CO1)C(N3CC4=CC5=C(CN(C)C)C(O)=CC=C5N=C4C3=C2)=O	5.93703	0.02395	3.44567	7.94552	0.02866	4.96464	8.08863	0.05129	2.75371	0	0	0	7.98856	0.03965	3.86381	6.15958	0.02938	3.10301	5.12291	0.01153	3.92325	11.3936	0.04935	6.26015	9.66656	0.04272	5.22261	9.47957	0.0357	5.76601	10.0881	0.04537	5.36862	5.17432	0.00943	4.19354	0	0	0	7.73341	0.03685	3.90074	6.25454	0.02819	3.3225
Penehyclidine (hydrochloride)	OC(C1CCCC1)(COC2CN3CCC2CC3)C4=CC=CC=C4.[H]Cl	5.83089	0.05378	1.75819	7.65293	0.08529	1.19414	7.36113	0.07496	1.6846	0	0	0	7.31087	0.0576	2.94904	5.69484	0.03897	2.74414	5.01119	0.01764	3.6756	10.5615	0.06739	5.46104	8.77687	0.05252	4.79975	8.60735	0.04447	5.24227	8.95709	0.05392	4.87579	5.34235	0.02214	3.66605	0	0	0	7.3481	0.05745	2.99794	5.69723	0.03729	2.87363
Fexinidazole	O=[N+](C1=CN=C(COC2=CC=C(SC)C=C2)N1C)[O-]	5.10388	0.05153	2.46766	6.41245	0.0889	1.86437	6.15079	0.0736	2.3855	6.73122	0.05614	3.85888	6.47251	0.06604	3.09356	5.10632	0.03457	3.33753	4.81444	0.01178	4.21171	9.46758	0.08569	5.08344	7.79764	0.06507	4.46863	8.12109	0.06196	4.95237	7.89984	0.05957	4.85218	5.74438	0.10247	0.50181	6.80338	0.09418	1.98513	6.31429	0.07528	2.46294	5.26966	0.05251	2.58293
Atovaquone	O=C1C([C@H]2CC[C@H](C3=CC=C(Cl)C=C3)CC2)=C(O)C(C4=C1C=CC=C4)=O	5.74594	0.04208	2.41376	7.7705	0.07408	1.90841	7.41441	0.06649	2.1487	0	0	0	7.43448	0.0592	2.7465	5.73193	0.0361	2.87282	5.08567	0.01912	3.57194	10.6471	0.06362	5.6091	8.81795	0.04967	4.88441	8.74423	0.04329	5.31629	8.99686	0.04925	5.09677	4.90537	0.01104	4.0307	0	0	0	7.33329	0.051	3.29437	5.72412	0.03561	2.90406
Clevudine	O[C@@H]1[C@@H](F)[C@@H](N2C(NC(C(C)=C2)=O)=O)O[C@H]1CO	4.92505	0.0318	3.74596	6.6173	0.03854	5.18855	5.50222	0.06484	3.09829	6.36425	0.11519	2.09375	6.24705	0.04483	4.58515	4.70863	0.03234	3.50982	4.66801	0.01207	4.22054	8.37847	0.08896	5.08035	6.97178	0.068	4.45091	7.49693	0.06321	5.15352	7.16162	0.06235	4.85017	5.59993	0.10267	1.79387	5.90104	0.09542	2.36349	5.59517	0.05949	3.38986	4.9469	0.04251	3.37111
Nirmatrelvir	O=C(NCC1)[C@@H]1C[C@@H](C#N)NC([C@@H]2[C@]3([H])[C@@](CN2C([C@H](C(C)(C)C)NC(C(F)(F)F)=O)=O)([H])C3(C)C)=O	5.27717	0.05732	1.89011	6.77958	0.09746	1.0203	6.51527	0.07679	1.97745	6.85263	0.04506	4.18967	6.80647	0.07098	2.61234	5.32886	0.03975	2.97986	4.85125	0.01451	3.99401	9.90654	0.08018	5.16962	8.12439	0.06016	4.56969	8.22987	0.05482	4.99051	8.24063	0.05722	4.85964	5.51231	0.04598	2.79502	7.47715	0.08132	2.67206	6.71042	0.07266	2.41838	5.43267	0.05377	2.25524
Tenofovir	C[C@@H](OCP(O)(O)=O)CN1C=NC2=C(N)N=CN=C12	5.02582	0.04588	2.84303	6.29934	0.07909	2.5362	5.98654	0.07181	2.56974	6.76618	0.06993	3.43882	6.27109	0.06311	3.26806	4.99468	0.0335	3.40072	4.78255	0.01234	4.19525	9.21934	0.08853	5.00823	7.60903	0.06559	4.48817	7.94243	0.06554	4.82417	7.72767	0.06153	4.79984	5.53626	0.11955	-0.15223	6.88208	0.2384	-4.46095	6.05699	0.07289	2.58905	5.17929	0.04795	2.89763
Tenofovir (hydrate)	C[C@@H](OCP(O)(O)=O)CN1C=NC2=C(N)N=CN=C12.O	5.02453	0.04526	2.89358	6.13276	0.0831	2.22038	6.00777	0.07113	2.65878	6.70346	0.06588	3.60184	6.21951	0.0599	3.3995	4.98379	0.03477	3.34675	4.77412	0.01187	4.21506	9.19251	0.08894	5.00621	7.56626	0.06486	4.51264	7.93158	0.06395	4.92088	7.6959	0.06161	4.79536	5.46783	0.11461	0.07178	6.76964	0.23045	-4.08012	6.01088	0.07338	2.55839	5.18855	0.05103	2.78581
Hydroxyfasudil	O=C1NC=CC2=C1C=CC=C2S(=O)(N3CCNCCC3)=O	5.6898	0.04038	2.47216	7.82924	0.0714	2.14425	7.42476	0.06739	2.05421	0	0	0	7.5056	0.05864	2.83234	5.78047	0.0371	2.82424	5.08421	0.01855	3.60749	10.7354	0.06295	5.72245	8.85131	0.0504	4.83535	8.77333	0.04327	5.32783	9.05744	0.05098	4.99497	4.93957	0.00998	4.14419	0	0	0	7.39252	0.05116	3.31564	5.75623	0.03551	2.92623
Hydroxyfasudil (hydrochloride)	O=C1NC=CC2=C1C=CC=C2S(=O)(N3CCNCCC3)=O.[H]Cl	5.74799	0.0384	2.63913	7.83191	0.07664	1.62703	7.46513	0.0657	2.14629	0	0	0	7.48752	0.0554	3.00227	5.81299	0.03721	2.80032	5.09665	0.02018	3.46422	10.6843	0.06069	5.77102	8.90945	0.05087	4.791	8.85513	0.04382	5.31092	9.12774	0.05145	4.96194	4.94137	0.01025	4.11169	0	0	0	7.37158	0.04918	3.39024	5.74323	0.03299	3.07191
Isocarboxazid	O=C(C1=NOC(C)=C1)NNCC2=CC=CC=C2	5.43465	0.05472	1.93242	7.0253	0.09962	0.64934	6.79939	0.07601	1.93459	6.67722	0.03927	4.16395	6.96423	0.06512	2.79624	5.38887	0.04014	2.81972	4.87803	0.01452	3.94879	10.1339	0.07816	5.13178	8.33632	0.05838	4.59992	8.4725	0.05472	4.97047	8.45201	0.05653	4.83421	5.92691	0.0511	2.65648	7.78096	0.07794	2.79268	6.9158	0.06824	2.54816	5.63084	0.05308	2.23355
Pioglitazone	O=C(N1)SC(CC2=CC=C(OCCC3=NC=C(CC)C=C3)C=C2)C1=O	5.79864	0.03222	2.96257	8.07156	0.05969	2.81642	7.65466	0.05859	2.49688	0	0	0	7.7579	0.05243	3.14231	6.01706	0.03675	2.78167	5.17663	0.02644	2.84958	11.2784	0.06292	5.739	9.28033	0.05042	4.84166	9.20978	0.04236	5.48047	9.6153	0.05264	4.98567	5.03212	0.00969	4.17945	0	0	0	7.46403	0.04434	3.56059	5.79561	0.03042	3.11731
Merimepodib	O=C(O[C@@H]1COCC1)NCC2=CC=CC(NC(NC3=CC=C(C4=CN=CO4)C(OC)=C3)=O)=C2	5.87547	0.02406	3.44777	8.01925	0.04336	3.64508	8.05751	0.0505	2.96284	0	0	0	7.82422	0.03703	4.08874	6.03473	0.02863	3.14636	5.1311	0.01393	3.72597	11.527	0.05387	6.0924	9.66726	0.0441	5.21815	9.54048	0.04006	5.49902	10.2503	0.05175	5.02925	5.09959	0.00858	4.23429	0	0	0	7.57981	0.03387	4.16309	6.10675	0.02854	3.22708
Dasabuvir	CS(=O)(NC1=CC=C2C=C(C3=CC(N(C(N4)=O)C=CC4=O)=CC(C(C)(C)C)=C3OC)C=CC2=C1)=O	6.14679	0.02408	3.45195	7.46259	0.02294	4.89588	7.68361	0.03324	3.96383	0	0	0	8.06416	0.035	4.14735	5.79297	0.01691	3.90116	5.07859	0.00861	4.11468	11.6268	0.04609	6.46949	9.74287	0.03864	5.41932	9.60319	0.03177	6.04851	10.199	0.04116	5.59373	0	0	0	0	0	0	0	0	0	6.81007	0.03024	3.42607
Rimonabant	ClC1=CC=C(C=C1)C2=C(C(C(NN3CCCCC3)=O)=NN2C4=CC=C(C=C4Cl)Cl)C	5.90866	0.02329	3.47248	7.76603	0.02585	5.06179	8.05886	0.0521	2.60828	0	0	0	8.02351	0.03845	4.00096	6.11141	0.02768	3.21572	5.10479	0.01091	3.96309	11.3386	0.04743	6.37711	9.6163	0.0404	5.38986	9.36005	0.0346	5.74087	10.0508	0.04583	5.25638	5.19178	0.00634	4.52847	0	0	0	7.68026	0.03584	3.93104	6.3583	0.0278	3.4505
Cisapride	ClC1=C(N)C=C(OC)C(C(N[C@H]2[C@@H](OC)CN(CCCOC3=CC=C(F)C=C3)CC2)=O)=C1	5.7582	0.03101	3.04553	8.04805	0.06496	2.36468	7.64181	0.05865	2.51019	0	0	0	7.74343	0.05462	2.96453	6.00877	0.03708	2.76487	5.16252	0.02688	2.8146	11.1905	0.06397	5.594	9.33496	0.05119	4.8562	9.15891	0.04208	5.47712	9.58757	0.05341	4.91475	5.01099	0.00995	4.14067	0	0	0	7.41017	0.04253	3.6888	5.80813	0.03181	3.02515
Prucalopride	ClC1=C(N)C(CCO2)=C2C(C(NC3CCN(CCCOC)CC3)=O)=C1	5.76307	0.05277	1.83027	7.57927	0.08446	1.28416	7.32147	0.07272	1.90196	0	0	0	7.25103	0.05875	2.87274	5.69962	0.04299	2.49589	4.9994	0.01827	3.63786	10.5623	0.06961	5.3741	8.65675	0.05227	4.76118	8.65891	0.04603	5.22833	8.92201	0.0527	4.99403	5.46621	0.02263	3.7796	0	0	0	7.22998	0.05584	3.0683	5.63204	0.03707	2.86953
Tegaserod	COC1=CC=C(NC=C2/C=N/NC(NCCCCC)=N)C2=C1	5.7804	0.04569	2.22577	7.72451	0.08102	1.42174	7.35173	0.07193	1.75629	0	0	0	7.38412	0.05857	2.82751	5.7278	0.03749	2.81145	5.04363	0.01793	3.64858	10.7172	0.06668	5.52992	8.84823	0.05217	4.78973	8.74245	0.04546	5.20585	9.04522	0.05279	4.94042	5.52309	0.02332	3.70897	0	0	0	7.38552	0.05502	3.10535	5.74429	0.03789	2.79699
Tegaserod (maleate)	O=C(O)/C=C\C(O)=O.COC1=CC=C(NC=C2/C=N/NC(NCCCCC)=N)C2=C1	5.73484	0.03493	2.7508	7.99732	0.06549	2.40241	7.55871	0.06611	1.91071	0	0	0	7.71012	0.05659	2.87551	5.93188	0.03683	2.78584	5.14608	0.02118	3.33776	11.0843	0.06505	5.52723	9.23926	0.05193	4.80296	9.12671	0.04376	5.38874	9.52558	0.05441	4.87721	4.99585	0.01003	4.13874	0	0	0	7.41625	0.04647	3.44676	5.75032	0.02965	3.21703
Zileuton	CC(N(O)C(N)=O)C1=CC2=CC=CC=C2S1	5.38173	0.05723	1.79161	6.986	0.09724	0.88579	6.68209	0.07585	1.92365	7.06523	0.0452	4.22969	6.8868	0.06464	2.83192	5.37374	0.04164	2.76134	4.86766	0.01459	3.95224	10.1351	0.07905	5.1756	8.3099	0.06	4.54555	8.37548	0.05361	5.01203	8.41481	0.0567	4.85774	5.73371	0.04673	2.80194	7.68157	0.0789	2.76857	6.84714	0.07033	2.43519	5.59047	0.05521	2.12711
Zileuton (sodium)	CC(N([O-])C(N)=O)C1=CC2=CC=CC=C2S1.[Na+]	5.32754	0.05937	1.75189	6.85514	0.09805	0.94932	6.56378	0.07599	1.98684	6.95092	0.04725	4.10508	6.81429	0.07092	2.54259	5.31958	0.03918	2.9599	4.85856	0.01355	4.04234	9.95378	0.07848	5.22695	8.15814	0.0599	4.55232	8.29453	0.05409	5.03675	8.30265	0.05764	4.832	5.65888	0.0506	2.61106	7.57378	0.08361	2.53782	6.75372	0.0742	2.2845	5.47917	0.05258	2.31409
Bexarotene	CC1(C2=C(C(C)(CC1)C)C=C(C(C(C3=CC=C(C=C3)C(O)=O)=C)=C2)C)C	5.72362	0.03201	2.9533	7.99185	0.06027	2.77593	7.62228	0.06025	2.40807	0	0	0	7.69943	0.05468	2.96764	5.97523	0.03763	2.71889	5.20005	0.02336	3.17897	11.1685	0.06292	5.72347	9.2635	0.05059	4.88577	9.0603	0.04271	5.36437	9.57331	0.0537	4.92578	5.01675	0.00861	4.27136	0	0	0	7.37733	0.04278	3.6755	5.83559	0.03161	3.10035
Vernakalant (Hydrochloride)	COC1=C(OC)C=C(CCO[C@H]2[C@H](N3CC[C@@H](O)C3)CCCC2)C=C1.Cl	5.26023	0.05871	1.83446	6.76025	0.0924	1.36838	6.49153	0.07769	1.95825	6.82526	0.04595	4.14387	6.75637	0.073	2.49665	5.29828	0.03767	3.10003	4.83581	0.01402	4.01796	9.85232	0.07925	5.22781	8.12346	0.06051	4.59265	8.23654	0.05725	4.89566	8.20485	0.05688	4.88667	5.49236	0.0511	2.51038	7.28058	0.08051	2.5827	6.74376	0.07641	2.28507	5.42066	0.05388	2.27683
Toloxatone	CC1=CC(N2C(OC(CO)C2)=O)=CC=C1	4.98737	0.04015	3.25269	5.98672	0.07282	2.84068	5.75425	0.06963	2.74622	6.34689	0.07253	3.21328	6.12864	0.0565	3.68775	4.90822	0.03237	3.50956	4.73185	0.0119	4.21764	8.89263	0.08801	5.09018	7.36423	0.06707	4.46701	7.77119	0.06369	5.02052	7.50277	0.06235	4.80907	5.92185	0.13649	0.02514	6.49587	0.09869	2.23213	5.86014	0.0695	2.8575	5.05323	0.04556	3.0849
Clorgyline	ClC1=CC=C(C(Cl)=C1)OCCCN(CC#C)C	5.01979	0.044	2.96388	6.18312	0.07976	2.46641	5.96813	0.07113	2.64485	6.65717	0.07079	3.34949	6.27778	0.06212	3.37518	4.98822	0.03512	3.34723	4.77148	0.01242	4.19118	9.15054	0.08666	5.10145	7.55334	0.06474	4.52826	7.91274	0.06455	4.89688	7.67288	0.06205	4.77374	5.38269	0.11433	0.04099	6.69247	0.23872	-4.46129	5.99741	0.07382	2.54813	5.17152	0.05037	2.8182
Clorgyline hydrochloride	C#CCN(CCCOC1=CC=C(Cl)C=C1Cl)C.[H]Cl	5.11191	0.05283	2.33983	6.4635	0.08669	1.91532	6.26067	0.07375	2.39123	6.79836	0.05351	3.9908	6.56091	0.06616	3.08982	5.15599	0.03505	3.31693	4.83506	0.01202	4.20432	9.54615	0.08506	5.08334	7.83361	0.06309	4.52438	8.08969	0.05939	4.97585	7.98329	0.06072	4.7982	5.81473	0.10231	0.44695	7.00153	0.09359	2.09097	6.38768	0.07868	2.25936	5.30929	0.05159	2.60261
(S)-Rasagiline	C#CCN[C@H]1CCC2=CC=CC=C21	5.17134	0.0553	2.11266	6.60889	0.08988	1.63696	6.33876	0.07637	2.11428	6.98685	0.05417	3.99022	6.66891	0.07463	2.54067	5.20253	0.03618	3.2012	4.84419	0.01239	4.15858	9.68552	0.08124	5.19179	7.96022	0.06173	4.54564	8.18399	0.0578	4.98675	8.07886	0.05798	4.87252	6.17088	0.10588	0.31387	7.04836	0.07801	2.73319	6.5836	0.07702	2.32474	5.36412	0.05242	2.46653
Siramesine (hydrochloride)	FC1=CC=C(N2C=C(CCCCN3CCC4(CC3)OCC5=C4C=CC=C5)C6=C2C=CC=C6)C=C1.Cl	6.80807	0.02533	3.52795	7.96609	0.01721	5.73695	7.43512	0.01645	5.30524	0	0	0	0	0	0	5.92294	0.01406	4.10222	5.02479	0.00522	4.34833	11.9197	0.03804	6.99316	9.88158	0.03147	5.80704	10.0904	0.02995	6.21218	10.2502	0.03369	5.88747	0	0	0	0	0	0	0	0	0	0	0	0
Crisugabalin	O=C(O)C[C@@]1(CN)[C@](C2)([H])[C@@]3([H])C[C@]2([H])CC[C@@]13[H]	4.92119	0.03599	3.50884	5.98535	0.09283	2.34237	5.61637	0.06569	3.03853	6.45549	0.10848	2.19815	6.06108	0.05067	4.07271	4.746	0.03202	3.48935	4.68011	0.01125	4.23874	8.59157	0.0906	5.03589	7.11708	0.06628	4.51669	7.56212	0.06319	5.08239	7.29844	0.06156	4.8824	5.75146	0.10121	1.77951	6.11774	0.09748	2.29226	5.71607	0.06222	3.27445	4.96916	0.04278	3.29288
Fadrozole (hydrochloride)	N#CC1=CC=C(C2CCCC3=CN=CN23)C=C1.Cl	5.51063	0.05467	1.83113	7.22424	0.09692	0.70166	6.91316	0.07535	1.84218	6.92064	0.03889	4.30349	7.02688	0.06437	2.6948	5.499	0.04126	2.72212	4.8986	0.01659	3.78236	10.3553	0.07787	5.11452	8.44139	0.05617	4.6611	8.46977	0.05174	4.98753	8.59479	0.05596	4.82871	5.31543	0.02179	3.84892	8.24074	0.08003	2.85468	7.00512	0.06278	2.78038	5.57637	0.04385	2.62531
Fadrozole	N#CC1=CC=C(C2CCCC3=CN=CN23)C=C1	5.50632	0.05682	1.72388	7.17003	0.09733	0.69055	6.85796	0.07661	1.75766	6.91501	0.04011	4.24507	7.03	0.06237	2.87807	5.46521	0.04293	2.60735	4.89501	0.01618	3.81874	10.3425	0.07756	5.17878	8.45375	0.05868	4.54736	8.53105	0.05265	5.02586	8.59848	0.05685	4.81351	5.33076	0.02694	3.53737	8.24622	0.08342	2.69274	6.96492	0.06413	2.69565	5.54676	0.04352	2.64929
Letrozole	N#CC1=CC=C(C(N2C=NC=N2)C3=CC=C(C#N)C=C3)C=C1	5.73665	0.04311	2.33758	7.73524	0.07711	1.65546	7.45008	0.07247	1.73632	0	0	0	7.43428	0.0575	2.90035	5.7419	0.03672	2.84661	5.07288	0.01864	3.60306	10.8146	0.06717	5.51818	8.93391	0.05274	4.77526	8.79812	0.04513	5.23976	9.08479	0.05238	4.95478	4.91586	0.01096	4.05202	0	0	0	7.38917	0.05326	3.19006	5.73961	0.03553	2.93809
Bicalutamide	FC1=CC=C(S(=O)(CC(O)(C(NC2=CC=C(C#N)C(C(F)(F)F)=C2)=O)C)=O)C=C1	5.30502	0.06219	1.62791	6.7435	0.10006	0.83031	6.54464	0.07675	2.0063	6.85025	0.0454	4.16604	6.77559	0.0711	2.57166	5.31617	0.03776	3.0833	4.84197	0.01415	4.00527	9.91349	0.08058	5.15001	8.12874	0.06029	4.5639	8.24321	0.05458	5.01606	8.21972	0.05705	4.84619	5.57936	0.05107	2.55943	7.47082	0.07916	2.79021	6.73536	0.07203	2.47658	5.42585	0.05128	2.39366
Milrinone	CC(N1)=C(C2=CC=NC=C2)C=C(C#N)C1=O	5.42439	0.05971	1.57293	7.07741	0.09857	0.71956	6.78512	0.07707	1.81366	6.88007	0.03865	4.38719	6.95415	0.0644	2.79989	5.41736	0.0417	2.72753	4.86985	0.01639	3.8132	10.1636	0.07534	5.30399	8.35309	0.05802	4.61055	8.47648	0.05337	5.03535	8.51562	0.05622	4.88924	5.78343	0.04563	2.84028	8.20483	0.09264	2.22929	6.93066	0.06804	2.54183	5.47994	0.04458	2.60429
Olprinone (Hydrochloride)	CC(N1)=C(C=C(C#N)C1=O)C2=CN3C(C=C2)=NC=C3.[H]Cl	5.5896	0.05371	1.84421	7.34164	0.09162	0.95254	7.0581	0.07536	1.80307	7.11929	0.04095	4.26346	7.08814	0.05901	2.97327	5.58428	0.0428	2.59967	4.93743	0.01635	3.79824	10.3582	0.0723	5.31837	8.49447	0.05402	4.72735	8.46159	0.04841	5.08763	8.65439	0.05304	4.95578	5.40169	0.02655	3.55001	0	0	0	7.12749	0.06198	2.80552	5.60341	0.04242	2.64516
Olprinone	CC(N1)=C(C=C(C#N)C1=O)C2=CN3C(C=C2)=NC=C3	5.59428	0.05602	1.75887	7.28341	0.09238	0.95902	6.94296	0.07553	1.77203	6.98956	0.04323	4.02993	7.06749	0.06112	2.88338	5.53619	0.04237	2.63548	4.92511	0.01659	3.78946	10.355	0.0735	5.32319	8.47017	0.0568	4.58272	8.53245	0.04951	5.14455	8.6393	0.05468	4.89602	5.40109	0.02576	3.63779	0	0	0	7.0358	0.06187	2.80019	5.55462	0.04239	2.65275
Escitalopram	FC1=CC=C([C@@]2(CCCN(C)C)C(C=CC(C#N)=C3)=C3CO2)C=C1	5.83127	0.05737	1.55047	7.58895	0.08296	1.3988	7.26063	0.07307	1.80869	0	0	0	7.26313	0.05985	2.79723	5.69588	0.04166	2.58743	4.99419	0.01765	3.67738	10.5723	0.06952	5.38523	8.71418	0.05359	4.71572	8.65864	0.04767	5.10418	8.92224	0.05399	4.89345	5.34646	0.02229	3.68309	0	0	0	7.25594	0.05654	3.03754	5.68522	0.03788	2.85869
Escitalopram (oxalate)	FC1=CC=C([C@@]2(CCCN(C)C)C(C=CC(C#N)=C3)=C3CO2)C=C1.O=C(O)C(O)=O	5.74598	0.0313	3.00089	7.99818	0.05942	2.78751	7.69968	0.0578	2.63134	0	0	0	7.7764	0.05381	3.05734	6.02979	0.03768	2.72528	5.17615	0.02756	2.76058	11.1942	0.06164	5.7891	9.34463	0.05143	4.83882	9.13502	0.04204	5.44856	9.65959	0.05463	4.86926	5.01485	0.00978	4.1573	0	0	0	7.41337	0.04331	3.61496	5.84493	0.03095	3.13095
Vilazodone (Hydrochloride)	NC(C1=CC2=C(C=CC(N3CCN(CCCCC4=CNC5=CC=C(C=C54)C#N)CC3)=C2)O1)=O.[H]Cl	6.72718	0.02536	3.41387	7.9982	0.01899	5.51778	7.19203	0.02276	4.21928	0	0	0	0	0	0	5.95356	0.01462	4.04319	5.0418	0.00496	4.39388	11.9153	0.03822	6.92335	10.1782	0.03273	5.90307	10.016	0.02921	6.20051	10.5966	0.0355	5.95912	0	0	0	0	0	0	0	0	0	0	0	0
Vilazodone	NC(C1=CC2=C(C=CC(N3CCN(CCCCC4=CNC5=CC=C(C=C54)C#N)CC3)=C2)O1)=O	6.81305	0.02609	3.43887	8.13991	0.02594	4.78416	7.36427	0.02846	3.68273	0	0	0	0	0	0	5.94488	0.01342	4.20878	5.0329	0.00483	4.4083	12.0438	0.04127	6.70613	9.91044	0.03278	5.66972	10.0485	0.03117	6.01699	10.4048	0.03554	5.80734	0	0	0	0	0	0	0	0	0	0	0	0
Pericyazine	N#CC(C=C1N2CCCN3CCC(O)CC3)=CC=C1SC4=C2C=CC=C4	5.94576	0.0239	3.45343	7.71533	0.03686	3.87081	8.34408	0.05029	3.09966	0	0	0	7.915	0.0382	3.93165	6.11631	0.02956	3.03388	5.10652	0.01168	3.88894	11.4161	0.05022	6.17851	9.67851	0.04198	5.30055	9.40442	0.03614	5.63527	10.059	0.04692	5.16581	5.05437	0.00974	4.03905	0	0	0	7.71523	0.03504	4.0607	6.24404	0.02345	3.79895
Febuxostat	CC(COC1=CC=C(C=C1C#N)C2=NC(C)=C(S2)C(O)=O)C	5.81893	0.05136	1.93674	7.65563	0.08224	1.43968	7.34566	0.07204	1.90063	0	0	0	7.29141	0.05948	2.79571	5.68683	0.03812	2.80572	5.00574	0.0183	3.62405	10.6011	0.06765	5.48741	8.76313	0.05302	4.75573	8.64256	0.04582	5.17885	8.94968	0.05327	4.92308	5.40338	0.01898	3.96857	0	0	0	7.32171	0.05444	3.20649	5.65234	0.03569	2.95456
Lodoxamide	OC(C(NC1=C(Cl)C(NC(C(O)=O)=O)=CC(C#N)=C1)=O)=O	4.97245	0.03693	3.47564	5.96365	0.0591	3.56795	5.78283	0.0626	3.24508	6.41738	0.08355	3.03037	6.00346	0.05186	3.90119	4.76182	0.0314	3.48911	4.69667	0.01219	4.20246	8.68962	0.09106	4.99931	7.22354	0.06751	4.4869	7.6686	0.06369	5.08666	7.35252	0.06168	4.85263	5.78462	0.1112	1.27708	6.22111	0.10031	2.1549	5.7761	0.06443	3.16563	5.01652	0.04425	3.22271
Isavuconazole	FC1=CC=C(F)C=C1[C@](CN2C=NC=N2)(O)[C@@H](C)C3=NC(C4=CC=C(C#N)C=C4)=CS3	5.7841	0.02722	3.25287	8.19887	0.05267	3.30141	7.7705	0.05606	2.55718	0	0	0	7.6495	0.04277	3.67212	6.14678	0.03833	2.58222	5.21139	0.03008	2.41412	11.1686	0.05478	6.07435	9.46455	0.04791	5.0096	9.37673	0.04136	5.53104	9.74953	0.04988	5.11085	5.01616	0.01149	3.94746	0	0	0	7.52991	0.04097	3.72009	5.80063	0.02554	3.42594
Anastrozole	CC(C)(C#N)C1=CC(C(C)(C#N)C)=CC(CN2C=NC=N2)=C1	5.4927	0.05547	1.84368	7.14496	0.09907	0.6276	6.84279	0.07641	1.81606	6.85554	0.03895	4.29311	7.04095	0.06364	2.8547	5.44099	0.04053	2.77462	4.87816	0.0158	3.83933	10.3195	0.07783	5.19977	8.42396	0.05763	4.6341	8.50648	0.05418	4.94203	8.56264	0.05599	4.8802	5.52413	0.03514	3.21276	8.14371	0.08634	2.46358	7.00611	0.06657	2.62702	5.50442	0.04419	2.59743
Verapamil	COC1=CC=C(C(C#N)(C(C)C)CCCN(CCC2=CC=C(OC)C(OC)=C2)C)C=C1OC	5.75728	0.03077	3.03038	8.00815	0.05709	2.94928	7.69297	0.05864	2.49662	0	0	0	7.77477	0.05407	2.98298	6.04464	0.03736	2.73411	5.17674	0.02816	2.68182	11.2908	0.06237	5.76376	9.44263	0.05204	4.83528	9.18194	0.04444	5.24352	9.67966	0.05354	4.93488	5.02322	0.00961	4.17169	0	0	0	7.41801	0.04158	3.73321	5.7919	0.02638	3.4545
Entacapone	O=C(N(CC)CC)/C(C#N)=C/C1=CC([N+]([O-])=O)=C(O)C(O)=C1	5.14833	0.05226	2.37933	6.45303	0.08635	1.87717	6.27185	0.07408	2.3462	6.79836	0.05589	3.83676	6.58997	0.0672	3.02917	5.16396	0.03696	3.20533	4.84714	0.01188	4.21777	9.58816	0.08469	5.10069	7.86638	0.06403	4.47416	8.13265	0.05953	4.97931	7.95839	0.05873	4.84802	5.84789	0.10394	0.34018	6.96685	0.09011	2.19197	6.43159	0.07603	2.403	5.32396	0.05103	2.61976
Trilostane	OC1=C(C#N)C[C@@]2(C)[C@@]3(CC[C@]4([H])[C@]2([H])CC[C@@]5(C)[C@@]4([H])CC[C@@H]5O)[C@@H]1O3	4.97302	0.03802	3.45431	5.92654	0.07882	2.77785	5.66875	0.06756	2.96987	6.3478	0.08317	3.02495	6.01187	0.05269	3.90676	4.78028	0.03259	3.47847	4.69792	0.01177	4.22791	8.62238	0.09032	5.01488	7.16954	0.06668	4.50618	7.61934	0.06249	5.1229	7.34474	0.0608	4.91556	5.82118	0.11265	1.32069	6.17005	0.09892	2.21801	5.73034	0.06351	3.19305	5.03024	0.04423	3.26331
Lanoconazole	N#C/C(N1C=CN=C1)=C2SC(C(C=CC=C3)=C3Cl)CS\2	5.63979	0.05563	1.80737	7.27741	0.09177	0.95585	7.0104	0.07438	1.88661	7.0284	0.04244	4.10473	7.07577	0.06202	2.80317	5.54822	0.04122	2.7089	4.93084	0.01659	3.7885	10.3949	0.07435	5.27345	8.50759	0.05579	4.66544	8.51535	0.04934	5.11836	8.64051	0.0558	4.79801	5.42559	0.02887	3.43675	0	0	0	7.08826	0.06277	2.7645	5.60374	0.04211	2.70302
Luliconazole	ClC1=CC(Cl)=CC=C1[C@@H]2CS/C(S2)=C(C#N)\N3C=CN=C3	5.50063	0.05531	1.81535	7.19593	0.10067	0.48803	6.85549	0.07554	1.82252	6.813	0.03944	4.18512	7.04198	0.06166	2.93354	5.49191	0.04064	2.78432	4.89954	0.01647	3.80288	10.3244	0.07688	5.20206	8.47651	0.05817	4.60205	8.50552	0.05581	4.78679	8.60924	0.05678	4.82689	5.35376	0.02981	3.36776	8.16773	0.07911	2.89653	6.95382	0.06473	2.64119	5.53061	0.04443	2.5702
Nilvadipine	COC(C1=C(C#N)NC(C)=C(C(OC(C)C)=O)C1C2=CC([N+]([O-])=O)=CC=C2)=O	5.52807	0.05614	1.77483	7.16564	0.09619	0.73502	6.88502	0.07327	1.98658	6.93569	0.03913	4.3197	7.03691	0.06005	3.02241	5.48048	0.04146	2.70856	4.88708	0.01653	3.782	10.3898	0.07788	5.18376	8.48509	0.05892	4.54755	8.57257	0.05526	4.87836	8.61774	0.05694	4.81135	5.3358	0.02516	3.65386	8.21216	0.08229	2.71093	6.97275	0.0638	2.70777	5.54377	0.04465	2.55917
Levosimendan	O=C1C[C@@H](C)C(C2=CC=C(N/N=C(C#N)/C#N)C=C2)=NN1	5.39686	0.05674	1.82491	6.96206	0.09839	0.76823	6.75241	0.07852	1.80925	7.13334	0.04627	4.22069	6.93886	0.06743	2.69413	5.37104	0.03994	2.85658	4.87494	0.01474	3.94718	10.1394	0.07908	5.16081	8.33622	0.06051	4.52714	8.43959	0.05536	4.95605	8.4447	0.05696	4.85921	5.76448	0.04909	2.67427	7.82204	0.0835	2.56538	6.85694	0.07058	2.41395	5.61832	0.05793	1.97138
Cimetidine	CC1=C(CSCC/N=C(NC)/NC#N)NC=N1	4.98962	0.0408	3.24574	5.88206	0.07927	2.49437	5.76254	0.06711	2.8946	6.42324	0.07453	3.23817	6.07203	0.05898	3.55153	4.89561	0.03476	3.41	4.72164	0.01186	4.21463	8.8623	0.08913	5.05317	7.32163	0.06693	4.46161	7.7736	0.06442	5.0212	7.48349	0.06136	4.86091	5.92077	0.12462	0.59467	6.45602	0.09767	2.282	5.87355	0.06714	3.00414	5.09917	0.04742	3.07505
Pinacidil	CC(C(C)(C)C)N/C(NC1=CC=NC=C1)=N\C#N	5.10262	0.05114	2.49364	6.35004	0.08599	1.96275	6.14623	0.07491	2.32448	6.71931	0.05324	4.00318	6.47832	0.06707	3.05647	5.12034	0.03518	3.3252	4.81849	0.01239	4.18626	9.46672	0.08701	5.0272	7.78841	0.06513	4.4656	8.1123	0.0639	4.85182	7.89495	0.06025	4.82165	5.69843	0.1106	0.05558	6.79936	0.09367	2.02038	6.29079	0.07518	2.45521	5.26004	0.05138	2.63864
Pinacidil (monohydrate)	[H]O[H].CC(C)(C)C(N/C(NC#N)=N/C1=CC=NC=C1)C	5.0541	0.04754	2.68201	6.32639	0.08218	2.22564	6.04796	0.07001	2.55449	6.63748	0.05623	3.83155	6.39569	0.0649	3.15682	5.08053	0.03445	3.3614	4.80676	0.01204	4.20609	9.38628	0.08763	5.0145	7.73172	0.06424	4.52613	8.05104	0.06263	4.92561	7.87325	0.06216	4.77157	5.57937	0.09974	0.60233	6.73748	0.08794	2.34898	6.22161	0.07416	2.52072	5.26222	0.04885	2.82462
Vildagliptin	O[C@@]1(C2)C[C@H]3C[C@H](C[C@]2(NCC(N4[C@H](C#N)CCC4)=O)C3)C1	4.99876	0.03863	3.3134	5.96466	0.07542	2.67442	5.87422	0.06842	2.88941	6.48133	0.06835	3.49979	6.13376	0.05801	3.60319	4.90768	0.03192	3.51524	4.73524	0.01226	4.20058	8.94198	0.08966	5.03052	7.38763	0.06706	4.46281	7.85449	0.06496	5.02071	7.5232	0.06191	4.82381	5.9327	0.13353	0.10746	6.52083	0.10044	2.13913	5.88185	0.07102	2.78367	5.09177	0.04458	3.14691
Indacaterol	OC1=CC=C([C@@H](O)CNC2CC(C=C(CC)C(CC)=C3)=C3C2)C4=C1NC(C=C4)=O	5.71188	0.03268	2.91928	7.98145	0.06424	2.49154	7.5937	0.06131	2.35473	0	0	0	7.67501	0.05663	2.83556	5.97467	0.03827	2.70417	5.16141	0.02221	3.26338	11.0279	0.0605	5.85762	9.2376	0.05118	4.86368	9.0679	0.04385	5.32063	9.49421	0.05386	4.89175	4.99634	0.00948	4.18607	0	0	0	7.46063	0.04543	3.57809	5.79243	0.03057	3.17986
Vilanterol	OC1=CC=C([C@@H](O)CNCCCCCCOCCOCC2=C(Cl)C=CC=C2Cl)C=C1CO	5.71209	0.0301	3.08854	8.02525	0.06303	2.53167	7.62224	0.0611	2.29626	0	0	0	7.74304	0.05428	3.01206	5.99155	0.0379	2.68774	5.16767	0.02776	2.74911	11.1999	0.06214	5.78316	9.38308	0.05231	4.82325	9.19038	0.04408	5.3483	9.59539	0.05213	5.05145	5.00812	0.0097	4.1628	0	0	0	7.40755	0.04357	3.61025	5.87497	0.03116	3.15897
Olodaterol	O=C1NC2=CC(O)=CC([C@@H](O)CNC(C)(C)CC3=CC=C(OC)C=C3)=C2OC1	5.82408	0.05391	1.75493	7.62989	0.08269	1.3924	7.32131	0.07202	1.88478	0	0	0	7.30803	0.05908	2.8487	5.69663	0.03901	2.752	5.00341	0.01771	3.66737	10.5196	0.06684	5.47459	8.74697	0.05282	4.76035	8.58914	0.04417	5.2576	8.96647	0.05357	4.9233	5.33758	0.02024	3.80968	0	0	0	7.3468	0.05752	3.00768	5.65686	0.03704	2.8607
Olodaterol (hydrochloride)	O=C1NC2=CC(O)=CC([C@@H](O)CNC(C)(C)CC3=CC=C(OC)C=C3)=C2OC1.[H]Cl	5.81018	0.05015	1.9611	7.66556	0.08069	1.4725	7.35315	0.07323	1.73212	0	0	0	7.3074	0.05926	2.75871	5.72733	0.03807	2.80558	5.02066	0.01793	3.64459	10.683	0.06918	5.37277	8.79145	0.05172	4.82134	8.7383	0.04614	5.19686	8.99872	0.05257	4.96403	5.37559	0.0219	3.69442	0	0	0	7.37235	0.05615	3.06542	5.70835	0.03699	2.86947
Salmeterol	OC1=CC=C(C(O)CNCCCCCCOCCCCC2=CC=CC=C2)C=C1CO	5.87314	0.02513	3.37421	8.23221	0.04439	3.81861	7.8745	0.04627	3.27398	0	0	0	7.70733	0.03744	3.98417	6.12483	0.03159	2.98332	5.23852	0.02051	3.1986	11.3141	0.05042	6.30002	9.50344	0.04347	5.18106	9.58746	0.03947	5.66277	10.1241	0.05042	5.11056	5.07194	0.00994	4.08389	0	0	0	7.45185	0.03243	4.22715	5.97631	0.02485	3.5056
Emodin	O=C1C2=C(C=C(C)C=C2O)C(C3=CC(O)=CC(O)=C31)=O	5.66211	0.05029	2.0498	7.45271	0.08974	1.00715	7.13813	0.07325	1.8771	5.16594	0.01523	4.07196	7.17235	0.05949	2.89967	5.63749	0.04306	2.54446	4.97718	0.01644	3.7969	10.5156	0.07263	5.29933	8.59845	0.05332	4.76881	8.56237	0.04606	5.25606	8.77512	0.05354	4.92954	5.36513	0.02136	3.83127	0	0	0	7.13276	0.05755	2.9994	5.61815	0.04002	2.74365
Indomethacin	COC1=CC=C(N(C(C2=CC=C(Cl)C=C2)=O)C(C)=C3CC(O)=O)C3=C1	5.76535	0.05633	1.698	7.47274	0.08728	1.17072	7.14098	0.07502	1.72441	5.19945	0.01717	3.95946	7.16267	0.05729	3.02614	5.63876	0.04169	2.62836	4.98184	0.01623	3.81014	10.4106	0.06937	5.40211	8.61607	0.05439	4.6903	8.56715	0.04678	5.18926	8.81035	0.05344	4.95192	5.31941	0.02089	3.81141	0	0	0	7.19284	0.05902	2.93353	5.61739	0.03939	2.77356
Indomethacin (sodium hydrate)	O=C(O[Na])CC1=C(C)N(C(C2=CC=C(Cl)C=C2)=O)C3=C1C=C(OC)C=C3.O.O.O	5.79684	0.05565	1.66318	7.57158	0.08652	1.14498	7.26214	0.074	1.76586	0	0	0	7.25481	0.05902	2.87118	5.66335	0.04137	2.59023	4.98264	0.0184	3.61594	10.5367	0.06865	5.43985	8.64602	0.05142	4.82698	8.59849	0.04645	5.15069	8.90855	0.05325	4.9548	5.40395	0.02229	3.74829	0	0	0	7.23317	0.05618	3.06021	5.66246	0.03854	2.79988
Celecoxib	CC1=CC=C(C=C1)C2=CC(C(F)(F)F)=NN2C3=CC=C(C=C3)S(=O)(N)=O	5.70742	0.03453	2.81641	7.92659	0.06962	2.09704	7.5221	0.06319	2.23122	0	0	0	7.58735	0.05405	3.06176	5.90201	0.03778	2.7386	5.13865	0.02326	3.192	11.0251	0.06449	5.6254	9.14726	0.05122	4.85827	8.97021	0.04341	5.33552	9.36766	0.05221	4.99626	4.97029	0.00919	4.20108	0	0	0	7.44594	0.04712	3.50047	5.78864	0.03291	3.0335
Bilastine	CC(C)(C1=CC=C(CCN2CCC(C3=NC4=CC=CC=C4N3CCOCC)CC2)C=C1)C(O)=O	6.38622	0.02536	3.43025	7.64755	0.01932	5.39533	6.66038	0.02091	4.22314	0	0	0	0	0	0	5.93814	0.01738	3.91182	4.9815	0.00615	4.26481	11.4806	0.03973	6.84959	9.39663	0.03175	5.69651	9.52158	0.03002	6.02242	10.032	0.03651	5.77705	0	0	0	0	0	0	0	0	0	7.14462	0.03879	2.62298
Methotrexate	NC1=NC(N)=C2C(N=CC(CN(C)C3=CC=C(C(N[C@@H](CCC(O)=O)C(O)=O)=O)C=C3)=N2)=N1	5.78763	0.02697	3.25688	8.20864	0.05406	3.13544	7.85102	0.0535	2.83052	0	0	0	7.733	0.04542	3.47077	6.17827	0.03899	2.51959	5.23223	0.02922	2.48992	11.3596	0.056	6.10392	9.35957	0.04496	5.14005	9.32437	0.04177	5.40405	9.83314	0.05111	5.03714	5.0475	0.00825	4.27349	0	0	0	7.61957	0.0418	3.69735	5.81577	0.0234	3.61983
Methotrexate (disodium)	NC1=NC(N)=C2C(N=CC(CN(C)C3=CC=C(C(N[C@@H](CCC(O[Na])=O)C(O[Na])=O)=O)C=C3)=N2)=N1	5.85709	0.03084	3.01836	8.18013	0.05366	3.25441	7.79368	0.05504	2.728	0	0	0	7.9488	0.05392	2.9857	6.13442	0.03777	2.65755	5.17708	0.0269	2.70112	11.274	0.05747	5.98441	9.3657	0.04736	5.00644	9.3019	0.0417	5.46372	9.75552	0.05158	5.00748	4.9906	0.00816	4.23906	0	0	0	7.58029	0.04287	3.63463	5.78076	0.02481	3.49735
Latrepirdine (dihydrochloride)	CN(C1)CCC2=C1C3=CC(C)=CC=C3N2CCC4=CN=C(C)C=C4.Cl.Cl	5.96719	0.02412	3.43104	7.96005	0.03015	4.79024	8.15187	0.04705	3.20477	0	0	0	7.90437	0.03677	4.03831	6.16455	0.02932	3.08203	5.11915	0.01158	3.90162	11.3972	0.04801	6.36182	9.64595	0.0414	5.30199	9.49881	0.03559	5.75648	10.0207	0.04415	5.37909	5.19172	0.00997	4.14374	0	0	0	7.67666	0.03499	3.99782	6.46876	0.02768	3.55876
Haloperidol	ClC(C=C1)=CC=C1C2(O)CCN(CCCC(C3=CC=C(F)C=C3)=O)CC2	5.70223	0.03137	2.9725	8.0461	0.06197	2.65278	7.61346	0.05955	2.43061	0	0	0	7.71052	0.05285	3.11133	5.99383	0.03925	2.57832	5.15442	0.02615	2.87824	11.1555	0.06166	5.78902	9.29361	0.0506	4.88999	9.20512	0.04548	5.24692	9.61638	0.05424	4.89614	5.00537	0.00944	4.18395	0	0	0	7.38674	0.04261	3.6786	5.77528	0.03027	3.14064
Clozapine	CN1CCN(CC1)C2=NC3=CC(Cl)=CC=C3NC4=CC=CC=C42	5.84037	0.02562	3.37879	8.25597	0.0499	3.46152	7.86473	0.04979	3.08043	0	0	0	7.84927	0.04479	3.5452	6.2357	0.03807	2.57783	5.25079	0.02594	2.75823	11.245	0.0536	6.09462	9.49213	0.04538	5.13135	9.47687	0.04264	5.37922	9.89452	0.04926	5.16095	5.0533	0.00942	4.14838	0	0	0	7.34138	0.03401	4.07313	5.8284	0.02284	3.63378
Olanzapine	CC1=CC(C(N2CCN(C)CC2)=N3)=C(S1)NC4=C3C=CC=C4	5.71552	0.03467	2.79387	7.95866	0.06663	2.34391	7.53004	0.06016	2.45995	0	0	0	7.62814	0.05604	2.90547	5.91239	0.0371	2.7859	5.12814	0.02196	3.27926	11.1209	0.06745	5.43676	9.19937	0.05187	4.82823	9.01206	0.04465	5.24913	9.43605	0.05315	4.95682	4.97799	0.00986	4.14749	0	0	0	7.37649	0.04543	3.54811	5.78998	0.03413	2.91365
Ziprasidone	ClC1=CC2=C(CC(N2)=O)C=C1CCN(CC3)CCN3C4=NSC5=C4C=CC=C5	5.76929	0.02619	3.35381	8.21284	0.05345	3.28235	7.79377	0.05509	2.71197	0	0	0	7.9377	0.05394	2.96266	6.131	0.03695	2.72307	5.19859	0.02853	2.57041	11.1789	0.05392	6.20544	9.44691	0.04909	4.919	9.22159	0.04094	5.44546	9.7464	0.05078	5.0621	5.02691	0.00898	4.19842	0	0	0	7.64012	0.04276	3.69591	5.75574	0.02502	3.44799
Ziprasidone (hydrochloride)	ClC1=CC2=C(CC(N2)=O)C=C1CCN(CC3)CCN3C4=NSC5=C4C=CC=C5.Cl	5.7919	0.02675	3.30498	8.16569	0.05764	2.80724	7.84069	0.05472	2.75321	0	0	0	7.71677	0.04433	3.59599	6.10588	0.03722	2.64559	5.21855	0.02944	2.48199	11.2508	0.05634	6.01305	9.381	0.04687	5.02351	9.2888	0.04002	5.56798	9.87803	0.05305	4.94661	5.01719	0.00859	4.2188	0	0	0	7.5506	0.04122	3.71874	5.7835	0.02292	3.65267
Sertindole	FC1=CC=C(N2C3=CC=C(Cl)C=C3C(C4CCN(CCN5CCNC5=O)CC4)=C2)C=C1	6.22909	0.02354	3.55568	7.37442	0.02231	4.84086	7.67669	0.03528	3.66976	0	0	0	7.91332	0.03217	4.25913	5.77303	0.01671	3.87504	4.95479	0.00619	4.25127	11.4041	0.04222	6.60807	9.47398	0.03292	5.73457	9.41611	0.03097	5.89897	9.82469	0.0359	5.74651	4.23757	0.00419	3.7613	0	0	0	0	0	0	7.12011	0.03437	3.21592
Quetiapine	OCCOCCN(CC1)CCN1C2=NC3=CC=CC=C3SC4=C2C=CC=C4	5.93006	0.02643	3.34661	8.35578	0.04679	3.78199	7.97306	0.05301	2.79127	0	0	0	7.80469	0.04313	3.58906	6.12826	0.03314	2.88928	5.29101	0.02617	2.73294	11.232	0.05104	6.25212	9.29068	0.04081	5.30229	9.42801	0.04	5.51833	10.0524	0.05097	5.07034	5.05784	0.00852	4.22471	0	0	0	7.44863	0.0388	3.6561	5.92481	0.02405	3.57405
Amisulpride	CCN1C(CNC(C2=CC(S(=O)(CC)=O)=C(N)C=C2OC)=O)CCC1	5.42702	0.05672	1.80887	7.04112	0.09999	0.66294	6.74448	0.07851	1.73656	6.8497	0.03959	4.32429	6.92594	0.06562	2.74006	5.39996	0.04113	2.77628	4.88452	0.01474	3.94476	10.1819	0.07723	5.25524	8.35019	0.05941	4.5618	8.4482	0.05539	4.9147	8.4885	0.05746	4.82333	5.83884	0.04928	2.6952	7.81342	0.08048	2.67947	6.92249	0.07072	2.41126	5.61825	0.05447	2.14393
Amisulpride (hydrochloride)	CCN1C(CNC(C2=CC(S(=O)(CC)=O)=C(N)C=C2OC)=O)CCC1.Cl	5.55206	0.05601	1.75305	7.23558	0.09332	0.90562	6.96032	0.07648	1.77271	6.98094	0.04078	4.21495	7.06779	0.06427	2.70838	5.51807	0.04223	2.65521	4.90714	0.01646	3.7906	10.3988	0.0745	5.34546	8.43877	0.05548	4.6781	8.51976	0.05025	5.1116	8.64115	0.05637	4.81786	5.46482	0.031	3.36238	0	0	0	7.02473	0.06409	2.67763	5.60314	0.04411	2.61105
Aripiprazole	O=C1NC2=C(C=CC(OCCCCN3CCN(C4=CC=CC(Cl)=C4Cl)CC3)=C2)CC1	5.90117	0.02626	3.32622	8.40875	0.04635	3.86358	7.9385	0.05181	2.85773	0	0	0	7.88155	0.04208	3.75454	6.12556	0.03344	2.84668	5.29796	0.02534	2.81288	11.2604	0.05199	6.16155	9.36443	0.0426	5.18696	9.52812	0.04044	5.5619	10.1	0.05135	5.06415	5.06078	0.00784	4.29225	0	0	0	7.50447	0.03391	4.17947	5.89451	0.02278	3.66007
Pimavanserin	CC(C)COC1=CC=C(CNC(N(CC2=CC=C(F)C=C2)C3CCN(C)CC3)=O)C=C1	5.78322	0.02721	3.26475	8.18485	0.05754	2.86006	7.809	0.0578	2.45947	0	0	0	7.95633	0.0511	3.22747	6.13319	0.03624	2.77965	5.2036	0.0283	2.58478	11.201	0.05653	5.96961	9.32762	0.04567	5.10079	9.33104	0.04064	5.57033	9.82238	0.05203	5.0071	4.97904	0.01088	3.97255	0	0	0	7.58058	0.04283	3.61667	5.79076	0.02494	3.48248
Tandospirone	O=C1[C@]2([H])[C@]([C@H]3CC[C@@H]2C3)([H])C(N1CCCCN(CC4)CCN4C5=NC=CC=N5)=O	5.73079	0.03528	2.78205	7.92366	0.06757	2.27631	7.48115	0.06225	2.27827	0	0	0	7.58997	0.05544	2.95624	5.90408	0.03729	2.78748	5.12264	0.02307	3.19481	10.9001	0.06247	5.67928	9.10078	0.0507	4.8633	8.98519	0.04751	5.01486	9.34301	0.05199	4.99762	4.99518	0.00919	4.22698	0	0	0	7.40041	0.04853	3.34427	5.81654	0.03246	3.10371
Reboxetine (mesylate)	CS(=O)(O)=O.CCOC1=C(O[C@]([H])(C2=CC=CC=C2)[C@]3(CNCCO3)[H])C=CC=C1	5.63922	0.05507	1.78266	7.31491	0.09519	0.6485	7.02604	0.07316	1.90232	7.04941	0.03954	4.28009	7.08645	0.05803	3.02235	5.57085	0.04339	2.53224	4.94219	0.01652	3.78535	10.3326	0.07135	5.33626	8.5082	0.05425	4.709	8.46529	0.04723	5.15784	8.65387	0.05228	4.99293	5.48244	0.02991	3.38792	0	0	0	7.10401	0.06104	2.82948	5.57119	0.04065	2.7244
Donepezil	O=C(C(C=C(OC)C(OC)=C1)=C1C2)C2CC(CC3)CCN3CC4=CC=CC=C4	5.81018	0.02731	3.27284	8.22122	0.05374	3.22753	7.80263	0.05641	2.56118	0	0	0	7.98773	0.05301	3.06184	6.12509	0.03759	2.63241	5.21601	0.02804	2.61328	11.1965	0.054	6.17848	9.43397	0.04724	5.04449	9.38076	0.04145	5.52924	9.80402	0.05076	5.08764	4.9827	0.00892	4.15382	0	0	0	7.68634	0.04478	3.52547	5.74487	0.0241	3.50544
Kaempferol	OC1=C2C(OC(C3=CC=C(O)C=C3)=C(O)C2=O)=CC(O)=C1	5.04009	0.04891	2.58027	6.35546	0.09046	1.80632	6.11161	0.07496	2.34202	6.70227	0.05704	3.83391	6.42114	0.06377	3.2142	5.06588	0.03453	3.32924	4.81818	0.01198	4.21551	9.4281	0.08724	5.04109	7.7608	0.06534	4.47477	8.07545	0.06147	4.98513	7.85201	0.06062	4.80433	5.59642	0.10199	0.46745	6.72348	0.08974	2.21073	6.26694	0.07509	2.49083	5.26184	0.05119	2.68753
Genistein	OC1=C2C(OC=C(C3=CC=C(O)C=C3)C2=O)=CC(O)=C1	5.18598	0.05385	2.19286	6.60655	0.08799	1.71554	6.36677	0.07562	2.16358	6.97006	0.05616	3.84824	6.68612	0.06866	2.86945	5.22962	0.03783	3.12689	4.84866	0.01283	4.13554	9.7438	0.08206	5.18249	7.96041	0.06079	4.58127	8.18344	0.05805	4.95935	8.09412	0.0578	4.88139	6.11944	0.10265	0.41382	7.10311	0.07913	2.70466	6.5657	0.07628	2.3268	5.35654	0.0519	2.47167
Diethylstilbestrol	OC1=CC=C(/C(CC)=C(CC)/C2=CC=C(O)C=C2)C=C1	5.12467	0.05186	2.41812	6.44917	0.08996	1.75456	6.15876	0.07465	2.26297	6.77167	0.05705	3.79441	6.52412	0.06944	2.89995	5.14117	0.03676	3.22274	4.83587	0.01172	4.22416	9.50882	0.08465	5.09131	7.8303	0.06381	4.50018	8.12212	0.06011	4.98486	7.94522	0.05979	4.82649	5.82651	0.10129	0.54034	6.9024	0.0911	2.14809	6.36642	0.0751	2.44719	5.28079	0.0521	2.56197
Rosiglitazone (maleate)	O=C(O)/C=C\C(O)=O.CN(CCOC1=CC=C(CC2C(NC(S2)=O)=O)C=C1)C3=CC=CC=N3	5.72339	0.03659	2.66058	8.01875	0.06732	2.383	7.53947	0.06443	2.14579	0	0	0	7.55757	0.05451	2.99392	5.8751	0.03685	2.78998	5.12127	0.02363	3.14405	11.004	0.06465	5.59189	9.10242	0.05028	4.893	9.00813	0.04406	5.31985	9.35426	0.05063	5.11585	4.96889	0.00914	4.20374	0	0	0	7.39311	0.04566	3.57035	5.76698	0.0336	2.9537
Pioglitazone (hydrochloride)	CCC1=CN=C(CCOC2=CC=C(CC3C(NC(S3)=O)=O)C=C2)C=C1.Cl	5.45375	0.05588	1.75981	7.18199	0.09913	0.62871	6.81023	0.07425	1.90391	6.77092	0.03747	4.29402	6.99493	0.06203	2.89414	5.4442	0.04146	2.70314	4.8881	0.01644	3.80108	10.2911	0.07893	5.07282	8.46063	0.05874	4.57753	8.5171	0.05386	4.9565	8.56891	0.05501	4.93224	5.34751	0.02891	3.43595	8.14581	0.07869	2.94345	6.99732	0.0682	2.48848	5.52492	0.04295	2.6858
Tramiprosate	NCCCS(=O)(O)=O	0	0	0	0	0	0	6.38346	0.01606	6.21983	0	0	0	0	0	0	6.22121	0.00807	6.13904	0	0	0	5.62213	0.09942	4.60935	4.72272	0.07794	3.92876	5.32263	0.07538	4.55467	5.45016	0.06475	4.79057	0	0	0	0	0	0	0	0	0	0	0	0
Clioquinol	ClC1=C(C=CC=N2)C2=C(O)C(I)=C1	4.95911	0.04176	3.1494	5.96034	0.08164	2.42206	5.7844	0.06941	2.77625	6.43639	0.07219	3.30788	6.15057	0.05747	3.65985	4.90852	0.03204	3.51989	4.73746	0.01171	4.23002	8.93369	0.08937	5.0603	7.35614	0.0672	4.4442	7.79033	0.06269	5.07323	7.52215	0.06252	4.81314	5.90721	0.1332	0.13435	6.52578	0.09911	2.23247	5.87028	0.06851	2.90098	5.08996	0.04518	3.1318
Rasagiline (mesylate)	CS(=O)(O)=O.C#CCN[C@H]1C2=CC=CC=C2CC1	5.22172	0.05797	2.04795	6.56748	0.08984	1.64891	6.26919	0.0743	2.20162	6.94469	0.0546	3.9557	6.61786	0.07315	2.61293	5.19397	0.03722	3.15619	4.86099	0.01167	4.22219	9.66198	0.08289	5.12417	7.93009	0.06194	4.54015	8.15433	0.05566	5.10706	8.04674	0.05795	4.87432	6.08039	0.10074	0.56535	7.15591	0.09322	2.05273	6.53031	0.07664	2.33457	5.346	0.05191	2.50427
Rasagiline	C#CCN[C@H]1C2=CC=CC=C2CC1	5.12493	0.05143	2.43952	6.47873	0.08607	1.98474	6.20896	0.07474	2.30675	6.77487	0.05466	3.92101	6.52324	0.06625	3.06426	5.12715	0.0353	3.28403	4.84037	0.01177	4.22596	9.54646	0.08697	5.0057	7.83641	0.06384	4.50298	8.10074	0.05886	5.02748	7.91195	0.06027	4.76519	5.79715	0.09473	0.85106	6.97654	0.09162	2.19275	6.35759	0.07608	2.38534	5.30195	0.05159	2.60835
L-Glutamic acid	OC(CC[C@H](N)C(O)=O)=O	0	0	0	0	0	0	5.63229	0.0282	5.40252	0	0	0	0	0	0	0	0	0	0	0	0	5.50221	0.09814	4.70274	4.59677	0.07671	3.97184	5.21664	0.07426	4.61168	5.36641	0.06343	4.84968	0	0	0	0	0	0	0	0	0	0	0	0
L-Glutamic acid (monosodium salt)	O=C(O[Na])CC[C@H](N)C(O)=O	4.63039	0.03147	4.16595	0	0	0	5.70952	0.03523	5.18968	0	0	0	0	0	0	0	0	0	0	0	0	6.2688	0.09426	4.87792	5.25876	0.07415	4.16453	5.83739	0.07267	4.76511	5.78864	0.06297	4.85948	5.00874	0.04909	4.28431	5.18542	0.05384	4.39089	0	0	0	4.57009	0.02913	4.14019
MPEP	CC1=NC(C#CC2=CC=CC=C2)=CC=C1	5.4773	0.05791	1.64888	7.14855	0.09761	0.69521	6.84945	0.07563	1.84886	6.81537	0.03676	4.38475	7.04005	0.06175	2.9592	5.45819	0.04148	2.71582	4.89114	0.01585	3.84317	10.2988	0.07647	5.24438	8.44395	0.05924	4.5272	8.50785	0.05538	4.84668	8.56206	0.0561	4.85387	5.44624	0.03031	3.4421	8.18104	0.08198	2.76062	6.97084	0.0648	2.68818	5.55105	0.04448	2.61027
Dexamethasone	O=C1C=C[C@@]2(C)C(CC[C@]3([H])[C@]2(F)[C@@H](O)C[C@@]4(C)[C@@]3([H])C[C@@H](C)[C@@]4(C(CO)=O)O)=C1	4.90732	0.03282	3.6867	6.4459	0.04069	4.93271	5.55009	0.06018	3.31204	6.3795	0.11911	1.95225	6.14452	0.0435	4.52703	4.72821	0.0307	3.58659	4.65945	0.0118	4.22057	8.42412	0.09036	5.06373	6.97365	0.06768	4.45677	7.52491	0.0656	5.08541	7.172	0.06156	4.88277	5.55773	0.10274	1.73711	5.94968	0.09576	2.3888	5.59738	0.06067	3.34114	4.91846	0.0409	3.39741
Dexamethasone acetate	C[C@@]1([C@@]2(O)C(COC(C)=O)=O)[C@](C[C@H]2C)([H])[C@@](CCC3=CC4=O)([H])[C@@](F)([C@]3(C=C4)C)[C@@H](O)C1	5.66003	0.05387	1.85916	7.3931	0.08846	1.15157	7.06761	0.07529	1.75554	7.15506	0.0382	4.46005	7.1241	0.06009	2.88468	5.56451	0.04182	2.61391	4.94421	0.01654	3.777	10.4016	0.071	5.39193	8.53561	0.05309	4.78984	8.50545	0.04655	5.22104	8.67594	0.05226	4.98839	5.54921	0.03184	3.30299	0	0	0	7.07189	0.05804	2.97903	5.61756	0.04096	2.7278
Retinoic acid	CC1(C)C(/C=C/C(C)=C/C=C/C(C)=C/C(O)=O)=C(C)CCC1	5.32232	0.05727	1.88929	6.83022	0.09644	1.04938	6.55727	0.07687	1.94951	6.9973	0.04821	4.1074	6.83963	0.07273	2.47984	5.30309	0.03959	2.92974	4.8528	0.01361	4.03712	9.92993	0.07827	5.23793	8.15372	0.05937	4.59569	8.31754	0.05348	5.11198	8.29703	0.05671	4.89751	5.62122	0.05027	2.60751	7.3456	0.08088	2.49756	6.76762	0.0733	2.37353	5.47135	0.052	2.35446
DHEA	O=C1CC[C@@]2([H])[C@]3([H])CC=C4C[C@@H](O)CC[C@]4(C)[C@@]3([H])CC[C@@]21C	4.98996	0.03889	3.43294	5.79077	0.06338	3.25356	5.67607	0.06144	3.21661	6.36584	0.08401	3.00272	5.84639	0.0597	3.45648	4.78465	0.03146	3.52517	4.68573	0.01175	4.21521	8.65299	0.08848	5.11089	7.15129	0.06683	4.4765	7.68336	0.06446	5.10379	7.32808	0.06117	4.87919	5.77562	0.11549	1.15222	6.1837	0.0981	2.25677	5.71217	0.0647	3.12219	5.01771	0.045	3.21622
Tamibarotene	O=C(C1=CC=C(C=C1)C(NC2=CC=C3C(C)(CCC(C)(C3=C2)C)C)=O)O	5.80177	0.02899	3.14699	8.12196	0.05183	3.37603	7.79737	0.05758	2.52473	0	0	0	7.84251	0.05052	3.21667	6.09484	0.03796	2.619	5.16466	0.02814	2.58739	11.1199	0.05622	5.97128	9.33433	0.04593	5.12833	9.29198	0.04223	5.42501	9.70455	0.05213	4.93058	5.00457	0.00969	4.11706	0	0	0	7.58382	0.04285	3.65988	5.74092	0.0249	3.46093
Aspirin	OC(C1=C(OC(C)=O)C=CC=C1)=O	4.83175	0.02854	4.09728	6.5682	0.0237	5.95822	5.11543	0.05422	3.71999	5.20363	0.1412	1.56993	0	0	0	4.5712	0.03126	3.76663	0	0	0	7.3677	0.09223	4.99419	6.1645	0.07036	4.35372	6.80196	0.06605	5.10225	6.50204	0.06164	4.91581	5.2344	0.06882	3.46348	5.6265	0.05789	4.13677	4.93752	0.05835	3.43591	4.67104	0.0325	3.83475
Sulfasalazine	OC(C1=C(O)C=CC(/N=N/C2=CC=C(S(=O)(NC3=NC=CC=C3)=O)C=C2)=C1)=O	5.72982	0.02917	3.16986	8.06407	0.06019	2.78263	7.64528	0.06098	2.29495	0	0	0	7.77632	0.05726	2.75239	6.00271	0.03735	2.72522	5.16608	0.02683	2.81235	11.2074	0.0619	5.77603	9.35422	0.0527	4.72965	9.16355	0.04421	5.28393	9.5872	0.05217	5.00976	5.01026	0.01049	4.09007	0	0	0	7.40864	0.04279	3.65388	5.79805	0.02824	3.31991
Diltiazem (hydrochloride)	CN(C)CCN1C2=CC=CC=C2S[C@@H](C3=CC=C(OC)C=C3)[C@@H](OC(C)=O)C1=O.Cl	5.72857	0.0314	3.02524	8.0427	0.06332	2.59158	7.59553	0.06004	2.42721	0	0	0	7.68721	0.05345	3.086	5.96802	0.03778	2.71584	5.15892	0.02156	3.30473	11.1146	0.06406	5.60497	9.23751	0.0499	4.942	9.04527	0.04328	5.31986	9.47442	0.05262	4.94417	4.99916	0.00895	4.22879	0	0	0	7.45869	0.04692	3.41978	5.78261	0.02948	3.24481
Dantrolene (sodium)	O=C([N-]1)N(/N=C/C2=CC=C(C3=CC=C([N+]([O-])=O)C=C3)O2)CC1=O.[Na+]	5.65506	0.05325	1.87519	7.42653	0.08963	1.06404	7.08858	0.07311	1.89899	7.0488	0.03829	4.33085	7.11908	0.06126	2.77041	5.62054	0.04181	2.65296	4.95982	0.0162	3.81059	10.4321	0.07105	5.38824	8.58355	0.05589	4.61611	8.51987	0.0477	5.13416	8.70678	0.05336	4.91935	5.41123	0.02515	3.62623	0	0	0	7.11115	0.05768	3.01687	5.61797	0.04181	2.65022
Thalidomide	O=C1N(C2CCC(NC2=O)=O)C(C3=CC=CC=C31)=O	5.65988	0.05356	1.8102	7.45173	0.09082	0.92388	7.12587	0.0732	1.8647	5.18459	0.01516	4.09479	7.15988	0.05907	2.91406	5.63955	0.04258	2.57887	4.9725	0.01654	3.78438	10.5005	0.0708	5.41175	8.60731	0.05434	4.702	8.59671	0.04772	5.16722	8.78118	0.05336	4.94576	5.27735	0.02333	3.60032	0	0	0	7.14245	0.05658	3.07593	5.61596	0.03889	2.82053
Fluvastatin	O=C(O)C[C@H](O)C[C@H](O)/C=C/C(N1C(C)C)=C(C2=CC=C(F)C=C2)C3=C1C=CC=C3	5.76718	0.03378	2.88248	7.99606	0.06314	2.60407	7.58998	0.06178	2.31491	0	0	0	7.67676	0.05335	3.12114	5.96909	0.03734	2.78023	5.16371	0.0231	3.19141	10.982	0.06199	5.68822	9.23056	0.05088	4.88552	9.09694	0.04365	5.36941	9.45629	0.05199	5.01705	5.00812	0.00877	4.25927	0	0	0	7.41951	0.04477	3.6016	5.7452	0.0302	3.16607
Fluvastatin (sodium)	O=C(O[Na])C[C@H](O)C[C@H](O)/C=C/C(N1C(C)C)=C(C2=CC=C(F)C=C2)C3=C1C=CC=C3	5.75978	0.03166	2.97766	8.06388	0.06059	2.73901	7.67959	0.05887	2.50578	0	0	0	7.70718	0.05104	3.22128	6.01319	0.03775	2.6952	5.16707	0.02538	2.9375	11.2516	0.06407	5.62069	9.33772	0.05122	4.83679	9.17648	0.04283	5.41233	9.61237	0.05187	5.05417	4.99241	0.01028	4.08912	0	0	0	7.40951	0.04223	3.69826	5.77733	0.02972	3.16538
Tepotinib	N#CC1=CC=CC(C(C=CC2=O)=NN2CC3=CC=CC(C4=NC=C(C=N4)OCC5CCN(CC5)C)=C3)=C1	7.0598	0.02486	3.59408	8.4657	0.02695	4.70971	7.66049	0.02527	4.13842	0	0	0	0	0	0	6.16189	0.01468	4.11557	5.08388	0.0049	4.40115	12.473	0.04007	6.88763	10.2362	0.03085	5.93646	10.004	0.02569	6.42276	10.3627	0.03172	5.94064	0	0	0	0	0	0	0	0	0	0	0	0
Choline Fenofibrate	O=C(C1=CC=C(OC(C)(C([O-])=O)C)C=C1)C2=CC=C(Cl)C=C2.C[N+](C)(CCO)C	5.4792	0.05628	1.7322	7.19215	0.09824	0.65156	6.86455	0.07424	1.92164	6.94109	0.041	4.21121	7.00136	0.06253	2.83856	5.46361	0.04022	2.78605	4.89847	0.01644	3.80429	10.3118	0.07824	5.10258	8.46416	0.05802	4.60112	8.51028	0.05317	4.97013	8.59662	0.05762	4.76062	5.2706	0.02652	3.50473	8.17624	0.08111	2.776	6.96738	0.06345	2.74345	5.54222	0.04508	2.54099
Elvitegravir	O=C(O)C1=CN(C2=C(C1=O)C=C(C(OC)=C2)CC3=CC=CC(Cl)=C3F)[C@@H](C(C)C)CO	5.75984	0.03136	3.00986	8.01312	0.06075	2.68531	7.62677	0.05809	2.53205	0	0	0	7.78135	0.05598	2.87197	5.98809	0.03778	2.67505	5.17818	0.02791	2.73201	11.134	0.06194	5.70194	9.31682	0.05092	4.85081	9.16821	0.04253	5.43836	9.60187	0.05328	4.92956	5.01028	0.01006	4.12788	0	0	0	7.43126	0.04216	3.73354	5.80666	0.02788	3.36192
Levamlodipine	O=C(C1=C(COCCN)NC(C)=C(C(OC)=O)[C@@H]1C2=CC=CC=C2Cl)OCC	5.72794	0.05541	1.69317	7.50876	0.09089	0.8906	7.20186	0.07237	1.93203	5.20274	0.01659	3.99465	7.17307	0.0609	2.73863	5.67908	0.04293	2.55345	4.99366	0.01633	3.8049	10.483	0.0702	5.37397	8.62227	0.05388	4.69931	8.55948	0.04594	5.21422	8.8366	0.05361	4.93262	5.44122	0.02364	3.72006	0	0	0	7.1799	0.05527	3.15573	5.62888	0.0389	2.79636
Cariprazine	O=C(N[C@H]1CC[C@H](CCN2CCN(C3=CC=CC(Cl)=C3Cl)CC2)CC1)N(C)C	5.77251	0.03435	2.87205	7.958	0.06634	2.35666	7.56418	0.05959	2.53228	0	0	0	7.59911	0.05589	2.87973	5.89372	0.03731	2.74305	5.12694	0.02111	3.3443	11.1258	0.06561	5.58533	9.17778	0.0524	4.75276	8.97033	0.04237	5.39275	9.43097	0.05354	4.90965	4.99615	0.00945	4.19794	0	0	0	7.33988	0.0456	3.48953	5.76066	0.03109	3.13564
Cariprazine (hydrochloride)	O=C(N[C@H]1CC[C@H](CCN2CCN(C3=CC=CC(Cl)=C3Cl)CC2)CC1)N(C)C.[H]Cl	5.73338	0.03298	2.90655	7.96363	0.0601	2.81216	7.5716	0.06087	2.35427	0	0	0	7.69337	0.05608	2.88659	5.93485	0.03712	2.75308	5.16279	0.0224	3.24273	11.0266	0.06347	5.58624	9.16867	0.0508	4.81464	9.0578	0.04311	5.36266	9.50021	0.05523	4.76659	4.98732	0.00899	4.21685	0	0	0	7.46428	0.04505	3.60313	5.75071	0.02949	3.22332
Favipiravir	O=C(N)C1=NC(F)=CNC1=O	4.96128	0.03587	3.57038	6.55183	0.03409	5.22971	5.55481	0.06903	2.87778	6.45742	0.11799	1.88171	6.20557	0.04343	4.52144	4.72606	0.03233	3.47228	4.67801	0.01182	4.2197	8.55302	0.08924	5.0925	7.07132	0.06642	4.49631	7.58639	0.06447	5.08719	7.26436	0.06108	4.89643	5.75054	0.10619	1.63264	6.04851	0.09818	2.24134	5.66404	0.06247	3.2414	5.0056	0.04505	3.25857
Imeglimin	NC1=N[C@@H](C)N=C(N(C)C)N1	4.74256	0.03216	3.80552	7.02699	0.02947	6.16844	5.4016	0.05391	3.83096	5.57597	0.14172	1.44678	6.56372	0.02702	5.77657	4.53423	0.02747	3.7339	4.80693	0.01	4.51552	7.69291	0.09004	5.06951	6.42035	0.07039	4.36935	7.01692	0.06544	5.11019	6.7089	0.06217	4.89748	5.28505	0.08127	2.91699	5.48241	0.08172	3.10124	5.07344	0.05944	3.34154	4.78465	0.03433	3.78444
Imeglimin (hydrochloride)	[H]Cl.NC1=N[C@@H](C)N=C(N(C)C)N1	4.82667	0.0318	3.75416	6.4056	0.03953	5.07237	5.32457	0.06476	3.1403	6.17619	0.14042	1.44027	6.42382	0.03941	5.09461	4.56688	0.03242	3.47344	4.85963	0.0089	4.55933	8.12282	0.09122	5.04631	6.73221	0.0691	4.40156	7.29249	0.06708	5.03006	6.96986	0.06173	4.88855	5.62881	0.0937	2.46861	5.70531	0.09244	2.5877	5.4225	0.0587	3.4429	4.76226	0.03847	3.46471
Mirabegron	O=C(NC1=CC=C(CCNC[C@H](O)C2=CC=CC=C2)C=C1)CC3=CSC(N)=N3	5.80703	0.02824	3.22766	8.15032	0.05423	3.19668	7.76377	0.05721	2.53737	0	0	0	7.92945	0.0526	3.1246	6.10064	0.03723	2.69938	5.15975	0.0262	2.76715	11.1024	0.05559	6.02458	9.37333	0.0481	4.97951	9.19844	0.04018	5.52815	9.71518	0.05135	5.02468	5.01812	0.00788	4.29802	0	0	0	7.62543	0.04385	3.61974	5.79123	0.0259	3.42515
Riociguat	FC1=CC=CC=C1CN2C3=NC=CC=C3C(C4=NC(N)=C(C(N)=N4)N(C)C(OC)=O)=N2	6.57463	0.02587	3.39435	7.67947	0.02051	5.15881	7.38476	0.02393	4.44262	0	0	0	0	0	0	6.04365	0.01694	3.96165	4.9938	0.00538	4.33212	11.5856	0.03946	6.73478	9.53781	0.02968	5.8895	9.84556	0.02941	6.23041	10.1167	0.03419	5.9141	0	0	0	0	0	0	0	0	0	7.36279	0.03902	2.56568
Dextromilnacipran	O=C([C@@]1(C2=CC=CC=C2)[C@@H](CN)C1)N(CC)CC	5.16805	0.05677	2.01714	6.61294	0.09284	1.45997	6.33195	0.07902	1.94606	6.963	0.05505	3.90769	6.6878	0.07086	2.75468	5.20108	0.03575	3.21668	4.85196	0.01364	4.09501	9.70619	0.08243	5.13095	7.97788	0.0612	4.58126	8.20718	0.05657	5.06743	8.09745	0.05815	4.86973	6.16307	0.1043	0.37414	7.18835	0.0856	2.43743	6.56987	0.07652	2.32263	5.3542	0.05248	2.44139
Palovarotene	O=C(O)C1=CC=C(/C=C/C2=C(CN3N=CC=C3)C=C4C(C)(C)CCC(C)(C)C4=C2)C=C1	5.99103	0.02295	3.55684	7.97117	0.02731	5.075	8.15631	0.04806	3.05938	0	0	0	7.94521	0.03701	4.02	6.24613	0.03143	2.91266	5.13183	0.01227	3.83045	11.4693	0.04808	6.37002	9.85449	0.04364	5.22616	9.68993	0.03923	5.52893	10.4195	0.05175	4.93133	5.20568	0.00913	4.23776	0	0	0	7.72053	0.03476	4.03408	6.49223	0.03226	3.07092
Tasimelteon	[H][C@]1(C2=C3C(OCC3)=CC=C2)[C@@](CNC(CC)=O)([H])C1	5.13161	0.05018	2.41813	6.54713	0.08933	1.71637	6.27465	0.07254	2.35198	6.88785	0.05456	3.93753	6.63736	0.06737	2.994	5.19192	0.03568	3.26217	4.86053	0.012	4.21159	9.59248	0.08228	5.14268	7.91733	0.06241	4.54217	8.12757	0.05837	4.97106	8.04401	0.06005	4.79638	6.0536	0.10891	0.16416	7.10607	0.09128	2.17009	6.47809	0.0754	2.40053	5.34214	0.05233	2.51236
Tecovirimat	O=C(NN(C([C@]1([H])[C@@]2([H])[C@@](C3)([H])[C@@]3([H])[C@@](C=C2)([H])[C@]41[H])=O)C4=O)C5=CC=C(C(F)(F)F)C=C5	5.27857	0.0583	1.86228	6.75068	0.09721	1.05412	6.50045	0.07699	1.98878	6.92625	0.04808	4.10859	6.74067	0.07438	2.38153	5.28963	0.03687	3.12876	4.84347	0.01444	3.99711	9.86113	0.07879	5.24404	8.09108	0.06057	4.54251	8.24525	0.0555	4.99286	8.23289	0.05719	4.88158	5.51859	0.05139	2.50677	7.53323	0.0847	2.56983	6.74792	0.07603	2.29212	5.47558	0.05546	2.22741
Tecovirimat (monohydrate)	O=C(NN(C([C@]1([H])[C@@]2([H])[C@@](C3)([H])[C@@]3([H])[C@@](C=C2)([H])[C@]41[H])=O)C4=O)C5=CC=C(C(F)(F)F)C=C5.O	5.27331	0.06185	1.67933	6.73067	0.09794	1.04011	6.44822	0.07911	1.85184	6.87485	0.04674	4.15896	6.75662	0.07516	2.3895	5.26329	0.0367	3.13107	4.83545	0.01382	4.03253	9.83663	0.07959	5.21206	8.09129	0.06037	4.58419	8.27178	0.05653	4.9869	8.201	0.05742	4.86463	5.5204	0.04744	2.76396	7.26935	0.08484	2.34007	6.72155	0.07521	2.35148	5.41851	0.05216	2.38755
Teneligliptin	O=C([C@H]1NC[C@@H](N2CCN(C3=CC(C)=NN3C4=CC=CC=C4)CC2)C1)N5CSCC5	5.86097	0.0251	3.36659	8.22999	0.043	3.95564	7.94116	0.04896	3.07473	0	0	0	7.76206	0.038	3.98506	6.05478	0.0316	2.91372	5.22694	0.02001	3.23832	11.3424	0.0518	6.19404	9.49062	0.04328	5.18932	9.65059	0.04086	5.58929	10.2209	0.05173	5.07963	5.07127	0.00974	4.10359	0	0	0	7.26891	0.0312	4.16831	6.02514	0.0278	3.26184
Teneligliptin (hydrobromide hydrate)	O=C([C@H]1NC[C@@H](N2CCN(C3=CC(C)=NN3C4=CC=CC=C4)CC2)C1)N5CSCC5.[x H2O].[5/2 HBr]	6.00021	0.02412	3.4351	7.73963	0.02997	4.55184	8.12728	0.04897	2.91819	0	0	0	7.87181	0.03794	3.83657	6.2622	0.03291	2.76168	5.14126	0.01187	3.87832	11.5947	0.04947	6.3327	9.84297	0.04267	5.30487	9.75388	0.03717	5.80001	10.1842	0.04661	5.22699	5.2025	0.01023	4.11484	0	0	0	7.7825	0.03806	3.73456	6.59346	0.02829	3.58497
Amenamevir	O=C(C(CC1)CCS1(=O)=O)N(C2=C(C)C=CC=C2C)CC(NC3=CC=C(C4=NOC=N4)C=C3)=O	5.98984	0.02372	3.46191	7.55495	0.02363	5.03615	8.21351	0.04623	3.28633	0	0	0	7.96696	0.03874	3.83802	6.27157	0.03225	2.83421	5.12856	0.01203	3.84685	11.5081	0.04901	6.2853	9.85337	0.04462	5.09809	9.74041	0.03984	5.49429	10.2455	0.0478	5.15193	5.19991	0.00674	4.48179	0	0	0	7.80348	0.03445	4.13262	6.50964	0.0317	3.13099
Delafloxacin	O=C(C1=CN(C2=NC(N)=C(F)C=C2F)C3=C(C=C(F)C(N4CC(O)C4)=C3Cl)C1=O)O	5.82645	0.02426	3.41554	8.24321	0.04614	3.65856	8.00601	0.05103	2.93551	0	0	0	7.72953	0.03875	3.8792	6.08908	0.03172	2.93753	5.22855	0.02097	3.14447	11.2051	0.04775	6.45987	9.54285	0.0442	5.15074	9.47449	0.03873	5.62551	10.118	0.05036	5.11364	5.07438	0.01002	4.07864	0	0	0	7.56999	0.03678	3.91506	5.93845	0.02504	3.45026
Laninamivir	OC[C@@H](O)[C@H]([C@@]1([H])[C@@H]([C@H](C=C(C(O)=O)O1)NC(N)=N)NC(C)=O)OC	4.98067	0.04089	3.21034	6.01824	0.06823	3.06454	5.80521	0.06755	2.88073	6.41092	0.06754	3.48724	6.17003	0.057	3.70263	4.89511	0.03233	3.49571	4.73049	0.01174	4.22229	8.92503	0.09024	5.01938	7.36274	0.06654	4.48237	7.82381	0.06374	5.06442	7.52621	0.06192	4.84549	5.89529	0.13388	0.09945	6.49934	0.10084	2.13396	5.84878	0.06992	2.82207	5.11063	0.04591	3.12307
Laninamivir octanoate	CC(N[C@H]1[C@](OC(C(O)=O)=C[C@@H]1NC(N)=N)([H])[C@H](OC)[C@H](O)COC(CCCCCCC)=O)=O	5.2022	0.05453	2.175	6.62877	0.08904	1.68574	6.33892	0.07489	2.18138	7.01371	0.05794	3.79691	6.66993	0.07009	2.7785	5.19915	0.03697	3.14669	4.85188	0.01259	4.15294	9.69998	0.08181	5.15818	7.99993	0.06246	4.53333	8.14935	0.05625	5.02763	8.08401	0.05771	4.88031	6.26612	0.10521	0.42499	7.10734	0.08281	2.50987	6.57453	0.0782	2.23323	5.37646	0.05257	2.45786
Ataluren	O=C(C1=CC=CC(C2=NOC(C3=CC=CC=C3F)=N2)=C1)O	5.71628	0.03421	2.85349	7.95226	0.06861	2.20993	7.49275	0.06264	2.25042	0	0	0	7.57892	0.05497	2.97859	5.89294	0.03694	2.80123	5.1351	0.02206	3.2887	11.0027	0.06459	5.59686	9.04967	0.05121	4.76364	8.92347	0.04255	5.36239	9.38205	0.05466	4.80795	4.97916	0.01038	4.11038	0	0	0	7.40104	0.04734	3.43892	5.77157	0.0322	3.07649
Givinostat	O=C(OCC1=CC=C2C=C(CN(CC)CC)C=CC2=C1)NC3=CC=C(C(NO)=O)C=C3	6.25238	0.02406	3.46101	7.48074	0.02099	5.04557	7.03761	0.02256	4.41941	0	0	0	6.93114	0.01124	5.62674	5.84816	0.01741	3.82745	4.98201	0.0059	4.29704	11.4217	0.03977	6.80645	9.47564	0.03184	5.78054	9.5139	0.02844	6.21317	9.87462	0.03421	5.90512	0	0	0	0	0	0	0	0	0	7.1343	0.03266	3.34399
Givinostat (hydrochloride)	O=C(OCC1=CC=C2C=C(CN(CC)CC)C=CC2=C1)NC3=CC=C(C(NO)=O)C=C3.[H]Cl	6.34694	0.02368	3.56914	7.75954	0.01901	5.5291	6.86776	0.02213	4.27139	0	0	0	0	0	0	5.86853	0.01627	3.96025	4.96898	0.00637	4.22189	11.4313	0.03892	6.86503	9.29582	0.02916	5.87512	9.47102	0.02913	6.05334	9.81061	0.03279	5.96377	0	0	0	0	0	0	0	0	0	7.28589	0.03245	3.479
Givinostat (hydrochloride monohydrate)	O=C(OCC1=CC=C2C=C(CN(CC)CC)C=CC2=C1)NC3=CC=C(C(NO)=O)C=C3.[H]Cl.O	6.38889	0.02561	3.39681	7.60741	0.02035	5.22974	7.28035	0.02257	4.64398	0	0	0	0	0	0	5.91781	0.0175	3.8738	4.97319	0.00639	4.22714	11.4563	0.0399	6.79499	9.44498	0.03202	5.70461	9.41792	0.02846	6.09341	9.80234	0.0328	5.97068	0	0	0	0	0	0	0	0	0	7.00462	0.0329	3.16124
Tafamidis	O=C(C1=CC=C2N=C(C3=CC(Cl)=CC(Cl)=C3)OC2=C1)O	5.75194	0.04033	2.53466	7.85364	0.0734	1.99874	7.40636	0.06624	2.12241	0	0	0	7.48294	0.0568	2.95233	5.75067	0.0367	2.82347	5.08942	0.01915	3.56264	10.6642	0.06431	5.5344	8.8739	0.05056	4.84341	8.79126	0.04406	5.27646	9.08967	0.05069	5.04654	4.94866	0.00896	4.23384	0	0	0	7.34395	0.05105	3.272	5.78186	0.03543	2.95558
Tedizolid	O=C1O[C@@H](CO)CN1C2=CC=C(C3=CC=C(C4=NN(C)N=N4)N=C3)C(F)=C2	5.76304	0.04524	2.21514	7.7734	0.07713	1.7247	7.38957	0.07164	1.77158	0	0	0	7.36841	0.05863	2.77048	5.72723	0.03602	2.90234	5.05874	0.01788	3.65872	10.8609	0.06912	5.44073	8.8789	0.0519	4.8092	8.79825	0.04544	5.23505	9.07335	0.05238	4.96544	5.51923	0.02396	3.64047	0	0	0	7.43203	0.05413	3.18716	5.71249	0.03594	2.8938
Tedizolid (phosphate)	O=C1O[C@@H](COP(O)(O)=O)CN1C2=CC=C(C3=CC=C(C4=NN(C)N=N4)N=C3)C(F)=C2	5.72365	0.04112	2.44877	7.75636	0.07671	1.64767	7.41438	0.06811	1.99051	0	0	0	7.47331	0.0593	2.75107	5.77422	0.03709	2.82035	5.0859	0.01852	3.61091	10.732	0.06226	5.77393	8.82644	0.05015	4.83325	8.74999	0.04505	5.16216	9.07355	0.05064	5.0428	4.94825	0.01016	4.13926	0	0	0	7.32624	0.05108	3.25836	5.72326	0.0355	2.89636
Selexipag	O=C(NS(=O)(C)=O)COCCCCN(C1=NC(C2=CC=CC=C2)=C(C3=CC=CC=C3)N=C1)C(C)C	6.12048	0.02315	3.53298	7.58897	0.02437	4.86512	7.62866	0.03667	3.52907	0	0	0	8.14094	0.03398	4.34266	5.82335	0.01622	4.00984	5.09797	0.00931	4.05724	11.4458	0.04439	6.48387	9.75777	0.03731	5.58718	9.52555	0.03138	6.01809	10.223	0.04357	5.36737	0	0	0	0	0	0	0	0	0	6.70455	0.03245	3.07707
Tideglusib	O=C(N(SC1=O)C2=C3C=CC=CC3=CC=C2)N1CC4=CC=CC=C4	5.8275	0.0305	3.05631	8.08547	0.05761	2.85188	7.78086	0.05512	2.77312	0	0	0	7.78535	0.05096	3.156	6.06678	0.03622	2.77649	5.20076	0.03418	2.09844	11.2861	0.0621	5.64447	9.44415	0.05062	4.84564	9.25812	0.04165	5.47467	9.7723	0.05291	4.96611	4.99496	0.0084	4.23151	0	0	0	7.57479	0.04341	3.63158	5.75554	0.02369	3.60329
Topiroxostat	N#CC1=NC=CC(C2=NNC(C3=CC=NC=C3)=N2)=C1	5.7358	0.04096	2.47023	7.79944	0.07382	1.91416	7.40152	0.06666	2.08658	0	0	0	7.44553	0.05757	2.85588	5.7622	0.03641	2.85946	5.07619	0.01838	3.61216	10.7304	0.06351	5.66667	8.87061	0.05111	4.7955	8.79646	0.04371	5.31139	9.07756	0.05069	5.03618	4.96707	0.00834	4.30233	0	0	0	7.33933	0.05151	3.23243	5.75482	0.03547	2.92686
Anagliptin	O=C(C1=CN2C(N=C1)=CC(C)=N2)NCC(C)(NCC(N3[C@H](C#N)CCC3)=O)C	5.75139	0.0293	3.14693	8.09231	0.05599	3.11509	7.7491	0.05694	2.68771	0	0	0	7.80931	0.05301	3.09764	6.00156	0.03589	2.81139	5.18544	0.02673	2.8108	11.0605	0.05708	5.98672	9.33193	0.05002	4.88598	9.10791	0.04205	5.36974	9.66323	0.05253	4.99371	5.05182	0.00907	4.24564	0	0	0	7.45779	0.0427	3.66206	5.7963	0.02505	3.56955
Avibactam (free acid)	O=S(ON1[C@]2([H])CC[C@@H](C(N)=O)[N@@](C2)C1=O)(O)=O	4.78026	0.03374	3.75984	6.25935	0.04118	5.01391	5.17959	0.05884	3.39982	5.75127	0.1409	1.48974	6.54724	0.02925	5.66247	4.40917	0.03158	3.45388	4.81273	0.01029	4.50157	7.78627	0.0914	5.02168	6.50435	0.0706	4.36954	7.08631	0.06499	5.12068	6.76825	0.06152	4.90811	5.44445	0.08204	2.96314	5.57673	0.08122	3.12013	5.20329	0.05763	3.46011	4.71635	0.03576	3.63463
Avibactam (sodium)	O=S(ON1[C@]2([H])CC[C@@H](C(N)=O)[N@@](C2)C1=O)(O[Na])=O	4.834	0.03234	3.78472	6.22835	0.04323	4.82566	5.32328	0.05258	3.6171	6.0381	0.13573	1.63391	6.36303	0.03766	5.14102	4.60303	0.02909	3.65925	4.84959	0.00953	4.54037	7.991	0.09095	5.03978	6.6539	0.07023	4.37508	7.20647	0.06619	5.05863	6.9157	0.06141	4.92308	5.48599	0.09717	2.33308	5.63378	0.0894	2.73298	5.34631	0.05792	3.46688	4.74986	0.03628	3.57268
Avibactam (sodium hydrate)	O=S(ON1[C@]2([H])CC[C@@H](C(N)=O)[N@@](C2)C1=O)(O[Na])=O.O	4.77166	0.03143	3.76761	6.22759	0.03667	5.05617	5.35502	0.0595	3.45415	5.96494	0.14104	1.45909	6.35865	0.03635	5.1972	4.4532	0.03137	3.45093	4.83177	0.00943	4.5306	7.95115	0.08996	5.07695	6.636	0.06987	4.4039	7.2183	0.06547	5.12754	6.88364	0.06124	4.92717	5.49592	0.09484	2.47104	5.5829	0.08633	2.82486	5.332	0.05895	3.44868	4.74264	0.03953	3.4797
Suzetrigine	NC(C1=CC(NC([C@H]2[C@H](C3=C(C(F)=C(C=C3)F)OC)[C@@H]([C@@](C)(O2)C(F)(F)F)C)=O)=CC=N1)=O	5.53016	0.05539	1.77562	7.22806	0.09633	0.69832	6.93389	0.07389	1.92539	6.92557	0.03873	4.30002	7.04381	0.06354	2.73642	5.52484	0.04167	2.70007	4.90193	0.01667	3.77252	10.3491	0.07841	5.03584	8.47153	0.05743	4.57891	8.52	0.05205	4.99175	8.60372	0.05452	4.90778	5.33927	0.02679	3.5232	0	0	0	6.97871	0.06163	2.80101	5.5442	0.04208	2.69168
Eliglustat	CCCCCCCC(N[C@H](CN1CCCC1)[C@@H](C2=CC=C(OCCO3)C3=C2)O)=O	5.78453	0.04733	2.11273	7.69117	0.08065	1.43463	7.34604	0.06906	1.98804	0	0	0	7.37675	0.05695	2.95867	5.69521	0.03737	2.79594	5.05016	0.0178	3.66959	10.6627	0.06573	5.56312	8.83846	0.05364	4.67673	8.71099	0.04363	5.32613	9.07243	0.05252	4.99794	5.29683	0.0188	3.83847	0	0	0	7.38007	0.05579	3.05155	5.72374	0.03691	2.86039
Ipragliflozin	FC1=CC=C([C@H]2[C@H](O)[C@@H](O)[C@H](O)[C@@H](CO)O2)C=C1CC3=CC(C=CC=C4)=C4S3	5.60265	0.05769	1.64847	7.2819	0.09626	0.6841	6.99718	0.07366	1.94817	7.04038	0.0392	4.35365	7.07758	0.06051	2.93003	5.53471	0.0416	2.68321	4.91271	0.01624	3.79979	10.3676	0.07395	5.299	8.50163	0.05608	4.65789	8.54629	0.05043	5.08946	8.63052	0.05388	4.93891	5.37698	0.02929	3.36951	0	0	0	7.04775	0.06196	2.80115	5.56385	0.04295	2.61984
Fabomotizole	CCOC1=CC=C2C(N=C(SCCN3CCOCC3)N2)=C1	5.74506	0.04445	2.26636	7.72695	0.077	1.701	7.38368	0.06923	1.96516	0	0	0	7.40693	0.05927	2.7708	5.72826	0.03779	2.77089	5.05628	0.01835	3.61983	10.7399	0.0669	5.50372	8.89238	0.05171	4.84501	8.75677	0.04676	5.09728	9.11476	0.05451	4.8483	5.56009	0.02425	3.66249	0	0	0	7.41393	0.05502	3.10771	5.68717	0.03627	2.84863
Fabomotizole (hydrochloride)	CCOC1=CC=C2C(N=C(SCCN3CCOCC3)N2)=C1.Cl	5.75572	0.04294	2.36422	7.75477	0.0769	1.68037	7.39068	0.07009	1.85413	0	0	0	7.44943	0.0564	2.99436	5.74255	0.03646	2.86233	5.06676	0.01882	3.58206	10.6962	0.06443	5.60722	8.83299	0.05087	4.81729	8.78179	0.043	5.3854	9.02218	0.05097	4.99812	4.8949	0.01115	4.01386	0	0	0	7.36128	0.05324	3.15558	5.74894	0.03646	2.86903
Opicapone	CC1=[N+]([O-])C(Cl)=C(C2=NOC(C3=CC([N+]([O-])=O)=C(O)C(O)=C3)=N2)C(C)=C1Cl	5.78464	0.04874	1.98487	7.72764	0.07858	1.60221	7.38518	0.06822	2.06734	0	0	0	7.37948	0.05875	2.79926	5.73675	0.03751	2.81272	5.05109	0.01784	3.66108	10.7501	0.06813	5.43892	8.86534	0.05213	4.80389	8.73226	0.04553	5.18312	9.04053	0.05231	4.96245	5.52783	0.02319	3.7199	0	0	0	7.41309	0.05383	3.21687	5.76365	0.03947	2.68647
Umifenovir	O=C(C1=C(CSC2=CC=CC=C2)N(C)C3=C1C(CN(C)C)=C(O)C(Br)=C3)OCC	5.80092	0.0276	3.21517	8.18063	0.05006	3.49056	7.84158	0.05249	2.92378	0	0	0	7.73213	0.04439	3.5733	6.11537	0.03676	2.67183	5.23638	0.03097	2.33503	11.2591	0.05645	5.97088	9.45083	0.04725	5.02392	9.31591	0.03982	5.58527	9.83659	0.05127	5.03351	5.03951	0.00815	4.27615	0	0	0	7.61406	0.04071	3.80018	5.90576	0.02597	3.47248
Uridine triacetate	O=C1NC(C=CN1[C@H]2[C@H](OC(C)=O)[C@H](OC(C)=O)[C@@H](COC(C)=O)O2)=O	5.24313	0.05756	1.95752	6.69964	0.09312	1.38366	6.41149	0.0761	2.06737	6.77904	0.04771	4.05562	6.66968	0.0729	2.50802	5.26981	0.03816	3.09171	4.80785	0.01537	3.93034	9.76221	0.07869	5.27009	8.04846	0.06091	4.57251	8.21956	0.05738	4.94414	8.15913	0.05807	4.84488	5.41511	0.04918	2.60752	7.34694	0.07989	2.78665	6.66128	0.07538	2.35831	5.42744	0.05385	2.35524
Azilsartan	O=C(C1=C2C(N=C(OCC)N2CC3=CC=C(C4=CC=CC=C4C(N5)=NOC5=O)C=C3)=CC=C1)O	6.27647	0.02218	3.60278	8.11543	0.02576	5.01052	7.30989	0.02488	4.31086	0	0	0	0	0	0	5.85839	0.0155	3.98942	5.01893	0.00648	4.2375	11.2698	0.03757	6.74084	9.64063	0.03301	5.66122	9.55829	0.0286	6.11068	9.9832	0.03422	5.85824	0	0	0	0	0	0	0	0	0	7.3151	0.03569	3.01259
Lobeglitazone	O=C(SC1CC2=CC=C(C=C2)OCCN(C)C3=NC=NC(OC4=CC=C(C=C4)OC)=C3)NC1=O	6.37496	0.02354	3.59605	7.63736	0.02311	4.90899	6.83568	0.02094	4.36364	0	0	0	0	0	0	5.84194	0.01494	4.0778	4.98482	0.0062	4.25316	11.6288	0.03895	7.02945	9.34117	0.02888	5.93161	9.68355	0.03007	6.1331	9.93433	0.03542	5.75229	0	0	0	0	0	0	0	0	0	7.22784	0.03717	2.8397
Migalastat (hydrochloride)	O[C@H]1[C@@H](CO)NC[C@H](O)[C@H]1O.Cl	4.6247	0.03189	4.08296	0	0	0	5.0281	0.0465	4.23816	0	0	0	0	0	0	6.41884	0.01233	6.20933	0	0	0	6.46826	0.09629	4.83245	5.47108	0.07433	4.20829	6.12628	0.07166	4.90876	5.96827	0.06296	4.89868	4.875	0.05596	3.92429	5.30918	0.05313	4.4066	4.49372	0.05403	3.57574	4.78613	0.03323	4.22163
Darinaparsin	O=C(NCC(O)=O)[C@H](CS[As](C)C)NC(CC[C@H](N)C(O)=O)=O	4.81446	0.02861	3.97563	5.99251	0.041	4.79036	5.34552	0.05035	3.86924	5.60208	0.14246	1.42522	6.59187	0.02915	5.73717	4.47876	0.03072	3.57796	4.81386	0.00916	4.54524	7.70478	0.0916	5.01908	6.4363	0.06939	4.40163	7.02681	0.06513	5.11707	6.72077	0.06027	4.95371	5.31543	0.08176	2.91809	5.48794	0.08176	3.09066	5.09114	0.05877	3.36791	4.8133	0.03187	3.87878
Amifampridine	NC1=C(N)C=CN=C1	4.86334	0.03275	3.74127	6.07983	0.03885	4.74882	5.37459	0.05799	3.38779	6.23094	0.13353	1.65603	6.51868	0.03344	5.37307	4.55455	0.0317	3.46834	4.85458	0.00917	4.54041	8.15841	0.09126	5.03171	6.78194	0.07	4.3836	7.32721	0.06551	5.08267	6.99203	0.06233	4.85642	5.61987	0.10703	1.95294	5.77657	0.09347	2.57439	5.42852	0.05877	3.41509	4.80512	0.04175	3.37491
Ozenoxacin	O=C(C1=CN(C2CC2)C3=C(C=CC(C4=CC(C)=C(NC)N=C4)=C3C)C1=O)O	5.76533	0.02668	3.29687	8.18969	0.05414	3.1798	7.8098	0.05543	2.68048	0	0	0	7.99749	0.05464	2.94116	6.15509	0.03704	2.72725	5.19953	0.02977	2.44516	11.2151	0.05657	5.98086	9.29583	0.04516	5.12209	9.32579	0.04231	5.41081	9.80841	0.0515	5.04275	5.03133	0.00742	4.34459	0	0	0	7.6422	0.04222	3.73558	5.70195	0.02313	3.56211
Ulipristal	CN(C)C1=CC=C([C@]2([H])C([C@]3([H])[C@@](CC[C@]4(O)C(C)=O)([H])[C@]4(C)C2)=C(CC5)C(CC3)=CC5=O)C=C1	5.72869	0.0525	1.92452	7.50191	0.0877	1.14703	7.17616	0.07677	1.61351	5.21886	0.01532	4.10845	7.18924	0.06038	2.81414	5.63388	0.04416	2.4338	4.99278	0.01658	3.79168	10.5656	0.07303	5.27399	8.59774	0.05294	4.76163	8.53801	0.04668	5.15512	8.82359	0.05454	4.87287	5.2721	0.02286	3.61567	0	0	0	7.13129	0.05717	2.98889	5.63036	0.03957	2.76294
Sildenafil	O=C1C(N(C)N=C2CCC)=C2N=C(C3=CC(S(=O)(N4CCN(C)CC4)=O)=CC=C3OCC)N1	6.10885	0.02378	3.4815	7.40112	0.01827	5.38328	7.76586	0.0393	3.42429	0	0	0	8.05555	0.03674	3.99677	5.7278	0.01743	3.80258	5.06991	0.00913	4.06099	11.5365	0.04771	6.26614	10.1663	0.04365	5.34491	9.64296	0.03475	5.80482	10.7242	0.05084	5.10843	0	0	0	0	0	0	0	0	0	6.67023	0.03036	3.31683
Naproxen	C[C@H](C(O)=O)C1=CC2=CC=C(OC)C=C2C=C1	5.17778	0.05364	2.28738	6.54198	0.08886	1.75399	6.25378	0.07589	2.16472	6.90663	0.05781	3.79155	6.64235	0.06584	3.09475	5.19541	0.03589	3.26152	4.85425	0.01173	4.22232	9.63456	0.08504	5.05228	7.90228	0.06251	4.53391	8.10833	0.05772	4.99821	8.0267	0.0593	4.83229	5.98372	0.10151	0.51401	7.10696	0.09057	2.2267	6.47669	0.0771	2.3224	5.33398	0.05559	2.33846
Naproxen (sodium)	C[C@H](C(O[Na])=O)C1=CC2=CC=C(OC)C=C2C=C1	5.16547	0.05371	2.31973	6.49416	0.09007	1.72218	6.25233	0.07465	2.29737	6.83294	0.05276	4.0377	6.59265	0.06744	3.01976	5.1527	0.03595	3.24774	4.84276	0.01185	4.21471	9.55999	0.08395	5.1123	7.861	0.06326	4.50906	8.08333	0.0574	5.04236	7.97839	0.06041	4.77786	5.93062	0.09706	0.78812	6.98777	0.08833	2.30793	6.43031	0.07789	2.30359	5.32629	0.05171	2.58682
l-Naproxen	COC1=CC=C2C(C=CC([C@H](C(O)=O)C)=C2)=C1	5.27901	0.05665	1.91914	6.78747	0.09471	1.17032	6.52409	0.07667	1.97727	6.87696	0.04594	4.15222	6.81352	0.07381	2.43592	5.2846	0.03801	3.03051	4.85504	0.01432	4.00582	9.8551	0.07733	5.26873	8.14303	0.06143	4.49969	8.31287	0.0561	4.98724	8.25383	0.05695	4.87599	5.56035	0.04662	2.79519	7.5013	0.07944	2.78973	6.73945	0.0744	2.32684	5.47001	0.05358	2.29219
Diclofenac	O=C(O)CC1=CC=CC=C1NC2=C(Cl)C=CC=C2Cl	5.68252	0.0528	1.85703	7.50215	0.08583	1.28349	7.1753	0.0742	1.79898	5.20748	0.01422	4.17725	7.16353	0.05946	2.85535	5.67168	0.04395	2.48722	4.98834	0.01652	3.79155	10.4929	0.07093	5.35368	8.63497	0.0544	4.69336	8.59491	0.04806	5.11318	8.82072	0.05393	4.91476	5.22915	0.02179	3.65028	0	0	0	7.12599	0.05595	3.07243	5.63489	0.03895	2.81315
Diclofenac (diethylamine)	O=C(O)CC1=CC=CC=C1NC2=C(Cl)C=CC=C2Cl.CCNCC	5.76011	0.03523	2.79406	7.97991	0.06775	2.27588	7.51706	0.06108	2.37503	0	0	0	7.62991	0.05395	3.08784	5.91013	0.03668	2.82175	5.14632	0.02324	3.1898	11.0161	0.06448	5.58775	9.17571	0.05191	4.80563	9.02531	0.04486	5.24875	9.39503	0.05194	5.02212	4.97925	0.01024	4.11706	0	0	0	7.39549	0.04709	3.43106	5.76608	0.03216	3.05857
Diclofenac (Sodium)	O=C(O[Na])CC1=CC=CC=C1NC2=C(Cl)C=CC=C2Cl	5.825	0.05458	1.69063	7.63372	0.08188	1.43116	7.34737	0.07284	1.82955	0	0	0	7.28	0.05964	2.76235	5.6898	0.03955	2.69377	5.01177	0.01774	3.66772	10.5879	0.06771	5.45906	8.75974	0.05257	4.77758	8.6555	0.04544	5.21874	8.9733	0.05355	4.91692	5.48426	0.02213	3.80769	0	0	0	7.30428	0.05519	3.12374	5.68125	0.03734	2.85254
Diclofenac (potassium)	O=C(O[K])CC1=CC=CC=C1NC2=C(Cl)C=CC=C2Cl	5.69121	0.05301	1.94142	7.36794	0.09237	0.83311	7.09365	0.07403	1.85635	7.19718	0.04345	4.12314	7.12276	0.05818	3.00687	5.60641	0.04328	2.54466	4.95517	0.01652	3.78621	10.4033	0.07224	5.29251	8.54239	0.05473	4.6708	8.52237	0.04757	5.1568	8.75748	0.05393	4.94341	5.22946	0.02016	3.80338	0	0	0	7.11509	0.05895	2.94476	5.58286	0.03903	2.82184
L-Theanine	OC([C@@H](N)CCC(NCC)=O)=O	4.80257	0.02236	4.36523	0	0	0	6.27711	0.02718	5.74557	4.3208	0.13165	1.74618	0	0	0	0	0	0	0	0	0	6.75577	0.09261	4.9445	5.67648	0.07291	4.25062	6.30568	0.07021	4.93262	6.12472	0.06344	4.88402	4.9511	0.06574	3.66532	5.22881	0.05857	4.08324	4.51841	0.05581	3.42699	4.7155	0.02976	4.13349
Sinomenine	OC(C1=C2C[C@@]3([H])[C@](C=C4OC)([H])[C@@]1(CCN3C)CC4=O)=C(C=C2)OC	5.41046	0.05612	1.79685	7.06963	0.09799	0.76035	6.7781	0.07605	1.88138	6.851	0.03943	4.31235	6.96018	0.06383	2.85064	5.40747	0.04017	2.82082	4.86061	0.01616	3.82068	10.2144	0.07786	5.2012	8.37087	0.05933	4.55154	8.46423	0.05557	4.886	8.48718	0.05621	4.86786	5.67558	0.04435	2.81996	8.20213	0.09316	2.20371	6.91936	0.06985	2.42219	5.67023	0.05517	2.11801
Sinomenine hydrochloride	OC(C1=C2C[C@@]3([H])[C@](C=C4OC)([H])[C@@]1(CCN3C)CC4=O)=C(C=C2)OC.Cl	5.47065	0.05774	1.71077	7.11341	0.09722	0.78335	6.78887	0.07448	1.93938	6.87913	0.03949	4.30766	6.98156	0.06322	2.86511	5.44795	0.04132	2.75721	4.86537	0.01599	3.82484	10.2515	0.07876	5.12336	8.37794	0.05761	4.62702	8.5214	0.05401	5.00466	8.49883	0.05534	4.89768	5.4485	0.03347	3.26897	8.0682	0.0869	2.40971	6.95437	0.06754	2.55663	5.49805	0.04369	2.6535
Staurosporine	O=C(NC1)C2=C1C3=C(C4=C2C5=C(C=CC=C5)N4[C@H]6C[C@@H](NC)[C@@H](OC)[C@]7(C)O6)N7C8=CC=CC=C83	6.46155	0.02571	3.45417	7.60034	0.02124	5.11544	7.0036	0.01958	4.71342	0	0	0	0	0	0	5.90939	0.01649	3.981	4.97315	0.00629	4.23687	11.6105	0.04461	6.39186	9.55764	0.03262	5.7419	9.35456	0.02778	6.10477	10.1011	0.03679	5.79733	0	0	0	0	0	0	0	0	0	7.16088	0.03173	3.44875
Icotinib (Hydrochloride)	C#CC1=CC(NC2=C(C=C(OCCOCCOCCO3)C3=C4)C4=NC=N2)=CC=C1.[H]Cl	5.81318	0.0271	3.26032	8.27059	0.05692	2.9087	7.81535	0.05557	2.5807	0	0	0	7.76905	0.04511	3.51977	6.13521	0.03608	2.73575	5.26162	0.03125	2.31757	11.3082	0.05594	6.0383	9.42897	0.04645	5.05303	9.31203	0.04036	5.50982	9.88102	0.05177	5.00401	5.038	0.008	4.28472	0	0	0	7.7873	0.04581	3.47209	5.77823	0.02308	3.6042
Icotinib	C#CC1=CC(NC2=C(C=C(OCCOCCOCCO3)C3=C4)C4=NC=N2)=CC=C1	5.8138	0.02725	3.28155	8.25733	0.05432	3.20892	7.79349	0.05638	2.55348	0	0	0	8.01536	0.05219	3.16546	6.07487	0.03389	2.92495	5.20754	0.02826	2.58123	11.2321	0.05632	5.99773	9.42151	0.0471	5.04474	9.33909	0.04037	5.58743	9.76758	0.0513	4.99962	5.00267	0.00833	4.22833	0	0	0	7.56127	0.04116	3.7363	5.7522	0.02485	3.44236
Nirogacestat	FC1=C2C(CC[C@H](N[C@@H](CCC)C(NC3=CN(C(C)(C)CNCC(C)(C)C)C=N3)=O)C2)=CC(F)=C1	5.72301	0.0349	2.77112	7.95224	0.06723	2.26556	7.53848	0.06218	2.27922	0	0	0	7.64546	0.05652	2.86476	5.92323	0.0388	2.6418	5.13748	0.02225	3.25656	10.9698	0.06193	5.73182	9.17576	0.05249	4.73603	9.03332	0.04427	5.28872	9.37726	0.05228	4.95518	4.98965	0.00955	4.18208	0	0	0	7.37261	0.04483	3.58059	5.77951	0.03249	3.03162
Binimetinib	BrC1=CC=C(C(F)=C1)NC2=C(C3=C(C=C2C(NOCCO)=O)N(C=N3)C)F	5.57031	0.05556	1.76506	7.26314	0.09617	0.67388	6.99624	0.07476	1.87429	6.98855	0.03967	4.27063	7.07514	0.06013	2.9556	5.54245	0.04347	2.5643	4.91133	0.01599	3.81635	10.4004	0.07429	5.31247	8.49859	0.05696	4.59729	8.57114	0.05193	5.01343	8.62793	0.05413	4.91944	5.41701	0.02928	3.4109	0	0	0	7.04731	0.06193	2.80411	5.56328	0.04347	2.58496
Glibenclamide	ClC1=CC(C(NCCC2=CC=C(S(NC(NC3CCCCC3)=O)(=O)=O)C=C2)=O)=C(OC)C=C1	5.736	0.03625	2.71723	7.93274	0.06745	2.31539	7.46302	0.06224	2.27899	0	0	0	7.5957	0.05964	2.62844	5.89258	0.03661	2.84314	5.11534	0.02214	3.27286	11.0138	0.06563	5.55563	9.08154	0.05063	4.86506	9.00305	0.04304	5.42204	9.30036	0.0514	5.01916	4.97011	0.00987	4.14804	0	0	0	7.42931	0.04772	3.4551	5.73925	0.03072	3.18032
Repaglinide	CC(C)C[C@H](NC(CC1=CC(OCC)=C(C(O)=O)C=C1)=O)C2=CC=CC=C2N3CCCCC3	5.94831	0.02353	3.48336	7.59354	0.03014	4.4364	8.19015	0.04652	3.31781	0	0	0	7.97575	0.03857	3.93554	6.1748	0.02981	3.05251	5.09251	0.01153	3.88534	11.4377	0.0488	6.32604	9.72466	0.04261	5.26215	9.56245	0.03596	5.79637	10.0246	0.04502	5.30961	5.0533	0.00843	4.17072	0	0	0	7.65991	0.03141	4.36971	6.12835	0.02576	3.43038
Tenofovir alafenamide	NC1=NC=NC2=C1N=CN2C[C@@H](C)OC[P@](OC3=CC=CC=C3)(N[C@@H](C)C(OC(C)C)=O)=O	5.76688	0.02676	3.27016	8.17115	0.0538	3.14665	7.85378	0.05483	2.73288	0	0	0	7.75888	0.04593	3.46971	6.11096	0.03589	2.75872	5.23721	0.03014	2.42203	11.3102	0.0579	5.90299	9.35984	0.04513	5.14475	9.42232	0.04095	5.60491	9.80109	0.05025	5.10845	5.03026	0.01041	4.05808	0	0	0	7.56361	0.04037	3.7929	5.75077	0.02435	3.47659
c-Kit-IN-1	O=C(C1(CC1)C(NC2=CC=CC=C2)=O)NC3=CC(F)=C(OC4=CC=NC(C5=CN(C)N=C5)=C4)C=C3F	6.75838	0.0262	3.38385	8.19873	0.02227	5.33064	7.25947	0.01745	5.01289	0	0	0	0	0	0	5.91661	0.01346	4.1827	5.02219	0.00551	4.31211	11.7708	0.03893	6.75717	9.86972	0.02983	6.02858	10.0687	0.03079	6.10347	10.5964	0.03698	5.83437	0	0	0	0	0	0	0	0	0	7.64701	0.03461	3.18987
Alpelisib	CC(N=C(S1)NC(N2CCC[C@H]2C(N)=O)=O)=C1C3=CC(C(C)(C(F)(F)F)C)=NC=C3	5.72497	0.03802	2.61251	7.89295	0.07304	1.91349	7.52288	0.0654	2.16902	0	0	0	7.5	0.05744	2.79797	5.81474	0.03707	2.78034	5.08532	0.02361	3.1534	10.8869	0.06427	5.62517	9.0107	0.05066	4.86571	8.90063	0.04443	5.26313	9.20485	0.05112	5.01971	4.93978	0.0106	4.07214	0	0	0	7.37279	0.04797	3.44586	5.78976	0.03308	3.08174
Alpelisib (hydrochloride)	CC(N=C(S1)NC(N2CCC[C@H]2C(N)=O)=O)=C1C3=CC(C(C)(C(F)(F)F)C)=NC=C3.Cl	5.7167	0.0366	2.69378	7.91085	0.06931	2.18642	7.5045	0.06517	2.12246	0	0	0	7.56548	0.05534	2.99523	5.83073	0.03605	2.85298	5.09489	0.02185	3.29051	10.8645	0.06126	5.8051	9.06628	0.0513	4.82929	8.97837	0.04444	5.30826	9.2952	0.05201	5	4.94793	0.0107	4.06436	0	0	0	7.34489	0.04554	3.58404	5.7614	0.03499	2.87128
Lesinurad	BrC1=NN=C(SCC(O)=O)N1C2=C3C(C=CC=C3)=C(C4CC4)C=C2	5.76004	0.03714	2.66863	7.91626	0.06879	2.19024	7.50289	0.06218	2.32645	0	0	0	7.59935	0.05512	3.01122	5.88989	0.03618	2.87823	5.12397	0.02257	3.24499	10.9801	0.06421	5.63523	9.04531	0.04976	4.90273	8.9653	0.04503	5.21691	9.36276	0.0535	4.90942	4.93939	0.0106	4.0574	0	0	0	7.42582	0.04899	3.34743	5.79806	0.03421	2.94999
Lesinurad (sodium)	O=C(O[Na])CSC1=NN=C(Br)N1C2=C3C=CC=CC3=C(C4CC4)C=C2	5.74756	0.04104	2.47524	7.83139	0.07163	2.12008	7.44936	0.06843	1.99314	0	0	0	7.49813	0.05961	2.74541	5.77562	0.03703	2.82282	5.09839	0.01864	3.61246	10.7299	0.06462	5.57753	8.83543	0.05012	4.83869	8.81395	0.04408	5.29913	9.04407	0.05038	5.02697	4.93672	0.01013	4.12916	0	0	0	7.35524	0.05097	3.29088	5.7841	0.03779	2.77087
Clopidogrel	ClC1=C(C=CC=C1)[C@H](N2CCC3=C(C2)C=CS3)C(OC)=O	5.59028	0.05567	1.74481	7.31359	0.09278	0.90495	6.9888	0.07356	1.90726	7.14577	0.04038	4.35652	7.05386	0.05818	3.03528	5.56109	0.04345	2.55948	4.92298	0.01647	3.78504	10.3923	0.07453	5.24374	8.54104	0.0563	4.65205	8.52873	0.04834	5.18948	8.66216	0.05437	4.90675	5.47544	0.02913	3.4631	0	0	0	7.0912	0.06155	2.83984	5.59131	0.04043	2.79852
Prasugrel	FC1=CC=CC=C1C(C(C2CC2)=O)N3CCC4=C(C3)C=C(S4)OC(C)=O	5.68577	0.03371	2.81103	7.98455	0.06813	2.17401	7.53677	0.06065	2.36416	0	0	0	7.66869	0.05674	2.82956	5.93041	0.03671	2.79959	5.15622	0.02142	3.33042	11.0219	0.06207	5.72844	9.18378	0.05019	4.90312	9.0825	0.04346	5.37628	9.55981	0.05459	4.90409	5.01553	0.01036	4.13161	0	0	0	7.41115	0.04734	3.37366	5.77973	0.03375	2.90137
Prasugrel (hydrochloride)	FC1=CC=CC=C1C(C(C2CC2)=O)N3CCC4=C(C3)C=C(S4)OC(C)=O.Cl	5.74243	0.03296	2.90769	7.99676	0.0626	2.61275	7.56739	0.06012	2.39629	0	0	0	7.70895	0.05466	3.00786	5.97667	0.03726	2.77409	5.16067	0.02246	3.2292	11.0231	0.06121	5.75793	9.22744	0.05135	4.81031	9.07212	0.04344	5.33542	9.48188	0.05238	4.98029	4.97539	0.01043	4.07845	0	0	0	7.45899	0.04558	3.53882	5.764	0.02888	3.27999
Vonoprazan (Fumarate)	O=C(O)/C=C/C(O)=O.O=S(N1C=C(CNC)C=C1C2=CC=CC=C2F)(C3=CC=CN=C3)=O	6.08732	0.02365	3.47998	7.60893	0.02414	4.94764	7.96679	0.04347	3.17398	0	0	0	8.01267	0.0332	4.35202	6.01763	0.02205	3.58613	5.06545	0.00866	4.1103	11.5813	0.04797	6.29184	9.85522	0.04136	5.29454	10.0545	0.04093	5.54166	10.5537	0.04783	5.27968	0	0	0	0	0	0	0	0	0	6.69416	0.03151	3.21957
Cabergoline	C=CCN1[C@@]2([H])[C@@](C[C@H](C1)C(N(CCCN(C)C)C(NCC)=O)=O)([H])C3=CC=CC4=C3C(C2)=CN4	5.86271	0.02558	3.36006	8.20682	0.04678	3.62946	7.87921	0.05138	2.85241	0	0	0	7.73383	0.04143	3.67962	6.09737	0.03185	2.98099	5.27386	0.02588	2.74203	11.2559	0.05161	6.20652	9.39244	0.04273	5.2115	9.54299	0.03972	5.65685	10.0427	0.05112	5.04051	5.05366	0.00827	4.24484	0	0	0	7.4777	0.03458	4.09427	5.84942	0.02401	3.5004
Vesnarinone	O=C1NC2=C(C=C(N3CCN(C(C4=CC=C(OC)C(OC)=C4)=O)CC3)C=C2)CC1	5.75931	0.03864	2.53393	7.95602	0.07142	1.99473	7.49229	0.06132	2.37408	0	0	0	7.56073	0.05802	2.71772	5.90502	0.03739	2.78434	5.14155	0.02366	3.17018	10.9442	0.06366	5.63058	9.08691	0.05048	4.8739	8.99419	0.04324	5.38479	9.31138	0.0515	5.01268	4.95892	0.00895	4.21164	0	0	0	7.39778	0.04757	3.42718	5.79283	0.03317	3.02399
Eltrombopag	O=C(C1=CC(C2=CC=CC(N/N=C3C(C)=NN(C4=CC=C(C)C(C)=C4)C/3=O)=C2O)=CC=C1)O	6.34056	0.02478	3.51252	7.50898	0.01982	5.2479	7.80494	0.03787	3.48375	0	0	0	8.0086	0.0321	4.34578	5.87578	0.01778	3.8472	4.95866	0.00627	4.24367	11.3082	0.04025	6.71493	9.36747	0.03311	5.58928	9.46562	0.03136	5.88678	9.81454	0.03509	5.81075	0	0	0	0	0	0	0	0	0	6.94308	0.03357	3.11318
Belumosudil	O=C(NC(C)C)COC1=CC=CC(C2=NC(NC3=CC4=C(NN=C4)C=C3)=C5C=CC=CC5=N2)=C1	7.00114	0.02366	3.6022	7.71125	0.0194	4.92496	8.16089	0.00893	6.87863	0	0	0	0	0	0	5.98493	0.01151	4.33188	5.10638	0.00534	4.33883	12.2347	0.0382	6.74699	10.3067	0.03195	5.71662	10.1686	0.02806	6.13781	10.4327	0.02985	6.14425	0	0	0	0	0	0	0	0	0	0	0	0
Baricitinib	N#CCC1(N2N=CC(C3=C4C(NC=C4)=NC=N3)=C2)CN(S(=O)(CC)=O)C1	5.75508	0.04469	2.26496	7.75268	0.0745	1.93446	7.37159	0.06747	2.10189	0	0	0	7.40291	0.05704	2.94789	5.74461	0.03822	2.75982	5.05132	0.01763	3.67465	10.7355	0.06852	5.38434	8.87294	0.05243	4.77802	8.80137	0.04381	5.38007	9.0509	0.05321	4.89503	5.4335	0.02307	3.63167	0	0	0	7.41409	0.05494	3.12318	5.73375	0.03667	2.86998
Baricitinib (phosphate)	N#CCC1(N2N=CC(C3=C4C(NC=C4)=NC=N3)=C2)CN(S(=O)(CC)=O)C1.O=P(O)(O)O	5.73407	0.04259	2.32638	7.84531	0.07539	1.81293	7.4496	0.06759	2.04152	0	0	0	7.45232	0.05796	2.81478	5.74463	0.03557	2.89851	5.09143	0.01863	3.60078	10.7711	0.06413	5.63993	8.90673	0.05071	4.85366	8.78918	0.04457	5.22305	9.11462	0.05146	4.99714	4.95915	0.00956	4.19434	0	0	0	7.39875	0.05148	3.27948	5.7631	0.03602	2.88112
Nerandomilast	O=[S@]1C2=C(CC1)N=C(N3CCC(CC3)C4=NC=C(C=N4)Cl)N=C2NC5(CO)CCC5	5.88613	0.02439	3.44236	8.07846	0.04236	3.83457	7.95226	0.05237	2.70611	0	0	0	7.76029	0.03707	4.04618	6.07131	0.03186	2.87998	5.11505	0.01424	3.68872	11.3137	0.05125	6.17906	9.48614	0.04285	5.19307	9.69318	0.04103	5.58241	10.2823	0.05206	5.06673	5.09282	0.00742	4.34976	0	0	0	7.57852	0.03583	3.98905	6.10889	0.0293	3.1732
Nerandomilast (dihydrate)	O=[S@]1C2=C(CC1)N=C(N3CCC(CC3)C4=NC=C(C=N4)Cl)N=C2NC5(CO)CCC5.O.O	5.83403	0.02441	3.41283	8.21245	0.04252	3.99561	7.94778	0.05033	2.95565	0	0	0	7.85156	0.04316	3.57063	6.12569	0.03191	2.96047	5.222	0.02051	3.18755	11.373	0.05193	6.22251	9.42795	0.04254	5.20883	9.60624	0.04104	5.53535	10.2801	0.05355	4.96893	5.09795	0.00799	4.30521	0	0	0	7.53689	0.03623	3.94365	6.04512	0.02697	3.37037
Etoricoxib	O=S(C1=CC=C(C2=CC(Cl)=CN=C2C3=CC=C(C)N=C3)C=C1)(C)=O	5.85766	0.02531	3.36313	8.21223	0.04696	3.58316	7.99571	0.05139	2.92994	0	0	0	7.85139	0.04008	3.90092	6.12648	0.03228	2.94455	5.32296	0.02554	2.80498	11.3005	0.05174	6.19989	9.38419	0.0422	5.22396	9.66661	0.04258	5.46895	10.1562	0.05145	5.08465	5.00995	0.00915	4.10842	0	0	0	7.53641	0.0376	3.82998	5.7971	0.02124	3.70365
Fenretinide	CC(/C=C/C=C(/C=C/C1=C(CCCC(C)1C)C)C)=C\C(NC2=CC=C(O)C=C2)=O	5.93265	0.02423	3.44798	8.15318	0.04015	4.0298	8.12671	0.04842	3.15471	0	0	0	7.89686	0.03905	3.88636	6.08087	0.02888	3.1155	5.09421	0.01222	3.83898	11.3964	0.04966	6.29706	9.57271	0.04329	5.12701	9.62101	0.0376	5.76023	10.2018	0.04782	5.29108	5.11602	0.00901	4.19057	0	0	0	7.59505	0.03554	3.94529	6.22679	0.02608	3.54812
Tazarotene	O=C(C1=CC=C(C#CC2=CC=C3C(C(C)(C)CCS3)=C2)N=C1)OCC	5.71485	0.03466	2.80269	7.96419	0.06819	2.23437	7.51212	0.06274	2.24075	0	0	0	7.57205	0.05234	3.17442	5.88979	0.03764	2.72741	5.12442	0.0219	3.28521	11.004	0.06479	5.56003	9.16919	0.05185	4.81254	9.00631	0.0439	5.31766	9.40076	0.05293	4.95372	4.96816	0.01009	4.12055	0	0	0	7.4053	0.04651	3.49741	5.79417	0.03156	3.14272
(Rac)-Rotigotine (hydrochloride)	OC1=C2CCC(N(CCC)CCC3=CC=CS3)CC2=CC=C1.[H]Cl	5.74409	0.03239	2.9592	8.04071	0.06369	2.57227	7.59438	0.0591	2.51239	0	0	0	7.69941	0.0557	2.91024	5.98187	0.03751	2.75632	5.15432	0.02233	3.23411	11.087	0.06075	5.8636	9.24859	0.04986	4.96151	9.03811	0.04274	5.36306	9.5018	0.05339	4.9113	4.9811	0.0109	4.04428	0	0	0	7.49868	0.04617	3.52876	5.7758	0.02951	3.23876
Vigabatrin	C=CC(N)CCC(O)=O	4.63336	0.02653	4.18014	0	0	0	5.0607	0.0497	4.21173	0	0	0	0	0	0	6.22105	0.00568	6.12402	0	0	0	6.45454	0.09572	4.81954	5.46436	0.07448	4.19217	6.10014	0.07136	4.88127	5.97289	0.0617	4.91899	4.92015	0.06662	3.78225	5.31982	0.05227	4.42694	4.49636	0.05335	3.58508	4.82667	0.03429	4.24094
Teriflunomide	C/C(O)=C(C(NC1=CC=C(C=C1)C(F)(F)F)=O)\C#N	4.97887	0.04272	3.07455	6.1862	0.0772	2.74509	5.82065	0.07139	2.63855	6.53255	0.07195	3.32513	6.211	0.05897	3.58244	4.93823	0.03113	3.55075	4.75139	0.01187	4.22241	8.9998	0.08921	5.02292	7.42486	0.0666	4.45607	7.88031	0.06439	5.00992	7.57434	0.06101	4.85454	5.89259	0.14278	-0.47203	6.60345	0.10647	1.85738	5.92373	0.06999	2.80405	5.13186	0.04492	3.12963
Sacubitril	O=C(CCC(O)=O)N[C@H](CC1=CC=C(C2=CC=CC=C2)C=C1)C[C@@H](C)C(OCC)=O	5.72599	0.03643	2.71142	7.93281	0.06903	2.22092	7.51295	0.06437	2.18611	0	0	0	7.57641	0.05445	3.07066	5.83909	0.0367	2.80252	5.10764	0.02254	3.24272	10.8931	0.06219	5.75095	9.0368	0.05066	4.84478	8.97719	0.04416	5.32263	9.29344	0.0524	4.95764	4.98479	0.00977	4.17645	0	0	0	7.37006	0.04697	3.4831	5.78922	0.0338	2.99266
Sacubitril hemicalcium salt	O=C(CCC([O-])=O)N[C@H](CC1=CC=C(C2=CC=CC=C2)C=C1)C[C@@H](C)C(OCC)=O.[0.5Ca2+]	5.72931	0.03497	2.79469	7.95276	0.06493	2.5046	7.5367	0.06087	2.42858	0	0	0	7.5696	0.05449	2.99732	5.90675	0.0364	2.85196	5.14392	0.02218	3.28306	11.0266	0.06302	5.73809	9.14093	0.05196	4.7805	9.0012	0.0429	5.40165	9.37215	0.05281	4.94053	4.96312	0.01086	4.05187	0	0	0	7.42857	0.04903	3.31404	5.74185	0.03069	3.16685
Sacubitril (sodium)	O=C(CCC(O[Na])=O)N[C@H](CC1=CC=C(C2=CC=CC=C2)C=C1)C[C@@H](C)C(OCC)=O	5.71712	0.03868	2.55126	7.91058	0.07044	2.14469	7.49473	0.0674	1.97806	0	0	0	7.51351	0.0556	2.96245	5.84448	0.03513	2.96909	5.08638	0.02291	3.21109	10.8524	0.06298	5.69743	9.01562	0.05079	4.85842	8.87788	0.0445	5.23579	9.15619	0.05103	4.9795	4.97543	0.00935	4.21021	0	0	0	7.35724	0.04944	3.31072	5.75332	0.03266	3.08034
Trelagliptin	N#CC1=CC=C(F)C=C1CN(C(N2C)=O)C(N3C[C@H](N)CCC3)=CC2=O	5.68783	0.05415	1.80821	7.45214	0.08817	1.13591	7.1632	0.0733	1.91191	7.29934	0.04264	4.24492	7.16715	0.05833	2.98838	5.62448	0.0412	2.67295	4.96502	0.01634	3.79507	10.4677	0.07153	5.34335	8.57885	0.053	4.78364	8.54582	0.04597	5.25222	8.75316	0.05357	4.91531	5.19687	0.01811	3.89923	0	0	0	7.13074	0.05951	2.86728	5.59782	0.03972	2.75219
Trelagliptin (succinate)	O=C(C=C(N1C[C@H](N)CCC1)N2CC3=C(C#N)C=CC(F)=C3)N(C)C2=O.O=C(O)CCC(O)=O	5.73194	0.03029	3.08625	8.08085	0.06114	2.74025	7.6769	0.05938	2.48934	0	0	0	7.69876	0.05473	2.91778	6.00097	0.03713	2.75723	5.17412	0.0253	2.96494	11.2408	0.06262	5.77088	9.4174	0.05296	4.79115	9.20777	0.04585	5.20253	9.63309	0.05459	4.86406	4.9894	0.01065	4.05944	0	0	0	7.37915	0.0441	3.52654	5.81141	0.02855	3.31724
Empagliflozin	ClC(C=CC([C@@H]1O[C@H](CO)[C@@H](O)[C@H](O)[C@H]1O)=C2)=C2CC(C=C3)=CC=C3O[C@H]4CCOC4	5.53163	0.05573	1.78093	7.22023	0.09678	0.70697	6.88317	0.07473	1.85409	6.97414	0.03959	4.31001	7.04231	0.06535	2.64455	5.48439	0.04054	2.75635	4.90072	0.01675	3.77357	10.3497	0.07508	5.29657	8.46134	0.0572	4.61321	8.47583	0.05238	4.95096	8.60224	0.05493	4.90791	5.42961	0.02948	3.44587	8.26112	0.0763	3.12644	6.98333	0.06414	2.66687	5.55605	0.04322	2.64763
Vortioxetine	CC1=CC=C(SC2=CC=CC=C2N3CCNCC3)C(C)=C1	5.76128	0.0382	2.62369	7.87208	0.07026	2.10105	7.47529	0.06503	2.13421	0	0	0	7.52363	0.05713	2.8309	5.86152	0.03684	2.8358	5.0968	0.02289	3.21719	10.8038	0.06215	5.69921	9.00771	0.05066	4.84668	8.90871	0.04537	5.18261	9.24371	0.05054	5.09231	4.95645	0.0094	4.18428	0	0	0	7.36855	0.04855	3.38091	5.78072	0.03439	2.95618
Vortioxetine (hydrobromide)	CC1=CC=C(SC2=CC=CC=C2N3CCNCC3)C(C)=C1.[H]Br	5.68998	0.03379	2.89631	7.88871	0.06944	2.14761	7.49622	0.06223	2.35095	0	0	0	7.48681	0.05613	2.84588	5.82888	0.03744	2.73346	5.1133	0.02286	3.22419	10.9453	0.06438	5.62216	9.05212	0.05009	4.91084	8.93957	0.0447	5.24344	9.32359	0.05268	4.96774	4.97285	0.00904	4.22574	0	0	0	7.39256	0.04783	3.43787	5.78509	0.03604	2.80493
Capivasertib	O=C(C1(N)CCN(C2=C3C(NC=C3)=NC=N2)CC1)N[C@H](C4=CC=C(Cl)C=C4)CCO	5.75236	0.04321	2.32918	7.80668	0.0823	1.28607	7.41882	0.06626	2.16911	0	0	0	7.44727	0.05662	2.96144	5.7598	0.03627	2.88587	5.0728	0.01805	3.6424	10.7256	0.06409	5.64818	8.77437	0.04985	4.82488	8.73955	0.04321	5.31585	9.00796	0.05036	5.02041	4.9257	0.01077	4.07261	0	0	0	7.32029	0.05135	3.25222	5.80636	0.03777	2.81409
Roflumilast	O=C(NC1=C(Cl)C=NC=C1Cl)C2=CC=C(OC(F)F)C(OCC3CC3)=C2	5.80411	0.05208	1.86654	7.63799	0.08047	1.55329	7.35589	0.07719	1.51944	0	0	0	7.29509	0.06306	2.5268	5.6744	0.03992	2.65571	5.01168	0.01749	3.69055	10.5819	0.0676	5.47037	8.73787	0.05385	4.66993	8.68377	0.04546	5.24665	9.01448	0.0549	4.8633	5.33577	0.02138	3.71959	0	0	0	7.30607	0.05666	3.02188	5.71155	0.03872	2.7842
Ertugliflozin	ClC1=CC=C([C@]23O[C@@](CO)(CO3)[C@@H](O)[C@H](O)[C@H]2O)C=C1CC4=CC=C(OCC)C=C4	5.38473	0.05872	1.69599	7.00624	0.0998	0.73709	6.70665	0.07873	1.76089	7.0926	0.04858	4.04052	6.93547	0.06742	2.70028	5.38115	0.04015	2.85889	4.87182	0.01463	3.95292	10.1242	0.07922	5.14901	8.31017	0.06013	4.53371	8.41087	0.05519	4.94356	8.42096	0.05601	4.90342	5.80997	0.05286	2.4891	7.76048	0.08301	2.54591	6.84738	0.07209	2.31856	5.55793	0.05063	2.37742
Imatinib	CN(CC1)CCN1CC2=CC=C(C(NC3=CC=C(C)C(NC4=NC(C5=CC=CN=C5)=CC=N4)=C3)=O)C=C2	6.83216	0.02515	3.51166	7.74473	0.01737	5.45124	7.66389	0.01801	5.28612	0	0	0	0	0	0	6.00087	0.01343	4.22814	5.03969	0.00529	4.34148	12.1056	0.04216	6.53957	10.0102	0.03129	5.8798	10.172	0.03052	6.14278	10.3812	0.03469	5.8017	0	0	0	0	0	0	0	0	0	0	0	0
Picropodophyllin	O=C1OC[C@]2([H])[C@@H](O)C3=C(C=C4OCOC4=C3)[C@@H](C5=CC(OC)=C(OC)C(OC)=C5)[C@@]21[H]	5.44255	0.05448	1.90857	7.09531	0.09879	0.68708	6.83632	0.07629	1.88733	6.81112	0.03637	4.4519	6.94946	0.06572	2.68645	5.42458	0.04033	2.80819	4.86725	0.01609	3.82381	10.2272	0.07777	5.18253	8.39735	0.05898	4.57107	8.49009	0.05488	4.93006	8.4741	0.05591	4.84722	5.44632	0.03558	3.13837	8.04824	0.07929	2.90469	6.95001	0.06837	2.51499	5.4884	0.04299	2.69977
Sotagliflozin	ClC(C=CC([C@@H]1O[C@H](SC)[C@@H](O)[C@H](O)[C@H]1O)=C2)=C2CC3=CC=C(OCC)C=C3	5.52702	0.0562	1.75446	7.19769	0.09676	0.70213	6.93711	0.07462	1.92775	6.93427	0.03896	4.3188	7.02957	0.06177	2.88322	5.50245	0.04269	2.63692	4.89715	0.01627	3.80527	10.3807	0.07663	5.23626	8.4616	0.05708	4.63231	8.49398	0.05229	4.98368	8.65394	0.05697	4.82945	5.4237	0.03049	3.3768	8.24461	0.08317	2.66151	7.00199	0.06226	2.82396	5.5513	0.04508	2.52518
Podofilox	O=C1OC[C@]2([H])[C@@H](O)C3=C(C=C4OCOC4=C3)[C@@H](C5=CC(OC)=C(OC)C(OC)=C5)[C@]21[H]	5.41445	0.05587	1.85733	7.00602	0.09851	0.73392	6.72641	0.07489	1.95841	7.11035	0.04762	4.07844	6.91811	0.06395	2.84689	5.37852	0.04159	2.73073	4.87256	0.01452	3.94808	10.1411	0.07663	5.26257	8.3284	0.05908	4.56821	8.47695	0.05482	4.98827	8.46767	0.05869	4.73102	5.72679	0.0447	2.88088	7.82031	0.08005	2.72386	6.91379	0.06848	2.55563	5.59597	0.05596	2.03339
Cabotegravir	FC1=C(CNC(C2=CN3C(C(N([C@@H](C)CO4)[C@@]4([H])C3)=O)=C(O)C2=O)=O)C=CC(F)=C1	5.41208	0.05864	1.70245	7.02717	0.09539	0.99231	6.69958	0.07645	1.86325	7.09152	0.04747	4.08857	6.94885	0.06498	2.83784	5.36913	0.04149	2.74447	4.88578	0.01443	3.97285	10.1454	0.07784	5.22126	8.3021	0.05843	4.60564	8.42134	0.05421	4.99209	8.44578	0.05748	4.80951	5.81329	0.05152	2.5542	7.7654	0.07703	2.89217	6.89465	0.06922	2.51529	5.57224	0.05328	2.20185
Cabotegravir (sodium)	FC1=C(CNC(C2=CN3C(C(N([C@@H](C)CO4)[C@@]4([H])C3)=O)=C(O[Na])C2=O)=O)C=CC(F)=C1	5.43181	0.05495	1.86855	7.10083	0.09796	0.74815	6.78465	0.07503	1.91906	6.78794	0.04063	4.15309	7.00749	0.06397	2.85938	5.41919	0.039	2.89021	4.86663	0.01576	3.84454	10.1884	0.07645	5.23198	8.39654	0.05868	4.59123	8.50192	0.05285	5.07481	8.48951	0.0561	4.85119	5.44668	0.03408	3.23675	8.09355	0.0863	2.49688	6.96124	0.06927	2.46937	5.51324	0.04421	2.64598
Efinaconazole	C[C@@H](N1CCC(CC1)=C)[C@@](O)(C2=CC=C(F)C=C2F)CN3N=CN=C3	5.78919	0.04768	2.10587	7.69975	0.07813	1.66401	7.40523	0.07135	1.89353	0	0	0	7.36777	0.06076	2.67412	5.71256	0.03601	2.93071	5.04652	0.01844	3.62269	10.657	0.06668	5.50578	8.80591	0.05206	4.78397	8.68846	0.0454	5.18138	9.01253	0.05265	4.94513	5.39509	0.02095	3.77691	0	0	0	7.37507	0.05376	3.2218	5.73872	0.03876	2.74422
Tegomil fumarate	COC(/C=C/C(OCCOCCOCCOCCOC(/C=C/C(OC)=O)=O)=O)=O	4.91502	0.02913	3.86185	6.45345	0.04643	4.77485	5.51428	0.06408	3.19748	6.44893	0.14712	1.12974	6.317	0.04455	4.70618	4.62264	0.03362	3.40711	4.64122	0.0118	4.21453	8.33184	0.0901	5.07404	6.89275	0.06773	4.44442	7.44772	0.06618	5.05485	7.12106	0.06154	4.89593	5.54745	0.10835	1.63003	5.8263	0.0965	2.33737	5.55134	0.06094	3.34945	4.85471	0.042	3.33608
Ripasudil	FC1=CN=CC2=C1C(S(N3CCCNC[C@@H]3C)(=O)=O)=CC=C2.[H]Cl.O.O	5.48072	0.05619	1.79034	7.12981	0.0993	0.60819	6.82712	0.0746	1.92744	6.79782	0.03906	4.23225	7.00586	0.06095	3.00297	5.43746	0.04037	2.78583	4.88114	0.01599	3.83157	10.2291	0.07564	5.26157	8.42776	0.05823	4.60353	8.52131	0.05426	4.95787	8.56625	0.05771	4.78067	5.48238	0.03132	3.42548	8.1098	0.08592	2.46696	6.97929	0.06699	2.57974	5.52284	0.04378	2.6473
Estetrol	OC1=CC=C2C(CC[C@]3([H])[C@]2([H])CC[C@@]4(C)[C@@]3([H])[C@@H](O)[C@@H](O)[C@@H]4O)=C1	4.88965	0.03414	3.67556	6.45037	0.03817	5.09291	5.34145	0.07246	2.76485	6.39208	0.15257	0.96686	6.51773	0.03188	5.38391	4.65075	0.03183	3.51874	4.72394	0.01167	4.309	8.29449	0.08922	5.12174	6.86483	0.06883	4.41778	7.43777	0.06384	5.1677	7.0797	0.06114	4.90572	5.51067	0.10011	1.95085	5.78485	0.0977	2.31079	5.51482	0.06165	3.32258	4.86059	0.03958	3.45323
Dobutamine (hydrochloride)	OC1=CC=C(CCNC(C)CCC2=CC=C(O)C=C2)C=C1O.[H]Cl	5.35391	0.05826	1.80082	6.8954	0.09995	0.80014	6.62961	0.07574	2.01079	6.99401	0.04667	4.14812	6.86196	0.07274	2.4257	5.33624	0.03923	2.94409	4.87632	0.01375	4.03797	9.98421	0.0785	5.19698	8.21979	0.06013	4.5529	8.36942	0.0567	4.91322	8.33571	0.05741	4.83578	5.67143	0.04696	2.8077	7.57843	0.08095	2.64172	6.80467	0.07107	2.47038	5.49563	0.05283	2.27355
Valdecoxib	O=S(C1=CC=C(C2=C(C)ON=C2C3=CC=CC=C3)C=C1)(N)=O	5.72815	0.03713	2.7026	7.86773	0.07198	2.00249	7.50907	0.06626	2.10936	0	0	0	7.46615	0.05607	2.89714	5.8205	0.03654	2.84314	5.10601	0.02044	3.44074	10.792	0.06349	5.61825	8.96224	0.05077	4.8252	8.88085	0.04345	5.34042	9.15944	0.05027	5.06304	4.93826	0.00913	4.19405	0	0	0	7.34864	0.04914	3.34473	5.747	0.03253	3.09634
Tirabrutinib	O=C1N(C2=CC=C(OC3=CC=CC=C3)C=C2)C4=C(N)N=CN=C4N1[C@H]5CN(C(C#CC)=O)CC5	5.85708	0.02426	3.46874	8.31615	0.0467	3.71847	7.97455	0.05027	3.0253	0	0	0	7.83415	0.04134	3.76443	6.14566	0.03173	3.02156	5.31545	0.02546	2.80943	11.2585	0.0508	6.25789	9.54552	0.0434	5.27288	9.50462	0.04115	5.45392	10.0957	0.04992	5.18187	5.06679	0.00911	4.17014	0	0	0	7.52881	0.03776	3.81148	5.78809	0.0226	3.56301
Tirabrutinib (hydrochloride)	O=C1N(C2=CC=C(OC3=CC=CC=C3)C=C2)C4=C(N)N=CN=C4N1[C@H]5CN(C(C#CC)=O)CC5.[H]Cl	5.89626	0.02425	3.47831	8.24011	0.04624	3.62946	7.94405	0.04692	3.26539	0	0	0	7.76824	0.03894	3.88566	6.02803	0.03017	3.01953	5.22956	0.02001	3.23408	11.3341	0.04973	6.37529	9.41461	0.04265	5.16145	9.45759	0.03939	5.52989	10.2618	0.05151	5.1255	5.0734	0.011	3.97613	0	0	0	7.24079	0.02994	4.25504	6.00042	0.02588	3.41968
Osimertinib	C=CC(NC1=CC(NC2=NC=CC(C3=CN(C)C4=C3C=CC=C4)=N2)=C(OC)C=C1N(CCN(C)C)C)=O	7.18016	0.02782	3.36256	8.52402	0.02776	4.71375	7.68997	0.02199	4.67209	0	0	0	0	0	0	6.09057	0.01424	4.13617	5.06406	0.00548	4.31247	12.4937	0.04156	6.78977	10.2281	0.03195	5.84297	10.3066	0.03215	5.89428	10.6831	0.03542	5.82197	0	0	0	0	0	0	0	0	0	0	0	0
Ribociclib	O=C(N(C)C)C(N1C2CCCC2)=CC(C1=N3)=CN=C3NC(N=C4)=CC=C4N5CCNCC5	6.41418	0.02474	3.50429	7.61089	0.01973	5.28979	7.09437	0.02174	4.53644	0	0	0	5.57773	0.02312	2.85807	5.87154	0.0163	3.95367	4.98778	0.00622	4.25593	11.2774	0.03833	6.76823	9.41016	0.03106	5.75584	9.59659	0.02908	6.17576	9.85878	0.0327	6.01169	0	0	0	0	0	0	0	0	0	7.22082	0.03501	3.1028
Ribociclib hydrochloride	O=C(N(C)C)C(N1C2CCCC2)=CC(C1=N3)=CN=C3NC(N=C4)=CC=C4N5CCNCC5.Cl	6.57421	0.02553	3.46711	7.64124	0.02118	5.06394	6.73301	0.01703	4.66022	0	0	0	5.70003	0.00701	4.84761	5.94577	0.01623	3.97074	4.98136	0.00553	4.30813	11.9043	0.04223	6.76544	9.52025	0.03093	5.75716	9.84016	0.02993	6.1985	10.0999	0.03329	6.04868	0	0	0	0	0	0	0	0	0	6.58354	0.02427	3.63057
Brexpiprazole	O=C1NC2=C(C=CC(OCCCCN3CCN(C4=C(C=CS5)C5=CC=C4)CC3)=C2)C=C1	5.94275	0.02337	3.49252	7.67177	0.02562	4.98609	8.21975	0.04809	3.17744	0	0	0	7.98458	0.04107	3.67896	6.17274	0.03026	3.00037	5.11552	0.01136	3.92411	11.4507	0.04831	6.38582	9.70569	0.04274	5.2245	9.62702	0.0388	5.55877	10.0282	0.04483	5.32818	5.19665	0.01112	4.03112	0	0	0	7.76999	0.03208	4.40597	6.45236	0.02728	3.59178
Morinidazole	OC(CN1C([N+]([O-])=O)=CN=C1C)CN2CCOCC2	5.17585	0.05776	1.99087	6.60707	0.08997	1.64575	6.31808	0.07343	2.26916	6.97376	0.05599	3.88663	6.64036	0.0722	2.65887	5.19528	0.03637	3.18951	4.84745	0.01309	4.12538	9.6763	0.08157	5.1784	7.9405	0.0606	4.59915	8.24193	0.05914	4.982	8.06989	0.05766	4.89104	6.11366	0.10798	0.15949	7.17934	0.08971	2.23237	6.56807	0.07658	2.34758	5.34035	0.05093	2.53206
(R)-Morinidazole	O[C@@H](CN1C([N+]([O-])=O)=CN=C1C)CN2CCOCC2	5.12314	0.05049	2.53451	6.42339	0.08474	2.07831	6.13206	0.07471	2.30131	6.74933	0.05629	3.86301	6.4721	0.06425	3.17789	5.10407	0.0355	3.2837	4.82779	0.01177	4.22429	9.46972	0.08505	5.11027	7.79065	0.06479	4.46871	8.07354	0.06141	4.92594	7.9156	0.06026	4.82647	5.7427	0.10155	0.53615	6.85382	0.08861	2.3106	6.31019	0.07634	2.39607	5.26985	0.04962	2.72562
Pimitespib	O=C(N)C1=CC=C(N2N=C(C(C)C)C3=C(N4C=C(C5=CN(C)N=C5)N=C4)C=CN=C32)C(CC)=C1	7.43646	0.0287	3.21511	7.97825	0.01492	5.78299	7.94822	0.03119	3.36027	0	0	0	0	0	0	6.0222	0.01168	4.30347	0	0	0	10.8761	0.02714	6.88335	9.78602	0.02467	6.15718	9.90542	0.02299	6.52335	9.85725	0.02374	6.36477	0	0	0	0	0	0	0	0	0	0	0	0
Orphenadrine	CN(C)CCOC(C1=C(C)C=CC=C1)C2=CC=CC=C2	5.70583	0.05548	1.73308	7.44727	0.08727	1.19791	7.11354	0.07322	1.8702	7.44169	0.0478	4.01897	7.17135	0.0602	2.86072	5.60019	0.04025	2.71773	4.97157	0.01652	3.78873	10.4722	0.07179	5.33161	8.59649	0.05486	4.66963	8.57749	0.04785	5.15293	8.73126	0.05338	4.90882	5.39311	0.02385	3.68501	0	0	0	7.08975	0.05702	3.00682	5.63219	0.0415	2.66057
Chlorthalidone	O=S(C1=CC(C2(O)NC(C3=C2C=CC=C3)=O)=CC=C1Cl)(N)=O	5.69387	0.05308	1.88782	7.4379	0.09022	0.96908	7.1296	0.07448	1.78932	7.43092	0.04636	4.10717	7.15713	0.06209	2.70509	5.6282	0.04148	2.65425	4.97054	0.01644	3.79197	10.5144	0.07103	5.42133	8.62017	0.0556	4.6341	8.53947	0.04718	5.15681	8.77898	0.05486	4.84529	5.24948	0.02129	3.72299	0	0	0	7.12109	0.05841	2.93303	5.64696	0.03908	2.84473
Savolitinib	CN1N=CC(C2=CN=C3C(N([C@H](C4=CN5C(C=C4)=NC=C5)C)N=N3)=N2)=C1	5.87061	0.02809	3.17161	8.24483	0.05267	3.18365	7.93903	0.05082	3.05598	0	0	0	7.81647	0.0431	3.67477	6.17137	0.03574	2.73761	5.24556	0.02405	2.93443	11.3089	0.05407	6.1134	9.53254	0.04634	5.0804	9.56695	0.04163	5.56728	10.1147	0.05333	4.99081	5.05185	0.00957	4.13237	0	0	0	7.36562	0.03568	3.93752	5.83552	0.02334	3.59273
Omarigliptin	N[C@@H]1[C@@H](C2=CC(F)=CC=C2F)OC[C@H](N3CC4=NN(S(=O)(C)=O)C=C4C3)C1	5.43606	0.05693	1.70768	7.10967	0.09645	0.7932	6.81522	0.0754	1.8776	6.88404	0.03998	4.26567	7.02668	0.06454	2.80026	5.45501	0.04139	2.74472	4.87904	0.0166	3.79211	10.295	0.07777	5.20212	8.42074	0.05814	4.61317	8.53477	0.05354	5.0283	8.55869	0.05749	4.79353	5.48254	0.0335	3.28858	8.1066	0.07608	3.25916	6.98672	0.0668	2.61218	5.52801	0.04539	2.55546
Arglabin	C[C@]1(CC[C@](C2=C)([H])[C@@](OC2=O)([H])[C@@]3([H])C(C)=CC4)[C@]34O1	4.89586	0.03418	3.6489	6.63692	0.04798	4.88664	5.51844	0.06378	3.19185	6.52241	0.14872	1.09698	6.28535	0.04048	4.80852	4.68803	0.03299	3.48439	4.63418	0.01168	4.20821	8.38292	0.09161	5.04103	6.92673	0.06773	4.45577	7.44703	0.06461	5.09073	7.13966	0.06109	4.91095	5.5295	0.1098	1.52403	5.87579	0.09289	2.48731	5.57216	0.06034	3.37087	4.86753	0.04104	3.37032
Apalutamide	O=C(NC)C1=CC=C(N(C(N(C2=CC(C(F)(F)F)=C(C#N)N=C2)C3=O)=S)C43CCC4)C=C1F	5.74607	0.03815	2.61076	7.86873	0.07044	2.08016	7.47395	0.06447	2.17551	0	0	0	7.57094	0.05553	3.00771	5.85412	0.03779	2.74893	5.09051	0.02201	3.28208	10.8682	0.06474	5.548	9.03956	0.05091	4.85843	8.9026	0.04382	5.30476	9.27399	0.05231	4.97479	4.93497	0.01015	4.10086	0	0	0	7.43124	0.04853	3.4428	5.79532	0.03381	3.01666
Tucatinib	CC1=CC(NC2=C3C=C(NC4=NC(C)(C)CO4)C=CC3=NC=N2)=CC=C1OC5=CC6=NC=NN6C=C5	6.78405	0.02623	3.42187	7.71286	0.01737	5.48643	7.75163	0.02521	4.5198	0	0	0	0	0	0	5.87811	0.01376	4.11411	5.01759	0.00527	4.34205	11.9727	0.03926	6.93997	9.76047	0.03134	5.74217	9.88203	0.02738	6.40486	10.2616	0.033	6.03127	0	0	0	0	0	0	0	0	0	7.63392	0.03142	3.60658
AZD7545	O=C(N(C)C)C1=CC=C(S(=O)(C2=CC=C(NC([C@@](C)(O)C(F)(F)F)=O)C(Cl)=C2)=O)C=C1	5.38314	0.05733	1.75795	6.99007	0.09901	0.72942	6.74569	0.07389	2.0734	7.10011	0.04751	4.09589	6.92026	0.0647	2.82938	5.37499	0.04038	2.82333	4.87105	0.01445	3.95738	10.1522	0.07718	5.2737	8.33109	0.06016	4.5272	8.45808	0.05464	5.00491	8.4097	0.05654	4.83467	5.76744	0.04917	2.65843	7.75533	0.07927	2.7429	6.87062	0.0677	2.59009	5.57205	0.05298	2.22212
Talazoparib	O=C1NN=C2C3=C1C=C(F)C=C3N[C@H](C4=CC=C(F)C=C4)[C@H]2C5=NC=NN5C	5.87728	0.02489	3.38419	8.18544	0.04507	3.67191	8.00497	0.0502	2.97757	0	0	0	7.79256	0.03766	4.02072	6.07735	0.03167	2.90507	5.12589	0.01471	3.65233	11.3029	0.05115	6.17947	9.52261	0.043	5.2163	9.68378	0.04091	5.58671	10.1678	0.05077	5.08247	5.06377	0.01004	4.05798	0	0	0	7.38015	0.03422	3.95263	5.904	0.02285	3.61499
Tegafur-Uracil	O=C1C=CNC(N1)=O.O=C2NC(N(C3OCCC3)C=C2F)=O	5.27805	0.05739	1.92662	6.7561	0.09386	1.27441	6.45903	0.07601	2.02032	6.87609	0.04533	4.22883	6.76974	0.0712	2.61142	5.28925	0.03854	3.03832	4.84521	0.01409	4.0223	9.81555	0.07839	5.23909	8.0868	0.06106	4.52066	8.26579	0.05685	4.94687	8.20481	0.05716	4.8666	5.57987	0.05445	2.39998	7.28738	0.07818	2.72146	6.72752	0.07494	2.35081	5.43738	0.05149	2.43063
Diphenmanil (methylsulfate)	[O-]S(=O)(OC)=O.C[N+]1(C)CC/C(CC1)=C(C2=CC=CC=C2)\C3=CC=CC=C3	5.78333	0.02619	3.32938	8.20836	0.05506	3.04995	7.85403	0.05545	2.65925	0	0	0	7.74737	0.04376	3.64798	6.13998	0.03647	2.72329	5.25183	0.02962	2.47729	11.2246	0.05473	6.09712	9.3862	0.04491	5.17916	9.31108	0.04116	5.45467	9.80043	0.05078	5.04293	5.01083	0.0122	3.86817	0	0	0	7.69657	0.04254	3.71155	5.76787	0.02383	3.53492
Forodesine (hydrochloride)	O=C1C(NC=C2[C@@H]3N[C@H](CO)[C@@H](O)[C@H]3O)=C2NC=N1.Cl	4.97991	0.03685	3.45417	6.42263	0.04475	4.5696	5.78318	0.06731	2.99611	6.4072	0.07852	3.15566	6.15819	0.05285	3.96983	4.82629	0.03198	3.50213	4.67975	0.01201	4.18258	8.78136	0.09039	5.03849	7.2445	0.06628	4.50002	7.69424	0.06294	5.08797	7.43016	0.06218	4.85548	5.80753	0.11852	0.8999	6.31473	0.0961	2.33544	5.7912	0.06738	3.00101	5.02002	0.04714	3.06817
Forodesine	O=C1C(NC=C2[C@@H]3N[C@H](CO)[C@@H](O)[C@H]3O)=C2NC=N1	5.00629	0.0362	3.53341	5.96739	0.06346	3.38543	5.6936	0.06512	3.04428	6.44083	0.08714	2.89568	5.93101	0.05639	3.63703	4.78752	0.03278	3.454	4.68014	0.01199	4.19242	8.71873	0.08961	5.07326	7.21793	0.06601	4.53242	7.69939	0.06444	5.07759	7.36362	0.06164	4.85634	5.80329	0.11402	1.16459	6.23318	0.09869	2.21803	5.75635	0.06357	3.17115	5.00176	0.04312	3.2474
Gabapentin enacarbil	O=C(O)CC1(CNC(OC(OC(C(C)C)=O)C)=O)CCCCC1	4.9628	0.03808	3.41907	6.0225	0.06356	3.44572	5.71096	0.06636	3.0204	6.40582	0.08886	2.80329	5.96117	0.05808	3.60654	4.81984	0.03198	3.5234	4.69241	0.01116	4.23995	8.68663	0.08906	5.07572	7.17917	0.06533	4.53067	7.68392	0.06291	5.13322	7.35463	0.06093	4.88491	5.84999	0.11478	1.19646	6.25314	0.09743	2.30317	5.74582	0.06795	2.99075	4.99507	0.04495	3.17255
Haloprogin	IC#CCOC1=C(Cl)C=C(Cl)C(Cl)=C1	4.75557	0.02959	3.8873	6.46398	0.03146	5.5408	5.16447	0.05969	3.41276	5.58253	0.1414	1.43274	6.58732	0.02885	5.74055	4.52683	0.03341	3.54629	4.82343	0.00925	4.55206	7.71483	0.09148	5.03066	6.43887	0.06999	4.38478	7.01475	0.06507	5.10564	6.70675	0.06213	4.88337	5.37559	0.08578	2.85804	5.47707	0.08587	2.95703	5.12428	0.05892	3.3952	4.74626	0.033	3.77779
Hetacillin	O=C([C@@H](C(C)(C)S[C@]1([H])[C@@H]2N(C(C)(C)N[C@@H]3C4=CC=CC=C4)C3=O)N1C2=O)O	5.40089	0.05715	1.76906	7.02936	0.09437	1.03222	6.7539	0.07679	1.87401	7.11167	0.04479	4.2654	6.91849	0.06566	2.74597	5.38532	0.03987	2.85149	4.88046	0.01559	3.88976	10.1346	0.07726	5.22799	8.36382	0.05964	4.57377	8.41739	0.05548	4.89323	8.44628	0.05762	4.78479	5.8134	0.04911	2.69252	7.76706	0.07767	2.83144	6.89532	0.07178	2.33362	5.6325	0.05374	2.2173
Osilodrostat	N#CC1=CC=C([C@H]2CCC3=CN=CN32)C(F)=C1	5.41177	0.05747	1.80937	6.98377	0.10298	0.52883	6.67648	0.07523	1.96091	7.02616	0.04687	4.08807	6.88246	0.06287	2.94141	5.35327	0.04109	2.77871	4.86827	0.01449	3.96005	10.0904	0.07703	5.26159	8.32321	0.06059	4.5265	8.45446	0.05556	4.97203	8.43234	0.05791	4.80218	5.7478	0.04871	2.69438	7.72422	0.08486	2.40497	6.87367	0.07033	2.46504	5.55492	0.0506	2.38324
Osilodrostat (phosphate)	N#CC1=CC=C([C@H]2CCC3=CN=CN32)C(F)=C1.O=P(O)(O)O	5.4559	0.05779	1.72264	7.09264	0.09879	0.71125	6.79611	0.0747	1.97108	6.85718	0.04087	4.21717	6.97487	0.06506	2.77443	5.42325	0.03958	2.86657	4.86109	0.01629	3.81	10.2071	0.07748	5.20199	8.37217	0.05811	4.61855	8.4493	0.054	4.96146	8.49892	0.05617	4.87054	5.48945	0.03453	3.25926	8.34116	0.09372	2.28747	6.93978	0.0692	2.47009	5.50276	0.04494	2.60009
Maribavir	ClC1=C(Cl)C=C2C(N=C(NC(C)C)N2[C@@H]3[C@@H](O)[C@@H](O)[C@H](CO)O3)=C1	5.1116	0.0481	2.62455	6.3998	0.08747	1.87752	6.13242	0.07541	2.23342	6.75336	0.05597	3.85978	6.5243	0.06554	3.13562	5.10609	0.03595	3.24754	4.82502	0.01164	4.22333	9.53572	0.08762	5.00582	7.80231	0.06467	4.45944	8.09488	0.06179	4.90139	7.93896	0.06177	4.74524	5.81262	0.1031	0.482	6.91581	0.09021	2.25167	6.318	0.07505	2.43763	5.2491	0.04612	2.86636
Metipranolol hydrochloride	CC1=C(OC(C)=O)C(C)=C(C)C(OCC(O)CNC(C)C)=C1.[H]Cl	5.07425	0.04912	2.58736	6.38913	0.08107	2.28472	6.11611	0.0713	2.50596	6.70924	0.05311	4.02501	6.45115	0.06459	3.18095	5.07998	0.03603	3.25573	4.81722	0.01188	4.21549	9.40714	0.08666	5.01935	7.77054	0.06477	4.49129	8.04029	0.06199	4.90273	7.89298	0.06129	4.78977	5.62739	0.09686	0.72325	6.76952	0.09307	2.05747	6.27242	0.07406	2.52291	5.23393	0.04915	2.74523
Nimorazole	O=[N+](C1=CN=CN1CCN2CCOCC2)[O-]	5.00727	0.04452	3.01042	6.13397	0.07474	2.7817	5.83679	0.06949	2.71992	6.56057	0.07289	3.29155	6.22024	0.05875	3.58545	4.93518	0.03144	3.52681	4.74484	0.01187	4.21225	9.01464	0.08696	5.11461	7.45867	0.06645	4.47821	7.87289	0.06432	4.98893	7.59268	0.06186	4.8184	5.98218	0.15185	-0.82844	6.6276	0.10645	1.85306	5.91214	0.07226	2.6726	5.15936	0.04716	3.04419
Pacritinib	C1(COC/C=C/COCC2=C(OCCN3CCCC3)C=CC4=C2)=CC=CC(C5=N/C(NC=C5)=N\4)=C1	6.48806	0.02366	3.57887	7.42485	0.01716	5.31559	7.05088	0.02343	4.16997	0	0	0	5.67101	0.01023	4.41372	5.9134	0.01637	3.90049	4.99837	0.00513	4.36748	11.7105	0.03946	6.85902	9.59511	0.03121	5.75847	9.77048	0.02859	6.25599	9.85444	0.03203	5.91645	0	0	0	0	0	0	0	0	0	7.40963	0.03492	3.11715
Glasdegib	O=C(NC1=CC=C(C#N)C=C1)N[C@H]2C[C@H](C3=NC4=CC=CC=C4N3)N(C)CC2	5.89655	0.02388	3.47439	8.00651	0.03762	4.19137	8.05559	0.0473	3.25796	0	0	0	7.85978	0.0393	3.87371	6.05084	0.0284	3.17028	5.08977	0.01217	3.85521	11.4265	0.0511	6.24432	9.70523	0.04406	5.2368	9.6869	0.0424	5.38622	10.2815	0.05074	5.13582	5.09647	0.00958	4.12483	0	0	0	7.67012	0.03552	4.06791	6.20224	0.0283	3.33235
Phenformin	NC(NC(NCCC1=CC=CC=C1)=N)=N	5.23913	0.05834	1.88843	6.66603	0.09437	1.2457	6.44297	0.07721	2.00856	6.80409	0.04621	4.14988	6.73295	0.07374	2.49769	5.26897	0.03634	3.18183	4.82551	0.0146	3.98671	9.82344	0.08033	5.20933	8.05658	0.06034	4.59077	8.26457	0.05694	4.99518	8.1846	0.05879	4.80788	5.5124	0.05127	2.56744	7.29865	0.08246	2.56225	6.69636	0.07662	2.29533	5.42393	0.05378	2.33524
Phenformin (hydrochloride)	NC(NC(NCCC1=CC=CC=C1)=N)=N.Cl	5.2674	0.05679	1.96452	6.76985	0.09458	1.26903	6.48301	0.0779	1.95204	6.88094	0.04916	4.02163	6.76351	0.07044	2.66636	5.28097	0.03759	3.09469	4.83053	0.01424	4.0025	9.78624	0.07798	5.251	8.0737	0.06009	4.57848	8.24437	0.05665	4.94954	8.20531	0.05751	4.86144	5.56013	0.05367	2.43882	7.2991	0.0788	2.71581	6.72381	0.07542	2.33694	5.43059	0.05223	2.39265
Pipobroman	O=C(N1CCN(C(CCBr)=O)CC1)CCBr	4.89907	0.03155	3.77477	6.63029	0.03651	5.3289	5.49473	0.06315	3.24391	6.38378	0.15107	0.99972	6.45229	0.03201	5.31145	4.59275	0.03439	3.36713	4.63961	0.01154	4.2283	8.28668	0.09045	5.06297	6.87957	0.06823	4.4478	7.42293	0.06538	5.09267	7.06988	0.06285	4.83052	5.48324	0.10375	1.7855	5.80799	0.09769	2.3262	5.5113	0.05927	3.39894	4.8812	0.03994	3.45761
Polythiazide	O=S(C1=C(Cl)C=C(C2=C1)NC(CSCC(F)(F)F)N(C)S2(=O)=O)(N)=O	5.15179	0.05317	2.29232	6.53045	0.08601	1.90538	6.24747	0.07399	2.26846	6.8727	0.05631	3.84448	6.63496	0.06697	3.03356	5.17848	0.03555	3.26667	4.86105	0.01204	4.21342	9.60651	0.08381	5.09941	7.87546	0.06244	4.51797	8.12467	0.05738	5.03886	8.01851	0.05949	4.81955	5.95504	0.10056	0.54741	7.10851	0.09337	2.08737	6.45366	0.07497	2.42213	5.35302	0.05309	2.49781
Saxagliptin (hydrochloride)	N[C@@H]([C@](C[C@H](C1)C2)(C[C@@H]1C3)C[C@]23O)C(N([C@@H](C4)C#N)[C@@H]5[C@H]4C5)=O.[H]Cl	5.12275	0.05164	2.42205	6.45197	0.0855	1.98031	6.18316	0.07328	2.3504	6.79575	0.05721	3.80345	6.55886	0.06806	2.9991	5.14314	0.03468	3.32955	4.83843	0.01176	4.22324	9.58111	0.08504	5.13355	7.84341	0.06452	4.46881	8.11117	0.06198	4.86966	7.94873	0.06073	4.7725	5.84901	0.1024	0.49355	6.97567	0.09238	2.14399	6.37185	0.07648	2.37306	5.3142	0.05116	2.63843
Sulfacytine	O=S(C1=CC=C(N)C=C1)(NC(C=CN2CC)=NC2=O)=O	5.33306	0.05606	1.92837	6.88298	0.09725	0.97673	6.59833	0.07808	1.85644	6.99247	0.04569	4.21727	6.86191	0.07391	2.37307	5.33901	0.04117	2.83882	4.85798	0.01341	4.04325	10.0209	0.07908	5.21773	8.20018	0.0594	4.59282	8.33609	0.05272	5.13528	8.29473	0.05603	4.89297	5.68645	0.04743	2.80554	7.57131	0.08077	2.66592	6.80506	0.07211	2.42568	5.50277	0.05369	2.24217
Trifluridine/tipiracil hydrochloride mixture	O=C1N([C@H]2C[C@H](O)[C@@H](CO)O2)C=C(C(F)(F)F)C(N1)=O.O=C3NC(CN4CCCC4=N)=C(Cl)C(N3)=O.[1/2].Cl	5.68903	0.05558	1.73869	7.39426	0.08865	1.0936	7.08177	0.07559	1.70943	7.14846	0.04088	4.24328	7.16159	0.05976	2.91404	5.60394	0.04137	2.6637	4.95883	0.01657	3.78153	10.4446	0.0708	5.4123	8.55541	0.05488	4.65633	8.5384	0.04761	5.15487	8.72912	0.05361	4.91914	5.26605	0.01972	3.86464	0	0	0	7.13426	0.05838	2.9848	5.61412	0.04085	2.71104
Tolrestat	O=C(O)CN(C(C1=C2C=CC(OC)=C(C(F)(F)F)C2=CC=C1)=S)C	5.28068	0.05834	1.80758	6.80174	0.09733	1.00704	6.5502	0.07545	2.05855	6.9278	0.0447	4.2664	6.77801	0.07312	2.42483	5.30729	0.03945	2.95877	4.85705	0.01443	3.99805	9.89642	0.07858	5.21838	8.15237	0.06022	4.56729	8.25346	0.05313	5.0907	8.24685	0.05605	4.90994	5.54611	0.04602	2.80656	7.4972	0.08064	2.69626	6.73361	0.07162	2.46955	5.46367	0.05232	2.34878
Treosulfan	O[C@H]([C@@H](O)COS(C)(=O)=O)COS(C)(=O)=O	0	0	0	0	0	0	5.36292	0.04946	4.77485	0	0	0	0	0	0	0	0	0	0	0	0	5.89048	0.09786	4.72682	4.97702	0.07535	4.081	5.5891	0.07437	4.70483	5.57026	0.0644	4.8045	4.76188	0.05839	4.06757	0	0	0	0	0	0	0	0	0
Treprostinil (sodium)	O=C(O[Na])COC1=C2C[C@@]3([H])C[C@@H](O)[C@H](CC[C@@H](O)CCCCC)[C@@]3([H])CC2=CC=C1	5.39392	0.05635	1.80075	7.0024	0.0991	0.6836	6.77271	0.07635	1.90457	6.76859	0.04021	4.20473	6.92334	0.06447	2.81262	5.38786	0.04122	2.75957	4.87651	0.01484	3.93123	10.185	0.07798	5.21325	8.35099	0.05982	4.53685	8.46908	0.05823	4.75602	8.47334	0.05612	4.89506	5.78602	0.0477	2.74453	7.84318	0.08014	2.73343	6.90921	0.06935	2.48895	5.61921	0.05454	2.14168
Ulipristal acetate	O=C1CCC2=C3[C@@H](C4=CC=C(N(C)C)C=C4)C[C@@]5(C)[C@](CC[C@]5(OC(C)=O)C(C)=O)([H])[C@]3([H])CCC2=C1	5.79873	0.03184	2.97434	8.04109	0.05692	2.99107	7.66035	0.05644	2.65312	0	0	0	7.75866	0.05308	3.04979	6.02819	0.03668	2.77382	5.17978	0.02904	2.60328	11.244	0.06258	5.692	9.40371	0.05133	4.85	9.20948	0.04389	5.31561	9.73201	0.05512	4.84183	5.05133	0.00926	4.22936	0	0	0	7.43035	0.04304	3.61167	5.85376	0.03053	3.14523
VAL-083	O[C@H]([C@H](O)[C@]1(OC1)[H])[C@@]2([H])CO2	0	0	0	0	0	0	5.93619	0.03775	5.60193	0	0	0	0	0	0	6.30307	0.01002	6.21438	0	0	0	5.58082	0.09813	4.71184	4.68108	0.07966	3.97565	5.28956	0.07532	4.62254	5.38588	0.06293	4.82865	0	0	0	0	0	0	0	0	0	0	0	0
Camptothecin	O=C1C2=C([C@@](O)(CC)C(OC2)=O)C=C(N1C3)C(C3=C4)=NC5=C4C=CC=C5	5.82786	0.05483	1.70027	7.63934	0.08175	1.48566	7.27153	0.07324	1.75818	0	0	0	7.31977	0.05798	2.95522	5.72107	0.03999	2.71065	5.00728	0.01799	3.65379	10.626	0.06872	5.4527	8.72405	0.05284	4.74675	8.63727	0.04527	5.22966	8.93901	0.05305	4.94749	5.35899	0.02313	3.61754	0	0	0	7.31891	0.0576	2.98323	5.70602	0.03861	2.79975
Resveratrol	OC1=CC=C(/C=C/C2=CC(O)=CC(O)=C2)C=C1	5.2458	0.05968	1.84731	6.71333	0.09011	1.58228	6.4458	0.07561	2.14041	6.82003	0.04656	4.16848	6.73409	0.07506	2.46006	5.23002	0.03725	3.10897	4.81391	0.01489	3.96595	9.77333	0.08046	5.1914	8.0466	0.06095	4.57566	8.2292	0.0569	4.98875	8.14743	0.05775	4.85868	6.03989	0.08057	1.45165	7.29663	0.07817	2.8454	6.64011	0.0759	2.31793	5.40692	0.05308	2.38438
Deferasirox (Fe3+ chelate)	O=C([O-])C1=CC=C(N2N=C3[N]4=C2C5=CC=CC=C5[O-][Fe+3]4[O-]C6=CC=CC=C63)C=C1	5.93485	0.02526	3.36377	8.01757	0.03679	4.27271	7.94725	0.04664	3.20013	0	0	0	7.87533	0.0399	3.8141	6.03264	0.02775	3.21128	5.08134	0.01152	3.90833	11.5606	0.0541	6.05389	9.68849	0.04409	5.20025	9.72172	0.04009	5.64136	10.3496	0.05116	5.14244	5.11594	0.0097	4.1286	0	0	0	7.38973	0.03213	4.11955	6.18312	0.02781	3.35258
Kanamycin	O[C@H]1[C@](O[C@@H]2[C@@H](N)C[C@@H](N)[C@H](O[C@@]3([H])O[C@H](CO)[C@@H](O)[C@H](N)[C@H]3O)[C@H]2O)([H])O[C@H](CN)[C@@H](O)[C@@H]1O	5.0337	0.04728	2.71217	6.35909	0.08255	2.30586	6.04625	0.07264	2.47935	6.6382	0.05636	3.87108	6.39734	0.06636	3.1392	5.05269	0.03333	3.41608	4.80094	0.01237	4.1938	9.32408	0.087	5.0533	7.69282	0.06442	4.52986	8.02033	0.06179	4.98628	7.82402	0.06154	4.80241	5.50867	0.10724	0.24308	6.72405	0.15134	-0.70685	6.16738	0.07548	2.46135	5.21746	0.05096	2.71522
Asenapine (hydrochloride)	[H]Cl.ClC1=CC2=C(C=C1)OC3=C(C=CC=C3)[C@](C4)([H])[C@]2([H])CN4C	5.57792	0.05332	1.92078	7.28434	0.09451	0.80245	7.01926	0.07512	1.86676	6.96526	0.03857	4.31979	7.08405	0.06253	2.79548	5.53205	0.04337	2.55738	4.91582	0.0164	3.79114	10.3287	0.07339	5.29724	8.48581	0.05494	4.71757	8.54351	0.05017	5.10225	8.63243	0.05506	4.85612	5.4698	0.03079	3.3581	0	0	0	7.02885	0.0622	2.76251	5.5855	0.0442	2.55424
Colchicine	CC(N[C@H](C1=C2)CCC3=CC(OC)=C(OC)C(OC)=C3C1=CC=C(OC)C2=O)=O	5.74855	0.04799	2.04095	7.67974	0.08022	1.48243	7.31832	0.06763	2.0963	0	0	0	7.34393	0.06065	2.65811	5.69296	0.03799	2.75788	5.04188	0.01789	3.65965	10.6189	0.0662	5.50472	8.86295	0.05349	4.73016	8.68245	0.04445	5.24859	8.99306	0.05263	4.92697	5.41751	0.0228	3.65607	0	0	0	7.37688	0.05492	3.13422	5.70436	0.03743	2.81258
Sonidegib	O=C(C1=C(C)C(C(C=C2)=CC=C2OC(F)(F)F)=CC=C1)NC3=CC=C(N=C3)N4C[C@@H](C)O[C@@H](C)C4	5.87254	0.02299	3.51634	8.03838	0.03802	4.14167	8.00768	0.04774	3.11389	0	0	0	7.83986	0.03879	3.86387	6.08171	0.02825	3.18638	5.08905	0.01228	3.83056	11.5157	0.05265	6.11898	9.60804	0.0421	5.29276	9.68867	0.03933	5.65712	10.246	0.04827	5.2986	5.14316	0.00853	4.26902	0	0	0	7.57798	0.03811	3.67128	6.07708	0.02458	3.55784
Folic acid	O=C(O)CC[C@@H](C(O)=O)NC(C1=CC=C(NCC2=CN=C3N=C(N)NC(C3=N2)=O)C=C1)=O	5.82271	0.02922	3.16093	8.11803	0.05373	3.22377	7.79956	0.05806	2.51122	0	0	0	7.92406	0.05325	3.07341	6.08124	0.03654	2.75306	5.16668	0.02819	2.59885	11.1159	0.0564	5.9855	9.3319	0.04726	5.02728	9.27314	0.04144	5.49811	9.71789	0.05058	5.11104	5.00033	0.00918	4.16457	0	0	0	7.60675	0.04478	3.52822	5.77098	0.02471	3.52056
Indoximod	N[C@H](CC1=CN(C)C2=CC=CC=C12)C(O)=O	5.34025	0.05885	1.78211	6.86607	0.09869	0.89864	6.57815	0.07365	2.12477	6.99995	0.04656	4.18449	6.85364	0.06851	2.71149	5.32444	0.03929	2.94887	4.8537	0.01315	4.05855	9.94704	0.07776	5.24515	8.19907	0.06036	4.55015	8.31434	0.0569	4.87524	8.30551	0.05685	4.86796	5.6094	0.04798	2.70809	7.49188	0.07621	2.88389	6.77434	0.07275	2.37582	5.50315	0.05415	2.22907
Polmacoxib	O=S(C1=CC=C(C(OC2(C)C)=C(C3=CC=CC(F)=C3)C2=O)C=C1)(N)=O	5.5847	0.05264	1.92167	7.37899	0.09437	0.81205	7.0392	0.0738	1.90358	7.1014	0.04642	3.87113	7.07162	0.05855	2.99717	5.56637	0.04207	2.63912	4.94514	0.01647	3.79894	10.3928	0.07329	5.29287	8.47825	0.05316	4.77909	8.47848	0.04734	5.18423	8.65796	0.05273	4.9889	5.36756	0.02496	3.63101	0	0	0	7.10139	0.0627	2.73811	5.56169	0.0421	2.63206
Elafibranor	CC(C)(OC1=C(C)C=C(/C=C/C(C2=CC=C(SC)C=C2)=O)C=C1C)C(O)=O	5.59133	0.05744	1.66618	7.26241	0.09379	0.85319	6.97026	0.074	1.91295	6.85917	0.03611	4.39117	7.07266	0.06068	2.92571	5.52503	0.04285	2.59689	4.9237	0.0165	3.79734	10.3762	0.07513	5.2418	8.46629	0.05631	4.61814	8.5039	0.04979	5.10495	8.65034	0.05496	4.89481	5.3356	0.02355	3.72653	0	0	0	7.04321	0.06262	2.76364	5.57438	0.04268	2.65756
Gepotidacin	O=C(C=NC(C=C1)=C23)N3[C@H](CN4CCC(NCC5=CC(CCCO6)=C6C=N5)CC4)CN2C1=O	6.2765	0.02313	3.6479	7.28326	0.02025	4.98281	7.48088	0.02505	4.63476	0	0	0	7.94325	0.03266	4.23257	5.87714	0.0174	3.90005	4.9491	0.00624	4.2405	11.1759	0.0374	6.92625	9.31335	0.03195	5.68283	9.33341	0.02803	6.14878	9.85037	0.03612	5.74622	0	0	0	0	0	0	0	0	0	6.78035	0.03338	2.98802
Pexidartinib	FC(C1=CC=C(CNC2=NC=C(CC3=CNC4=NC=C(Cl)C=C43)C=C2)C=N1)(F)F	6.08257	0.02452	3.41006	7.89099	0.02322	5.36004	8.12802	0.04071	3.69067	0	0	0	7.89168	0.03258	4.34096	5.98327	0.02332	3.44136	5.1634	0.01155	3.90476	11.6923	0.05011	6.2305	9.96823	0.04361	5.21516	9.94469	0.03706	5.90563	10.5222	0.04865	5.2196	5.25839	0.01317	3.82297	0	0	0	0	0	0	6.6773	0.03238	3.14858
Pexidartinib (hydrochloride)	FC(C1=CC=C(CNC2=NC=C(CC3=CNC4=NC=C(Cl)C=C43)C=C2)C=N1)(F)F.Cl	6.1126	0.02307	3.58086	7.49172	0.02503	4.74598	8.07956	0.03973	3.72029	0	0	0	7.9158	0.0345	4.13093	6.00918	0.02264	3.52477	5.06041	0.00906	4.06589	11.6269	0.04708	6.4611	9.98302	0.04308	5.25602	9.93815	0.03761	5.81201	10.5115	0.0486	5.17934	0	0	0	0	0	0	0	0	0	6.62045	0.02923	3.41367
Relebactam	O=S(ON1[C@]2([H])CC[C@@H](C(NC3CCNCC3)=O)[N@@](C2)C1=O)(O)=O	4.98627	0.04244	2.99181	6.20892	0.07825	2.53204	5.9488	0.06911	2.70127	6.72042	0.07107	3.38075	6.27932	0.06187	3.37205	4.96567	0.03329	3.4014	4.77576	0.01225	4.20001	9.18694	0.08754	5.07339	7.5694	0.0652	4.50554	7.97167	0.06496	4.919	7.69582	0.06012	4.87078	5.43695	0.11102	0.22013	6.75255	0.23003	-4.05662	6.03966	0.07259	2.62886	5.20472	0.0501	2.85075
Doravirine	N#CC1=CC(OC2=C(C(F)(F)F)C=CN(CC(N3C)=NNC3=O)C2=O)=CC(Cl)=C1	5.8302	0.05376	1.78501	7.64327	0.08087	1.55792	7.32777	0.07119	1.97041	0	0	0	7.29345	0.06037	2.7502	5.68318	0.03998	2.67437	5.00115	0.01752	3.68316	10.5919	0.06886	5.40974	8.70213	0.05296	4.71712	8.62556	0.04622	5.14723	8.91467	0.05333	4.90139	5.32381	0.01837	3.9412	0	0	0	7.3046	0.05729	2.99346	5.71844	0.04041	2.67785
Valbenazine	O=C([C@@H](N)C(C)C)O[C@@H]1C[C@]2([H])C3=CC(OC)=C(OC)C=C3CCN2C[C@H]1CC(C)C	5.67332	0.05343	1.834	7.47117	0.08635	1.26376	7.12784	0.07495	1.74026	5.1999	0.01385	4.20433	7.1804	0.05985	2.87787	5.62732	0.04201	2.60765	4.97529	0.01625	3.80691	10.5075	0.0709	5.411	8.60726	0.05431	4.70456	8.56358	0.04691	5.19137	8.76448	0.05352	4.91719	5.22568	0.02321	3.55705	0	0	0	7.13052	0.05733	3.00945	5.62818	0.04057	2.71175
Vericiguat	O=C(OC)NC1=C(N)N=C(C2=NN(CC3=CC=CC=C3F)C4=NC=C(F)C=C42)N=C1N	6.45116	0.02574	3.4555	7.60273	0.02019	5.24513	7.04231	0.02393	4.24821	0	0	0	0	0	0	5.83906	0.01632	3.93368	4.98227	0.00644	4.2301	11.0528	0.03667	6.77069	9.37597	0.03165	5.68028	9.35251	0.02908	5.95612	10.0515	0.03667	5.76973	0	0	0	0	0	0	0	0	0	7.23471	0.03614	3.01482
Rolipram	O=C1NCC(C2=CC=C(OC)C(OC3CCCC3)=C2)C1	5.34338	0.06075	1.67293	6.85526	0.0974	0.96992	6.60206	0.0766	1.97348	6.95306	0.04719	4.10146	6.85632	0.07372	2.40213	5.32081	0.03757	3.05072	4.85568	0.01355	4.03689	9.97549	0.07798	5.26357	8.21482	0.06036	4.56887	8.32765	0.05421	5.05232	8.31517	0.05743	4.84496	5.63071	0.04952	2.63868	7.6012	0.07987	2.77533	6.7759	0.07439	2.28253	5.47115	0.05437	2.1861
Bepridil (hydrochloride hydrate)	CC(C)COCC(N1CCCC1)CN(C2=CC=CC=C2)CC3=CC=CC=C3.[H]Cl.[H]O[H]	5.89643	0.02262	3.55678	7.67547	0.03398	4.16155	7.95862	0.0456	3.24327	0	0	0	7.93635	0.03985	3.8151	6.12779	0.03102	2.91957	5.10406	0.01198	3.86537	11.5356	0.05145	6.21533	9.60728	0.04172	5.30126	9.65014	0.04065	5.44589	10.3174	0.05045	5.10036	5.13287	0.00858	4.24523	0	0	0	7.67684	0.03499	4.05845	6.28524	0.02859	3.32871
Darolutamide	ClC1=C(C#N)C=CC(C2=NN(C[C@H](C)NC(C3=NNC(C(O)C)=C3)=O)C=C2)=C1	5.72758	0.03119	3.01916	7.96915	0.06028	2.73455	7.60168	0.05811	2.55553	0	0	0	7.69651	0.05391	3.01541	5.99075	0.03768	2.71837	5.14853	0.0271	2.79582	11.1294	0.06348	5.61683	9.20354	0.05013	4.85015	9.09093	0.04321	5.33845	9.6034	0.05517	4.81211	5.01095	0.00753	4.35734	0	0	0	7.37387	0.04189	3.74179	5.74265	0.02761	3.34537
Tolvaptan	O=C(C1=CC=CC=C1C)NC2=CC=C(C(C)=C2)C(N3CCCC(C4=CC(Cl)=CC=C43)O)=O	6.42239	0.02513	3.45385	7.78373	0.02163	5.22877	7.24128	0.027	4.05221	0	0	0	0	0	0	5.85392	0.01628	3.93064	4.98214	0.00644	4.22162	11.3179	0.03828	6.79631	9.39003	0.03078	5.75409	9.7302	0.03034	6.14648	9.93856	0.0337	5.98272	0	0	0	0	0	0	0	0	0	7.29638	0.03286	3.41418
Flupirtine (Maleate)	O=C(NC1=CC=C(N=C1N)NCC2=CC=C(C=C2)F)OCC.O=C(/C=C\C(O)=O)O	5.79165	0.03034	3.06623	8.08552	0.05957	2.7354	7.73178	0.05745	2.57213	0	0	0	7.84787	0.05274	3.11092	6.09035	0.03814	2.66481	5.2116	0.02802	2.69524	11.0387	0.05603	6.00587	9.30912	0.04787	5.0096	9.14847	0.04199	5.37664	9.70624	0.05235	5.00949	5.01784	0.01098	4.03133	0	0	0	7.45855	0.04248	3.64347	5.77191	0.02741	3.31027
Flupirtine	O=C(NC1=CC=C(N=C1N)NCC2=CC=C(C=C2)F)OCC	5.68475	0.05381	1.82151	7.43444	0.08841	1.08743	7.14959	0.07418	1.82392	5.1831	0.02101	3.67465	7.13304	0.06156	2.71383	5.62664	0.03973	2.77408	4.97813	0.0165	3.79456	10.4865	0.07074	5.40784	8.57602	0.05437	4.67412	8.56936	0.04886	5.0637	8.78051	0.05342	4.94521	5.27329	0.022	3.69355	0	0	0	7.18469	0.05935	2.92616	5.62516	0.0416	2.63826
Suplatast (Tosilate)	C[S+](C)CCC(NC1=CC=C(C=C1)OCC(COCC)O)=O.CC2=CC=C(C=C2)S(=O)([O-])=O	5.74936	0.03232	2.9467	8.02195	0.06276	2.5803	7.62683	0.05854	2.5506	0	0	0	7.73376	0.05438	3.01903	5.98031	0.039	2.59879	5.14145	0.02654	2.84018	11.1387	0.06387	5.60076	9.28142	0.05099	4.86017	9.09057	0.04318	5.3465	9.61884	0.05412	4.92588	5.0245	0.00874	4.26676	0	0	0	7.41201	0.04353	3.63774	5.79688	0.03127	3.08564
Olmesartan	O=C(O)C1=C(N=C(N1CC2=CC=C(C=C2)C3=CC=CC=C3C4=NN=NN4)CCC)C(O)(C)C	6.47825	0.02452	3.55247	7.74649	0.02101	5.23943	6.62814	0.02228	3.9696	0	0	0	5.75426	0.01977	3.39534	5.83639	0.01572	3.96014	4.99363	0.00617	4.25772	11.2359	0.03637	6.89588	9.42393	0.0306	5.77212	9.59913	0.02994	6.02589	10.0657	0.0371	5.66203	0	0	0	0	0	0	0	0	0	7.23171	0.03336	3.25027
Iguratimod	O=C1C2=CC(OC3=CC=CC=C3)=C(C=C2OC=C1NC([H])=O)NS(=O)(C)=O	5.75546	0.03469	2.78925	7.96779	0.0641	2.4872	7.58713	0.06049	2.41545	0	0	0	7.6548	0.05374	3.06001	5.94664	0.03723	2.76316	5.15379	0.02202	3.27079	11.0564	0.06409	5.58119	9.25769	0.05127	4.87402	9.12811	0.04482	5.2959	9.46201	0.05241	4.98107	5.00806	0.01066	4.09696	0	0	0	7.38887	0.04495	3.54541	5.81839	0.0308	3.185
Peramivir (trihydrate)	O[C@H]1[C@]([C@H](C(CC)CC)NC(C)=O)([H])[C@H](NC(N)=N)C[C@@H]1C(O)=O.[H]O.[H]O.[H]O	4.92156	0.03802	3.40283	5.83718	0.067	3.16066	5.67171	0.06231	3.18257	6.35362	0.08705	2.87633	5.9923	0.05622	3.74632	4.76478	0.03287	3.45158	4.68976	0.0122	4.2022	8.63864	0.08935	5.06945	7.16765	0.06777	4.46035	7.64648	0.06322	5.12108	7.32292	0.06188	4.85084	5.77384	0.1063	1.52732	6.18061	0.09847	2.24697	5.74629	0.06415	3.1838	4.93946	0.04458	3.15852
Peramivir	O[C@H]1[C@]([C@H](C(CC)CC)NC(C)=O)([H])[C@H](NC(N)=N)C[C@@H]1C(O)=O	4.9421	0.03733	3.45625	5.846	0.07434	2.88715	5.66411	0.06951	2.89739	6.33248	0.08353	3.00783	6.0885	0.05044	4.08078	4.7876	0.0298	3.60159	4.69193	0.01208	4.21124	8.64291	0.08911	5.09625	7.16758	0.0677	4.47312	7.64859	0.06517	5.05475	7.29988	0.06084	4.87829	5.8855	0.1076	1.60275	6.1513	0.10042	2.15453	5.7013	0.06501	3.11384	4.9558	0.04497	3.16612
Oseltamivir (phosphate)	O=C(OCC)C1=C[C@H]([C@@H]([C@H](C1)N)NC(C)=O)OC(CC)CC.OP(O)(O)=O	4.90301	0.03429	3.64584	6.44913	0.03609	5.12585	5.46199	0.06317	3.14591	6.42919	0.13769	1.38078	6.37191	0.04245	4.81534	4.65319	0.03088	3.52107	4.64003	0.01174	4.20971	8.37325	0.08998	5.07502	6.95574	0.06843	4.44669	7.46408	0.06591	5.04772	7.15953	0.06188	4.89091	5.55044	0.10915	1.54847	5.89423	0.09764	2.31444	5.56233	0.06068	3.33738	4.89548	0.04465	3.25855
Miglustat	O[C@H]1[C@H](O)[C@@H](CO)N(CCCC)C[C@@H]1O	4.78969	0.02184	4.38952	0	0	0	5.56678	0.0367	4.89447	4.16367	0.13633	1.66599	0	0	0	0	0	0	0	0	0	6.59638	0.09625	4.83302	5.57424	0.07339	4.22973	6.2066	0.07477	4.83671	6.04327	0.06349	4.87998	5.12868	0.05678	4.08844	5.11807	0.05983	4.02195	4.57118	0.05407	3.58047	4.51068	0.03951	3.78688
Miglustat (hydrochloride)	O[C@H]1[C@H](O)[C@@H](CO)N(CCCC)C[C@@H]1O.[H]Cl	4.88538	0.02787	4.33921	0	0	0	5.56634	0.04285	4.72675	4.32866	0.13365	1.70989	0	0	0	6.33843	0.00431	6.25395	0	0	0	6.76124	0.09391	4.92112	5.66419	0.07316	4.23059	6.31649	0.06957	4.95329	6.13905	0.06354	4.89392	5.02815	0.0647	3.76047	5.23175	0.06017	4.05268	4.51156	0.05593	3.41563	4.67684	0.02999	4.08917
Esomeprazole	O=[S@](C1=NC2=CC=C(OC)C=C2N1)CC3=NC=C(C)C(OC)=C3C	5.77989	0.0549	1.71201	7.59375	0.08438	1.34099	7.23052	0.07219	1.88109	0	0	0	7.24052	0.05744	2.98398	5.69407	0.04173	2.60179	4.98394	0.01824	3.63333	10.5917	0.06956	5.43774	8.65217	0.0531	4.71742	8.64418	0.04518	5.29666	8.87022	0.05262	4.97079	5.33417	0.02287	3.63986	0	0	0	7.21518	0.05495	3.14371	5.6599	0.03817	2.83124
Gemcitabine	NC(C=CN1[C@H]2C(F)(F)[C@H](O)[C@@H](CO)O2)=NC1=O	4.92417	0.03594	3.52702	6.49625	0.03984	4.94745	5.58996	0.0638	3.1094	6.47365	0.11721	1.91657	6.24313	0.04437	4.51816	4.73523	0.03276	3.46166	4.66833	0.01157	4.21866	8.57836	0.09056	5.05767	7.08891	0.06717	4.47762	7.61336	0.06387	5.13012	7.27807	0.06126	4.89641	5.76376	0.1081	1.56112	6.05927	0.10066	2.14571	5.69061	0.06357	3.21923	4.97257	0.04383	3.26844
Acamprosate (calcium)	CC(NCCCS([O-])(=O)=O)=O.[0.5Ca2+]	4.69304	0.02358	4.2168	0	0	0	5.23081	0.03634	4.49669	4.39474	0.13371	1.69379	0	0	0	6.35526	0.00472	6.25993	0	0	0	6.8208	0.09344	4.9333	5.73495	0.07318	4.25675	6.3636	0.0698	4.95368	6.1684	0.06216	4.91281	4.951	0.06387	3.66075	5.20591	0.06146	3.96433	4.56292	0.0554	3.44386	4.61484	0.03055	3.99762
Medetomidine	CC(C1=CN=CN1)C2=CC=CC(C)=C2C	5.14433	0.05385	2.31614	6.51956	0.08642	1.98032	6.22357	0.0765	2.20566	6.82867	0.05429	3.97732	6.52587	0.06692	3.01124	5.16063	0.03439	3.35437	4.85	0.01242	4.19751	9.57227	0.08578	5.06686	7.82472	0.06197	4.57064	8.12294	0.06068	4.93703	7.95681	0.06067	4.77118	5.81403	0.09934	0.59648	6.95925	0.09066	2.19729	6.37931	0.07519	2.43145	5.27917	0.05034	2.63525
Dexmedetomidine (hydrochloride)	C[C@H](C1=CN=CN1)C2=CC=CC(C)=C2C.Cl	5.0449	0.0505	2.58454	6.3896	0.07616	2.67944	6.03299	0.07241	2.50513	6.58606	0.05616	3.85012	6.33455	0.0642	3.20691	5.05033	0.03374	3.4066	4.80034	0.01193	4.21895	9.30837	0.08805	5.01878	7.68013	0.06546	4.49124	8.04119	0.06344	4.95141	7.77894	0.06052	4.83057	5.47599	0.11186	0.02629	6.67093	0.13529	0.07971	6.14904	0.07441	2.5253	5.20587	0.0528	2.63335
Medetomidine (hydrochloride)	CC(C1=CN=CN1)C2=CC=CC(C)=C2C.Cl	5.23187	0.06053	1.8078	6.64812	0.09112	1.49373	6.40553	0.07726	2.03526	6.78592	0.04651	4.15535	6.71018	0.07129	2.67751	5.23543	0.03628	3.18345	4.80612	0.01503	3.95577	9.75578	0.0813	5.15727	8.02883	0.06132	4.56007	8.21807	0.05675	5.00952	8.12193	0.05681	4.90877	6.02599	0.08806	1.04486	7.22781	0.07728	2.85628	6.61933	0.07689	2.27016	5.40308	0.05291	2.41051
Pirenzepine (dihydrochloride)	O=C1NC2=CC=CN=C2N(C(CN3CCN(C)CC3)=O)C4=CC=CC=C14.[H]Cl.[H]Cl	6.07158	0.02297	3.58993	7.57056	0.0245	4.92396	8.17967	0.04421	3.40324	0	0	0	7.82139	0.03374	4.17551	6.17944	0.02697	3.26589	5.15186	0.01165	3.89364	11.6972	0.05044	6.24715	9.95395	0.0437	5.23183	9.79598	0.03755	5.73856	10.4228	0.04763	5.27611	5.21928	0.00764	4.39406	0	0	0	0	0	0	6.57266	0.03094	3.22981
Pirenzepine	O=C1NC2=CC=CN=C2N(C(CN3CCN(C)CC3)=O)C4=CC=CC=C14	5.94871	0.02333	3.48727	7.74774	0.02853	4.73806	8.28306	0.04743	3.27911	0	0	0	7.90237	0.0363	4.07304	6.20945	0.02918	3.13119	5.13706	0.01242	3.82645	11.446	0.04818	6.36336	9.64091	0.04171	5.2408	9.60542	0.0373	5.67038	10.2035	0.04558	5.39515	5.18862	0.01057	4.07401	0	0	0	7.70304	0.03551	3.95709	6.2635	0.02451	3.67772
Agomelatine	CC(NCCC1=C2C=C(OC)C=CC2=CC=C1)=O	5.68579	0.05741	1.63235	7.37131	0.09331	0.78277	7.08661	0.0741	1.85433	7.1257	0.04455	3.97983	7.08734	0.06046	2.81805	5.5786	0.04257	2.57394	4.94898	0.01693	3.75347	10.3983	0.06996	5.45865	8.54905	0.0541	4.72912	8.49726	0.04831	5.08606	8.6876	0.05238	4.98875	5.25538	0.02337	3.60531	0	0	0	7.0669	0.05889	2.90875	5.64171	0.04114	2.73682
Agomelatine (hydrochloride)	CC(NCCC1=C2C=C(OC)C=CC2=CC=C1)=O.Cl	5.64132	0.05303	1.85846	7.39769	0.09349	0.7286	7.1032	0.07526	1.73482	7.20396	0.03928	4.40173	7.16024	0.05741	3.06469	5.61043	0.04209	2.60794	4.96272	0.01618	3.80924	10.4481	0.07281	5.25424	8.57586	0.05443	4.69327	8.59174	0.04906	5.09237	8.75051	0.05433	4.87464	5.22294	0.01942	3.83782	0	0	0	7.11328	0.0591	2.89755	5.62699	0.04067	2.72569
Agomelatine (L(+)-Tartaric acid)	CC(NCCC1=C2C=C(OC)C=CC2=CC=C1)=O.O=C(O)[C@H](O)[C@@H](O)C(O)=O	5.81888	0.0534	1.84038	7.61014	0.08176	1.51849	7.28002	0.07452	1.72758	0	0	0	7.21788	0.05738	2.9424	5.72517	0.04446	2.41233	4.98869	0.01765	3.67364	10.5441	0.06869	5.426	8.65714	0.05263	4.73558	8.59227	0.04847	4.98067	8.89572	0.05271	4.96848	5.53778	0.02351	3.78585	0	0	0	7.25291	0.05572	3.10124	5.64696	0.03783	2.82864
Alcaftadine	O=CC1=CN=C2N1CCC3=CC=CC=C3/C2=C4CCN(C)CC\4	5.76585	0.03062	3.03569	8.04549	0.05993	2.71348	7.67339	0.0567	2.61688	0	0	0	7.8371	0.0532	3.09329	6.00802	0.03535	2.85564	5.18962	0.02941	2.56667	11.1101	0.05755	5.97784	9.28469	0.04821	4.99006	9.14762	0.04253	5.35537	9.60627	0.05141	5.02188	5.05263	0.00823	4.31875	0	0	0	7.49128	0.04325	3.6342	5.77601	0.02688	3.37925
Cetirizine	O=C(O)COCCN1CCN(C(C2=CC=C(Cl)C=C2)C3=CC=CC=C3)CC1	5.73341	0.03526	2.76029	7.99732	0.06658	2.38386	7.48375	0.06191	2.26362	0	0	0	7.59477	0.05386	3.05398	5.91437	0.03706	2.78933	5.12358	0.02232	3.2421	11.0099	0.06219	5.76663	9.14921	0.0506	4.88316	9.06467	0.04567	5.21449	9.43323	0.05298	4.96639	4.97946	0.01004	4.13304	0	0	0	7.39279	0.04719	3.41425	5.72297	0.0301	3.18474
Cetirizine (dihydrochloride)	O=C(O)COCCN1CCN(C(C2=CC=C(Cl)C=C2)C3=CC=CC=C3)CC1.Cl.Cl	5.76108	0.03024	3.06762	8.10653	0.05908	2.84397	7.70246	0.05684	2.63884	0	0	0	7.85547	0.05477	2.97697	6.03846	0.0385	2.60887	5.20167	0.02716	2.78307	11.1568	0.06077	5.74349	9.2499	0.04759	5.01089	9.12742	0.04164	5.41844	9.66156	0.05159	5.0662	5.02777	0.00996	4.14024	0	0	0	7.47294	0.0421	3.72311	5.81216	0.02931	3.20081
Loratadine	O=C(N1CC/C(CC1)=C2C3=CC=C(Cl)C=C3CCC4=CC=CN=C4\2)OCC	5.84842	0.0272	3.26393	8.24895	0.04852	3.63805	7.86547	0.05348	2.78282	0	0	0	7.71641	0.04306	3.62397	6.17804	0.03569	2.78626	5.28253	0.0338	2.07072	11.1723	0.05343	6.09465	9.49505	0.04714	5.0156	9.34885	0.04179	5.38572	9.92872	0.05091	5.09038	5.06752	0.00857	4.25327	0	0	0	7.57672	0.04343	3.45006	5.89622	0.02548	3.47478
Duvelisib	O=C1N(C2=CC=CC=C2)C([C@@H](NC3=C4N=CNC4=NC=N3)C)=CC5=C1C(Cl)=CC=C5	6.44791	0.02519	3.47308	7.87373	0.02313	5.14224	7.27303	0.02465	4.36223	0	0	0	0	0	0	5.84674	0.01582	3.97874	4.98782	0.00636	4.23657	11.364	0.03931	6.72131	9.36239	0.02945	5.88411	9.617	0.02983	6.0937	9.82414	0.03267	5.96643	0	0	0	0	0	0	0	0	0	7.24717	0.03489	3.12632
(R)-Baclofen	ClC1=CC=C([C@](CC(O)=O)([H])CN)C=C1	4.87481	0.03079	3.80504	6.2821	0.05657	4.31649	5.26453	0.05924	3.20615	6.32003	0.13754	1.54054	6.48456	0.03216	5.3669	4.60137	0.03435	3.40771	4.87234	0.0093	4.54907	8.21307	0.09029	5.07626	6.82422	0.06936	4.41418	7.37123	0.06455	5.12821	7.02778	0.06182	4.87952	5.57683	0.09608	2.23822	5.75502	0.09379	2.49605	5.44372	0.0604	3.34495	4.86075	0.04105	3.43444
Pramipexole (dihydrochloride)	NC(S1)=NC2=C1C[C@@H](NCCC)CC2.[H]Cl.[H]Cl	4.98953	0.04254	3.02909	6.14839	0.07605	2.64362	5.88167	0.07049	2.63291	6.67518	0.07076	3.41398	6.25598	0.06094	3.44762	4.9704	0.03226	3.48346	4.75754	0.01187	4.21036	9.13101	0.08784	5.08257	7.4971	0.06535	4.48508	7.89871	0.06397	4.95064	7.65194	0.06119	4.83177	5.34389	0.11764	-0.07808	6.53258	0.22994	-4.06502	5.99044	0.07335	2.60995	5.14781	0.04726	2.96962
Dexpramipexole (dihydrochloride)	NC(S1)=NC2=C1C[C@H](NCCC)CC2.[H]Cl.[H]Cl	4.99067	0.04318	3.01894	6.02176	0.07965	2.38495	5.84489	0.06942	2.67512	6.60105	0.0705	3.3819	6.30466	0.05418	3.83106	4.96193	0.03172	3.51348	4.75522	0.01198	4.2081	9.10329	0.08843	5.06559	7.47599	0.06586	4.46887	7.9127	0.06522	4.93498	7.63459	0.06248	4.7817	5.43251	0.11669	0.10435	6.49973	0.29175	-6.82132	5.96005	0.07291	2.63103	5.1708	0.04988	2.89353
Fenofibrate	CC(C)(OC1=CC=C(C(C2=CC=C(Cl)C=C2)=O)C=C1)C(OC(C)C)=O	5.2917	0.05788	1.85595	6.77057	0.09581	1.08378	6.5136	0.07629	1.98551	6.9422	0.04662	4.17483	6.78001	0.06998	2.62654	5.30833	0.03885	3.00229	4.8508	0.01459	3.98451	9.87926	0.0786	5.21525	8.13249	0.05965	4.59272	8.29769	0.05518	5.02234	8.26697	0.05839	4.8009	5.56717	0.04777	2.73148	7.44147	0.07893	2.75623	6.74932	0.07273	2.43266	5.45555	0.05142	2.40375
Nepafenac	O=C(N)CC1=CC=CC(C(C2=CC=CC=C2)=O)=C1N	5.53288	0.05551	1.81308	7.19243	0.09546	0.79556	6.87921	0.07451	1.88588	7.04883	0.0408	4.31451	7.03286	0.06161	2.9045	5.49401	0.04017	2.8024	4.89767	0.01654	3.79036	10.3465	0.07823	5.10576	8.43113	0.05747	4.58027	8.50928	0.05219	5.01363	8.61375	0.05621	4.84734	5.31967	0.02474	3.6617	8.21265	0.08564	2.47379	6.9826	0.0625	2.79436	5.55698	0.0447	2.56143
Loteprednol Etabonate	O=C1C=C[C@@]2(C)C(CC[C@]3([H])[C@]2([H])[C@@H](O)C[C@@]4(C)[C@@]3([H])CC[C@]4(OC(OCC)=O)C(OCCl)=O)=C1	5.01927	0.04977	2.58632	6.30995	0.07841	2.47681	6.01257	0.07471	2.36044	6.60827	0.05637	3.85245	6.37929	0.06426	3.23812	5.06842	0.03559	3.32878	4.79791	0.01205	4.20907	9.33844	0.08713	5.07904	7.67348	0.06504	4.49401	8.01692	0.06389	4.89366	7.78565	0.06019	4.84324	5.44259	0.10955	0.08736	6.67332	0.13486	0.08044	6.15839	0.07476	2.50351	5.21682	0.05176	2.68669
Deferasirox	O=C(O)C1=CC=C(N2N=C(C3=CC=CC=C3O)N=C2C4=CC=CC=C4O)C=C1	6.09919	0.02348	3.54391	7.57218	0.02689	4.64629	8.06743	0.03915	3.80735	0	0	0	7.91586	0.03551	4.05194	5.97131	0.02276	3.49481	5.16625	0.0114	3.92522	11.5978	0.04796	6.37912	9.9414	0.04467	5.08092	9.81983	0.03765	5.72298	10.202	0.04571	5.22776	5.22551	0.01018	4.11786	0	0	0	0	0	0	6.67198	0.03251	3.13428
Tiotropium (Bromide)	O=C(C(C1=CC=CS1)(O)C2=CC=CS2)O[C@H]3C[C@H]([N+]4(C)C)[C@@H]5O[C@@H]5[C@H]4C3.[Br-]	5.44978	0.05697	1.7349	7.09603	0.10067	0.53119	6.80436	0.07672	1.80183	6.91651	0.03875	4.38943	6.99597	0.06433	2.80107	5.44989	0.04119	2.76376	4.86479	0.01632	3.8013	10.2641	0.07835	5.15477	8.40679	0.05846	4.59444	8.47827	0.05263	5.04652	8.5255	0.05598	4.87496	5.40602	0.02955	3.47881	8.13222	0.09195	2.13648	6.9646	0.06665	2.61853	5.53263	0.04493	2.60303
Etofenamate	O=C(OCCOCCO)C1=CC=CC=C1NC2=CC=CC(C(F)(F)F)=C2	5.74178	0.05395	1.77878	7.53598	0.08818	1.05872	7.20778	0.07102	1.99113	5.24709	0.01611	4.06405	7.22611	0.05726	3.01999	5.70667	0.04659	2.28467	4.97475	0.01778	3.66888	10.6096	0.0707	5.41657	8.63702	0.05227	4.79791	8.59607	0.04741	5.11385	8.87727	0.05378	4.92714	5.24817	0.01991	3.78576	0	0	0	7.21355	0.05658	3.06003	5.63694	0.03906	2.76753
Dimethyl fumarate	O=C(OC)/C=C/C(OC)=O	4.53053	0.03141	4.14187	0	0	0	6.08857	0.0532	5.43041	0	0	0	0	0	0	0	0	0	0	0	0	5.9349	0.09811	4.72103	5.02756	0.07556	4.09272	5.64333	0.07222	4.74982	5.61883	0.06262	4.84409	4.80122	0.05341	4.14047	0	0	0	0	0	0	0	0	0
Clozapine N-oxide	[O-][N+]1(C)CCN(C2=NC3=CC(Cl)=CC=C3NC4=CC=CC=C42)CC1	5.78114	0.02753	3.2106	8.16945	0.05495	3.03979	7.84461	0.05534	2.67837	0	0	0	7.74173	0.04351	3.68002	6.13836	0.03814	2.58011	5.23346	0.03222	2.22503	11.231	0.05587	6.01522	9.36997	0.04554	5.11891	9.37268	0.04146	5.509	9.7954	0.05078	5.05475	5.04017	0.00787	4.30511	0	0	0	7.62793	0.04108	3.79286	5.70345	0.0237	3.4913
Rivastigmine	O=C(N(C)CC)OC1=CC=CC([C@H](C)N(C)C)=C1	5.22393	0.05801	1.96166	6.64421	0.09221	1.45893	6.35858	0.07814	1.9649	6.81073	0.0469	4.17372	6.67568	0.07108	2.6787	5.23062	0.03623	3.19323	4.86345	0.01235	4.16887	9.71491	0.0807	5.17696	8.01561	0.0617	4.54681	8.19903	0.05805	4.935	8.12061	0.05784	4.86844	6.01089	0.08897	1.00775	7.18216	0.08406	2.45555	6.63727	0.0788	2.20635	5.35519	0.05193	2.43497
Tirofiban (hydrochloride monohydrate)	O=S(N[C@H](C(O)=O)CC1=CC=C(OCCCCC2CCNCC2)C=C1)(CCCC)=O.[H]Cl.[H]O[H]	5.75045	0.04358	2.31178	7.76671	0.07573	1.79121	7.38765	0.06796	2.02529	0	0	0	7.40901	0.05798	2.83353	5.72564	0.03646	2.84868	5.06825	0.01877	3.58807	10.7835	0.06665	5.52709	8.89463	0.05218	4.77686	8.73195	0.04355	5.29815	9.13175	0.05394	4.87771	4.91534	0.01055	4.08251	0	0	0	7.37781	0.05235	3.24664	5.75204	0.03804	2.75005
Oxaliplatin	O=C(O1)C(O[Pt]21[NH2][C@@H]3CCCC[C@H]3[NH2]2)=O	4.86633	0.03172	3.77214	6.58406	0.02876	5.59226	5.32658	0.06502	3.08414	6.28336	0.1397	1.46515	6.48774	0.03361	5.32863	4.51188	0.03468	3.31581	4.86911	0.00903	4.55755	8.18438	0.09027	5.07083	6.79421	0.0687	4.42479	7.37773	0.0633	5.19463	7.00947	0.06165	4.88323	5.596	0.0964	2.27122	5.78139	0.09295	2.57537	5.43065	0.05966	3.37293	4.77018	0.03991	3.39363
Rofecoxib	O=C1OCC(C2=CC=C(S(=O)(C)=O)C=C2)=C1C3=CC=CC=C3	5.76957	0.05411	1.79512	7.54787	0.08393	1.38311	7.20969	0.07508	1.69451	5.19255	0.01923	3.77981	7.2055	0.05882	2.88462	5.64452	0.04198	2.56074	4.96716	0.01817	3.63329	10.5925	0.07108	5.37177	8.64402	0.0533	4.73092	8.54987	0.04631	5.15047	8.86818	0.05368	4.92673	5.3789	0.02339	3.66097	0	0	0	7.19194	0.05595	3.08255	5.67134	0.03959	2.76299
Benfotiamine	CC1=NC=C(CN(/C(C)=C(CCOP(O)(O)=O)/SC(C2=CC=CC=C2)=O)C=O)C(N)=N1	5.78982	0.0396	2.55626	7.88028	0.07226	1.97993	7.55232	0.06589	2.17221	0	0	0	7.49474	0.05398	3.08686	5.80876	0.03684	2.8006	5.07118	0.0222	3.25838	10.897	0.06523	5.57078	8.93473	0.04947	4.89544	8.84934	0.0434	5.3053	9.17848	0.05078	5.03187	4.97354	0.00927	4.21696	0	0	0	7.35459	0.04783	3.44917	5.762	0.03479	2.92142
Allylestrenol	C[C@@]12[C@](O)(CC=C)CC[C@@]1([H])[C@]3([H])CCC4=CCCC[C@]4([H])[C@@]3([H])CC2	5.02624	0.04475	2.87201	6.23546	0.08254	2.26166	6.02657	0.0736	2.4834	6.58227	0.05636	3.86902	6.32872	0.06352	3.27067	5.03901	0.03325	3.43812	4.78087	0.01202	4.20209	9.26885	0.08729	5.06662	7.62748	0.06473	4.51113	7.95692	0.06131	5.00506	7.77203	0.06083	4.84368	5.39343	0.1767	-3.11367	6.62179	0.1567	-0.9223	6.09179	0.0728	2.58798	5.19555	0.05239	2.67328
Ezetimibe	O=C1N(C2=CC=C(F)C=C2)[C@H](C3=CC=C(O)C=C3)[C@H]1CC[C@@H](C4=CC=C(F)C=C4)O	5.81717	0.05543	1.61811	7.64554	0.08126	1.48966	7.32581	0.07358	1.75208	0	0	0	7.31363	0.05958	2.79999	5.71069	0.04057	2.63727	5.00893	0.01759	3.67664	10.5771	0.06721	5.48552	8.74941	0.05263	4.76244	8.64572	0.04477	5.25406	8.99438	0.05321	4.9636	5.43332	0.02392	3.62098	0	0	0	7.34442	0.05686	3.03711	5.72607	0.03862	2.80061
(S)-Timolol (maleate)	O[C@H](COC1=NSN=C1N2CCOCC2)CNC(C)(C)C.O=C(O)/C=C\C(O)=O	5.56193	0.05543	1.79966	7.24493	0.0946	0.82438	6.95279	0.07602	1.79294	6.94779	0.04276	4.04583	7.03278	0.06082	2.90461	5.49936	0.0411	2.70978	4.91011	0.01679	3.77076	10.3613	0.07803	5.06501	8.45028	0.05558	4.67888	8.55235	0.05102	5.09157	8.60624	0.05439	4.91579	5.38645	0.03036	3.32603	0	0	0	7.04446	0.06334	2.74513	5.55501	0.04262	2.66237
Idarubicin	OC(C(C(C1=CC=CC=C21)=O)=C3C2=O)=C4[C@H](C[C@@](C(C)=O)(O)CC4=C3O)O[C@@](O[C@@H](C)[C@H]5O)([H])C[C@@H]5N	5.89252	0.02451	3.42679	8.11541	0.0405	4.04021	7.87707	0.04682	3.16686	0	0	0	7.85187	0.03902	3.92602	6.05298	0.02906	3.12917	5.11832	0.01449	3.66025	11.3839	0.05127	6.2253	9.66395	0.04474	5.16302	9.69107	0.04099	5.5774	10.295	0.05276	4.98623	5.08213	0.00778	4.29913	0	0	0	7.64493	0.03788	3.8338	6.04241	0.02476	3.55152
Levomefolate (calcium)	O=C([O-])CC[C@@H](C([O-])=O)NC(C1=CC=C(NC[C@@H]2N(C)C3=C(N=C(N)NC3=O)NC2)C=C1)=O.[Ca+2]	5.72696	0.04052	2.49108	7.81835	0.07261	2.02035	7.42389	0.06705	2.06997	0	0	0	7.4451	0.05757	2.84821	5.77503	0.03726	2.79954	5.0982	0.01813	3.65035	10.7202	0.0633	5.66584	8.87165	0.05156	4.75676	8.79123	0.04425	5.2578	9.06515	0.0499	5.08095	4.95563	0.00914	4.22612	0	0	0	7.40815	0.05165	3.2841	5.71993	0.03562	2.87609
Atomoxetine (hydrochloride)	CC1=CC=CC=C1O[C@@H](C2=CC=CC=C2)CCNC.[H]Cl	5.67355	0.05397	1.80982	7.44806	0.09	1.00511	7.11797	0.07277	1.90877	7.36214	0.04331	4.26206	7.15354	0.06019	2.84516	5.64291	0.04128	2.6879	4.97092	0.01651	3.78905	10.4683	0.07278	5.25844	8.57965	0.05381	4.72755	8.53203	0.0474	5.14119	8.77018	0.05319	4.96231	5.33161	0.01891	3.97799	0	0	0	7.11785	0.05912	2.88596	5.65342	0.04002	2.78876
Rosiglitazone	O=C(N1)SC(CC2=CC=C(OCCN(C)C3=NC=CC=C3)C=C2)C1=O	5.73694	0.02689	3.25808	8.11578	0.05793	2.77489	7.84722	0.05488	2.78814	0	0	0	7.90385	0.05274	3.04199	6.11192	0.03834	2.57776	5.19005	0.02737	2.66672	11.1245	0.05481	6.07152	9.39149	0.04671	5.08578	9.30327	0.04135	5.4916	9.69283	0.04945	5.13445	5.01345	0.00871	4.2106	0	0	0	7.6195	0.04299	3.65638	5.82435	0.02678	3.35523
Rosiglitazone (hydrochloride)	[H]Cl.O=C(N1)SC(CC2=CC=C(OCCN(C)C3=NC=CC=C3)C=C2)C1=O	5.87	0.02662	3.29976	8.23673	0.04638	3.75816	7.8588	0.05244	2.79527	0	0	0	7.82788	0.04322	3.6543	6.14784	0.03345	2.91824	5.25504	0.02606	2.73855	11.3191	0.05467	6.04025	9.63674	0.04862	4.94169	9.51718	0.04181	5.48022	10.0764	0.05439	4.82413	5.09242	0.00892	4.23138	0	0	0	7.34062	0.03528	3.93397	5.85386	0.02394	3.54196
(-)-Huperzine A	O=C1NC2=C([C@@](/C3=C\C)(N)CC(C)=C[C@@]3([H])C2)C=C1	5.10969	0.05058	2.46802	6.46491	0.09132	1.69591	6.18981	0.07497	2.27452	6.74989	0.05365	3.94777	6.54478	0.06737	3.02649	5.16322	0.03481	3.34523	4.83642	0.012	4.20998	9.52321	0.08658	5.0016	7.83231	0.06349	4.51654	8.15818	0.06026	5.01116	7.94857	0.05977	4.82733	5.79615	0.09658	0.75219	6.90514	0.09393	1.99962	6.38183	0.07676	2.37289	5.27632	0.04974	2.67873
Loxapine	CN1CCN(C2=NC3=CC=CC=C3OC4=CC=C(Cl)C=C24)CC1	5.74552	0.0378	2.67119	7.85419	0.07374	1.85648	7.46812	0.06592	2.10648	0	0	0	7.53349	0.05749	2.85712	5.80208	0.03637	2.84341	5.09871	0.02022	3.4539	10.7944	0.06415	5.57678	8.8858	0.04988	4.82878	8.86121	0.04198	5.44626	9.20411	0.05192	4.98125	4.96674	0.00966	4.18101	0	0	0	7.31453	0.0484	3.37749	5.79116	0.03481	2.95947
Loxapine (succinate)	O=C(O)CCC(O)=O.CN1CCN(C2=NC3=CC=CC=C3OC4=CC=C(Cl)C=C24)CC1	5.78099	0.0306	3.04989	8.08185	0.06049	2.68222	7.67371	0.05951	2.36151	0	0	0	7.85747	0.05441	3.00101	6.02169	0.03633	2.77853	5.20629	0.02826	2.68458	11.102	0.05876	5.85667	9.27652	0.0475	5.03657	9.22343	0.04285	5.39814	9.65006	0.05225	4.98584	5.00596	0.01127	3.99983	0	0	0	7.51176	0.04351	3.62804	5.79187	0.02889	3.21274
Pamabrom	O=C(N1C)N(C)C2=C(N=C(Br)N2)C1=O.CC(C)(N)CO	5.04788	0.05027	2.59177	6.29122	0.08337	2.21793	6.01806	0.07301	2.45093	6.55016	0.05504	3.86085	6.33899	0.06467	3.17902	5.0502	0.03567	3.30716	4.79862	0.01164	4.23002	9.32296	0.08674	5.08506	7.69565	0.06542	4.49935	8.0325	0.0647	4.87249	7.80974	0.06119	4.81997	5.43674	0.11406	-0.12734	6.63947	0.1403	-0.21546	6.15389	0.07558	2.46094	5.2015	0.05011	2.75289
Zalcitabine	OC[C@@H]1CC[C@H](N2C=CC(N)=NC2=O)O1	4.86689	0.03354	3.72115	6.41086	0.03426	5.24054	5.33396	0.06447	3.13187	6.21994	0.13797	1.50717	6.48688	0.03239	5.38054	4.55548	0.03427	3.38482	4.86233	0.0095	4.53789	8.16063	0.09079	5.05946	6.77513	0.06979	4.39124	7.32686	0.0656	5.08685	7.01839	0.06245	4.88518	5.57166	0.09616	2.2872	5.78178	0.09288	2.6092	5.43856	0.05934	3.41165	4.81193	0.03888	3.48391
Terbinafine hydrochloride	CN(C/C([H])=C([H])/C#CC(C)(C)C)CC1=CC=CC2=CC=CC=C21.[H]Cl	5.77038	0.04068	2.39406	7.89439	0.07068	2.02771	7.50373	0.06279	2.29266	0	0	0	7.60516	0.05666	2.90266	5.87284	0.03668	2.82842	5.11602	0.02287	3.21938	10.9179	0.06384	5.6191	9.00996	0.05003	4.85759	8.93445	0.0454	5.16604	9.31954	0.05165	5.03293	4.98835	0.00879	4.25904	0	0	0	7.41686	0.04668	3.54278	5.79111	0.03475	2.90652
Terbinafine	CN(C/C=C/C#CC(C)(C)C)CC1=C2C=CC=CC2=CC=C1	5.72828	0.03068	3.04201	8.06595	0.06224	2.61725	7.62043	0.0591	2.44627	0	0	0	7.73918	0.05317	3.08405	5.99705	0.03748	2.71567	5.16569	0.02592	2.89823	11.2912	0.06441	5.65215	9.26589	0.05059	4.83668	9.1636	0.04534	5.19417	9.72231	0.05496	4.91028	5.00006	0.01114	4.02485	0	0	0	7.40667	0.04349	3.59898	5.83933	0.03084	3.13931
Butenafine (Hydrochloride)	CN(CC1=CC=C(C(C)(C)C)C=C1)CC2=C3C=CC=CC3=CC=C2.[H]Cl	5.84424	0.02705	3.24756	8.30984	0.05102	3.41113	7.97125	0.05344	2.84043	0	0	0	7.84338	0.04542	3.48288	6.2399	0.03694	2.69324	5.24287	0.02635	2.71274	11.3125	0.05291	6.23263	9.49327	0.04644	5.03402	9.41287	0.03939	5.63134	9.97662	0.05125	5.05648	5.02434	0.00869	4.18988	0	0	0	7.35736	0.03679	3.82518	5.89078	0.02573	3.42048
Mitiglinide (calcium)	O=C([O-])[C@H](CC(N1C[C@](CCCC2)([H])[C@]2([H])C1)=O)CC3=CC=CC=C3.[0.5Ca2+]	5.44663	0.05743	1.69547	7.13311	0.10092	0.54083	6.82694	0.07612	1.85481	6.86948	0.03745	4.42315	7.00161	0.06552	2.72169	5.44394	0.04174	2.71764	4.87256	0.01638	3.80315	10.2573	0.07768	5.18285	8.40895	0.05809	4.6154	8.50015	0.05539	4.88169	8.5227	0.05593	4.86895	5.35612	0.03041	3.36959	8.05762	0.08035	2.8089	6.9837	0.06976	2.42666	5.52377	0.04418	2.63806
Racecadotril	O=C(OCC1=CC=CC=C1)CNC(C(CSC(C)=O)CC2=CC=CC=C2)=O	5.89996	0.02325	3.50552	7.84417	0.03259	4.48702	8.09585	0.04897	3.05182	0	0	0	7.94793	0.04128	3.69666	6.07389	0.02876	3.11191	5.10464	0.01265	3.80214	11.5488	0.05114	6.28134	9.61608	0.04198	5.29198	9.57643	0.03772	5.70117	10.3303	0.0511	5.0672	5.13161	0.00917	4.18693	0	0	0	7.68265	0.0391	3.65564	6.21873	0.02572	3.56949
Tegafur	O=C1NC(C(F)=CN1C2OCCC2)=O	4.9181	0.03367	3.65269	6.67692	0.03908	5.20852	5.56741	0.06331	3.18854	6.40456	0.11735	1.99475	6.26959	0.04202	4.69072	4.70495	0.03137	3.52614	4.65512	0.01223	4.19537	8.45013	0.08912	5.10123	7.00437	0.06788	4.45355	7.53316	0.06442	5.11306	7.18754	0.06079	4.90359	5.64665	0.10745	1.60882	5.95396	0.09841	2.25602	5.61435	0.06211	3.28029	4.93231	0.04064	3.40513
Cilnidipine	O=C(C1=C(C)NC(C)=C(C(OC/C=C/C2=CC=CC=C2)=O)C1C3=CC=CC([N+]([O-])=O)=C3)OCCOC	5.89086	0.02484	3.39212	8.14981	0.03997	4.12846	8.02755	0.04726	3.27302	0	0	0	7.82102	0.03741	4.05761	6.02899	0.02871	3.1406	5.11338	0.01398	3.70717	11.4571	0.0527	6.15593	9.53758	0.04229	5.28326	9.55516	0.03905	5.62709	10.2884	0.05243	5.0138	5.07753	0.0085	4.2224	0	0	0	7.64354	0.03898	3.72238	6.08471	0.02427	3.64339
Tolcapone	O=C(C1=CC(O)=C(O)C([N+]([O-])=O)=C1)C2=CC=C(C)C=C2	5.41397	0.05793	1.75658	7.00449	0.10279	0.51499	6.69383	0.07684	1.84212	7.0625	0.0483	4.01324	6.93802	0.06457	2.86101	5.39381	0.03967	2.8891	4.88255	0.0146	3.96059	10.1199	0.07768	5.21581	8.32744	0.05989	4.54621	8.50328	0.05612	4.96133	8.45501	0.05649	4.88842	5.78627	0.04738	2.79492	7.77351	0.07881	2.79781	6.89064	0.06943	2.50871	5.59894	0.05155	2.34447
Ziprasidone (hydrochloride monohydrate)	O=C1CC2=CC(CCN3CCN(C4=NSC5=C4C=CC=C5)CC3)=C(Cl)C=C2N1.[H]Cl.O	6.04974	0.02464	3.41564	7.61852	0.02894	4.52449	8.24744	0.04641	3.2853	0	0	0	7.95811	0.03874	3.81567	6.22785	0.02997	3.02344	5.14645	0.01226	3.83582	11.6008	0.04827	6.43978	9.85072	0.04312	5.24042	9.76452	0.03826	5.67356	10.3537	0.04824	5.19606	5.20434	0.00934	4.20572	0	0	0	7.72573	0.03237	4.26433	6.48749	0.03068	3.20697
Mevastatin	CC[C@H](C)C(O[C@H]1CCC=C2C=C[C@H](C)[C@H](CC[C@@H]3C[C@@H](O)CC(O3)=O)[C@@]12[H])=O	5.3197	0.0599	1.73034	6.80918	0.10182	0.70771	6.59016	0.07633	2.01607	7.00984	0.04657	4.21892	6.83568	0.07559	2.30579	5.29143	0.03964	2.91618	4.85356	0.01359	4.03924	9.93687	0.07926	5.18724	8.1829	0.06003	4.58633	8.28603	0.05383	5.0614	8.29971	0.05661	4.90904	5.60967	0.05035	2.59227	7.58035	0.0854	2.46281	6.77404	0.07394	2.34458	5.50814	0.05531	2.19385
Iloperidone	CC(C1=CC=C(OCCCN2CCC(C3=NOC4=C3C=CC(F)=C4)CC2)C(OC)=C1)=O	5.90501	0.02743	3.21902	8.34036	0.04965	3.47881	7.91195	0.05071	2.9466	0	0	0	7.81027	0.04221	3.67788	6.08102	0.03134	3.01288	5.28261	0.02475	2.85912	11.3418	0.05192	6.25792	9.40001	0.04292	5.19731	9.5508	0.04078	5.55776	10.0745	0.05091	5.08961	5.02699	0.0086	4.18474	0	0	0	7.48144	0.03353	4.1989	5.91694	0.0242	3.54799
Minocycline (hydrochloride)	OC1=C(C(N)=O)C([C@@]2(O)C(O)=C3C(C4=C(O)C=CC(N(C)C)=C4C[C@@]3([H])C[C@@]2([H])[C@@H]1N(C)C)=O)=O.Cl	5.74161	0.03881	2.57664	7.90567	0.07389	1.88495	7.4864	0.06317	2.33422	0	0	0	7.51137	0.05738	2.83151	5.8274	0.03648	2.85263	5.08019	0.02193	3.2933	10.8418	0.06318	5.68945	8.98555	0.05088	4.83597	8.86663	0.04294	5.36465	9.17016	0.05081	5.02657	4.96856	0.00845	4.27972	0	0	0	7.39525	0.04946	3.36174	5.72873	0.0331	3.0289
Minocycline	O=C(C(C1=O)=C(O)[C@@H](N(C)C)[C@]2([H])C[C@]3([H])CC4=C(C(C3=C(O)[C@@]21O)=O)C(O)=CC=C4N(C)C)N	5.59298	0.05521	1.79632	7.29967	0.09314	0.89433	6.96764	0.07398	1.8799	6.92366	0.03832	4.28852	7.05057	0.062	2.78674	5.52877	0.04172	2.65946	4.92376	0.01636	3.79863	10.4137	0.07482	5.27006	8.48744	0.05475	4.72223	8.5022	0.05034	5.04039	8.65827	0.05585	4.81776	5.50842	0.02896	3.5166	0	0	0	7.08133	0.06346	2.71701	5.56386	0.0447	2.48983
Zidovudine	OC[C@@H]1[C@@H](N=[N+]=[N-])C[C@H](N2C(NC(C(C)=C2)=O)=O)O1	5.088	0.05026	2.51925	6.4159	0.0843	2.10756	6.14179	0.07525	2.2963	6.7975	0.05885	3.78974	6.50394	0.06621	3.12049	5.08732	0.03598	3.24879	4.81281	0.01131	4.23481	9.50122	0.08788	5.01015	7.79685	0.06535	4.4572	8.0664	0.06336	4.82831	7.92702	0.06066	4.82686	5.73095	0.09832	0.70632	6.87593	0.09074	2.23866	6.28828	0.07594	2.40733	5.26172	0.0491	2.75231
Guanfacine (hydrochloride)	O=C(NC(N)=N)CC1=C(Cl)C=CC=C1Cl.[H]Cl	5.01405	0.04156	3.18542	6.02699	0.07651	2.66064	5.84676	0.06666	2.91407	6.48907	0.0668	3.54985	6.16258	0.05802	3.60972	4.95866	0.0324	3.53316	4.74154	0.01212	4.20851	8.98143	0.0884	5.09216	7.3775	0.06506	4.51489	7.8388	0.06466	4.99399	7.55539	0.06235	4.812	5.85149	0.15293	-0.87712	6.53301	0.10363	1.97363	5.90325	0.07027	2.81175	5.08414	0.04783	2.97989
Guanfacine	O=C(NC(N)=N)CC1=C(Cl)C=CC=C1Cl	4.99443	0.03976	3.29575	6.09442	0.06964	3.11901	5.79156	0.06365	3.0722	6.47117	0.07506	3.26452	6.10898	0.05541	3.74148	4.88575	0.03238	3.50239	4.71726	0.01202	4.20375	8.84464	0.08857	5.06066	7.3221	0.06595	4.50449	7.78863	0.06365	5.06912	7.47822	0.06123	4.86215	5.91966	0.12796	0.4526	6.45053	0.10031	2.16504	5.83627	0.06823	2.92373	5.06282	0.04433	3.1687
Naloxone (hydrochloride)	OC1=C(O2)C([C@]([C@]2([H])C(CC3)=O)(CCN4CC=C)[C@]3(O)[C@H]4C5)=C5C=C1.Cl	5.08705	0.04882	2.57324	6.38343	0.08578	1.96664	6.16651	0.07177	2.47118	6.74958	0.05325	4.00758	6.49533	0.06927	2.92856	5.11721	0.03536	3.29632	4.8168	0.01158	4.22072	9.52542	0.08684	5.05542	7.82919	0.06549	4.45872	8.14045	0.06175	4.96093	7.92468	0.06039	4.81507	5.75318	0.10134	0.53517	6.85381	0.08454	2.50111	6.31983	0.0763	2.39137	5.28662	0.05145	2.63737
Ifosfamide	ClCCN1P(OCCC1)(NCCCl)=O	4.6254	0.02292	4.32644	0	0	0	5.0236	0.03641	4.54864	0	0	0	0	0	0	6.34365	0.00829	6.2355	0	0	0	6.0498	0.09565	4.8022	5.1121	0.07655	4.11366	5.70862	0.07208	4.7685	5.66292	0.06372	4.83184	4.82661	0.0582	4.06757	5.07306	0.05215	4.39281	0	0	0	4.28806	0.02303	3.9877
Acyclovir	O=C1NC(N)=NC2=C1N=CN2COCCO	5.0434	0.04704	2.82518	6.20575	0.08545	2.17578	5.98215	0.07271	2.55332	6.74047	0.07289	3.30307	6.26474	0.06207	3.33776	4.99084	0.03276	3.44578	4.77196	0.0124	4.1873	9.17993	0.08721	5.06719	7.56147	0.06492	4.5007	7.9315	0.06588	4.82558	7.70316	0.06179	4.78989	5.48868	0.109	0.34838	6.79403	0.24605	-4.80949	6.04203	0.07543	2.48465	5.2123	0.04726	2.98366
Acyclovir (sodium)	O=C1N=C(N)NC2=C1N=CN2COCCO.[Na]	4.97948	0.04575	2.85335	6.15243	0.07704	2.57238	5.91864	0.0772	2.33107	6.71866	0.07211	3.36753	6.30699	0.05838	3.59371	4.98327	0.03289	3.45484	4.75974	0.01128	4.23548	9.17728	0.08792	5.09161	7.53882	0.06567	4.48711	7.96404	0.06302	5.03557	7.64452	0.06111	4.8048	5.3822	0.11673	-0.04271	6.63462	0.23531	-4.30064	5.97303	0.07356	2.55471	5.16945	0.04839	2.92056
Abacavir	NC1=NC(NC2CC2)=C3N=CN([C@H]4C=C[C@@H](CO)C4)C3=N1	5.75275	0.03532	2.79332	7.94675	0.07195	1.91821	7.49547	0.06232	2.27413	0	0	0	7.59178	0.05577	2.91868	5.89104	0.0372	2.77415	5.13301	0.0227	3.23268	10.9825	0.06235	5.75805	9.06079	0.04977	4.8907	9.01959	0.04547	5.2099	9.372	0.05299	4.93208	4.97992	0.00946	4.18696	0	0	0	7.40095	0.0458	3.56365	5.79055	0.0328	3.04268
Abacavir (sulfate)	O=S(O)(O)=O.NC1=NC(NC2CC2)=C3N=CN([C@H]4C=C[C@@H](CO)C4)C3=N1.[1/2]	5.73488	0.03173	2.98989	7.97635	0.06559	2.3025	7.64984	0.05984	2.47314	0	0	0	7.6705	0.05493	2.91923	5.99718	0.03754	2.74985	5.17914	0.02207	3.2702	11.1187	0.0625	5.71184	9.25233	0.05127	4.82135	9.11941	0.04304	5.39604	9.54891	0.05419	4.8613	5.00822	0.01045	4.10392	0	0	0	7.42272	0.04586	3.4553	5.80507	0.03232	3.0095
Penciclovir	O=C1NC(N)=NC2=C1N=CN2CCC(CO)CO	5.21024	0.05931	1.85537	6.68067	0.09391	1.36826	6.39306	0.07726	2.02281	6.85204	0.04866	4.09942	6.6763	0.0709	2.66581	5.25102	0.03639	3.19247	4.81501	0.01483	3.97632	9.7247	0.07971	5.21581	8.00535	0.06056	4.57979	8.22058	0.05602	5.05175	8.12956	0.05793	4.85316	6.05943	0.08444	1.2831	7.11103	0.07545	2.84322	6.64637	0.07816	2.22508	5.37534	0.05062	2.51208
Valacyclovir (hydrochloride)	N[C@@H](C(C)C)C(OCCOCN1C=NC2=C1N=C(N)NC2=O)=O.Cl	5.51737	0.05837	1.62934	7.1759	0.09775	0.6647	6.85977	0.07373	1.94853	6.82001	0.03799	4.28966	7.0462	0.06152	2.94815	5.49639	0.04027	2.8139	4.89653	0.01577	3.84664	10.3446	0.07726	5.19815	8.46593	0.05888	4.54404	8.55743	0.05296	5.0314	8.62008	0.057	4.82337	5.39841	0.02687	3.60847	8.2637	0.08324	2.7187	6.96413	0.06489	2.64134	5.58679	0.04733	2.43433
Famciclovir	NC1=NC=C2N=CN(CCC(COC(C)=O)COC(C)=O)C2=N1	5.74734	0.03786	2.66735	7.85673	0.07436	1.80747	7.49613	0.06736	2.01659	0	0	0	7.52804	0.05606	2.96784	5.79792	0.03799	2.70778	5.10551	0.02076	3.4164	10.7865	0.06344	5.6263	8.95995	0.05101	4.81017	8.84977	0.04466	5.21686	9.15373	0.05143	4.9703	4.94135	0.00988	4.13758	0	0	0	7.31992	0.04992	3.25928	5.76032	0.03462	2.94425
Emtricitabine	O=C1N=C(N)C(F)=CN1[C@@H]2CS[C@H](CO)O2	4.96876	0.04108	3.22704	5.87265	0.06693	3.03511	5.77031	0.06757	2.90571	6.37973	0.07251	3.30573	6.10453	0.05848	3.62542	4.84717	0.0325	3.46918	4.71894	0.01152	4.23073	8.85715	0.0884	5.10926	7.31234	0.0669	4.47607	7.75568	0.06251	5.10646	7.45878	0.06104	4.87096	5.84886	0.12877	0.38975	6.41565	0.09883	2.22591	5.83637	0.06682	3.00335	5.05446	0.0485	2.99816
Tripelennamine (hydrochloride)	CN(C)CCN(CC1=CC=CC=C1)C2=NC=CC=C2.[H]Cl	5.78462	0.04028	2.50363	7.87987	0.07402	1.85084	7.48135	0.06715	2.01186	0	0	0	7.51436	0.05755	2.82641	5.81557	0.03756	2.75605	5.11255	0.02019	3.46812	10.7633	0.06262	5.66238	8.966	0.05088	4.82126	8.93805	0.04398	5.35549	9.15782	0.05103	5.00134	4.93287	0.00883	4.21375	0	0	0	7.40299	0.04944	3.37993	5.75481	0.03351	3.02491
Flecainide (acetate)	O=C(NCC1NCCCC1)C2=CC(OCC(F)(F)F)=CC=C2OCC(F)(F)F.CC(O)=O	5.72715	0.03412	2.83479	7.96683	0.06556	2.40943	7.56932	0.06439	2.11108	0	0	0	7.64375	0.05589	2.90646	5.9347	0.03839	2.68056	5.13746	0.02197	3.275	10.9629	0.06198	5.7092	9.12518	0.05095	4.80669	9.04883	0.04424	5.29914	9.44131	0.05225	5.01239	4.99171	0.00841	4.27852	0	0	0	7.39903	0.04466	3.6134	5.78959	0.03293	2.99852
Clevidipine	O=C(C1=C(C)NC(C)=C(C(OCOC(CCC)=O)=O)C1C2=CC=CC(Cl)=C2Cl)OC	5.62028	0.05267	1.93847	7.35886	0.09175	0.94505	7.01783	0.07419	1.83101	7.02917	0.03921	4.28821	7.0967	0.06219	2.74938	5.58012	0.04168	2.66628	4.95022	0.01646	3.79938	10.3646	0.07186	5.34271	8.50939	0.05394	4.73856	8.49415	0.04821	5.12355	8.68537	0.05351	4.94483	5.46094	0.02814	3.4936	0	0	0	7.10144	0.05999	2.90756	5.61417	0.04089	2.75579
Mefloquine	O[C@H]([C@]1([H])NCCCC1)C2=CC(C(F)(F)F)=NC3=C(C(F)(F)F)C=CC=C32	5.38563	0.05804	1.71798	7.0082	0.10161	0.58691	6.72617	0.07767	1.81802	7.14491	0.04756	4.13935	6.92844	0.06399	2.88468	5.40065	0.04058	2.83602	4.8796	0.01489	3.93861	10.1545	0.07726	5.27232	8.30888	0.05936	4.55744	8.49185	0.05748	4.85949	8.43248	0.05631	4.87575	5.83631	0.05047	2.64683	7.79775	0.08041	2.71644	6.85319	0.07054	2.39569	5.59481	0.05489	2.12593
Mefloquine (hydrochloride)	O[C@H]([C@]1([H])NCCCC1)C2=CC(C(F)(F)F)=NC3=C(C(F)(F)F)C=CC=C32.[H]Cl	5.40474	0.05549	1.82743	7.08892	0.09899	0.70735	6.78491	0.07683	1.83184	6.7789	0.03729	4.3749	7.00281	0.06438	2.85263	5.41306	0.04031	2.81416	4.85968	0.01607	3.82471	10.2072	0.07823	5.16393	8.35572	0.05822	4.60249	8.49429	0.05574	4.90076	8.47228	0.05562	4.88664	5.71177	0.04324	2.92426	8.15672	0.08777	2.49861	6.91665	0.06901	2.46956	5.50901	0.04518	2.59605
Cidofovir	OC[C@@H](OCP(O)(O)=O)CN1C=CC(N)=NC1=O	4.72128	0.02958	3.87764	6.26653	0.02884	5.44408	5.27597	0.04621	3.9582	5.52622	0.13603	1.6467	6.53457	0.03369	5.57371	4.44097	0.03182	3.53359	0	0	0	7.63256	0.0915	5.02294	6.37783	0.07015	4.37717	6.99153	0.06635	5.09931	6.6781	0.06233	4.90037	5.34144	0.08239	2.99174	5.42967	0.08374	3.04152	5.07014	0.05762	3.42695	4.75816	0.03511	3.75685
Sivelestat	CC(C)(C)C(OC1=CC=C(S(=O)(NC2=CC=CC=C2C(NCC(O)=O)=O)=O)C=C1)=O	5.78848	0.05432	1.66828	7.66136	0.08222	1.42474	7.33427	0.07215	1.86165	0	0	0	7.30157	0.05827	2.88191	5.71145	0.04096	2.60457	5.01927	0.01814	3.64387	10.5941	0.06639	5.56052	8.73682	0.05279	4.73242	8.62899	0.04569	5.16564	9.0218	0.05524	4.83147	5.37219	0.01902	3.9292	0	0	0	7.31894	0.0557	3.09421	5.73428	0.0381	2.84427
Sivelestat (sodium)	CC(C)(C)C(OC1=CC=C(S(=O)(NC2=CC=CC=C2C(NCC(O[Na])=O)=O)=O)C=C1)=O	5.82955	0.05472	1.72796	7.62334	0.08267	1.4269	7.29367	0.07196	1.9002	0	0	0	7.27083	0.05982	2.7868	5.67549	0.04061	2.63131	4.99729	0.01808	3.64238	10.5536	0.0678	5.47179	8.71164	0.05259	4.76999	8.59564	0.04466	5.25046	8.95211	0.05367	4.92926	5.43933	0.01987	3.94963	0	0	0	7.31651	0.0558	3.1341	5.66917	0.03771	2.84289
Tranylcypromine (hydrochloride)	N[C@H]1[C@H](C2=CC=CC=C2)C1.[H]Cl	4.98422	0.04155	3.17757	5.95884	0.07413	2.7356	5.85043	0.06765	2.90899	6.47837	0.06869	3.49178	6.18429	0.05732	3.69187	4.94493	0.03109	3.59296	4.72626	0.01199	4.20475	8.92938	0.08893	5.06282	7.36621	0.0676	4.42767	7.82177	0.06386	5.04622	7.51583	0.06205	4.81812	5.88945	0.145	-0.41508	6.50821	0.10273	2.04149	5.86895	0.0711	2.77777	5.1504	0.04627	3.13865
Pramiracetam	O=C(NCCN(C(C)C)C(C)C)CN1C(CCC1)=O	5.46695	0.05558	1.81922	7.11462	0.10006	0.54714	6.79143	0.07444	1.90571	6.78096	0.03807	4.28226	7.01161	0.06506	2.7417	5.44401	0.04135	2.7299	4.87523	0.01613	3.81672	10.2658	0.07776	5.16505	8.42212	0.05892	4.5553	8.52215	0.05266	5.06579	8.55958	0.05688	4.82656	5.49343	0.03511	3.18912	8.11814	0.08433	2.58325	6.98197	0.0677	2.53849	5.50366	0.04365	2.64061
Clopidogrel (hydrogen sulfate)	ClC1=C([C@@H](C(OC)=O)N2CCC3=C(C=CS3)C2)C=CC=C1.O=S(O)(O)=O	5.73895	0.05443	1.80634	7.47332	0.09311	0.74575	7.18726	0.07423	1.82409	5.17108	0.01441	4.12978	7.16693	0.05981	2.84517	5.62483	0.04276	2.5355	4.97182	0.01649	3.78012	10.4447	0.06862	5.48685	8.60412	0.05408	4.69852	8.54892	0.0473	5.13377	8.8511	0.05518	4.86396	5.24356	0.02122	3.71003	0	0	0	7.11784	0.05654	3.03285	5.66505	0.04014	2.76494
Cortisone	C[C@@]1(C2)[C@](C(CO)=O)(O)CC[C@@]1([H])[C@]3([H])CCC4=CC(CC[C@]4(C)[C@@]3([H])C2=O)=O	5.1329	0.05196	2.39176	6.46126	0.08965	1.73151	6.22058	0.07388	2.32286	6.83814	0.0549	3.94175	6.59411	0.06555	3.13575	5.16338	0.03411	3.36354	4.84803	0.012	4.21484	9.55137	0.08444	5.0962	7.83841	0.06266	4.53353	8.11484	0.05746	5.0831	7.95856	0.05999	4.79336	5.89937	0.1015	0.54445	6.93224	0.09336	2.00655	6.40537	0.07632	2.37891	5.32799	0.05181	2.59434
Cortisone acetate	C[C@@]1(C2)[C@](C(COC(C)=O)=O)(O)CC[C@@]1([H])[C@]3([H])CCC4=CC(CC[C@]4(C)[C@@]3([H])C2=O)=O	5.48836	0.05668	1.74465	7.15494	0.09997	0.5525	6.84558	0.07624	1.81	6.77737	0.03745	4.30421	7.00997	0.06355	2.81242	5.45849	0.04079	2.76471	4.8854	0.01581	3.84186	10.2693	0.07687	5.19215	8.43542	0.05878	4.55312	8.55279	0.05427	4.96846	8.59788	0.05686	4.84354	5.39502	0.02875	3.49649	8.16015	0.07951	2.90874	6.94399	0.06507	2.64618	5.54865	0.04455	2.60632
Prednisolone	C[C@@]1([C@@]2(O)C(CO)=O)[C@](CC2)([H])[C@@](CCC3=CC4=O)([H])[C@]([C@]3(C=C4)C)([H])[C@@H](O)C1	5.09658	0.04921	2.56868	6.37086	0.08416	2.04748	6.16744	0.07648	2.23882	6.7833	0.05575	3.91951	6.51136	0.06648	3.09625	5.09569	0.03446	3.32539	4.82669	0.0118	4.22044	9.4736	0.08675	5.01697	7.7936	0.06361	4.52597	8.13935	0.06154	4.97772	7.92443	0.06113	4.78396	5.73263	0.10252	0.46596	6.82203	0.09175	2.1089	6.34154	0.07495	2.49105	5.26643	0.05081	2.65651
Cilostazol	O=C1NC2=C(C=C(OCCCCC3=NN=NN3C4CCCCC4)C=C2)CC1	5.70993	0.03012	3.06048	8.05738	0.06441	2.39133	7.70954	0.05976	2.45291	0	0	0	7.75418	0.0533	3.06553	6.00558	0.03863	2.60693	5.15288	0.02699	2.77987	11.2615	0.06441	5.59582	9.36654	0.05187	4.80751	9.23028	0.04328	5.42294	9.7362	0.0544	4.95071	5.00092	0.00917	4.19469	0	0	0	7.53583	0.0448	3.5951	5.82465	0.02815	3.34866
Glycopyrrolate	C[N+]1(C)CC(OC(C(O)(C2CCCC2)C3=CC=CC=C3)=O)CC1.[Br-]	5.24691	0.06472	1.45333	6.7626	0.09228	1.35348	6.48628	0.07617	2.02168	6.83484	0.04458	4.22184	6.77445	0.07383	2.44663	5.30826	0.03828	3.06456	4.84168	0.01449	3.99241	9.86575	0.07936	5.21428	8.12134	0.06024	4.59036	8.24669	0.05486	5.03081	8.21498	0.05818	4.80448	5.55267	0.04952	2.64983	7.41268	0.07955	2.74998	6.72979	0.07509	2.32829	5.4299	0.05184	2.39123
Sancycline	O=C(C(C1=O)=C(O)[C@@H](N(C)C)[C@]2([H])C[C@]3([H])CC4=C(C(C3=C(O)[C@@]21O)=O)C(O)=CC=C4)N	5.34446	0.05915	1.76613	6.85819	0.10128	0.73125	6.61125	0.07772	1.90971	6.88011	0.04534	4.13723	6.82064	0.07171	2.48267	5.30217	0.03873	2.95895	4.86819	0.01407	4.01706	9.99433	0.07876	5.22963	8.2176	0.06124	4.51384	8.31498	0.05374	5.0642	8.31095	0.05707	4.85837	5.62294	0.05066	2.55797	7.54777	0.08143	2.62153	6.8078	0.07133	2.49239	5.50445	0.05432	2.21839
Bumetanide	O=C(O)C1=CC(NCCCC)=C(OC2=CC=CC=C2)C(S(=O)(N)=O)=C1	5.74871	0.03706	2.68101	7.92305	0.06783	2.30846	7.46814	0.06355	2.20791	0	0	0	7.56991	0.05754	2.80713	5.86341	0.03657	2.83686	5.1102	0.02292	3.21439	10.8986	0.06378	5.61988	9.06742	0.05031	4.90292	8.94758	0.04391	5.31306	9.31324	0.05348	4.88991	4.97036	0.00879	4.24245	0	0	0	7.40136	0.04831	3.40258	5.7341	0.03019	3.2357
Gimeracil	O=C1C=C(O)C(Cl)=CN1	4.59748	0.02333	4.09775	0	0	0	5.18313	0.05443	4.01736	4.3916	0.15097	1.15838	0	0	0	6.39058	0.0082	6.21495	0	0	0	6.93197	0.09485	4.9007	5.83577	0.0718	4.29812	6.44409	0.06991	4.94759	6.25213	0.06243	4.91514	4.99758	0.06104	3.69032	5.34025	0.06334	3.98381	4.73487	0.05615	3.53231	4.60676	0.03053	3.95297
Mizoribine	OC[C@@H]1[C@@H](O)[C@@H](O)[C@H](N2C(O)=C(C(N)=O)N=C2)O1	4.80104	0.02847	3.98528	6.44893	0.03253	5.51673	5.27072	0.05398	3.7239	5.54347	0.13944	1.54747	6.52952	0.02884	5.70311	4.45431	0.02962	3.60555	4.80397	0.00964	4.52782	7.64129	0.09214	5.00082	6.37896	0.07026	4.36569	6.99227	0.06486	5.13369	6.66566	0.0616	4.90046	5.3113	0.08607	2.84489	5.42504	0.08222	3.06881	5.0517	0.05738	3.4075	4.75	0.03179	3.83889
Metformin (hydrochloride)	NC(NC(N(C)C)=N)=N.Cl	4.78293	0.03311	3.71444	6.13969	0.04017	4.84307	5.3596	0.05685	3.52495	6.00981	0.13903	1.5228	6.3627	0.03108	5.35951	4.57488	0.03022	3.59965	4.8438	0.00902	4.55269	7.98538	0.09013	5.07653	6.65143	0.06869	4.43462	7.25936	0.0656	5.14225	6.90363	0.06135	4.92463	5.49466	0.09276	2.50074	5.61206	0.08994	2.70915	5.30985	0.05849	3.42217	4.73715	0.03973	3.45476
Parecoxib	CCC(NS(=O)(C1=CC=C(C2=C(C)ON=C2C3=CC=CC=C3)C=C1)=O)=O	5.73734	0.03797	2.6211	7.87467	0.07314	1.87174	7.55742	0.06533	2.19547	0	0	0	7.50045	0.05752	2.77988	5.8336	0.03637	2.84834	5.09562	0.0222	3.27453	10.8263	0.06164	5.76758	8.99935	0.05093	4.81963	8.93245	0.04531	5.21377	9.2469	0.05222	4.96147	4.95821	0.00885	4.23192	0	0	0	7.40944	0.04928	3.36501	5.79929	0.03493	2.93254
Parecoxib (Sodium)	CCC(N([Na])S(=O)(C1=CC=C(C2=C(C)ON=C2C3=CC=CC=C3)C=C1)=O)=O	5.72166	0.03642	2.70699	7.8612	0.07022	2.04851	7.51628	0.06322	2.28337	0	0	0	7.55443	0.05555	2.95658	5.85993	0.03687	2.80816	5.10655	0.02277	3.22188	11.0146	0.06573	5.57408	9.04194	0.05286	4.6666	8.9518	0.04412	5.29973	9.27597	0.05148	5.01484	4.95765	0.00882	4.2272	0	0	0	7.37181	0.04775	3.41895	5.789	0.03276	3.07723
Carbasalate calcium	O=C([O-])C1=CC=CC=C1OC(C)=O.NC(N)=O.[0.5Ca2+]	5.02723	0.04666	2.81411	6.2093	0.07865	2.47853	5.97658	0.07464	2.43599	6.7057	0.06936	3.41574	6.24604	0.06361	3.22874	5.0066	0.03417	3.38566	4.77001	0.01156	4.22182	9.18605	0.08631	5.09296	7.59054	0.0646	4.52646	7.9492	0.06444	4.89272	7.7193	0.06115	4.81881	5.50401	0.11368	0.11162	6.86239	0.24094	-4.56657	6.06	0.07494	2.50537	5.18453	0.04742	2.93508
Guacetisal	O=C(OC1=CC=CC=C1OC)C2=CC=CC=C2OC(C)=O	5.64598	0.05595	1.71421	7.3583	0.08852	1.13413	7.06408	0.07415	1.8503	7.18592	0.0422	4.21898	7.1192	0.05873	2.9898	5.59638	0.04188	2.65153	4.94181	0.01643	3.78697	10.3515	0.07065	5.38384	8.54594	0.0537	4.77198	8.49758	0.04763	5.15083	8.69514	0.05282	4.98153	5.39047	0.02536	3.60721	0	0	0	7.14618	0.05945	2.9661	5.60107	0.04065	2.74313
Amfenac (Sodium Hydrate)	O=C(O[Na])CC1=CC=CC(C(C2=CC=CC=C2)=O)=C1N.[H]O[H]	5.55881	0.05956	1.54592	7.26725	0.0926	1.02619	6.92097	0.0765	1.76461	6.98983	0.04121	4.21193	7.04303	0.06269	2.81742	5.51708	0.04131	2.73294	4.90236	0.01665	3.78068	10.2907	0.07468	5.25689	8.50735	0.05738	4.64085	8.53883	0.05059	5.12932	8.60696	0.05502	4.89864	5.32844	0.02551	3.60882	8.30389	0.08058	2.87252	7.00097	0.06346	2.72376	5.54574	0.04218	2.70264
Bendazac	O=C(O)COC1=NN(CC2=CC=CC=C2)C3=C1C=CC=C3	5.79837	0.04377	2.33022	7.81105	0.07688	1.71929	7.40947	0.06746	2.06426	0	0	0	7.47975	0.05879	2.82158	5.75352	0.03645	2.86495	5.08257	0.01863	3.60613	10.6628	0.06266	5.69805	8.86287	0.05097	4.82426	8.77691	0.04378	5.31076	9.05793	0.05097	5.01875	4.91769	0.01231	3.94238	0	0	0	7.33275	0.05156	3.24686	5.78064	0.03635	2.90013
Ampiroxicam	O=C(OC(OC(C1=CC=CC=C12)=C(C(NC3=NC=CC=C3)=O)N(C)S2(=O)=O)C)OCC	5.76579	0.0356	2.80665	7.94686	0.06974	2.15015	7.44614	0.05938	2.51066	0	0	0	7.57635	0.05813	2.74452	5.86643	0.03593	2.87948	5.12712	0.02393	3.13822	10.9288	0.06493	5.53166	9.05923	0.05085	4.83226	8.95956	0.04283	5.39967	9.29941	0.05252	4.93415	4.9734	0.00969	4.168	0	0	0	7.44095	0.04834	3.42238	5.76801	0.03213	3.09686
Alminoprofen	O=C(O)C(C)C1=CC=C(NCC(C)=C)C=C1	5.08787	0.05183	2.45308	6.37126	0.08561	2.01868	6.14657	0.07278	2.44644	6.69692	0.053	4.00231	6.49092	0.06242	3.31735	5.06709	0.03439	3.31884	4.82445	0.01199	4.2151	9.4708	0.08723	5.03628	7.76609	0.06443	4.49057	8.11334	0.06188	4.96867	7.87061	0.06064	4.78785	5.66234	0.10151	0.50146	6.83111	0.0955	1.97571	6.28307	0.07592	2.42342	5.26389	0.04991	2.72646
Morniflumate	O=C(C1=CC=CN=C1NC2=CC=CC(C(F)(F)F)=C2)OCCN3CCOCC3	5.74814	0.03339	2.86837	8.02514	0.06372	2.52966	7.56572	0.06045	2.35193	0	0	0	7.69687	0.0546	2.98725	5.98095	0.03689	2.79948	5.16462	0.02204	3.26405	11.0312	0.06164	5.71436	9.1869	0.04904	4.95691	9.06517	0.04252	5.39748	9.47806	0.05299	4.90762	4.96903	0.00871	4.21747	0	0	0	7.47101	0.04671	3.44189	5.79593	0.03089	3.13165
Carteolol hydrochloride	O=C1NC2=C(C(OCC(O)CNC(C)(C)C)=CC=C2)CC1.Cl	5.35521	0.06145	1.61825	6.83788	0.10224	0.62041	6.60482	0.07322	2.1523	6.98609	0.04646	4.16078	6.89217	0.06945	2.6684	5.32245	0.03949	2.92101	4.8772	0.01371	4.0432	9.97768	0.07861	5.19729	8.20669	0.05956	4.58473	8.33982	0.05499	4.99566	8.31913	0.05611	4.90693	5.60205	0.04342	2.96153	7.69544	0.08807	2.33954	6.79455	0.07162	2.43877	5.50409	0.05071	2.42014
Acebutolol (hydrochloride)	CCCC(NC1=CC=C(OCC(O)CNC(C)C)C(C(C)=O)=C1)=O.Cl	5.41633	0.05778	1.7381	6.98299	0.0989	0.68717	6.7767	0.07928	1.7301	7.13606	0.04618	4.2049	6.92264	0.06653	2.68778	5.39119	0.04022	2.83059	4.88399	0.01518	3.91792	10.1654	0.07662	5.28818	8.35042	0.05928	4.57676	8.46401	0.05498	4.96412	8.45063	0.05634	4.86594	5.78729	0.05091	2.54672	7.7768	0.07456	3.03031	6.87233	0.06869	2.50295	5.62512	0.05318	2.23991
Atenolol	O=C(N)CC1=CC=C(OCC(O)CNC(C)C)C=C1	5.03572	0.04986	2.58662	6.34277	0.07877	2.47365	6.05725	0.073	2.47145	6.61827	0.05482	3.92555	6.36562	0.06596	3.12584	5.052	0.03258	3.45159	4.81035	0.01221	4.21055	9.32536	0.08735	5.03476	7.69737	0.06605	4.45283	8.03614	0.06459	4.86432	7.80886	0.0607	4.82704	5.51065	0.10109	0.54501	6.76258	0.13857	-0.04383	6.18326	0.07516	2.4912	5.22378	0.05244	2.64784
Bambuterol hydrochloride	OC(C1=CC(OC(N(C)C)=O)=CC(OC(N(C)C)=O)=C1)CNC(C)(C)C.[H]Cl	5.2225	0.05682	1.98	6.68906	0.09654	1.17938	6.44247	0.07745	2.02216	6.84503	0.04631	4.20227	6.72325	0.0763	2.36899	5.25542	0.03692	3.14866	4.82544	0.01408	4.02168	9.76095	0.08021	5.18341	8.04873	0.06113	4.56005	8.26895	0.05703	5.01428	8.17086	0.05761	4.88287	5.426	0.05025	2.55816	7.19875	0.0847	2.36505	6.69086	0.07619	2.34244	5.4174	0.05356	2.36066
Simvastatin	CCC(C)(C)C(O[C@H]1C[C@@H](C)C=C2C=C[C@H](C)[C@H](CC[C@@H]3C[C@@H](O)CC(O3)=O)[C@@]12[H])=O	5.28803	0.05901	1.82711	6.76069	0.09369	1.26566	6.49661	0.07665	2.00107	6.94125	0.0469	4.19052	6.75822	0.07155	2.56175	5.26964	0.03726	3.08441	4.84025	0.01444	3.9932	9.87536	0.07935	5.22151	8.09036	0.05986	4.57987	8.24637	0.05464	5.04283	8.21782	0.05761	4.83886	5.55452	0.04825	2.72448	7.32475	0.07829	2.7331	6.74384	0.07447	2.37599	5.45367	0.05533	2.20837
Metoprolol	OC(CNC(C)C)COC1=CC=C(CCOC)C=C1	5.05772	0.04922	2.5982	6.36012	0.08403	2.16074	6.06389	0.07401	2.36556	6.70242	0.05605	3.90118	6.41192	0.06571	3.12799	5.06173	0.03477	3.32434	4.81244	0.01204	4.21074	9.37837	0.0862	5.0706	7.72916	0.0655	4.45583	8.07124	0.06388	4.87879	7.8375	0.06137	4.77137	5.61836	0.10428	0.40719	6.72304	0.09477	1.98704	6.22453	0.07294	2.57936	5.26422	0.05414	2.55856
Metoprolol (tartrate)	OC(CNC(C)C)COC1=CC=C(CCOC)C=C1.O=C(O)[C@H](O)[C@@H](O)C(O)=O.[0.5]	5.318	0.05945	1.77601	6.80934	0.09768	0.99026	6.56015	0.07579	2.04487	6.94166	0.04708	4.13707	6.77683	0.07244	2.46117	5.29241	0.0386	2.99263	4.85154	0.01491	3.96351	9.96428	0.07953	5.2263	8.14853	0.05971	4.59228	8.32315	0.05527	5.03014	8.25447	0.05688	4.86654	5.55878	0.04493	2.88213	7.46492	0.07745	2.85058	6.72315	0.07185	2.44243	5.48066	0.05416	2.25392
Rosuvastatin	O=C(O)C[C@H](O)C[C@H](O)/C=C/C1=C(C(C)C)N=C(N(C)S(=O)(C)=O)N=C1C2=CC=C(F)C=C2	5.70963	0.03419	2.81455	7.95431	0.06585	2.37882	7.57207	0.06426	2.13067	0	0	0	7.5979	0.05402	3.02382	5.92682	0.03663	2.82483	5.1385	0.0221	3.26815	10.9113	0.06107	5.7402	9.13039	0.05117	4.79791	9.01921	0.04321	5.36008	9.47718	0.05365	4.93465	4.96241	0.00906	4.19523	0	0	0	7.42699	0.04596	3.53525	5.79952	0.03214	3.07806
Pantoprazole	O=S(C1=NC2=CC=C(OC(F)F)C=C2N1)CC3=NC=CC(OC)=C3OC	5.593	0.05253	1.93627	7.36134	0.09308	0.88188	7.01938	0.07261	1.96483	7.0765	0.03957	4.32225	7.07184	0.06078	2.84081	5.5682	0.0423	2.62377	4.93945	0.0168	3.76976	10.2717	0.07152	5.29294	8.49526	0.0542	4.72247	8.49684	0.04778	5.17066	8.64003	0.05226	5.00232	5.54639	0.02678	3.68235	0	0	0	7.08177	0.06103	2.83388	5.58892	0.04305	2.59216
Pantoprazole (sodium)	O=S(C1=NC2=CC=C(OC(F)F)C=C2[N-]1)CC3=NC=CC(OC)=C3OC.[Na+]	5.42498	0.05723	1.73881	7.09385	0.09552	0.94158	6.8018	0.07655	1.87136	6.7149	0.04002	4.13757	6.9231	0.06143	2.96673	5.39028	0.03982	2.82564	4.86368	0.01651	3.80095	10.168	0.07585	5.28431	8.37992	0.0589	4.58723	8.45564	0.05408	4.97237	8.50431	0.05658	4.86014	5.75659	0.04213	3.04308	8.16487	0.094	2.11038	6.92084	0.06903	2.47654	5.51358	0.0447	2.63452
Pantoprazole (sodium hydrate)	O=S(C1=NC2=CC=C(OC(F)F)C=C2N1[Na])CC3=NC=CC(OC)=C3OC.[1.5H2O]	5.84366	0.0546	1.72824	7.62644	0.07949	1.6355	7.31845	0.07258	1.84817	0	0	0	7.27079	0.06129	2.65173	5.67016	0.03965	2.68169	5.00729	0.01791	3.65716	10.5787	0.06919	5.36384	8.73161	0.05327	4.71874	8.64244	0.04494	5.25538	8.98671	0.05419	4.90243	5.36811	0.02424	3.54142	0	0	0	7.30427	0.05855	2.89153	5.70633	0.03872	2.78772
Deracoxib	O=S(C1=CC=C(N2N=C(C(F)F)C=C2C3=CC=C(OC)C(F)=C3)C=C1)(N)=O	5.7881	0.04985	1.96777	7.63836	0.07992	1.51402	7.36082	0.0707	1.94325	0	0	0	7.31481	0.05932	2.76928	5.71723	0.03902	2.72732	5.02924	0.01807	3.6463	10.6964	0.06814	5.47451	8.80241	0.05322	4.72396	8.66822	0.04479	5.23623	8.99117	0.05324	4.9112	5.45732	0.02457	3.57454	0	0	0	7.32992	0.05463	3.1438	5.69369	0.03779	2.79774
Losartan	OCC1=C(Cl)N=C(CCCC)N1CC2=CC=C(C3=CC=CC=C3C4=NNN=N4)C=C2	6.03248	0.02376	3.46459	7.66113	0.02334	5.13857	7.96995	0.04007	3.63911	0	0	0	7.81164	0.03344	4.19724	6.21961	0.02773	3.223	5.15468	0.01166	3.89403	11.6435	0.04962	6.28034	9.8894	0.0428	5.26404	9.79484	0.03613	5.88948	10.3485	0.04696	5.27334	5.22427	0.00913	4.23806	0	0	0	0	0	0	6.90156	0.03319	3.31405
Losartan (potassium)	OCC1=C(Cl)N=C(CCCC)N1CC2=CC=C(C3=CC=CC=C3C4=N[N-]N=N4)C=C2.[K+]	6.03139	0.02271	3.57731	7.53371	0.02197	5.15902	7.97975	0.03961	3.69927	0	0	0	7.79016	0.03117	4.42123	6.25002	0.02781	3.24467	5.1613	0.01155	3.91339	11.745	0.05202	6.12249	9.90436	0.04332	5.22278	9.9125	0.03827	5.77586	10.3884	0.04675	5.33607	5.2106	0.00969	4.16293	0	0	0	0	0	0	6.49489	0.0251	3.78239
Selinexor	O=C(NNC1=NC=CN=C1)/C=C\N2N=C(C3=CC(C(F)(F)F)=CC(C(F)(F)F)=C3)N=C2	5.89513	0.02443	3.42299	8.35678	0.04487	3.81628	8.06394	0.04967	3.03689	0	0	0	7.72947	0.03675	4.01041	6.02522	0.0295	3.03957	5.07018	0.011	3.9572	11.4402	0.05174	6.20414	9.69018	0.04425	5.21259	9.6564	0.03947	5.66171	10.1758	0.04987	5.12903	5.12614	0.0074	4.37746	0	0	0	7.58122	0.03613	3.92452	6.0451	0.02608	3.40567
sn-Glycero-3-phosphocholine	O=P(OCC[N+](C)(C)C)(OC[C@H](O)CO)[O-]	0	0	0	0	0	0	5.79108	0.00793	5.72607	0	0	0	0	0	0	6.27452	0.0087	6.20317	0	0	0	5.51079	0.09847	4.70327	4.63611	0.07879	3.98993	5.21183	0.07718	4.57887	5.35642	0.06209	4.84725	0	0	0	0	0	0	0	0	0	0	0	0
Coluracetam	O=C(NC1=C2C(OC(C)=C2C)=NC3=C1CCCC3)CN4C(CCC4)=O	5.7402	0.03061	3.06536	8.03478	0.0598	2.8089	7.63769	0.0571	2.64711	0	0	0	7.74371	0.05317	3.09708	5.98164	0.0372	2.7301	5.16807	0.02729	2.7852	11.1344	0.06194	5.72144	9.25852	0.05054	4.84142	9.16864	0.04394	5.32879	9.61447	0.05304	4.97915	5.0263	0.00964	4.18393	0	0	0	7.37728	0.04305	3.61453	5.77102	0.02899	3.24364
Meclofenoxate (hydrochloride)	ClC1=CC=C(OCC(OCCN(C)C)=O)C=C1.Cl	4.98099	0.0415	3.08186	6.1572	0.07166	2.87807	5.89284	0.06995	2.69216	6.60523	0.0683	3.48011	6.25251	0.05915	3.54584	4.93899	0.03485	3.34416	4.75846	0.01203	4.20814	9.08306	0.08762	5.07402	7.47421	0.06422	4.53584	7.90139	0.06527	4.91459	7.63518	0.06111	4.83891	5.44068	0.10686	0.55119	6.51026	0.27932	-6.27084	5.97072	0.07201	2.67588	5.17959	0.04606	3.07199
2'-Deoxyguanosine	OC[C@@H](O[C@H](C1)N2C3=C(N=C2)C(NC(N)=N3)=O)[C@H]1O	4.98407	0.04286	3.13139	6.01662	0.07337	2.84012	5.8571	0.0681	2.90873	6.38382	0.07134	3.29521	6.11656	0.05625	3.68129	4.91451	0.03359	3.46038	4.73687	0.01244	4.19837	8.93466	0.08893	5.08455	7.34892	0.0661	4.48786	7.82348	0.0629	5.10145	7.50703	0.06333	4.76662	5.90492	0.14792	-0.49912	6.51613	0.10091	2.14737	5.86166	0.06913	2.86874	5.11861	0.0524	2.85272
2'-Deoxycytidine (hydrochloride)	OC[C@@H]1[C@@H](O)C[C@H](N2C(N=C(N)C=C2)=O)O1.Cl	4.90786	0.0336	3.66494	6.45626	0.04147	4.92187	5.49844	0.06513	3.08894	6.34427	0.1166	2.03056	6.24462	0.04153	4.70803	4.68675	0.03213	3.49816	4.65688	0.01145	4.23312	8.41178	0.09019	5.07497	6.96888	0.06834	4.44047	7.47647	0.06317	5.13944	7.16021	0.06105	4.90157	5.58062	0.1113	1.46279	5.91678	0.09665	2.34117	5.57636	0.0623	3.27149	4.8985	0.04109	3.37817
Nonivamide	CCCCCCCCC(NCC1=CC=C(O)C(OC)=C1)=O	5.42608	0.05731	1.77484	7.03991	0.09804	0.79388	6.77687	0.07762	1.83136	6.79309	0.04219	4.10494	6.921	0.06321	2.89356	5.40619	0.04111	2.7872	4.88163	0.01511	3.91915	10.1519	0.07706	5.2437	8.38365	0.05905	4.62259	8.44181	0.05417	4.99071	8.45851	0.05648	4.86018	5.82259	0.05126	2.55701	7.82471	0.08289	2.5435	6.90014	0.06885	2.51521	5.62584	0.05591	2.06392
Desoximetasone	F[C@@]1([C@]2(C=C3)C)[C@](CCC2=CC3=O)([H])[C@@](C[C@@H](C)[C@@H]4C(CO)=O)([H])[C@]4(C)C[C@@H]1O	5.08901	0.052	2.43432	6.37886	0.08238	2.17293	6.15069	0.07205	2.47243	6.72982	0.05528	3.90778	6.51775	0.0653	3.18391	5.10495	0.03643	3.24519	4.82359	0.01214	4.20397	9.47196	0.08549	5.10731	7.78832	0.06442	4.50026	8.09577	0.06225	4.91771	7.89627	0.06033	4.81694	5.72057	0.09933	0.64929	6.83263	0.09135	2.16907	6.28502	0.07576	2.41727	5.27757	0.05186	2.63021
Thio-TEPA	S=P(N1CC1)(N2CC2)N3CC3	4.68861	0.0318	3.90381	0	0	0	5.71365	0.04374	4.63415	5.0977	0.13578	1.74666	0	0	0	4.64001	0.02392	4.04964	0	0	0	7.26264	0.09265	4.97665	6.09535	0.07047	4.35613	6.71603	0.06692	5.06522	6.42462	0.06157	4.90545	5.08911	0.07317	3.2832	5.52339	0.06079	4.02303	4.83731	0.05673	3.43712	4.50023	0.03432	3.6531
Berberine (chloride hydrate)	COC1=C(OC)C2=C[N+]3=C(C(C(CC3)=C4)=CC5=C4OCO5)C=C2C=C1.[Cl-].O	5.73179	0.0362	2.7046	7.96754	0.07034	2.0863	7.48838	0.06215	2.29125	0	0	0	7.57138	0.0527	3.16455	5.91185	0.03665	2.84769	5.12439	0.02392	3.12543	10.9461	0.06476	5.53069	9.13898	0.05111	4.86551	8.97171	0.04207	5.4577	9.35339	0.05227	4.98247	4.93137	0.01213	3.91694	0	0	0	7.4118	0.04692	3.4882	5.80759	0.03236	3.10215
Buparvaquone	O=C1C(CC2CCC(C(C)(C)C)CC2)=C(O)C(C3=C1C=CC=C3)=O	5.74426	0.03118	2.9969	8.04221	0.05941	2.80817	7.70866	0.05886	2.5233	0	0	0	7.74402	0.05163	3.19562	6.01625	0.03802	2.66663	5.163	0.02936	2.57774	11.2515	0.06341	5.66491	9.30738	0.04994	4.9118	9.15875	0.04193	5.46487	9.70408	0.05567	4.79944	5.02242	0.01149	4.00995	0	0	0	7.43083	0.04344	3.60364	5.80065	0.02828	3.30936
Decloxizine	OCCOCCN1CCN(C(C2=CC=CC=C2)C3=CC=CC=C3)CC1	5.77179	0.03017	3.0924	8.09501	0.0539	3.30877	7.68777	0.05778	2.55674	0	0	0	7.8059	0.05505	2.91725	6.05227	0.03742	2.72946	5.1876	0.02872	2.63739	11.2698	0.0607	5.87931	9.31773	0.05057	4.83107	9.15853	0.04199	5.42964	9.75196	0.05307	5.04431	5.01803	0.00867	4.24824	0	0	0	7.49244	0.04248	3.72035	5.79296	0.02842	3.26892
Griseofulvin	O=C1[C@]2(C(OC)=CC(C[C@H]2C)=O)OC3=C(Cl)C(OC)=CC(OC)=C13	5.00669	0.04445	3.06499	5.84895	0.07598	2.53009	5.86163	0.06749	2.91366	6.48029	0.0711	3.37453	6.16981	0.05655	3.69969	4.88501	0.03175	3.49796	4.73296	0.01152	4.22977	8.93468	0.09019	4.9947	7.4127	0.06663	4.50215	7.82968	0.06382	5.04259	7.5307	0.06191	4.82626	5.90329	0.13644	-0.05684	6.55581	0.1025	2.07831	5.87062	0.07008	2.80924	5.12037	0.04973	2.9479
4-Methylbenzylidene camphor	CC1(C)[C@@H]2CC[C@]1(C)C(/C2=C\C3=CC=C(C)C=C3)=O	5.277	0.06032	1.77792	6.73309	0.09407	1.27615	6.46162	0.07659	2.01894	6.8199	0.04686	4.10148	6.75454	0.06871	2.76881	5.2621	0.03665	3.13614	4.84171	0.01369	4.04767	9.84717	0.08048	5.17854	8.08744	0.06079	4.56104	8.25588	0.05528	5.04911	8.20225	0.05768	4.85645	5.52602	0.05165	2.53015	7.39885	0.08337	2.563	6.73083	0.07513	2.37272	5.43478	0.05322	2.34788
Chloroquine	CC(NC1=CC=NC2=CC(Cl)=CC=C12)CCCN(CC)CC	5.81889	0.02984	3.11154	8.07735	0.05598	2.99801	7.74183	0.05817	2.46395	0	0	0	7.88085	0.05451	2.93518	6.06338	0.03551	2.84125	5.18977	0.03399	2.10863	11.1856	0.05853	5.87491	9.34066	0.04732	5.04715	9.27611	0.0418	5.48403	9.78771	0.05454	4.83939	5.0242	0.00869	4.23603	0	0	0	7.47382	0.04094	3.75961	5.73312	0.02436	3.52321
Chloroquine (dihydrochloride)	CC(NC1=CC=NC2=CC(Cl)=CC=C12)CCCN(CC)CC.[H]Cl.[H]Cl	5.78959	0.0274	3.23389	8.24083	0.05332	3.26696	7.87251	0.05394	2.84154	0	0	0	7.68106	0.0417	3.79112	6.16287	0.03943	2.48491	5.22317	0.02875	2.54099	11.1838	0.0548	6.07186	9.39492	0.04598	5.10605	9.33007	0.0411	5.49671	9.83247	0.05234	4.95063	5.02108	0.00782	4.29158	0	0	0	7.62036	0.04263	3.64397	5.72785	0.02087	3.78105
Bithionol	OC1=C(Cl)C=C(Cl)C=C1SC2=CC(Cl)=CC(Cl)=C2O	5.08995	0.04997	2.54887	6.38131	0.08219	2.2023	6.13933	0.07475	2.33856	6.73472	0.05626	3.87389	6.47831	0.0654	3.15283	5.08746	0.03616	3.24862	4.82611	0.01246	4.19233	9.46164	0.0888	4.94842	7.77448	0.06374	4.53326	8.11063	0.06257	4.92927	7.89819	0.0612	4.78711	5.73667	0.10624	0.3344	6.84182	0.09038	2.2463	6.27152	0.07503	2.45636	5.29107	0.05031	2.73306
Oxyclozanide	O=C(NC1=CC(Cl)=CC(Cl)=C1O)C2=C(O)C(Cl)=CC(Cl)=C2Cl	5.32334	0.05748	1.83188	6.87766	0.09836	0.90284	6.60349	0.07851	1.83455	6.99434	0.04621	4.18735	6.81138	0.07095	2.5016	5.34151	0.03857	2.99868	4.86859	0.01363	4.04088	9.99386	0.07893	5.1992	8.21851	0.06066	4.53486	8.38585	0.05573	5.00193	8.34169	0.057	4.87937	5.56615	0.04495	2.83552	7.52408	0.07996	2.66681	6.81	0.07239	2.41245	5.49703	0.05177	2.3522
Mebendazole	O=C(OC)NC1=NC2=CC=C(C(C3=CC=CC=C3)=O)C=C2N1	5.74939	0.04388	2.29157	7.75482	0.07567	1.79159	7.37998	0.0677	2.04486	0	0	0	7.41051	0.05919	2.74584	5.7147	0.0361	2.86975	5.06803	0.01862	3.60058	10.6809	0.06503	5.55664	8.85974	0.0514	4.80916	8.74494	0.04401	5.2767	9.08052	0.05189	4.99101	4.90752	0.01127	4.01931	0	0	0	7.38864	0.05343	3.17786	5.73703	0.03662	2.85118
Febantel	COCC(NC1=CC(SC2=CC=CC=C2)=CC=C1/N=C(NC(OC)=O)\NC(OC)=O)=O	5.86326	0.02551	3.34312	8.33603	0.0484	3.55375	7.98973	0.05069	2.98144	0	0	0	7.87251	0.04216	3.7069	6.17411	0.0341	2.805	5.32886	0.02612	2.74799	11.3019	0.05105	6.25872	9.36464	0.04145	5.26987	9.50554	0.03965	5.58787	10.217	0.05389	4.89295	5.08292	0.00876	4.21705	0	0	0	7.65965	0.03906	3.80037	6.05604	0.02658	3.4298
Piperazine (citrate)	O=C(CC(C(O)=O)(O)CC(O)=O)O.O=C(CC(C(O)=O)(O)CC(O)=O)O.N1CCNCC1.N2CCNCC2.N3CCNCC3	5.81329	0.05469	1.70759	7.6055	0.08301	1.37428	7.30467	0.07173	1.91965	0	0	0	7.25227	0.05905	2.81959	5.70676	0.04156	2.58711	5.00068	0.01846	3.6152	10.5927	0.06784	5.50015	8.70872	0.05225	4.78627	8.62535	0.04601	5.17362	8.9674	0.05314	4.98019	5.40158	0.021	3.82477	0	0	0	7.29464	0.05644	3.05781	5.66085	0.03751	2.84499
Acalabrutinib	O=C(NC1=NC=CC=C1)C2=CC=C(C3=C4C(N)=NC=CN4C([C@H]5N(C(C#CC)=O)CCC5)=N3)C=C2	6.13594	0.02288	3.53145	7.42526	0.02075	5.06357	7.77214	0.03074	4.27379	0	0	0	7.89568	0.03089	4.37964	5.82412	0.01727	3.85893	4.96257	0.00614	4.26391	11.3591	0.03952	6.86088	9.37748	0.02977	5.98872	9.533	0.02968	6.15454	9.94631	0.03574	5.8781	0	0	0	0	0	0	0	0	0	7.09496	0.03228	3.42128
Bictegravir	O=C1N([C@](CC2)([H])C[C@]2([H])O3)[C@@]3([H])CN(C=C(C(NCC(C(F)=CC(F)=C4)=C4F)=O)C5=O)C1=C5O	5.78395	0.04481	2.2589	7.75106	0.07905	1.53301	7.3925	0.0689	1.97329	0	0	0	7.40364	0.0603	2.6605	5.7409	0.03759	2.78446	5.07656	0.01902	3.58085	10.741	0.06732	5.4485	8.87555	0.05242	4.7542	8.79295	0.04503	5.25354	9.11822	0.05318	4.9354	5.51843	0.02394	3.63552	0	0	0	7.35649	0.05475	3.05003	5.71035	0.03549	2.91861
Bictegravir (sodium)	O=C1N([C@](CC2)([H])C[C@]2([H])O3)[C@@]3([H])CN(C=C(C(NCC(C(F)=CC(F)=C4)=C4F)=O)C5=O)C1=C5O[Na]	5.73118	0.03859	2.61075	7.84378	0.07138	2.07212	7.45391	0.0682	1.93914	0	0	0	7.47351	0.05242	3.23514	5.80586	0.03624	2.87555	5.10516	0.02065	3.43557	10.7191	0.063	5.62466	8.92601	0.05021	4.86607	8.85382	0.0447	5.23915	9.12962	0.05058	5.03945	4.94152	0.00946	4.17697	0	0	0	7.33394	0.04921	3.35459	5.79382	0.03562	2.91354
Daprodustat	O=C(O)CNC(C(C(N1C2CCCCC2)=O)C(N(C3CCCCC3)C1=O)=O)=O	5.83603	0.02852	3.20983	8.19682	0.05046	3.55022	7.76664	0.05507	2.69499	0	0	0	7.93954	0.05455	2.91644	6.12003	0.03669	2.74136	5.17037	0.02955	2.45134	11.209	0.05771	5.89479	9.45343	0.04852	4.98554	9.33202	0.04276	5.39486	9.70027	0.05081	5.02165	5.00956	0.00975	4.11134	0	0	0	7.6139	0.04426	3.53858	5.78341	0.02461	3.51718
Etripamil	O=C(OC)C1=CC=CC(CCN(CCC[C@](C2=CC=C(OC)C(OC)=C2)(C#N)C(C)C)C)=C1	5.81811	0.02682	3.27792	8.20696	0.05062	3.41301	7.86016	0.05171	2.96276	0	0	0	7.76367	0.0438	3.61573	6.14501	0.0353	2.80211	5.28454	0.03299	2.16009	11.211	0.05494	6.00802	9.35932	0.04523	5.07578	9.41042	0.04084	5.54293	9.81274	0.05037	5.04216	4.99864	0.00976	4.07457	0	0	0	7.81841	0.04656	3.409	5.76958	0.02374	3.52152
Evocalcet	O=C(O)CC1=CC=C(N2C[C@@H](N[C@@H](C3=C4C=CC=CC4=CC=C3)C)CC2)C=C1	5.89688	0.02648	3.31311	8.30494	0.052	3.23082	7.95587	0.05159	2.92127	0	0	0	7.77753	0.03957	3.91613	6.10166	0.03354	2.8283	5.29877	0.02699	2.66457	11.2325	0.05265	6.09435	9.4347	0.04308	5.23105	9.45482	0.04151	5.40454	9.97148	0.04953	5.13816	5.04599	0.00889	4.17853	0	0	0	7.51016	0.03666	3.93286	5.9177	0.02443	3.53379
Pemafibrate	CC[C@@H](OC1=CC=CC(CN(C2=NC3=CC=CC=C3O2)CCCOC4=CC=C(OC)C=C4)=C1)C(O)=O	5.83668	0.02329	3.50035	8.23211	0.04382	3.83684	7.97005	0.04866	3.08896	0	0	0	7.73744	0.04058	3.66719	6.09233	0.03155	2.92765	5.12636	0.01472	3.65011	11.4306	0.05198	6.21679	9.50213	0.04221	5.26785	9.68531	0.04288	5.38383	10.1943	0.05132	5.04685	5.09372	0.00929	4.16189	0	0	0	7.53601	0.03282	4.24416	5.8993	0.02223	3.669
Tegoprazan	FC1=CC(F)=C2[C@@H](OC3=CC(C(N(C)C)=O)=CC4=C3N=C(C)N4)CCOC2=C1	5.81059	0.02988	3.10459	8.13393	0.05332	3.30528	7.7362	0.05461	2.79127	0	0	0	7.91514	0.05379	3.04394	6.12849	0.03853	2.63955	5.19611	0.02822	2.6404	11.2708	0.0599	5.84661	9.38582	0.04885	4.9618	9.32362	0.04287	5.44156	9.80996	0.05246	5.05887	4.99551	0.00828	4.24561	0	0	0	7.47418	0.04185	3.6839	5.77678	0.02489	3.52244
Leniolisib	CCC(N1C[C@@H](NC2=C(CN(C3=CC(C(F)(F)F)=C(OC)N=C3)CC4)C4=NC=N2)CC1)=O	5.74713	0.03349	2.88071	7.97852	0.06293	2.59231	7.63022	0.06093	2.41539	0	0	0	7.6933	0.05633	2.87224	5.96718	0.03668	2.82761	5.15872	0.02182	3.29368	11.0338	0.06285	5.65466	9.25919	0.05109	4.88688	9.15224	0.04532	5.27832	9.47725	0.0527	4.96673	5.01045	0.00927	4.21735	0	0	0	7.44367	0.04564	3.53721	5.7595	0.03037	3.16048
Lumateperone	CN1C2=C3C([C@@]4([H])[C@@](CCN(C4)CCCC(C5=CC=C(C=C5)F)=O)([H])N3CC1)=CC=C2	5.78332	0.02795	3.21158	8.13603	0.05575	3.00689	7.79591	0.05885	2.38139	0	0	0	7.90591	0.05476	2.86786	6.11087	0.03659	2.74464	5.18115	0.02886	2.52549	11.1667	0.056	6.01458	9.37708	0.04735	5.0204	9.31914	0.04026	5.61466	9.78476	0.05228	4.97459	5.02383	0.00805	4.28288	0	0	0	7.53843	0.0409	3.7751	5.75252	0.02437	3.51017
Pyrimethamine	NC1=NC(N)=C(C2=CC=C(Cl)C=C2)C(CC)=N1	5.41102	0.05726	1.76278	7.02866	0.09742	0.82172	6.76009	0.07374	2.06208	6.85756	0.03886	4.38165	6.93829	0.06695	2.67287	5.39068	0.03949	2.87452	4.87499	0.01511	3.91273	10.173	0.07795	5.20655	8.3395	0.05961	4.54153	8.46955	0.05614	4.89274	8.48454	0.05709	4.84691	5.81473	0.0506	2.59089	7.85339	0.08501	2.43699	6.91491	0.06966	2.47651	5.63386	0.05704	1.99955
Quercetin	OC1=C(C2=CC=C(O)C(O)=C2)OC3=CC(O)=CC(O)=C3C1=O	5.48704	0.0557	1.79641	7.17267	0.09555	0.84117	6.85495	0.07258	2.04557	6.88463	0.03909	4.29454	7.02157	0.06252	2.87867	5.45648	0.04114	2.73062	4.88681	0.01614	3.81754	10.3435	0.07955	5.07243	8.48401	0.05891	4.58032	8.52944	0.05309	5.0129	8.57758	0.05663	4.82521	5.25097	0.02754	3.4258	8.22213	0.07882	2.99909	6.96635	0.06383	2.73699	5.5069	0.04354	2.62191
Valsartan	CC(C)[C@@H](C(O)=O)N(C(CCCC)=O)CC1=CC=C(C2=CC=CC=C2C3=NNN=N3)C=C1	5.90637	0.02496	3.40755	8.20857	0.0442	3.78354	8.07646	0.0495	3.12128	0	0	0	7.88756	0.0397	3.91305	6.04896	0.02951	3.09528	5.11432	0.01394	3.71857	11.5253	0.05398	6.12168	9.54404	0.04234	5.3061	9.62633	0.03906	5.7165	10.2639	0.05298	4.96042	5.10394	0.00905	4.19783	0	0	0	7.5039	0.03496	4.00398	6.11383	0.02927	3.18341
Lisinopril	O=C(O)[C@H]1N(C([C@H](CCCCN)N[C@H](C(O)=O)CCC2=CC=CC=C2)=O)CCC1	5.30178	0.05741	1.87947	6.75895	0.09927	0.84093	6.55846	0.07662	1.99065	6.9489	0.04722	4.13403	6.78853	0.07347	2.40885	5.28313	0.03851	2.98711	4.85761	0.01456	3.98971	9.95941	0.08008	5.18517	8.15677	0.06058	4.5452	8.28407	0.0545	5.03649	8.25438	0.05741	4.83164	5.55689	0.04907	2.63147	7.45203	0.0788	2.7546	6.74718	0.07249	2.42695	5.4645	0.05239	2.34123
Lisinopril (dihydrate)	O=C(O)[C@H]1N(C([C@H](CCCCN)N[C@H](C(O)=O)CCC2=CC=CC=C2)=O)CCC1.O.O	5.27033	0.05661	1.95208	6.78211	0.09511	1.20712	6.52138	0.07747	1.98009	6.87543	0.04497	4.23928	6.76893	0.07189	2.55513	5.28761	0.03757	3.08528	4.83328	0.01415	4.00403	9.85741	0.08073	5.12499	8.10402	0.06036	4.56662	8.24546	0.05426	5.06501	8.26834	0.05848	4.84042	5.54298	0.04911	2.66461	7.41179	0.08199	2.60605	6.74635	0.07636	2.27184	5.4155	0.05445	2.2241
Avanafil	COC1=C(Cl)C=C(CNC2=C(C(NCC3=NC=CC=N3)=O)C=NC(N4[C@H](CO)CCC4)=N2)C=C1	5.76961	0.02694	3.27894	8.19845	0.05272	3.33938	7.84593	0.05582	2.68597	0	0	0	7.95666	0.0517	3.17737	6.12189	0.03606	2.78851	5.20152	0.02883	2.53586	11.2061	0.0568	5.95525	9.36159	0.04703	5.01395	9.30697	0.04301	5.33089	9.76547	0.05012	5.13202	5.01057	0.0086	4.21548	0	0	0	7.56012	0.04197	3.68012	5.78052	0.02482	3.48563
Berberine (chloride)	COC1=C(OC)C2=C[N+]3=C(C(C(CC3)=C4)=CC5=C4OCO5)C=C2C=C1.[Cl-]	5.73781	0.03517	2.7793	7.96261	0.06696	2.33013	7.5287	0.0609	2.40572	0	0	0	7.62028	0.05567	2.93789	5.89394	0.03696	2.78512	5.12612	0.02256	3.22925	11.0508	0.063	5.75132	9.10947	0.05114	4.80781	8.99768	0.04437	5.26509	9.38487	0.05243	4.97472	4.98687	0.00922	4.21149	0	0	0	7.36578	0.04541	3.54616	5.79634	0.03148	3.14801
Bisphenol A	CC(C1=CC=C(O)C=C1)(C2=CC=C(O)C=C2)C	4.97854	0.04426	2.95225	6.04666	0.08482	2.16351	5.90244	0.07034	2.68211	6.62852	0.07025	3.41234	6.22111	0.05891	3.52413	4.94822	0.03434	3.37618	4.75859	0.01233	4.19411	9.09257	0.08706	5.10702	7.4728	0.0652	4.48878	7.89959	0.06366	4.98613	7.64233	0.06094	4.85236	5.46833	0.10846	0.50311	6.53408	0.29699	-7.06229	5.96314	0.0752	2.52035	5.1917	0.04993	2.90569
Filgotinib	O=C(C1CC1)NC2=NN3C(C4=CC=C(CN5CCS(CC5)(=O)=O)C=C4)=CC=CC3=N2	6.25238	0.02508	3.41937	7.49018	0.02491	4.67736	7.59067	0.03403	3.74759	0	0	0	7.77564	0.0277	4.64759	5.79366	0.01783	3.77996	5.0858	0.00914	4.05317	11.1933	0.03854	6.84104	9.38456	0.03298	5.65957	9.49487	0.0298	6.12901	9.81849	0.03575	5.78051	0	0	0	0	0	0	0	0	0	6.89847	0.03141	3.35134
Diflunisal	O=C(C1=CC(C2=CC=C(F)C=C2F)=CC=C1O)O	5.24069	0.05878	1.88857	6.67818	0.09058	1.51288	6.42278	0.0752	2.13436	6.76258	0.04595	4.14235	6.70234	0.07336	2.51901	5.25144	0.03719	3.1307	4.81689	0.01491	3.96667	9.75821	0.07951	5.22422	8.04601	0.06107	4.56357	8.20865	0.0563	4.9996	8.14548	0.05856	4.80622	5.49285	0.05453	2.3834	7.22728	0.08699	2.26681	6.62991	0.07667	2.25767	5.38473	0.0537	2.32259
Mozavaptan	CC1=CC=CC=C1C(NC2=CC=C(C(N3C(C=CC=C4)=C4C(N(C)C)CCC3)=O)C=C2)=O	6.48576	0.0251	3.51571	7.87259	0.02423	5.00533	6.57784	0.01871	4.36393	0	0	0	0	0	0	5.83802	0.01573	3.97699	4.97671	0.00661	4.19503	11.4332	0.03962	6.74401	9.42349	0.02878	6.01797	9.70206	0.03155	5.96797	9.89189	0.03389	5.8813	0	0	0	0	0	0	0	0	0	7.17224	0.03511	3.01715
Avutometinib	O=S(NC)(NC1=NC=CC(CC2=C(C)C3=CC=C(OC4=NC=CC=N4)C=C3OC2=O)=C1F)=O	5.98458	0.02286	3.57057	7.81754	0.03126	4.51693	8.26272	0.05227	2.74319	0	0	0	7.94564	0.03488	4.26231	6.20306	0.02977	3.05996	5.12715	0.01158	3.90446	11.5295	0.04856	6.40219	9.70492	0.04152	5.32073	9.56268	0.0364	5.71887	10.2068	0.04621	5.3269	5.21307	0.01076	4.0768	0	0	0	7.69875	0.03059	4.46867	6.26847	0.02795	3.31685
Enasidenib	CC(O)(C)CNC1=NC(C2=NC(C(F)(F)F)=CC=C2)=NC(NC3=CC(C(F)(F)F)=NC=C3)=N1	5.76845	0.02894	3.15608	8.10075	0.05532	3.10767	7.73007	0.05939	2.36937	0	0	0	7.87199	0.05528	2.88182	6.0784	0.03686	2.75157	5.18826	0.02811	2.65206	11.1842	0.05827	5.92445	9.3706	0.04877	4.9684	9.29413	0.04335	5.38073	9.76236	0.05361	4.92335	5.04881	0.01042	4.10796	0	0	0	7.48354	0.04152	3.73606	5.74428	0.02945	3.08602
trans-Tranilast	O=C(O)C1=CC=CC=C1NC(/C=C/C2=CC(OC)=C(OC)C=C2)=O	5.72623	0.03373	2.89201	7.95836	0.06676	2.34526	7.50632	0.06217	2.27916	0	0	0	7.63926	0.05545	2.97704	5.91794	0.03774	2.74442	5.13235	0.02239	3.25015	11.0503	0.06525	5.56407	9.2162	0.05332	4.73345	9.00083	0.0442	5.28486	9.37782	0.05166	5.03469	4.98109	0.00994	4.14527	0	0	0	7.40366	0.04653	3.49158	5.79344	0.0339	2.9435
Erdafitinib	CN1N=CC(C2=NC3=CC(N(C4=CC(OC)=CC(OC)=C4)CCNC(C)C)=CC=C3N=C2)=C1	6.85499	0.02551	3.60714	8.0857	0.02511	4.88948	7.32823	0.02225	4.49552	0	0	0	0	0	0	5.8855	0.01423	4.07414	5.02569	0.00524	4.35836	11.7525	0.03779	6.94176	9.83193	0.03186	5.77657	10.0486	0.03103	6.09836	10.3523	0.03558	5.82236	0	0	0	0	0	0	0	0	0	7.58813	0.03409	3.24871
Ornidazole (Levo-)	CC1=NC=C([N+]([O-])=O)N1C[C@H](O)CCl	4.7368	0.03167	3.79543	6.19456	0.03627	5.11633	5.34888	0.04987	3.86628	5.66881	0.13703	1.59495	6.54605	0.02904	5.68278	4.57339	0.03001	3.6811	4.81982	0.00984	4.52743	7.73713	0.09233	4.99224	6.46264	0.07015	4.37705	7.04883	0.0645	5.13123	6.73651	0.06155	4.90682	5.34977	0.08177	2.91894	5.50572	0.08356	3.0217	5.13797	0.05798	3.41428	4.75055	0.03511	3.70669
Dextrorotation nimorazole phosphate ester	CC1=NC=C([N+]([O-])=O)N1C[C@H](OP(O)(O)=O)CN2CCOCC2	5.04804	0.04857	2.62997	6.38076	0.08187	2.30429	6.06612	0.07315	2.4238	6.61119	0.05368	3.9384	6.41811	0.06205	3.32865	5.03334	0.03578	3.25178	4.80825	0.01205	4.20817	9.36649	0.0856	5.10467	7.71349	0.06501	4.47762	8.03648	0.0613	4.98435	7.83275	0.06086	4.80402	5.56357	0.10218	0.47624	6.73494	0.09339	2.08489	6.20485	0.07587	2.42749	5.23468	0.05164	2.66368
Lipoic acid	O=C(O)CCCC[C@H]1SSCC1	4.67335	0.02516	4.25449	0	0	0	5.43171	0.04293	4.71707	0	0	0	0	0	0	0	0	0	0	0	0	6.46062	0.09573	4.86688	5.42624	0.07623	4.15723	6.03387	0.06995	4.86931	5.96311	0.0629	4.91593	4.73495	0.06044	3.72878	5.28787	0.04881	4.4752	4.53903	0.05051	3.69809	4.74757	0.02131	4.39285
Indobufen	O=C(O)C(CC)C1=CC=C(N(CC2=C3C=CC=C2)C3=O)C=C1	5.6279	0.05507	1.80713	7.30348	0.08995	1.06242	7.03213	0.07498	1.83009	7.06958	0.04019	4.28097	7.0526	0.06239	2.72432	5.55536	0.04085	2.72126	4.93066	0.01614	3.81191	10.424	0.07386	5.29957	8.50919	0.05467	4.71635	8.46335	0.04845	5.10219	8.66611	0.05346	4.95724	5.34668	0.02411	3.6738	0	0	0	7.08653	0.06049	2.88987	5.58583	0.0419	2.67902
Azvudine	O[C@@H]1[C@](CO)(N=[N+]=[N-])O[C@@H](N2C(N=C(N)C=C2)=O)[C@H]1F	5.06648	0.04963	2.56152	6.38956	0.08636	2.03133	6.10192	0.07247	2.44449	6.67516	0.05523	3.88787	6.48588	0.06538	3.18623	5.07846	0.03561	3.28106	4.81943	0.01202	4.21293	9.42672	0.0873	5.02083	7.78675	0.06526	4.49395	8.11254	0.06162	5.00287	7.85708	0.06059	4.79927	5.65632	0.1031	0.45332	6.75223	0.10097	1.65655	6.27366	0.07367	2.5558	5.24674	0.04949	2.74905
Azvudine (hydrochloride)	O[C@@H]1[C@](CO)(N=[N+]=[N-])O[C@@H](N2C(N=C(N)C=C2)=O)[C@H]1F.Cl	5.08739	0.04793	2.63355	6.39656	0.08257	2.1693	6.17247	0.07421	2.37364	6.71166	0.05358	3.96881	6.44097	0.06647	3.03804	5.09549	0.03456	3.32603	4.81957	0.01151	4.23045	9.46664	0.08708	5.00872	7.81496	0.06489	4.49289	8.13124	0.06288	4.91231	7.92516	0.06217	4.74268	5.68451	0.10514	0.30225	6.858	0.09158	2.16946	6.29274	0.07591	2.40653	5.26803	0.05175	2.61888
Besifovir	NC1=NC=C2N=CN(CC3(OCP(O)(O)=O)CC3)C2=N1	5.43542	0.05464	1.88923	7.08878	0.10214	0.4601	6.79845	0.07637	1.84251	6.86462	0.03979	4.28263	6.98429	0.06295	2.8987	5.42997	0.04051	2.80091	4.86457	0.01644	3.79774	10.236	0.07784	5.18767	8.37656	0.05854	4.5788	8.49748	0.05384	5.00324	8.51346	0.05607	4.8749	5.39591	0.03181	3.33134	8.08114	0.07977	2.90421	6.95449	0.06982	2.42353	5.50399	0.04311	2.70841
(±)-Levomepromazine	CC(CN(C)C)CN1C2=CC=CC=C2SC3=CC=C(OC)C=C13	5.83007	0.05389	1.76307	7.6101	0.07983	1.58538	7.30917	0.07296	1.80309	0	0	0	7.29953	0.05997	2.77347	5.67595	0.04068	2.60591	5.00009	0.01823	3.62499	10.6418	0.06854	5.46895	8.72831	0.0527	4.75129	8.64664	0.04514	5.24029	8.9761	0.05434	4.87527	5.461	0.02414	3.63892	0	0	0	7.34133	0.05795	2.9682	5.6768	0.03934	2.70764
Seladelpar	O=C(O)COC1=CC=C(SC[C@H](OCC)COC2=CC=C(C(F)(F)F)C=C2)C=C1C	5.14972	0.05437	2.23964	6.48728	0.09082	1.62644	6.22653	0.07615	2.15096	6.9135	0.05789	3.81534	6.59076	0.06634	3.04006	5.17469	0.03644	3.22429	4.84562	0.01176	4.21632	9.57057	0.0828	5.13915	7.85857	0.06267	4.50604	8.11216	0.05791	5.01309	8.0007	0.0592	4.83253	5.90625	0.09731	0.698	7.01919	0.09184	2.10388	6.44871	0.0759	2.3877	5.33904	0.05113	2.60242
Seladelpar sodium salt	O=C(O[Na])COC1=CC=C(SC[C@H](OCC)COC2=CC=C(C(F)(F)F)C=C2)C=C1C	5.222	0.05384	2.20652	6.61929	0.09341	1.38756	6.38248	0.07667	2.08803	6.73705	0.04832	4.0306	6.70788	0.0752	2.49605	5.23143	0.038	3.10296	4.84924	0.01289	4.12734	9.72699	0.08163	5.15588	7.99716	0.06251	4.49616	8.19194	0.05688	5.00724	8.10981	0.05938	4.78377	5.95264	0.08684	1.08875	7.19762	0.08674	2.33899	6.58801	0.07672	2.29082	5.36289	0.05347	2.36824
Peficitinib	O[C@](C[C@@H]1C[C@H]2C3)(C2)C[C@@H]3[C@H]1NC4=C5C(NC=C5)=NC=C4C(N)=O	5.72077	0.05516	1.73496	7.47485	0.08941	1.01792	7.15997	0.07394	1.81738	5.20743	0.01752	3.94115	7.1685	0.05841	2.94758	5.62161	0.04296	2.51722	4.98593	0.01672	3.77853	10.4732	0.07071	5.36421	8.62409	0.05384	4.73653	8.54957	0.04739	5.12497	8.77186	0.05301	4.94306	5.33586	0.01964	3.91684	0	0	0	7.17363	0.05787	2.99229	5.65791	0.04013	2.75792
Upadacitinib	O=C(N1C[C@@H](CC)[C@@H](C2=CN=C3C=NC(NC=C4)=C4N32)C1)NCC(F)(F)F	5.69624	0.0341	2.83247	8.01922	0.07035	2.11018	7.55492	0.06015	2.50264	0	0	0	7.61335	0.05374	3.10006	5.89377	0.03676	2.80613	5.12921	0.02252	3.23939	11.0458	0.0625	5.79647	9.14302	0.05132	4.83251	8.98342	0.04395	5.29197	9.38832	0.05221	5.00607	4.97892	0.01147	4.01549	0	0	0	7.37879	0.04654	3.47006	5.85537	0.0343	2.97447
Fezolinetant	O=C(N1[C@H](C)C2=NN=C(C3=NC(C)=NS3)N2CC1)C4=CC=C(F)C=C4	5.75793	0.04143	2.40948	7.84306	0.07329	1.91885	7.51203	0.06592	2.18405	0	0	0	7.50715	0.05705	2.89568	5.79451	0.03655	2.84004	5.09869	0.02093	3.40723	10.6753	0.06162	5.69482	8.87745	0.0492	4.90076	8.89156	0.04478	5.27225	9.11112	0.05018	5.05502	4.94174	0.00971	4.15648	0	0	0	7.33905	0.04847	3.42128	5.76696	0.03573	2.87888
[truncated: 1,819 more rows]
