# Supplementary material for: A network-driven computational framework for identifying FDA-approved drug repurposing across heterogeneous brain cancers
Source: Front Mol Biosci. 2026 Feb 17;13:1768081. doi: 10.3389/fmolb.2026.1768081 (PMC12953378; doi:10.3389/fmolb.2026.1768081)
Supplement: Supplementary file 3 [file DataSheet1.zip]

Archive with 13 entries (12 files):
- Supplementary_Data_Inmac_Outputs/
- Supplementary_Data_Inmac_Outputs/ArmillarisinA_Escorwin_BioAssay_Report.pdf
- Supplementary_Data_Inmac_Outputs/Belzutifan_Escorwin_BioAssay_Report.pdf
- Supplementary_Data_Inmac_Outputs/Carmustine_Escorwin_BioAssay_Report.pdf
- Supplementary_Data_Inmac_Outputs/Cefaclor_Escorwin_BioAssay_Report.pdf
- Supplementary_Data_Inmac_Outputs/ClofibricAcid_Escorwin_BioAssay_Report.pdf
- Supplementary_Data_Inmac_Outputs/Eflornithine_Escorwin_BioAssay_Report.pdf
- Supplementary_Data_Inmac_Outputs/Glyceryl_1-monooctanoate_Escorwin_BioAssay_Report.pdf
- Supplementary_Data_Inmac_Outputs/Lomustine_Escorwin_BioAssay_Report.pdf
- Supplementary_Data_Inmac_Outputs/Mefloquine_Escorwin_BioAssay_Report.pdf
- Supplementary_Data_Inmac_Outputs/Neryl_acetate_Escorwin_BioAssay_Report.pdf
- Supplementary_Data_Inmac_Outputs/Temozolomide_Escorwin_BioAssay_Report.pdf
- Supplementary_Data_Inmac_Outputs/Vorasidenib_Escorwin_BioAssay_Report.pdf
