# Supplementary material for: A network-driven computational framework for identifying FDA-approved drug repurposing across heterogeneous brain cancers
Source: Front Mol Biosci. 2026 Feb 17;13:1768081. doi: 10.3389/fmolb.2026.1768081 (PMC12953378; doi:10.3389/fmolb.2026.1768081)
Supplement: Supplementary file 4 [file DataSheet2.zip]

Archive with 8 entries (7 files):
- Supplementary_Data_RegressionPlots_Table_5/
- Supplementary_Data_RegressionPlots_Table_5/Belzutifan_Cefaclor.pdf
- Supplementary_Data_RegressionPlots_Table_5/Carmustine_ClofibricAcid.pdf
- Supplementary_Data_RegressionPlots_Table_5/Eflornithine_Glyceryl1-monooctanoate.pdf
- Supplementary_Data_RegressionPlots_Table_5/Lomustine_ArmillarisinA.pdf
- Supplementary_Data_RegressionPlots_Table_5/Temozolomide_Nerylacetate.pdf
- Supplementary_Data_RegressionPlots_Table_5/Vorasidenib_Mefloquine.pdf
- Supplementary_Data_RegressionPlots_Table_5/Vorasidenib_Mefloquine_Revised.pdf
