# Supplementary material for: A network-driven computational framework for identifying FDA-approved drug repurposing across heterogeneous brain cancers
Source: Front Mol Biosci. 2026 Feb 17;13:1768081. doi: 10.3389/fmolb.2026.1768081 (PMC12953378; doi:10.3389/fmolb.2026.1768081)
Supplement: Supplementary file 5 [file DataSheet5.zip]

Archive with 30 entries (26 files):
- Supplementary_Data_Evaluation_Validation/
- Supplementary_Data_Evaluation_Validation/Cancer_NonCancer/
- Supplementary_Data_Evaluation_Validation/Cancer_NonCancer/ann_roc.pdf
- Supplementary_Data_Evaluation_Validation/Cancer_NonCancer/Cancer_NonCancer.ipynb
- Supplementary_Data_Evaluation_Validation/Cancer_NonCancer/Cancer_NonCancer_Classification.csv
- Supplementary_Data_Evaluation_Validation/Cancer_NonCancer/decision_tree_roc.pdf
- Supplementary_Data_Evaluation_Validation/Cancer_NonCancer/logistic_regression_roc.pdf
- Supplementary_Data_Evaluation_Validation/Cancer_NonCancer/model_performance_summary.csv
- Supplementary_Data_Evaluation_Validation/Cancer_NonCancer/random_forest_roc.pdf
- Supplementary_Data_Evaluation_Validation/Cancer_NonCancer/svm_roc.pdf
- Supplementary_Data_Evaluation_Validation/IndependentData_Selleck_Angiogenesis_Cardio_Viral/
- Supplementary_Data_Evaluation_Validation/IndependentData_Selleck_Angiogenesis_Cardio_Viral/comparative_auc_table.csv
- Supplementary_Data_Evaluation_Validation/IndependentData_Selleck_Angiogenesis_Cardio_Viral/Independent_angio_virus_cardio.csv
- Supplementary_Data_Evaluation_Validation/IndependentData_Selleck_Angiogenesis_Cardio_Viral/Independent_Data_Classification.ipynb
- Supplementary_Data_Evaluation_Validation/IndependentData_Selleck_Angiogenesis_Cardio_Viral/Independent_RAW_CompiledDataset.xlsx
- Supplementary_Data_Evaluation_Validation/IndependentData_Selleck_Angiogenesis_Cardio_Viral/roc_curves_all_models.pdf
- Supplementary_Data_Evaluation_Validation/IndependentData_Selleck_Angiogenesis_Cardio_Viral/roc_curves_ANN.pdf
- Supplementary_Data_Evaluation_Validation/IndependentData_Selleck_Angiogenesis_Cardio_Viral/roc_curves_Decision_Tree.pdf
- Supplementary_Data_Evaluation_Validation/IndependentData_Selleck_Angiogenesis_Cardio_Viral/roc_curves_Logistic_Regression.pdf
- Supplementary_Data_Evaluation_Validation/IndependentData_Selleck_Angiogenesis_Cardio_Viral/roc_curves_Random_Forest.pdf
- Supplementary_Data_Evaluation_Validation/IndependentData_Selleck_Angiogenesis_Cardio_Viral/roc_curves_SVM.pdf
- Supplementary_Data_Evaluation_Validation/MultiClass/
- Supplementary_Data_Evaluation_Validation/MultiClass/auc_scores.csv
- Supplementary_Data_Evaluation_Validation/MultiClass/MultiClass_Classification.csv
- Supplementary_Data_Evaluation_Validation/MultiClass/Revision_Classification_MultiClass.ipynb
- Supplementary_Data_Evaluation_Validation/MultiClass/roc_ann.pdf
- Supplementary_Data_Evaluation_Validation/MultiClass/roc_decision_tree.pdf
- Supplementary_Data_Evaluation_Validation/MultiClass/roc_logistic_regression.pdf
- Supplementary_Data_Evaluation_Validation/MultiClass/roc_random_forest.pdf
- Supplementary_Data_Evaluation_Validation/MultiClass/roc_svm.pdf
