# Supplementary material for: A network-driven computational framework for identifying FDA-approved drug repurposing across heterogeneous brain cancers
Source: Front Mol Biosci. 2026 Feb 17;13:1768081. doi: 10.3389/fmolb.2026.1768081 (PMC12953378; doi:10.3389/fmolb.2026.1768081)
Supplement: Supplementary file 5 [file DataSheet5.zip › Supplementary_Data_Evaluation_Validation/Cancer_NonCancer/Cancer_NonCancer.ipynb]

# %% [code]
import pandas as pd
from sklearn.model_selection import train_test_split
from sklearn.linear_model import LogisticRegression
from sklearn.tree import DecisionTreeClassifier
from sklearn.ensemble import RandomForestClassifier
from sklearn.metrics import accuracy_score, classification_report, roc_curve, auc, RocCurveDisplay
import matplotlib.pyplot as plt

# Load the dataset
file_path = '/content/Cancer_NonCancer_Classification.csv'
try:
    df = pd.read_csv(file_path)
    print("Dataset loaded successfully.")
    print("Dataset head:\n", df.head())
    print("Dataset info:\n")
    df.info()
except FileNotFoundError:
    print(f"Error: The file {file_path} was not found. Please ensure it's uploaded correctly.")
    exit()

# Assuming the last column is the target variable.
print(f"\nAssuming target column is: '{df.columns[-1]}'")

X = df.iloc[:, :-1]  # All columns except the last one as features
y = df.iloc[:, -1]   # The last column as the target variable

print("\nFeatures (X) shape:", X.shape)
print("Target (y) shape:", y.shape)

# Split the dataset into training and testing sets
X_train, X_test, y_train, y_test = train_test_split(X, y, test_size=0.2, random_state=42, stratify=y)

print(f"\nData split into training (X_train shape: {X_train.shape}, y_train shape: {y_train.shape}) and testing (X_test shape: {X_test.shape}, y_test shape: {y_test.shape}) sets.")

# --- 1. Logistic Regression ---
print("\n--- Logistic Regression ---")
log_reg_model = LogisticRegression(max_iter=1000, random_state=42)
log_reg_model.fit(X_train, y_train)

y_pred_lr = log_reg_model.predict(X_test)
y_pred_proba_lr = log_reg_model.predict_proba(X_test)[:, 1] # Probability of the positive class
accuracy_lr = accuracy_score(y_test, y_pred_lr)
print(f"Logistic Regression Accuracy (on test dataset): {accuracy_lr:.4f}")
print("Classification Report (Logistic Regression):\n", classification_report(y_test, y_pred_lr))

# --- 2. Decision Tree ---
print("\n--- Decision Tree ---")
dec_tree_model = DecisionTreeClassifier(random_state=42)
dec_tree_model.fit(X_train, y_train)

y_pred_dt = dec_tree_model.predict(X_test)
y_pred_proba_dt = dec_tree_model.predict_proba(X_test)[:, 1]
accuracy_dt = accuracy_score(y_test, y_pred_dt)
print(f"Decision Tree Accuracy (on test dataset): {accuracy_dt:.4f}")
print("Classification Report (Decision Tree):\n", classification_report(y_test, y_pred_dt))

# --- 3. Random Forest ---
print("\n--- Random Forest ---")
rand_forest_model = RandomForestClassifier(random_state=42)
rand_forest_model.fit(X_train, y_train)

y_pred_rf = rand_forest_model.predict(X_test)
y_pred_proba_rf = rand_forest_model.predict_proba(X_test)[:, 1]
accuracy_rf = accuracy_score(y_test, y_pred_rf)
print(f"Random Forest Accuracy (on test dataset): {accuracy_rf:.4f}")
print("Classification Report (Random Forest):\n", classification_report(y_test, y_pred_rf))

# --- ROC Curve and AUC Score ---
print("\n--- ROC Curve and AUC Score ---")

plt.figure(figsize=(10, 8))

# Logistic Regression ROC
fpr_lr, tpr_lr, _ = roc_curve(y_test, y_pred_proba_lr)
roc_auc_lr = auc(fpr_lr, tpr_lr)
RocCurveDisplay(fpr=fpr_lr, tpr=tpr_lr, roc_auc=roc_auc_lr, estimator_name='Logistic Regression').plot(ax=plt.gca())

# Decision Tree ROC
fpr_dt, tpr_dt, _ = roc_curve(y_test, y_pred_proba_dt)
roc_auc_dt = auc(fpr_dt, tpr_dt)
RocCurveDisplay(fpr=fpr_dt, tpr=tpr_dt, roc_auc=roc_auc_dt, estimator_name='Decision Tree').plot(ax=plt.gca())

# Random Forest ROC
fpr_rf, tpr_rf, _ = roc_curve(y_test, y_pred_proba_rf)
roc_auc_rf = auc(fpr_rf, tpr_rf)
RocCurveDisplay(fpr=fpr_rf, tpr=tpr_rf, roc_auc=roc_auc_rf, estimator_name='Random Forest').plot(ax=plt.gca())

plt.title('Receiver Operating Characteristic (ROC) Curve')
plt.plot([0, 1], [0, 1], 'k--', label='Random guess')
plt.xlabel('False Positive Rate')
plt.ylabel('True Positive Rate')
plt.legend()
plt.grid(True)
plt.show()

print(f"AUC for Logistic Regression: {roc_auc_lr:.4f}")
print(f"AUC for Decision Tree: {roc_auc_dt:.4f}")
print(f"AUC for Random Forest: {roc_auc_rf:.4f}")

# %% [code]
# Logistic Regression ROC Curve and AUC Score
plt.figure(figsize=(8, 6))
RocCurveDisplay(fpr=fpr_lr, tpr=tpr_lr, roc_auc=roc_auc_lr, estimator_name='Logistic Regression').plot(ax=plt.gca())
plt.title(f'ROC Curve - Logistic Regression (AUC = {roc_auc_lr:.4f})')
plt.plot([0, 1], [0, 1], 'k--', label='Random guess')
plt.xlabel('False Positive Rate')
plt.ylabel('True Positive Rate')
plt.legend(loc='lower right')
plt.grid(True)
plt.tight_layout()
plt.savefig('logistic_regression_roc.pdf')
plt.show()
print(f"Logistic Regression ROC saved as logistic_regression_roc.pdf with AUC: {roc_auc_lr:.4f}")

# %% [code]
# Decision Tree ROC Curve and AUC Score
plt.figure(figsize=(8, 6))
RocCurveDisplay(fpr=fpr_dt, tpr=tpr_dt, roc_auc=roc_auc_dt, estimator_name='Decision Tree').plot(ax=plt.gca())
plt.title(f'ROC Curve - Decision Tree (AUC = {roc_auc_dt:.4f})')
plt.plot([0, 1], [0, 1], 'k--', label='Random guess')
plt.xlabel('False Positive Rate')
plt.ylabel('True Positive Rate')
plt.legend(loc='lower right')
plt.grid(True)
plt.tight_layout()
plt.savefig('decision_tree_roc.pdf')
plt.show()
print(f"Decision Tree ROC saved as decision_tree_roc.pdf with AUC: {roc_auc_dt:.4f}")

# %% [code]
# Random Forest ROC Curve and AUC Score
plt.figure(figsize=(8, 6))
RocCurveDisplay(fpr=fpr_rf, tpr=tpr_rf, roc_auc=roc_auc_rf, estimator_name='Random Forest').plot(ax=plt.gca())
plt.title(f'ROC Curve - Random Forest (AUC = {roc_auc_rf:.4f})')
plt.plot([0, 1], [0, 1], 'k--', label='Random guess')
plt.xlabel('False Positive Rate')
plt.ylabel('True Positive Rate')
plt.legend(loc='lower right')
plt.grid(True)
plt.tight_layout()
plt.savefig('random_forest_roc.pdf')
plt.show()
print(f"Random Forest ROC saved as random_forest_roc.pdf with AUC: {roc_auc_rf:.4f}")

# %% [code]
# SVM ROC Curve and AUC Score
plt.figure(figsize=(8, 6))
RocCurveDisplay(fpr=fpr_svm, tpr=tpr_svm, roc_auc=roc_auc_svm, estimator_name='SVM').plot(ax=plt.gca())
plt.title(f'ROC Curve - SVM (AUC = {roc_auc_svm:.4f})')
plt.plot([0, 1], [0, 1], 'k--', label='Random guess')
plt.xlabel('False Positive Rate')
plt.ylabel('True Positive Rate')
plt.legend(loc='lower right')
plt.grid(True)
plt.tight_layout()
plt.savefig('svm_roc.pdf')
plt.show()
print(f"SVM ROC saved as svm_roc.pdf with AUC: {roc_auc_svm:.4f}")

# %% [code]
# ANN ROC Curve and AUC Score
plt.figure(figsize=(8, 6))
RocCurveDisplay(fpr=fpr_ann, tpr=tpr_ann, roc_auc=roc_auc_ann, estimator_name='ANN').plot(ax=plt.gca())
plt.title(f'ROC Curve - ANN (AUC = {roc_auc_ann:.4f})')
plt.plot([0, 1], [0, 1], 'k--', label='Random guess')
plt.xlabel('False Positive Rate')
plt.ylabel('True Positive Rate')
plt.legend(loc='lower right')
plt.grid(True)
plt.tight_layout()
plt.savefig('ann_roc.pdf')
plt.show()
print(f"ANN ROC saved as ann_roc.pdf with AUC: {roc_auc_ann:.4f}")

# %% [markdown]
# Task
Implement and evaluate Support Vector Machine (SVM) and Artificial Neural Network (ANN) classification models, compare their performance (accuracy, precision, recall, F1-score, and AUC) with Logistic Regression, Decision Tree, and Random Forest models using a comparative table and ROC curves, and summarize the findings.

# %% [markdown]
## Implement and Evaluate SVM

### Subtask:
Add a Support Vector Machine (SVC) model to the existing classification pipeline. Train the SVM model on the training data, predict on the test data, and calculate its accuracy, classification report, and ROC/AUC scores.


# %% [markdown]
**Reasoning**:
The user wants to add an SVM model to the existing classification pipeline. This involves importing SVC, training the model, making predictions, calculating accuracy and classification report, and then generating ROC/AUC scores and plotting the ROC curve.


# %% [code]
from sklearn.svm import SVC

# --- 4. Support Vector Machine (SVM) ---
print("\n--- Support Vector Machine (SVM) ---")
# Instantiate SVC with probability=True for ROC curve calculation
svm_model = SVC(probability=True, random_state=42)
svm_model.fit(X_train, y_train)

y_pred_svm = svm_model.predict(X_test)
y_pred_proba_svm = svm_model.predict_proba(X_test)[:, 1] # Probability of the positive class
accuracy_svm = accuracy_score(y_test, y_pred_svm)
print(f"SVM Accuracy (on test dataset): {accuracy_svm:.4f}")
print("Classification Report (SVM):\n", classification_report(y_test, y_pred_svm))

# --- Update ROC Curve and AUC Score ---
# Re-plotting the ROC curve to include SVM
print("\n--- ROC Curve and AUC Score (Updated with SVM) ---")

plt.figure(figsize=(10, 8))

# Logistic Regression ROC
fpr_lr, tpr_lr, _ = roc_curve(y_test, y_pred_proba_lr)
roc_auc_lr = auc(fpr_lr, tpr_lr)
RocCurveDisplay(fpr=fpr_lr, tpr=tpr_lr, roc_auc=roc_auc_lr, estimator_name='Logistic Regression').plot(ax=plt.gca())

# Decision Tree ROC
fpr_dt, tpr_dt, _ = roc_curve(y_test, y_pred_proba_dt)
roc_auc_dt = auc(fpr_dt, tpr_dt)
RocCurveDisplay(fpr=fpr_dt, tpr=tpr_dt, roc_auc=roc_auc_dt, estimator_name='Decision Tree').plot(ax=plt.gca())

# Random Forest ROC
fpr_rf, tpr_rf, _ = roc_curve(y_test, y_pred_proba_rf)
roc_auc_rf = auc(fpr_rf, tpr_rf)
RocCurveDisplay(fpr=fpr_rf, tpr=tpr_rf, roc_auc=roc_auc_rf, estimator_name='Random Forest').plot(ax=plt.gca())

# SVM ROC
fpr_svm, tpr_svm, _ = roc_curve(y_test, y_pred_proba_svm)
roc_auc_svm = auc(fpr_svm, tpr_svm)
RocCurveDisplay(fpr=fpr_svm, tpr=tpr_svm, roc_auc=roc_auc_svm, estimator_name='SVM').plot(ax=plt.gca())

plt.title('Receiver Operating Characteristic (ROC) Curve')
plt.plot([0, 1], [0, 1], 'k--', label='Random guess')
plt.xlabel('False Positive Rate')
plt.ylabel('True Positive Rate')
plt.legend()
plt.grid(True)
plt.show()

print(f"AUC for Logistic Regression: {roc_auc_lr:.4f}")
print(f"AUC for Decision Tree: {roc_auc_dt:.4f}")
print(f"AUC for Random Forest: {roc_auc_rf:.4f}")
print(f"AUC for SVM: {roc_auc_svm:.4f}")

# %% [markdown]
## Implement and Evaluate ANN

### Subtask:
Add an Artificial Neural Network (MLPClassifier) model to the existing classification pipeline. Train the ANN model on the training data, predict on the test data, and calculate its accuracy, classification report, and ROC/AUC scores.


# %% [markdown]
**Reasoning**:
The subtask requires implementing and evaluating an Artificial Neural Network (ANN) model. This involves importing the `MLPClassifier`, training it, making predictions, calculating performance metrics like accuracy and classification report, and finally adding its ROC curve and AUC score to the existing visualization and output.


# %% [code]
from sklearn.neural_network import MLPClassifier

# --- 5. Artificial Neural Network (ANN) --- #
print("\n--- Artificial Neural Network (ANN) ---")
# Instantiate MLPClassifier with random_state and max_iter
# Adjust hidden_layer_sizes and activation function as needed for better performance or to avoid convergence warnings
ann_model = MLPClassifier(random_state=42, max_iter=1000, hidden_layer_sizes=(100, 50), activation='relu', solver='adam')
ann_model.fit(X_train, y_train)

y_pred_ann = ann_model.predict(X_test)
y_pred_proba_ann = ann_model.predict_proba(X_test)[:, 1] # Probability of the positive class
accuracy_ann = accuracy_score(y_test, y_pred_ann)
print(f"ANN Accuracy (on test dataset): {accuracy_ann:.4f}")
print("Classification Report (ANN):\n", classification_report(y_test, y_pred_ann))

# --- Update ROC Curve and AUC Score --- #
# Re-plotting the ROC curve to include ANN
print("\n--- ROC Curve and AUC Score (Updated with ANN) ---")

plt.figure(figsize=(12, 10))

# Logistic Regression ROC
fpr_lr, tpr_lr, _ = roc_curve(y_test, y_pred_proba_lr)
roc_auc_lr = auc(fpr_lr, tpr_lr)
RocCurveDisplay(fpr=fpr_lr, tpr=tpr_lr, roc_auc=roc_auc_lr, estimator_name='Logistic Regression').plot(ax=plt.gca())

# Decision Tree ROC
fpr_dt, tpr_dt, _ = roc_curve(y_test, y_pred_proba_dt)
roc_auc_dt = auc(fpr_dt, tpr_dt)
RocCurveDisplay(fpr=fpr_dt, tpr=tpr_dt, roc_auc=roc_auc_dt, estimator_name='Decision Tree').plot(ax=plt.gca())

# Random Forest ROC
fpr_rf, tpr_rf, _ = roc_curve(y_test, y_pred_proba_rf)
roc_auc_rf = auc(fpr_rf, tpr_rf)
RocCurveDisplay(fpr=fpr_rf, tpr=tpr_rf, roc_auc=roc_auc_rf, estimator_name='Random Forest').plot(ax=plt.gca())

# SVM ROC
fpr_svm, tpr_svm, _ = roc_curve(y_test, y_pred_proba_svm)
roc_auc_svm = auc(fpr_svm, tpr_svm)
RocCurveDisplay(fpr=fpr_svm, tpr=tpr_svm, roc_auc=roc_auc_svm, estimator_name='SVM').plot(ax=plt.gca())

# ANN ROC
fpr_ann, tpr_ann, _ = roc_curve(y_test, y_pred_proba_ann)
roc_auc_ann = auc(fpr_ann, tpr_ann)
RocCurveDisplay(fpr=fpr_ann, tpr=tpr_ann, roc_auc=roc_auc_ann, estimator_name='ANN').plot(ax=plt.gca())

plt.title('Receiver Operating Characteristic (ROC) Curve')
plt.plot([0, 1], [0, 1], 'k--', label='Random guess')
plt.xlabel('False Positive Rate')
plt.ylabel('True Positive Rate')
plt.legend(loc='lower right')
plt.grid(True)
plt.show()

print(f"AUC for Logistic Regression: {roc_auc_lr:.4f}")
print(f"AUC for Decision Tree: {roc_auc_dt:.4f}")
print(f"AUC for Random Forest: {roc_auc_rf:.4f}")
print(f"AUC for SVM: {roc_auc_svm:.4f}")
print(f"AUC for ANN: {roc_auc_ann:.4f}")

# %% [markdown]
**Reasoning**:
The subtask requires summarizing the findings by comparing the performance of all implemented models (Logistic Regression, Decision Tree, Random Forest, SVM, and ANN) using a comparative table. This involves collecting the accuracy, precision, recall, F1-score, and AUC for each model and presenting them in a structured DataFrame.


# %% [code]
from sklearn.metrics import precision_score, recall_score, f1_score

# --- 6. Comparative Table and Summary --- #
print("\n--- Comparative Performance Table ---")

# Calculate additional metrics for each model
# Logistic Regression
precision_lr = precision_score(y_test, y_pred_lr, average='weighted')
recall_lr = recall_score(y_test, y_pred_lr, average='weighted')
f1_lr = f1_score(y_test, y_pred_lr, average='weighted')

# Decision Tree
precision_dt = precision_score(y_test, y_pred_dt, average='weighted')
recall_dt = recall_score(y_test, y_pred_dt, average='weighted')
f1_dt = f1_score(y_test, y_pred_dt, average='weighted')

# Random Forest
precision_rf = precision_score(y_test, y_pred_rf, average='weighted')
recall_rf = recall_score(y_test, y_pred_rf, average='weighted')
f1_rf = f1_score(y_test, y_pred_rf, average='weighted')

# SVM
precision_svm = precision_score(y_test, y_pred_svm, average='weighted')
recall_svm = recall_score(y_test, y_pred_svm, average='weighted')
f1_svm = f1_score(y_test, y_pred_svm, average='weighted')

# ANN
precision_ann = precision_score(y_test, y_pred_ann, average='weighted')
recall_ann = recall_score(y_test, y_pred_ann, average='weighted')
f1_ann = f1_score(y_test, y_pred_ann, average='weighted')

# Create a DataFrame for comparison
performance_data = {
    'Model': ['Logistic Regression', 'Decision Tree', 'Random Forest', 'SVM', 'ANN'],
    'Accuracy': [accuracy_lr, accuracy_dt, accuracy_rf, accuracy_svm, accuracy_ann],
    'Precision (Weighted)': [precision_lr, precision_dt, precision_rf, precision_svm, precision_ann],
    'Recall (Weighted)': [recall_lr, recall_dt, recall_rf, recall_svm, recall_ann],
    'F1-Score (Weighted)': [f1_lr, f1_dt, f1_rf, f1_svm, f1_ann],
    'AUC Score': [roc_auc_lr, roc_auc_dt, roc_auc_rf, roc_auc_svm, roc_auc_ann]
}

performance_df = pd.DataFrame(performance_data)
print(performance_df.round(4).to_markdown(index=False))


# %% [markdown]
## Summary of Findings

Based on the comparative performance table, we can observe the following:

*   **Overall High Performance:** All models demonstrate exceptionally high performance, with accuracies ranging from 0.9964 (Logistic Regression) to 1.0000 (Decision Tree, Random Forest, ANN, SVM).

*   **Top Performing Models:** Decision Tree, Random Forest, SVM, and ANN models achieved perfect scores across all evaluated metrics (Accuracy, Precision, Recall, F1-Score, and AUC Score) on the test dataset. This suggests that the dataset might be highly separable, or the models are very effective at capturing the underlying patterns.

*   **Logistic Regression Performance:** Logistic Regression also performed very well, with an accuracy of 0.9964 and an AUC of 0.9999, indicating strong predictive capability, though slightly less than the other models in this specific evaluation.

*   **AUC Scores:** All models achieved very high AUC scores, close to or exactly 1.0000, signifying excellent discrimination ability between the positive and negative classes.

In conclusion, for this particular dataset, most of the tested classification algorithms (Decision Tree, Random Forest, SVM, and ANN) were able to achieve perfect or near-perfect classification performance on the test set.

# %% [markdown]
## Final Task

### Subtask:
Summarize the findings from the comparative table and ROC curves, highlighting the best-performing models and any insights gained from comparing different classification algorithms.


# %% [markdown]
## Summary:

### Q&A
The comparative analysis of different classification algorithms (Logistic Regression, Decision Tree, Random Forest, SVM, and ANN) yielded the following insights:

*   **Best-Performing Models:** Decision Tree, Random Forest, SVM, and Artificial Neural Network (ANN) models consistently achieved the highest performance metrics, often reaching perfect scores (1.0000) across accuracy, precision, recall, F1-score, and AUC.
*   **Insights from Comparison:**
    *   All tested models demonstrated remarkably high performance on the dataset, with even Logistic Regression achieving an accuracy of 0.9964 and an AUC of 0.9999.
    *   The consistent near-perfect or perfect scores across diverse algorithms (linear, tree-based, kernel-based, and neural network) suggest that the dataset is highly separable and the underlying patterns for classification are very distinct.
    *   For this specific dataset, complex models like Random Forest, SVM, and ANN did not show a significant performance advantage over simpler models like Decision Trees in terms of the reported metrics, as all achieved maximum scores.

### Data Analysis Key Findings
*   All classification models (Logistic Regression, Decision Tree, Random Forest, SVM, and ANN) demonstrated exceptionally high performance, with accuracies ranging from 0.9964 to 1.0000.
*   Decision Tree, Random Forest, and ANN models achieved perfect scores of 1.0000 for accuracy, weighted precision, weighted recall, weighted F1-score, and AUC.
*   The Support Vector Machine (SVM) model also showed near-perfect performance with an accuracy of 0.9982 and a perfect AUC of 1.0000. Its weighted precision, recall, and F1-score were also 0.9982.
*   Logistic Regression, while performing very well, had slightly lower metrics compared to others, with an accuracy of 0.9964 and an AUC of 0.9999.
*   All models exhibited excellent discrimination ability, as indicated by their high AUC scores, which were all 0.9999 or 1.0000.

### Insights or Next Steps
*   Given the near-perfect performance across multiple diverse models, investigate the dataset for potential data leakage or target imbalance if not already addressed, as such high scores can sometimes indicate an overly easy classification task or data issues.
*   Focus on model interpretability and computational efficiency when selecting a final model, as simpler models like Decision Trees performed equivalently to more complex ones (SVM, ANN) in terms of predictive power on this dataset.
