# Supplementary material for: A network-driven computational framework for identifying FDA-approved drug repurposing across heterogeneous brain cancers
Source: Front Mol Biosci. 2026 Feb 17;13:1768081. doi: 10.3389/fmolb.2026.1768081 (PMC12953378; doi:10.3389/fmolb.2026.1768081)
Supplement: Supplementary file 5 [file DataSheet5.zip › Supplementary_Data_Evaluation_Validation/Cancer_NonCancer/model_performance_summary.csv]

Model	Accuracy	Precision (Weighted)	Recall (Weighted)	F1-Score (Weighted)	AUC Score
Logistic Regression	0.99644128113879	0.996454535212761	0.99644128113879	0.9963761639380431	0.9999307718933887
Decision Tree	1.0	1.0	1.0	1.0	1.0
Random Forest	1.0	1.0	1.0	1.0	1.0
SVM	0.998220640569395	0.9982239602698252	0.998220640569395	0.9982046848596867	1.0
ANN	1.0	1.0	1.0	1.0	1.0
