# Supplementary material for: A network-driven computational framework for identifying FDA-approved drug repurposing across heterogeneous brain cancers
Source: Front Mol Biosci. 2026 Feb 17;13:1768081. doi: 10.3389/fmolb.2026.1768081 (PMC12953378; doi:10.3389/fmolb.2026.1768081)
Supplement: Supplementary file 5 [file DataSheet5.zip › Supplementary_Data_Evaluation_Validation/IndependentData_Selleck_Angiogenesis_Cardio_Viral/comparative_auc_table.csv]

	Class 1	Class 2	Class 3
	Anti-Angiogenesis diseases	Anti-Viral diseases	Anti-Cardiovascular diseases
Logistic Regression	0.72220809	0.625580099	0.528746854
Decision Tree	1	1	1
Random Forest	1	1	1
ANN	0.732793932	0.630946825	0.528304261
SVM	0.724693121	0.626118068	0.525594463
