# Supplementary material for: A network-driven computational framework for identifying FDA-approved drug repurposing across heterogeneous brain cancers
Source: Front Mol Biosci. 2026 Feb 17;13:1768081. doi: 10.3389/fmolb.2026.1768081 (PMC12953378; doi:10.3389/fmolb.2026.1768081)
Supplement: Supplementary file 5 [file DataSheet5.zip › Supplementary_Data_Evaluation_Validation/IndependentData_Selleck_Angiogenesis_Cardio_Viral/Independent_angio_virus_cardio.csv]

Sample	u87	braf	egfr	mgmt	pdgfra	tert	tp53	cdk1	cdk2	cdk3	cdk4	cox1	cox2	vegfr2ki	cyp2d6	Class
1	0.02804	0.05733	0.05624	0.00	0.05225	0.03742	0.02748	0.05597	0.046	0.04187	0.05343	0.00751	0	0.04303	0.02363	1
2	0.02313	0.03824	0.04508	0.00	0.03409	0.03145	0.01148	0.04898	0.040	0.03869	0.04808	0.01269	0	0.03291	0.02697	1
3	0.05257	0.08373	0.07241	0.00	0.05616	0.03988	0.01803	0.06758	0.053	0.04479	0.05521	0.02068	0	0.05457	0.03705	1
4	0.02301	0.02911	0.04007	0.00	0.0354	0.02793	0.01223	0.04925	0.044	0.03822	0.04589	0.00761	0	0.03646	0.02757	1
5	0.02472	0.02274	0.01859	0.00	0	0.01452	0.00539	0.03756	0.032	0.032	0.03622	0	0	0	0	1
6	0.02387	0.01775	0.0395	0.00	0.03377	0.02473	0.01207	0.05032	0.042	0.03694	0.04818	0.00959	0	0	0.03321	1
7	0.02621	0.04556	0.0492	0.00	0.04026	0.03192	0.02619	0.05113	0.042	0.04067	0.04955	0.01147	0	0.03593	0.02481	1
8	0.02268	0.02763	0.0429	0.00	0.03599	0.02632	0.01157	0.04765	0.042	0.03513	0.04632	0.00882	0	0	0.02679	1
9	0.02257	0.02041	0.02926	0.00	0.0325	0.01745	0.00852	0.04398	0.036	0.03054	0.03902	0	0	0	0.03014	1
10	0.05805	0.10115	0.07678	0.05	0.06594	0.04177	0.01447	0.07776	0.059	0.05581	0.05622	0.0473	0.07693	0.07083	0.0536	1
11	0.02409	0.0254	0.02938	0.00	0	0.01493	0.00516	0.0393	0.033	0.03158	0.03511	0	0	0	0	1
12	0.02516	0.02215	0.01922	0.00	0	0.01724	0.00673	0.03945	0.031	0.03093	0.0362	0	0	0	0.03679	1
13	0.02503	0.02924	0.01396	0.00	0	0.01405	0.00522	0.03885	0.035	0.03414	0.03692	0	0	0	0	1
14	0.02914	0.05845	0.05561	0.00	0.05074	0.03802	0.02791	0.05643	0.048	0.04155	0.05371	0.01057	0	0.04303	0.02694	1
15	0.05207	0.08295	0.07491	0.00	0.05915	0.04	0.01757	0.0674	0.052	0.04389	0.05348	0.02496	0	0.05555	0.03682	1
16	0.02656	0.02684	0.01277	0.00	0	0.01392	0.0057	0.04294	0.032	0.03078	0.03667	0	0	0	0	1
17	0.02321	0.02776	0.04546	0.00	0.0369	0.03076	0.01183	0.04637	0.043	0.03817	0.04414	0.01038	0	0.03398	0.03241	1
18	0.02491	0.02558	0.03691	0.00	0.04008	0.01675	0.00915	0.0427	0.038	0.03267	0.04284	0	0	0	0.03011	1
19	0.02368	0.0288	0.04369	0.00	0.04048	0.0295	0.01208	0.04963	0.044	0.03879	0.04988	0.00904	0	0.03422	0.02683	1
20	0.02939	0.05488	0.05852	0.00	0.05371	0.03679	0.02757	0.05752	0.048	0.04223	0.05259	0.01057	0	0.04266	0.02713	1
21	0.05559	0.08615	0.074	0.02	0.05975	0.04208	0.01789	0.07106	0.054	0.04689	0.05435	0.02605	0	0.057	0.03806	1
22	0.0232	0.03431	0.04807	0.00	0.03925	0.03013	0.01196	0.05303	0.043	0.03981	0.05107	0.00882	0	0.03986	0.02724	1
23	0.02402	0.02106	0.03906	0.00	0.03218	0.01745	0.0063	0.03807	0.032	0.02945	0.03388	0	0	0	0.0342	1
24	0.02387	0.01908	0.03212	0.00	0.03011	0.01721	0.00623	0.04129	0.032	0.02897	0.03604	0	0	0	0.03184	1
25	0.03366	0.0651	0.06255	0.00	0.05267	0.03687	0.02226	0.06374	0.052	0.04399	0.05351	0.00975	0	0.04721	0.03083	1
26	0.02553	0.02301	0.01748	0.00	0	0.01741	0.0056	0.03851	0.032	0.02945	0.035	0	0	0	0.03409	1
27	0.03696	0.07082	0.06283	0.00	0.05668	0.03758	0.02232	0.06292	0.051	0.04374	0.05365	0.00932	0	0.04857	0.034	1
28	0.02934	0.0552	0.05559	0.00	0.05107	0.0375	0.02715	0.05618	0.046	0.0411	0.04992	0.00834	0	0.04405	0.02435	1
29	0.02448	0.02345	0.03799	0.00	0.03083	0.01783	0.00633	0.03738	0.031	0.028	0.03415	0	0	0	0.03642	1
30	0.02251	0.02144	0.03275	0.00	0.03255	0.01661	0.00603	0.04219	0.033	0.0286	0.03925	0	0	0	0.03249	1
31	0.02331	0.02984	0.04426	0.00	0.03709	0.02577	0.0125	0.04767	0.041	0.03762	0.04789	0.00931	0	0.03697	0.02883	1
32	0.03118	0.05887	0.05583	0.00	0.05154	0.03797	0.02782	0.06467	0.051	0.04446	0.05358	0.01125	0	0.04352	0.0304	1
33	0.02628	0.05137	0.0517	0.00	0.04532	0.03824	0.03064	0.05391	0.046	0.04108	0.05332	0.00829	0	0.04039	0.0242	1
34	0.06065	0.10225	0.07753	0.05	0.07297	0.03989	0.01399	0.07865	0.061	0.05509	0.05714	0.05231	0.07808	0.07145	0.05602	1
35	0.02512	0.02055	0.02698	0.00	0.01841	0.01682	0.0063	0.0408	0.031	0.0292	0.03612	0	0	0	0.03328	1
36	0.02609	0.01795	0.02194	0.00	0.01575	0.01569	0.00493	0.04004	0.030	0.0294	0.03415	0	0	0	0.03185	1
37	0.05973	0.09814	0.07763	0.05	0.07204	0.04087	0.01363	0.07825	0.060	0.05515	0.05654	0.04958	0.08223	0.07223	0.05575	1
38	0.02693	0.04938	0.05108	0.00	0.04232	0.03836	0.02637	0.05229	0.044	0.04059	0.05183	0.0096	0	0.03501	0.0245	1
39	0.02973	0.05978	0.05716	0.00	0.05335	0.0381	0.02679	0.06246	0.052	0.04279	0.05565	0.01118	0	0.04447	0.03034	1
40	0.02286	0.02322	0.03293	0.00	0.03393	0.01682	0.00859	0.04299	0.039	0.03257	0.04163	0	0	0	0.02845	1
41	0.05285	0.08566	0.07266	0.02	0.05778	0.04304	0.01794	0.06864	0.053	0.04669	0.0543	0.02335	0	0.05805	0.03851	1
42	0.05323	0.0808	0.07223	0.00	0.05856	0.03904	0.01777	0.06809	0.053	0.04665	0.05473	0.02365	0	0.05605	0.04034	1
43	0.05589	0.07969	0.07346	0.00	0.06168	0.04064	0.01807	0.06916	0.052	0.04551	0.05352	0.02269	0	0.05846	0.03825	1
44	0.02494	0.02579	0.02301	0.00	0	0.01463	0.00558	0.04135	0.031	0.03176	0.03704	0	0	0	0.0311	1
45	0.02485	0.03654	0.04866	0.00	0.03844	0.02991	0.01339	0.05204	0.045	0.04052	0.05118	0.00991	0	0.03419	0.02729	1
46	0.02629	0.02307	0.03677	0.00	0.02804	0.01711	0.00686	0.0407	0.030	0.02985	0.03472	0	0	0	0.0345	1
47	0.05423	0.09391	0.07444	0.04	0.06506	0.04201	0.01642	0.07721	0.057	0.05193	0.05489	0.02599	0	0.06203	0.0443	1
48	0.02724	0.05462	0.05744	0.00	0.04254	0.03758	0.02776	0.05853	0.046	0.04197	0.05099	0.00937	0	0.04374	0.02557	1
49	0.02324	0.02857	0.04628	0.00	0.03802	0.02814	0.0115	0.04786	0.040	0.03456	0.04422	0.00776	0	0.03428	0.02807	1
50	0.02412	0.03929	0.05114	0.00	0.03924	0.0303	0.01232	0.05138	0.044	0.04063	0.05156	0.00851	0	0.03563	0.02724	1
51	0.02536	0.04335	0.04993	0.00	0.04102	0.03363	0.01981	0.05081	0.043	0.04063	0.05372	0.00852	0	0.03268	0.02363	1
52	0.02489	0.0189	0.03576	0.00	0.02176	0.01619	0.00618	0.03715	0.033	0.0309	0.03349	0	0	0	0.03456	1
53	0.03481	0.0629	0.06064	0.00	0.05447	0.03772	0.02249	0.06381	0.050	0.04395	0.05196	0.0107	0	0.04488	0.03099	1
54	0.02636	0.0501	0.05204	0.00	0.04285	0.03637	0.03042	0.05563	0.048	0.04089	0.05104	0.00891	0	0.04184	0.02405	1
55	0.02432	0.03775	0.04526	0.00	0.03921	0.02781	0.01222	0.05076	0.045	0.04094	0.05258	0.01002	0	0.03449	0.02562	1
56	0.02951	0.05486	0.05773	0.00	0.05369	0.03812	0.02753	0.05539	0.047	0.04014	0.05213	0.01155	0	0.04256	0.02474	1
57	0.03143	0.06036	0.05854	0.00	0.05236	0.03552	0.02793	0.06305	0.052	0.04268	0.05292	0.01033	0	0.04403	0.02772	1
58	0.02426	0.03201	0.05002	0.00	0.03862	0.02731	0.01211	0.04983	0.043	0.03926	0.05094	0.00949	0	0.03463	0.02643	1
59	0.02435	0.02234	0.03839	0.00	0.03404	0.01662	0.00898	0.04943	0.045	0.03781	0.04649	0	0	0	0.03519	1
60	0.02368	0.0298	0.05165	0.00	0.04398	0.0298	0.01153	0.04949	0.042	0.03573	0.04409	0.00711	0	0.04097	0.02881	1
61	0.0351	0.06897	0.06195	0.00	0.05632	0.03863	0.0236	0.06428	0.052	0.04394	0.05099	0.00923	0	0.04768	0.03135	1
62	0.05334	0.0928	0.07283	0.04	0.05961	0.04125	0.01691	0.07029	0.055	0.0484	0.05181	0.0245	0	0.0606	0.04277	1
63	0.03134	0.05264	0.05495	0.00	0.05279	0.03708	0.03638	0.05703	0.047	0.04207	0.0551	0.0088	0	0.04239	0.02578	1
64	0.03445	0.04486	0.06236	0.11	0.04468	0.03299	0.01208	0.09032	0.067	0.0646	0.06139	0.10756	0.09728	0.06237	0.04337	1
65	0.05567	0.08796	0.07225	0.02	0.05963	0.04224	0.01621	0.07088	0.054	0.04639	0.05277	0.02241	0	0.05879	0.03834	1
66	0.05675	0.09369	0.07631	0.05	0.07445	0.03787	0.01507	0.07844	0.060	0.0567	0.05677	0.04734	0.08149	0.07283	0.05435	1
67	0.05535	0.09856	0.07382	0.04	0.06374	0.04094	0.01621	0.07908	0.059	0.05287	0.05687	0.03531	0.08115	0.06825	0.04416	1
68	0.05713	0.09852	0.0776	0.05	0.07376	0.03891	0.01428	0.07872	0.059	0.05312	0.05714	0.05042	0.08152	0.07235	0.05505	1
69	0.05598	0.09129	0.07364	0.04	0.06096	0.04103	0.01636	0.07495	0.056	0.04941	0.05448	0.02782	0	0.06139	0.04164	1
70	0.02465	0.01766	0.02082	0.00	0	0.0138	0.0053	0.04371	0.036	0.02997	0.03499	0	0	0	0.00223	1
71	0.03377	0.04676	0.06252	0.12	0.04076	0.03211	0.01148	0.09017	0.067	0.06484	0.06132	0.1091	0.09906	0.06223	0.04344	1
72	0.02921	0.05585	0.05808	0.00	0.05355	0.03527	0.02657	0.05555	0.049	0.04149	0.05048	0.00798	0	0.04244	0.02604	1
73	0.02338	0.02928	0.04857	0.00	0.038	0.02585	0.0122	0.04746	0.042	0.03839	0.0518	0.01011	0	0.03553	0.02937	1
74	0.02481	0.02205	0.04246	0.00	0.03419	0.01618	0.00957	0.0478	0.043	0.03525	0.04901	0	0	0	0.03566	1
75	0.02491	0.01927	0.0274	0.00	0	0.01694	0.00528	0.04024	0.031	0.02867	0.03474	0	0	0	0.0335	1
76	0.02935	0.06052	0.05573	0.00	0.05603	0.03637	0.02669	0.05798	0.049	0.04287	0.05459	0.01	0	0.04302	0.0265	1
77	0.02367	0.02101	0.04143	0.00	0.03553	0.02955	0.01194	0.04996	0.043	0.03775	0.04715	0.00879	0	0	0.03024	1
78	0.02276	0.02632	0.04517	0.00	0.03542	0.02784	0.01185	0.04937	0.045	0.03796	0.04761	0.00998	0	0.03499	0.02762	1
79	0.02584	0.02145	0.02675	0.00	0	0.01634	0.00593	0.03892	0.030	0.02878	0.03539	0	0	0	0.03806	1
80	0.02514	0.019	0.02535	0.00	0	0.01585	0.00617	0.0405	0.032	0.02777	0.03578	0	0	0	0.03491	1
81	0.02533	0.01993	0.01345	0.00	0	0.01606	0.00522	0.0406	0.030	0.03134	0.03535	0	0	0	0.0315	1
82	0.02504	0.05156	0.049	0.00	0.04395	0.03289	0.02622	0.05087	0.041	0.04008	0.04886	0.00824	0	0.03493	0.02324	1
83	0.06182	0.09938	0.07544	0.05	0.06896	0.03754	0.01384	0.07835	0.061	0.05578	0.05633	0.05282	0.08017	0.07081	0.05475	1
84	0.05251	0.09046	0.0745	0.02	0.05755	0.04154	0.01631	0.07216	0.054	0.0467	0.05252	0.02275	0	0.05923	0.04195	1
85	0.04254	0.07274	0.06716	0.00	0.05623	0.03655	0.01877	0.06441	0.051	0.04415	0.04947	0.00858	0	0.05143	0.03737	1
86	0.02384	0.02199	0.04085	0.00	0.03394	0.02878	0.00896	0.04944	0.043	0.03742	0.045	0	0	0	0.02701	1
87	0.02333	0.02121	0.03092	0.00	0	0.01656	0.00499	0.03607	0.029	0.02982	0.03077	0	0	0	0.03347	1
88	0.05908	0.09444	0.07704	0.05	0.07201	0.03689	0.01402	0.079	0.061	0.05568	0.05755	0.04419	0.07954	0.07484	0.05579	1
89	0.02338	0.0238	0.03898	0.00	0.03292	0.0228	0.00906	0.04681	0.044	0.03616	0.0501	0.00892	0	0	0.03296	1
90	0.05434	0.09767	0.0756	0.05	0.07208	0.03936	0.01383	0.07764	0.060	0.05603	0.05646	0.04628	0.08455	0.07045	0.05224	1
91	0.05352	0.08694	0.07178	0.02	0.05953	0.04213	0.01633	0.07147	0.055	0.04666	0.05449	0.01814	0	0.05564	0.03877	1
92	0.03977	0.07279	0.06808	0.00	0.05493	0.03698	0.01875	0.06469	0.050	0.04315	0.05108	0.00905	0	0.05144	0.03714	1
93	0.04466	0.07557	0.07078	0.00	0.06102	0.03721	0.01847	0.06573	0.052	0.04429	0.05217	0.02088	0	0.05386	0.03776	1
94	0.05536	0.09868	0.07428	0.05	0.06603	0.03852	0.01465	0.07867	0.059	0.05457	0.05674	0.04823	0.08425	0.07062	0.05604	1
95	0.02438	0.03805	0.04671	0.00	0.03703	0.0283	0.0121	0.04987	0.043	0.03881	0.04754	0.01014	0	0.03369	0.02439	1
96	0.04348	0.07525	0.06747	0.00	0.05976	0.03678	0.01825	0.06811	0.051	0.04428	0.05207	0.00967	0	0.05482	0.03711	1
97	0.02662	0.05851	0.05443	0.00	0.04467	0.03942	0.02964	0.05368	0.046	0.04217	0.04826	0.00936	0	0.04295	0.02504	1
98	0.03076	0.06101	0.05787	0.00	0.05399	0.03917	0.02593	0.06499	0.050	0.04251	0.05347	0.01086	0	0.04197	0.03025	1
99	0.02363	0.02428	0.0495	0.00	0.03648	0.03138	0.01229	0.04886	0.041	0.03492	0.04859	0.01198	0	0.0346	0.02908	1
100	0.03925	0.0758	0.06722	0.00	0.05544	0.03638	0.02025	0.06174	0.049	0.0448	0.05141	0.01011	0	0.04837	0.03625	1
101	0.0239	0.03416	0.04482	0.00	0.04003	0.0289	0.01177	0.05066	0.043	0.04078	0.05413	0.00921	0	0.03546	0.02278	1
102	0.02608	0.02174	0.02178	0.00	0	0.01426	0.00528	0.04302	0.032	0.02868	0.03581	0	0	0	0	1
103	0.05567	0.09079	0.07384	0.04	0.06023	0.04143	0.01661	0.07211	0.055	0.04796	0.05325	0.02886	0	0.06019	0.04162	1
104	0.03058	0.03788	0.05585	0.14	0.02836	0.02466	0	0.09337	0.071	0.06572	0.06219	0.07314	0.05948	0.05509	0.03419	1
105	0.05533	0.09037	0.07291	0.04	0.06125	0.0444	0.01664	0.07145	0.054	0.0481	0.05303	0.01962	0	0.0588	0.03916	1
106	0.05055	0.08427	0.07205	0.05	0.06739	0.03625	0.01173	0.08646	0.064	0.06094	0.05999	0.10455	0.09566	0.07574	0.05081	1
107	0.02863	0.05327	0.05719	0.00	0.05221	0.03664	0.02685	0.05586	0.048	0.04053	0.05167	0.00887	0	0.04288	0.02617	1
108	0.05285	0.09483	0.0763	0.05	0.06737	0.03582	0.01182	0.08242	0.063	0.05661	0.05821	0.10504	0.08521	0.07722	0.05335	1
109	0.03969	0.08185	0.06874	0.07	0.05464	0.03195	0.01187	0.09001	0.066	0.0635	0.0616	0.12503	0.10022	0.06671	0.04351	1
110	0.02956	0.06103	0.06054	0.00	0.05477	0.03785	0.02713	0.06166	0.052	0.045	0.0539	0.01046	0	0.04299	0.02912	1
111	0.03144	0.02765	0.06464	0.14	0.02615	0.03538	0.0094	0.09041	0.069	0.0647	0.06194	0.09514	0.09543	0.05985	0.04131	1
112	0.04621	0.07983	0.07135	0.07	0.05839	0.03297	0.01177	0.0875	0.065	0.06279	0.06283	0.11657	0.23677	0.07377	0.05126	1
113	0.02745	0.05469	0.05594	0.00	0.05277	0.03648	0.03037	0.05643	0.046	0.04156	0.05152	0.00983	0	0.04414	0.02482	1
114	0.02718	0.04726	0.05454	0.00	0.0414	0.03646	0.0294	0.05559	0.046	0.04187	0.05213	0.00841	0	0.0401	0.02459	1
115	0.0392	0.07359	0.06749	0.00	0.05493	0.03793	0.01878	0.06366	0.050	0.04522	0.0514	0.00884	0	0.05227	0.03454	1
116	0.02428	0.02808	0.0399	0.00	0.03165	0.01722	0.00944	0.04318	0.039	0.03238	0.04173	0	0	0	0.03319	1
117	0.02316	0	0.04233	0.00	0	0	0	0.09564	0.076	0.07336	0.06459	0.04871	0	0	0	1
118	0.04021	0.07382	0.06646	0.00	0.0545	0.03668	0.01948	0.06279	0.050	0.04451	0.05094	0.0099	0	0.04783	0.03489	1
119	0.0365	0.06925	0.06508	0.00	0.05905	0.03699	0.02285	0.06467	0.053	0.04414	0.05218	0.0092	0	0.04779	0.03407	1
120	0.03303	0.06534	0.06201	0.00	0.05568	0.0383	0.02178	0.06356	0.050	0.04603	0.05425	0.01025	0	0.04639	0.03057	1
121	0.01761	0	0.03837	0.13	0	0.00832	0	0.09442	0.074	0.07012	0.06308	0.0599	0.05842	0.05635	0.02908	1
122	0.05522	0.09178	0.07458	0.044	0.062	0.04277	0.01663	0.07131	0.054	0.04864	0.05382	0.01752	0	0.05781	0.03788	1
123	0.05517	0.08674	0.07224	0.00	0.05894	0.04065	0.01823	0.06843	0.053	0.04491	0.05408	0.02005	0	0.05647	0.03798	1
124	0.02507	0.04764	0.05115	0.00	0.04161	0.03182	0.0245	0.05214	0.047	0.04024	0.05349	0.00926	0	0.03458	0.0237	1
125	0.03682	0.06779	0.0652	0.00	0.0583	0.03688	0.02243	0.06489	0.050	0.04489	0.0518	0.00977	0	0.04996	0.03411	1
126	0.03719	0.06891	0.0609	0.00	0.05713	0.03672	0.02346	0.06352	0.051	0.04263	0.05267	0.0092	0	0.04671	0.03442	1
127	0.0526	0.08957	0.07252	0.02	0.06015	0.04496	0.0183	0.06745	0.052	0.04726	0.0533	0.01943	0	0.05556	0.03726	1
128	0.02215	0.01962	0.04609	0.00	0.03739	0.02828	0.01199	0.04861	0.042	0.03594	0.04828	0.0092	0	0.03564	0.03164	1
129	0.03222	0.06967	0.06013	0.00	0.05622	0.03703	0.02235	0.06436	0.051	0.04571	0.05155	0.01021	0	0.04709	0.03167	1
130	0.02348	0.02801	0.0425	0.00	0.0425	0.02667	0.01215	0.0487	0.043	0.03571	0.04666	0.00928	0	0.0338	0.02483	1
131	0.02961	0.0553	0.05603	0.00	0.05542	0.03772	0.02695	0.05765	0.049	0.04191	0.0546	0.00997	0	0.04139	0.02657	1
132	0.0268	0.05203	0.05377	0.00	0.04328	0.03884	0.03235	0.05429	0.046	0.04074	0.05159	0.00843	0	0.04117	0.02432	1
133	0.02351	0.03228	0.04525	0.00	0.03618	0.03083	0.01178	0.04779	0.046	0.03706	0.04925	0.00918	0	0.03605	0.02759	1
134	0.02353	0.02978	0.03607	0.00	0.03655	0.01741	0.00924	0.04341	0.039	0.03258	0.04324	0	0	0	0.03289	1
135	0.05596	0.0915	0.07516	0.04	0.05943	0.04076	0.01624	0.07489	0.056	0.04991	0.05469	0.02744	0	0.06304	0.04363	1
136	0.02566	0.0233	0.01877	0.00	0	0.01592	0.00597	0.04015	0.030	0.03126	0.03463	0	0	0	0.03111	1
137	0.0242	0.0225	0.01925	0.00	0	0.01348	0.00521	0.03801	0.032	0.03355	0.03452	0	0	0	0.03312	1
138	0.03096	0.0666	0.05794	0.00	0.05339	0.03743	0.02575	0.06348	0.052	0.04551	0.05429	0.01011	0	0.0426	0.02927	1
139	0.02431	0.03478	0.04863	0.00	0.0405	0.029	0.01225	0.04967	0.045	0.03873	0.05139	0.00818	0	0.03688	0.021	1
140	0.03436	0.0687	0.06252	0.00	0.05288	0.03796	0.02204	0.06481	0.051	0.04421	0.05244	0.00984	0	0.04653	0.03117	1
141	0.02322	0.0214	0.04749	0.00	0.0372	0.02883	0.01184	0.04754	0.042	0.03735	0.04626	0.01007	0	0.03373	0.03036	1
142	0.02428	0.03749	0.04703	0.00	0.04077	0.0285	0.01212	0.04912	0.042	0.03827	0.04988	0.00953	0	0.03012	0.02575	1
143	0.0238	0.0215	0.02338	0.00	0.01057	0.01649	0.00609	0.03875	0.031	0.02829	0.03533	0	0	0	0.03114	1
144	0.02383	0.02166	0.03095	0.00	0.03225	0.01744	0.00634	0.03814	0.030	0.03041	0.03528	0	0	0	0.03272	1
145	0.03414	0.06778	0.06076	0.00	0.05665	0.03669	0.02293	0.06336	0.051	0.04384	0.05311	0.00989	0	0.04714	0.03295	1
146	0.0237	0.0243	0.03118	0.00	0.02865	0.01613	0.00588	0.0402	0.032	0.03066	0.03622	0	0	0	0.03348	1
147	0.03223	0.06369	0.05975	0.00	0.05294	0.03713	0.02232	0.06108	0.052	0.04447	0.05277	0.00919	0	0.04559	0.02975	1
148	0.026	0.0241	0.02495	0.00	0	0.01454	0.00479	0.04123	0.034	0.03166	0.03822	0	0	0	0.0018	1
149	0.04451	0.07597	0.06968	0.00	0.05545	0.03743	0.01765	0.07012	0.052	0.04729	0.05249	0.01967	0	0.05476	0.03784	1
150	0.02666	0.04936	0.05244	0.00	0.04095	0.0337	0.02487	0.05212	0.045	0.04366	0.05262	0.00861	0	0.03445	0.02651	1
151	0.02501	0.0472	0.0462	0.00	0.03947	0.02809	0.01184	0.05394	0.044	0.04273	0.05069	0.00869	0	0.03232	0.02716	1
152	0.024	0.05163	0.04822	0.00	0.04303	0.03131	0.02708	0.05126	0.043	0.03896	0.05215	0.00867	0	0.03667	0.02585	1
153	0.02358	0.02058	0.03283	0.00	0.03138	0.01635	0.00628	0.03945	0.031	0.02787	0.03768	0	0	0	0.03399	1
154	0.02381	0.02006	0.03626	0.00	0.03232	0.01733	0.00904	0.04681	0.042	0.03677	0.04705	0	0	0	0.02857	1
155	0.02479	0.01967	0.01996	0.00	0	0.01583	0.00482	0.04319	0.034	0.02995	0.03508	0	0	0	0.03229	1
156	0.02358	0.03408	0.0442	0.00	0.03732	0.02854	0.01185	0.05071	0.042	0.03866	0.04902	0.00785	0	0.03504	0.02681	1
157	0.03187	0.06566	0.06069	0.00	0.05471	0.03792	0.02321	0.05997	0.051	0.04556	0.05181	0.01044	0	0.0439	0.02921	1
158	0	0	0.00901	0.00	0	0.02411	0	0.09811	0.078	0.07393	0.0632	0	0	0	0	1
159	0.02445	0.02825	0.03131	0.00	0.03253	0.01648	0.00903	0.04933	0.044	0.0371	0.04804	0.0024	0	0	0.03074	1
160	0.03011	0.0531	0.05728	0.00	0.05323	0.03798	0.02968	0.05717	0.046	0.04101	0.05068	0.00996	0	0.04267	0.02492	1
161	0.02436	0.0407	0.04944	0.00	0.03885	0.02954	0.01962	0.05072	0.044	0.04067	0.05153	0.01041	0	0.03273	0.02547	1
162	0.03275	0.06434	0.05855	0.00	0.05485	0.03726	0.02287	0.0636	0.050	0.04516	0.05378	0.01012	0	0.04581	0.0295	1
163	0.03221	0.06039	0.05876	0.00	0.05318	0.03651	0.02844	0.0615	0.051	0.04326	0.05254	0.00969	0	0.04296	0.028	1
164	0.02347	0.03552	0.04519	0.00	0.03789	0.03223	0.012	0.04987	0.041	0.04003	0.04814	0.00937	0	0.03166	0.0235	1
165	0.06066	0.09945	0.0763	0.05	0.07332	0.03849	0.01415	0.07891	0.061	0.05518	0.05673	0.04551	0.07588	0.07346	0.05253	1
166	0.05371	0.08151	0.07261	0.00	0.06001	0.03864	0.01769	0.06912	0.052	0.04512	0.05523	0.02034	0	0.05648	0.03711	1
167	0.02479	0.05069	0.05016	0.00	0.03744	0.03177	0.01962	0.05122	0.042	0.03843	0.05432	0.00973	0	0.03143	0.02667	1
168	0.05564	0.09862	0.07802	0.04	0.06526	0.03958	0.01594	0.07589	0.058	0.05436	0.05619	0.02855	0.08404	0.06776	0.04334	1
169	0.05719	0.09726	0.07268	0.04	0.06281	0.04187	0.01664	0.07509	0.057	0.05013	0.05501	0.02536	0.08454	0.06348	0.04313	1
170	0.02346	0.04347	0.04884	0.00	0.03738	0.03111	0.01986	0.05159	0.042	0.04034	0.05222	0.01056	0	0.03591	0.02483	1
171	0.04987	0.07934	0.07177	0.00	0.05678	0.03789	0.01799	0.0682	0.052	0.04495	0.05469	0.02286	0	0.05541	0.03909	1
172	0.03313	0.0419	0.06564	0.13	0.04057	0.03118	0.01172	0.09026	0.068	0.06602	0.06133	0.10865	0.09587	0.06071	0.04113	1
173	0.02633	0.04947	0.05202	0.00	0.04205	0.03331	0.02571	0.0527	0.047	0.04074	0.05224	0.00916	0	0.03522	0.02499	1
174	0.05454	0.08504	0.07485	0.00	0.05776	0.03884	0.01805	0.06755	0.053	0.04471	0.05323	0.02466	0	0.05542	0.03785	1
175	0.02609	0.05621	0.05532	0.00	0.04509	0.03748	0.03185	0.05604	0.047	0.04001	0.05126	0.0089	0	0.04186	0.02303	1
176	0.0239	0.04789	0.05058	0.00	0.03688	0.03001	0.01197	0.05056	0.043	0.04261	0.05091	0.00915	0	0.03862	0.02921	1
177	0.02364	0.02204	0.04126	0.00	0.03658	0.02232	0.00891	0.04997	0.044	0.03827	0.04971	0	0	0	0.03099	1
178	0.0263	0.02189	0.01344	0.00	0	0.01429	0.00522	0.03973	0.031	0.03098	0.03656	0	0	0	0.00151	1
179	0.02464	0.02679	0.02151	0.00	0	0.01612	0.00625	0.04211	0.032	0.02821	0.03261	0	0	0	0.03636	1
180	0.02556	0.01871	0.03274	0.00	0.02302	0.0171	0.00612	0.04168	0.034	0.02927	0.03435	0	0	0	0.03449	1
181	0.05931	0.09773	0.07832	0.05	0.07515	0.03776	0.01487	0.07943	0.060	0.05504	0.05725	0.04683	0.07858	0.07442	0.05279	1
182	0.03012	0.06294	0.05708	0.00	0.05333	0.03677	0.0262	0.06388	0.050	0.04342	0.05394	0.00995	0	0.04313	0.03046	1
183	0.02449	0.01865	0.0292	0.00	0.0149	0.01622	0.00653	0.04233	0.034	0.02876	0.03701	0	0	0	0.03838	1
184	0.05779	0.09785	0.07652	0.05	0.06571	0.04098	0.01428	0.07843	0.059	0.0551	0.05613	0.05174	0.08361	0.06907	0.05199	1
185	0.02364	0.02295	0.03288	0.00	0.03463	0.01741	0.0092	0.05087	0.043	0.03716	0.04887	0	0	0	0.0296	1
186	0.03681	0.06755	0.06385	0.09	0.054	0.03304	0.01201	0.08921	0.066	0.0647	0.06176	0.11612	0.09787	0.06642	0.04465	1
187	0.0546	0.09382	0.07241	0.04	0.06122	0.04195	0.01654	0.07172	0.055	0.04767	0.05524	0.02184	0	0.05845	0.03962	1
188	0.04258	0.07464	0.06809	0.00	0.0595	0.03732	0.01839	0.06288	0.051	0.04415	0.05195	0.01142	0	0.05045	0.036	1
189	0.02527	0.02109	0.02032	0.00	0.01332	0.01666	0.00668	0.04132	0.031	0.02934	0.03542	0	0	0	0.0364	1
190	0.05937	0.09623	0.07691	0.05	0.07165	0.03779	0.01402	0.08108	0.060	0.05444	0.05706	0.04732	0.07871	0.07696	0.05446	1
191	0.02515	0.01903	0.0177	0.00	0	0.01663	0.00646	0.0396	0.031	0.02904	0.03407	0	0	0	0.03468	1
192	0.02607	0.02325	0.01865	0.00	0	0.01471	0.00504	0.04164	0.032	0.03231	0.03731	0	0	0	0	1
193	0.02412	0.02901	0.04285	0.00	0.03528	0.02603	0.01219	0.04871	0.045	0.03663	0.04792	0.01009	0	0.03808	0.03522	1
194	0.02415	0.03464	0.04816	0.00	0.04025	0.02799	0.01218	0.04996	0.044	0.0366	0.04412	0.00844	0	0.03521	0.0286	1
195	0.05503	0.09172	0.07391	0.04	0.05937	0.04201	0.01618	0.07069	0.054	0.04689	0.05343	0.027	0	0.06119	0.04235	1
196	0.02399	0.03263	0.0501	0.00	0.03523	0.03042	0.01228	0.04916	0.041	0.03763	0.04622	0.00993	0	0.03448	0.02754	1
197	0.02384	0.02325	0.03165	0.00	0.03463	0.0172	0.00863	0.04352	0.040	0.03409	0.05159	0.00853	0	0	0.03248	1
198	0.02318	0.02197	0.04178	0.00	0.0352	0.02922	0.01192	0.04916	0.044	0.03898	0.04519	0.01133	0	0.03395	0.02924	1
199	0.05226	0.08235	0.07349	0.00	0.05997	0.03888	0.01782	0.0674	0.053	0.0448	0.05223	0.02024	0	0.05671	0.03955	1
200	0.0533	0.08392	0.07434	0.00	0.05807	0.04073	0.01799	0.06779	0.052	0.04594	0.05401	0.02244	0	0.05569	0.03723	1
201	0.0236	0.02392	0.0213	0.00	0	0.01628	0.00542	0.03742	0.031	0.02976	0.03533	0	0	0	0.0333	1
202	0.05899	0.09461	0.07604	0.05	0.06985	0.03952	0.01369	0.07732	0.060	0.05427	0.05736	0.04607	0.08351	0.07088	0.05449	1
203	0.05015	0.08027	0.0725	0.06	0.0647	0.03508	0.0116	0.08717	0.065	0.06232	0.06106	0.10212	0.12457	0.0748	0.0517	1
204	0.04371	0.0789	0.06892	0.00	0.05862	0.03713	0.01854	0.06443	0.051	0.04361	0.05106	0.00915	0	0.04999	0.03801	1
205	0.02773	0.01926	0.02488	0.00	0	0.01316	0.00517	0.04117	0.032	0.031	0.03522	0	0	0	0.00181	1
206	0.02406	0.02116	0.03447	0.00	0.03939	0.0171	0.00588	0.04016	0.032	0.02938	0.03634	0	0	0	0.03179	1
207	0.02671	0.04691	0.04889	0.00	0.04284	0.03132	0.02472	0.0518	0.044	0.04086	0.05061	0.00734	0	0.03525	0.02549	1
208	0.02704	0.05356	0.05676	0.00	0.04617	0.038	0.03016	0.05757	0.047	0.04167	0.05143	0.00889	0	0.04228	0.02431	1
209	0.02713	0.05034	0.05288	0.00	0.04205	0.03769	0.03137	0.05458	0.047	0.0415	0.05181	0.00781	0	0.04151	0.02329	1
210	0.02768	0.05855	0.05642	0.00	0.0519	0.0367	0.02893	0.05692	0.047	0.03963	0.04998	0.00963	0	0.04339	0.02599	1
211	0.02532	0.04764	0.05353	0.00	0.04144	0.03147	0.02576	0.05131	0.043	0.03927	0.04957	0.00877	0	0.03401	0.02309	1
212	0.02357	0.02625	0.04654	0.00	0.03316	0.02591	0.0111	0.04661	0.042	0.03737	0.04399	0.01236	0	0	0.03225	1
213	0.05696	0.09309	0.07387	0.04	0.06095	0.04067	0.01626	0.07198	0.053	0.04864	0.05348	0.03061	0	0.05979	0.0411	1
214	0.02339	0.03437	0.04376	0.00	0.03653	0.03151	0.01097	0.05211	0.039	0.03721	0.04601	0.00902	0	0.03687	0.02519	1
215	0.027	0.04836	0.05597	0.00	0.04364	0.03595	0.02858	0.05277	0.045	0.03986	0.0537	0.00853	0	0.0352	0.02273	1
216	0.03665	0.07029	0.06253	0.00	0.05513	0.03719	0.02214	0.06436	0.050	0.04547	0.05313	0.00995	0	0.0494	0.03358	1
217	0.02302	0.02474	0.04446	0.00	0.02608	0.01595	0.00613	0.03917	0.030	0.02863	0.03875	0	0	0	0.03469	1
218	0.04855	0.07859	0.07146	0.00	0.05952	0.03712	0.0184	0.06573	0.052	0.04478	0.05383	0.02526	0	0.05545	0.03795	1
219	0.02381	0.02565	0.01376	0.00	0	0.01405	0.00523	0.03814	0.032	0.02987	0.03503	0	0	0	0.0375	1
220	0.02433	0.02128	0.03507	0.00	0.03293	0.01701	0.00567	0.03703	0.032	0.02833	0.03271	0	0	0	0.03652	1
221	0.03591	0.06845	0.06052	0.00	0.05445	0.03846	0.02274	0.06168	0.052	0.04444	0.05315	0.00942	0	0.04711	0.03183	1
222	0.05491	0.09713	0.07646	0.04	0.06271	0.0409	0.01641	0.07514	0.059	0.05329	0.05627	0.03843	0.09956	0.06914	0.04395	1
223	0.05646	0.09788	0.07409	0.04	0.0635	0.04084	0.01704	0.07472	0.059	0.05078	0.05691	0.03011	0.08277	0.06397	0.04339	1
224	0.02346	0.01868	0.0358	0.00	0.03341	0.01659	0.00872	0.04795	0.044	0.0368	0.05031	0	0	0	0.03157	1
225	0.02565	0.01981	0.01988	0.00	0	0.01347	0.00513	0.04081	0.032	0.03089	0.03521	0	0	0	0.03128	1
226	0.03087	0.06445	0.05784	0.00	0.05518	0.03758	0.02681	0.06257	0.052	0.04391	0.05538	0.00964	0	0.04281	0.03052	1
227	0.02425	0.01969	0.0225	0.00	0	0.01401	0.00495	0.04194	0.032	0.0307	0.0335	0	0	0	0.03327	1
228	0.02467	0.04822	0.04722	0.00	0.04222	0.033	0.020	0.054	0.044	0.03984	0.04986	0.00883	0	0.03553	0.02448	1
229	0.05672	0.10079	0.07623	0.05	0.07453	0.04031	0.01375	0.07883	0.060	0.05462	0.05687	0.04704	0.07959	0.07277	0.05352	1
230	0.03835	0.07325	0.06912	0.00	0.05813	0.03759	0.02034	0.06166	0.050	0.0455	0.05244	0.01055	0	0.04857	0.03527	1
231	0.02379	0.03415	0.04307	0.00	0.03977	0.02907	0.01219	0.05168	0.044	0.03724	0.04764	0.00891	0	0.03612	0.02985	1
232	0.02336	0.02695	0.02456	0.00	0	0.01599	0.00625	0.03759	0.032	0.02935	0.03357	0	0	0	0.03923	1
233	0.02432	0.02206	0.01664	0.00	0	0.01601	0.00561	0.03958	0.031	0.0275	0.03512	0	0	0	0.03535	1
234	0.03597	0.07195	0.06279	0.00	0.05843	0.0375	0.02302	0.06415	0.050	0.04303	0.05102	0.01068	0	0.04676	0.03537	1
235	0.05642	0.09124	0.07637	0.05	0.07179	0.03641	0.01274	0.08427	0.062	0.05819	0.05855	0.09426	0.07985	0.07632	0.0498	1
236	0.04979	0.09071	0.07459	0.06	0.0655	0.03613	0.0123	0.08709	0.064	0.05851	0.05999	0.09309	0.08619	0.0769	0.05313	1
237	0.02532	0.01964	0.03035	0.00	0.03506	0.01773	0.00925	0.04199	0.036	0.0299	0.03868	0	0	0	0.03089	1
238	0.05521	0.08378	0.07358	0.00	0.05895	0.04174	0.01807	0.07045	0.052	0.04426	0.05359	0.02316	0	0.05724	0.03896	1
239	0.03314	0.06428	0.06042	0.00	0.05355	0.03599	0.02304	0.06255	0.052	0.04571	0.05339	0.00951	0	0.04666	0.02925	1
240	0.03009	0.05728	0.05633	0.00	0.05465	0.03592	0.02781	0.05734	0.047	0.03948	0.05357	0.00918	0	0.0466	0.02604	1
241	0.04023	0.07104	0.06669	0.00	0.05644	0.03688	0.02062	0.06468	0.052	0.04338	0.05182	0.00853	0	0.04923	0.03314	1
242	0.03299	0.06375	0.05948	0.00	0.05496	0.03546	0.02263	0.06302	0.052	0.04439	0.05152	0.00844	0	0.04499	0.03108	1
243	0.02342	0.03148	0.04588	0.00	0.03795	0.02814	0.01208	0.05082	0.041	0.03687	0.04651	0.01143	0	0.0348	0.03265	1
244	0.02646	0.01847	0.02249	0.00	0.01451	0.01709	0.00562	0.03753	0.030	0.03062	0.03448	0	0	0	0.04008	1
245	0.02443	0.02257	0.04351	0.00	0.03739	0.03167	0.01168	0.04776	0.046	0.03785	0.04899	0.01025	0	0.03168	0.03032	1
246	0.03706	0.06148	0.06596	0.09	0.05681	0.03261	0.01194	0.08827	0.067	0.06293	0.06063	0.11491	0.09704	0.06574	0.04905	1
247	0.05457	0.09493	0.07556	0.04	0.05891	0.04182	0.01658	0.07563	0.056	0.05246	0.05433	0.02746	0	0.0608	0.04301	1
248	0.05574	0.08265	0.07357	0.00	0.06	0.04086	0.01788	0.06645	0.052	0.04678	0.05363	0.02277	0	0.0566	0.0375	1
249	0.05356	0.08978	0.07256	0.01	0.0611	0.04137	0.0167	0.07013	0.054	0.04736	0.05368	0.0198	0	0.05813	0.03841	1
250	0.0443	0.08539	0.06975	0.07	0.06172	0.03464	0.01143	0.08747	0.066	0.06475	0.06015	0.11473	0.2268	0.07434	0.05177	1
251	0.02362	0.0219	0.04464	0.00	0.03292	0.02318	0.00897	0.04792	0.04168	0.03866	0.04782	0	0	0	0.02718	1
252	0.02485	0.01853	0.03376	0.00	0.02878	0.01719	0.00866	0.04181	0.031	0.02994	0.03678	0	0	0	0.0329	1
253	0.02961	0.05731	0.05624	0.00	0.05421	0.03591	0.03155	0.05832	0.050	0.04235	0.05394	0.00876	0	0.04351	0.02482	1
254	0.02982	0.06339	0.05713	0.00	0.05593	0.03702	0.02677	0.06463	0.051	0.04502	0.05312	0.00994	0	0.04299	0.03068	1
255	0.04636	0.07967	0.07009	0.00	0.05892	0.03773	0.01791	0.06679	0.054	0.04577	0.05427	0.02147	0	0.05516	0.03987	1
256	0.04132	0.07241	0.06969	0.00	0.05676	0.03661	0.02064	0.06338	0.050	0.04453	0.05131	0.01151	0	0.04894	0.03372	1
257	0.02362	0.0294	0.04926	0.00	0.03618	0.03041	0.01259	0.04748	0.042	0.03657	0.04708	0.00824	0	0.03612	0.02992	1
258	0.02358	0.03631	0.04821	0.00	0.03849	0.02802	0.01193	0.05191	0.040	0.03985	0.04997	0.00965	0	0.03279	0.02385	1
259	0.02477	0.04136	0.04931	0	0.03906	0.0308	0.01369	0.0511	0.04307	0.04012	0.04854	0.01093	0	0.03255	0.02448	1
260	0.02602	0.05312	0.05301	0	0.04483	0.03741	0.03197	0.05757	0.04657	0.04195	0.05006	0.00955	0	0.04156	0.02294	1
261	0.05399	0.0948	0.07565	0.03833	0.0678	0.04173	0.01624	0.07509	0.05749	0.05076	0.05542	0.02521	0.07719	0.06156	0.04286	1
262	0.0374	0.06939	0.06208	0	0.05695	0.03716	0.02341	0.06389	0.05125	0.04423	0.05238	0.0097	0	0.04732	0.03339	1
263	0.05465	0.09412	0.07541	0.03919	0.06034	0.04157	0.01647	0.07132	0.05361	0.04662	0.05308	0.02846	0	0.05982	0.03891	1
264	0.03287	0.06449	0.06042	0	0.05637	0.03727	0.02305	0.06219	0.04982	0.04222	0.05299	0.01042	0	0.04588	0.02931	1
265	0.0233	0.02882	0.03794	0	0.03152	0.01649	0.00911	0.04813	0.04381	0.03451	0.04873	0.00101	0	0	0.03078	1
266	0.03024	0.05589	0.05704	0	0.05181	0.03723	0.03162	0.05858	0.04854	0.04098	0.05238	0.00785	0	0.04426	0.02501	1
267	0.02555	0.01413	0.02205	0	0	0.01677	0.00618	0.03984	0.03195	0.03105	0.03421	0	0	0	0.02895	1
268	0.02793	0	0.04462	0.1345	0	0.02672	0	0.09522	0.07116	0.06862	0.0615	0.06755	0.06013	0.05648	0.02917	1
269	0.03896	0.07026	0.06335	0	0.05323	0.03581	0.02239	0.06522	0.05121	0.04347	0.05269	0.00905	0	0.04853	0.0335	1
270	0.02323	0.03682	0.04422	0	0.03976	0.02907	0.01159	0.05192	0.0452	0.04052	0.05081	0.00789	0	0.03265	0.02508	1
271	0.02463	0.03422	0.0475	0	0.03976	0.02882	0.012	0.0523	0.04232	0.0407	0.05067	0.00841	0	0.03442	0.02531	1
272	0.02921	0.05633	0.05737	0	0.05255	0.03741	0.0284	0.05553	0.04838	0.04279	0.05083	0.00756	0	0.04272	0.02394	1
273	0.02563	0.01924	0.02075	0	0	0.01322	0.00561	0.03987	0.03086	0.03199	0.03631	0	0	0	0.03254	1
274	0.04486	0.07866	0.06921	0	0.06028	0.03675	0.0182	0.06777	0.05365	0.04493	0.05422	0.02426	0	0.05396	0.03697	1
275	0.05394	0.09353	0.07468	0.04025	0.06209	0.04123	0.01698	0.07499	0.05677	0.05201	0.05665	0.02994	0	0.06259	0.04259	1
276	0.02258	0.03312	0.04315	0	0.03789	0.02965	0.01155	0.05053	0.04346	0.0386	0.05008	0.00887	0	0.0321	0.0279	1
277	0.0376	0.06755	0.06329	0	0.05481	0.03714	0.02342	0.06322	0.0498	0.04363	0.05216	0.00895	0	0.04916	0.03226	2
278	0.05415	0.0835	0.07375	0	0.05736	0.04115	0.01736	0.07043	0.05196	0.04644	0.05295	0.02332	0	0.05707	0.03654	2
279	0.04879	0.08284	0.07215	0.05379	0.06627	0.03459	0.0118	0.08646	0.06478	0.06398	0.06209	0.10127	0.09228	0.07631	0.04909	2
280	0.02695	0.05059	0.05145	0	0.04269	0.03898	0.03216	0.05498	0.04585	0.03912	0.05039	0.00811	0	0.04189	0.02593	2
281	0.03211	0.04384	0.06184	0.14018	0.03311	0.03173	0.00918	0.09134	0.06949	0.06566	0.06179	0.0857	0.09142	0.05995	0.03404	2
282	0.02404	0.02193	0.04614	0	0.03778	0.02875	0.01255	0.04886	0.04354	0.03955	0.04764	0.01119	0	0.03401	0.02972	2
283	0.0248	0.02209	0.02629	0	0.00673	0.01727	0.00643	0.03959	0.03254	0.03017	0.03442	0	0	0	0.03321	2
284	0.05408	0.09482	0.07357	0.03941	0.06229	0.0425	0.01641	0.07513	0.05711	0.05021	0.05577	0.02814	0	0.06226	0.04307	2
285	0.05823	0.09885	0.07782	0.04636	0.0739	0.03839	0.01367	0.08009	0.06006	0.05291	0.05697	0.04995	0.08142	0.07239	0.05191	2
286	0.02441	0.03926	0.04903	0	0.04132	0.02729	0.01231	0.0514	0.04148	0.04011	0.0533	0.00996	0	0.03814	0.02534	2
287	0.05789	0.09378	0.07438	0.03588	0.05967	0.0406	0.01641	0.07827	0.05809	0.05367	0.05845	0.02442	0.08219	0.06358	0.04236	2
288	0.02756	0	0.0441	0.13325	0	0.03013	0	0.09185	0.07143	0.06764	0.06234	0.07339	0.06111	0.05712	0.03015	2
289	0.02267	0	0.03896	0	0	0.0082	0	0.09624	0.07376	0.07439	0.06437	0.0512	0.05017	0	0.02588	2
290	0.02379	0.0391	0.04573	0	0.0379	0.02963	0.01267	0.04949	0.04298	0.0404	0.04985	0.00945	0	0.03493	0.02978	2
291	0.02423	0.01538	0.01187	0	0	0.01445	0.00531	0.0393	0.03015	0.02835	0.02829	0	0	0	0	2
292	0.05416	0.08529	0.07262	0	0.05956	0.04224	0.01767	0.0698	0.05175	0.04459	0.05373	0.02701	0	0.05677	0.03942	2
293	0.02473	0.01814	0.02724	0	0.02291	0.01694	0.00623	0.03982	0.03229	0.02946	0.03656	0	0	0	0.03217	2
294	0.0475	0.08329	0.07303	0.05435	0.06683	0.03491	0.01214	0.0859	0.06491	0.0617	0.06196	0.10582	0.09412	0.07535	0.05042	2
295	0.02355	0.04722	0.05053	0	0.0372	0.02962	0.01923	0.05007	0.04418	0.04023	0.05172	0.00841	0	0.03259	0.02813	2
296	0.04869	0.08205	0.07192	0.05438	0.06371	0.03533	0.01182	0.08514	0.06467	0.06449	0.06073	0.10244	0.09544	0.07504	0.04981	2
297	0.03836	0.08507	0.0687	0.07884	0.06114	0.03302	0.01181	0.09072	0.06726	0.06289	0.06155	0.12597	0.09944	0.06786	0.04611	2
298	0.03272	0.0321	0.06137	0.13589	0.03607	0.03418	0.00899	0.09143	0.06853	0.06343	0.06189	0.09453	0.09406	0.05948	0.04094	2
299	0.03092	0.0589	0.05809	0	0.0536	0.03673	0.02801	0.06042	0.05121	0.04317	0.05165	0.00867	0	0.04148	0.02707	2
300	0.04722	0.07714	0.07284	0.05604	0.06112	0.03457	0.01175	0.08864	0.06472	0.06474	0.06144	0.11288	0.24238	0.07499	0.05357	2
301	0.05515	0.09739	0.07604	0.03802	0.06361	0.04153	0.0164	0.08095	0.05792	0.05412	0.05759	0.02526	0.0817	0.06644	0.04426	2
302	0.02523	0.03948	0.0472	0	0.03817	0.03054	0.01433	0.05176	0.04182	0.03984	0.05212	0.00954	0	0.03008	0.0252	2
303	0.05272	0.08785	0.0756	0.04462	0.05834	0.04138	0.01655	0.07147	0.05379	0.04675	0.0538	0.02029	0	0.05921	0.0411	2
304	0.02302	0.01964	0.02931	0	0.03477	0.01668	0.00866	0.04285	0.03882	0.03109	0.04073	0	0	0	0.03055	2
305	0.05291	0.08584	0.07142	0.01602	0.0587	0.04207	0.01808	0.07069	0.05368	0.04547	0.05356	0.02039	0	0.05631	0.03868	2
306	0.02825	0.03286	0.05197	0.14036	0.02406	0.02899	0.00884	0.09144	0.06918	0.06491	0.0626	0.08103	0.08554	0.05912	0.03368	2
307	0.04655	0.07851	0.075	0.05719	0.06441	0.03387	0.0117	0.08839	0.06579	0.06605	0.06184	0.11711	0.13245	0.07417	0.05153	2
308	0.05353	0.09517	0.07492	0.03909	0.06275	0.04171	0.01627	0.07443	0.0563	0.05106	0.05607	0.02453	0.08608	0.06367	0.04685	2
309	0.05281	0.08955	0.07287	0.01655	0.05808	0.0424	0.01644	0.07085	0.05369	0.0495	0.05447	0.01881	0	0.05773	0.04006	2
310	0.05732	0.09664	0.07577	0.04337	0.07215	0.03937	0.0136	0.0788	0.05934	0.05577	0.05624	0.04919	0.07941	0.07548	0.05429	2
311	0.05812	0.09057	0.07368	0.05534	0.07158	0.03729	0.01289	0.08182	0.06201	0.0566	0.05833	0.09959	0.09384	0.07755	0.05213	2
312	0.05471	0.08212	0.07407	0	0.05776	0.04305	0.0178	0.06882	0.05168	0.04788	0.05353	0.0224	0	0.05618	0.03923	2
313	0.03768	0.0684	0.06231	0	0.05546	0.03808	0.02266	0.06417	0.05247	0.0435	0.05221	0.00862	0	0.04783	0.03201	2
314	0.05768	0.09411	0.07352	0.0384	0.06551	0.04131	0.01649	0.07754	0.05664	0.04987	0.05426	0.02968	0	0.06364	0.04334	2
315	0.02976	0.05792	0.05945	0	0.05119	0.03751	0.02786	0.06109	0.05101	0.04299	0.05186	0.0109	0	0.04233	0.03033	2
316	0.03814	0.07011	0.067	0	0.05588	0.03705	0.02326	0.06424	0.05097	0.0449	0.05194	0.00893	0	0.04871	0.03409	2
317	0.05506	0.09485	0.0739	0.03874	0.06128	0.04183	0.01634	0.07307	0.05593	0.0527	0.05569	0.02422	0	0.06191	0.04311	2
318	0.05887	0.10341	0.07866	0.04847	0.06828	0.03979	0.01478	0.07911	0.05915	0.05413	0.05694	0.04881	0.07738	0.07002	0.05319	2
319	0.05588	0.09459	0.07327	0.03885	0.06368	0.04147	0.01651	0.07539	0.05767	0.05181	0.05548	0.02659	0	0.06365	0.04419	2
320	0.05349	0.08634	0.0764	0.05449	0.06718	0.03525	0.01225	0.08393	0.06299	0.05823	0.06	0.09411	0.08984	0.07524	0.05234	2
321	0.0474	0.08177	0.06963	0.05593	0.06308	0.03324	0.0118	0.08676	0.06559	0.06371	0.06114	0.15662	0.14772	0.07411	0.05623	2
322	0.03066	0.05902	0.06228	0.14376	0.03917	0.03258	0.01153	0.08991	0.06872	0.06359	0.06144	0.10267	0.09698	0.06	0.04108	2
323	0.02522	0	0.03647	0.13733	0	0.02461	0	0.0923	0.07181	0.06753	0.06245	0.06661	0.06517	0.056	0.03102	2
324	0.05559	0.09349	0.07572	0.03962	0.06092	0.04221	0.01664	0.07549	0.0559	0.05231	0.05508	0.02382	0	0.06296	0.04173	2
325	0.03718	0.0688	0.06533	0	0.05582	0.03765	0.02214	0.06346	0.05051	0.04394	0.0524	0.00931	0	0.04847	0.03394	2
326	0.05622	0.09582	0.07466	0.04806	0.07287	0.03785	0.01432	0.07937	0.05956	0.05512	0.05785	0.04978	0.08082	0.07297	0.05464	2
327	0.04575	0.07685	0.07345	0.07258	0.06015	0.03208	0.01197	0.08722	0.06595	0.06248	0.06194	0.12507	0.23854	0.07336	0.04639	2
328	0.04634	0.081	0.07075	0.07044	0.06064	0.03325	0.01239	0.08761	0.0663	0.062	0.0611	0.11457	0.22895	0.07308	0.04863	2
329	0.02305	0.02758	0.04742	0	0.03565	0.02965	0.01211	0.04711	0.04249	0.03782	0.04793	0.00968	0	0.03288	0.03077	2
330	0.03129	0.03128	0.0633	0.1417	0.04222	0.03191	0.01246	0.08967	0.06811	0.06516	0.0614	0.10028	0.09578	0.06206	0.03999	2
331	0.04592	0.0804	0.07645	0.05384	0.06012	0.03611	0.0116	0.08785	0.06537	0.0648	0.06056	0.11545	0.23583	0.07507	0.05383	2
332	0.05373	0.09363	0.07445	0.03677	0.06319	0.04152	0.01683	0.07586	0.05813	0.05291	0.05592	0.03035	0.08289	0.06306	0.04347	2
333	0.05283	0.08817	0.07265	0.05757	0.06564	0.03485	0.01213	0.08778	0.06539	0.06062	0.06136	0.10682	0.08767	0.07539	0.04872	2
334	0.05664	0.0861	0.07647	0	0.05805	0.04111	0.01814	0.06833	0.05221	0.04532	0.05303	0.01779	0	0.05577	0.03846	2
335	0.06014	0.09831	0.07587	0.04646	0.07271	0.04052	0.01409	0.07808	0.05929	0.05503	0.05611	0.05035	0.08279	0.07436	0.05762	2
336	0.03149	0.06214	0.05759	0	0.05442	0.03827	0.02622	0.06306	0.04887	0.0421	0.05382	0.00902	0	0.04256	0.02924	2
337	0.03599	0.04554	0.0653	0.11626	0.04065	0.03117	0.01183	0.08899	0.06905	0.06349	0.06219	0.10602	0.09653	0.06346	0.04477	2
338	0.03035	0.04455	0.06364	0.13742	0.03243	0.03351	0.00876	0.0915	0.06887	0.06528	0.06246	0.09491	0.09634	0.06031	0.03912	2
339	0.05193	0.08493	0.07316	0.05509	0.0659	0.03512	0.01199	0.08802	0.06538	0.06114	0.05983	0.09492	0.09437	0.07621	0.05235	2
340	0.05066	0.08	0.07247	0.05753	0.06135	0.03514	0.01186	0.08763	0.06497	0.06499	0.06046	0.09662	0.12507	0.07338	0.05055	2
341	0.03131	0.06396	0.06357	0	0.0553	0.0363	0.02193	0.06347	0.05119	0.04486	0.05285	0.00904	0	0.04994	0.02934	2
342	0.05587	0.09766	0.07938	0.04502	0.07148	0.03909	0.01341	0.0774	0.06154	0.05521	0.05816	0.05344	0.08216	0.07338	0.05157	2
343	0.05184	0.08804	0.07159	0.05451	0.06552	0.03561	0.01183	0.08644	0.06472	0.06477	0.06136	0.10134	0.09311	0.07526	0.05041	2
344	0.03096	0.03772	0.06288	0.13791	0.03093	0.03316	0.00959	0.08995	0.0687	0.06453	0.06102	0.09081	0.09345	0.05987	0.04377	2
345	0	0	0.01724	0	0	0	0	0.09868	0.08089	0.07822	0.06302	0	0	0	0	2
346	0.05458	0.08575	0.07255	0.01425	0.05853	0.0421	0.01816	0.0692	0.05302	0.04472	0.05382	0.0257	0	0.05547	0.03774	2
347	0.02295	0.02299	0.04173	0	0.03338	0.0291	0.01197	0.04917	0.04494	0.03665	0.04949	0.01008	0	0	0.03136	2
348	0.05684	0.09146	0.07583	0.05508	0.07305	0.03673	0.0121	0.08343	0.06178	0.0573	0.0595	0.0988	0.09664	0.07785	0.05426	2
349	0.03894	0.07276	0.06449	0.08596	0.05531	0.0344	0.01195	0.08926	0.06715	0.06488	0.06115	0.11498	0.09786	0.06549	0.04505	2
350	0.05108	0.09171	0.07284	0.05594	0.06673	0.03565	0.01184	0.08512	0.06284	0.05922	0.05935	0.09742	0.08656	0.07722	0.05096	2
351	0.03697	0.06899	0.0603	0	0.05361	0.03731	0.02222	0.06413	0.05109	0.04582	0.05352	0.01066	0	0.04768	0.0326	2
352	0.04229	0.07665	0.06738	0	0.05763	0.03721	0.01799	0.06239	0.04996	0.04454	0.04962	0.00958	0	0.05125	0.03696	2
353	0.05748	0.09422	0.07428	0.03892	0.05956	0.04117	0.01649	0.07598	0.05543	0.05032	0.05522	0.0281	0	0.06375	0.04271	2
354	0.03534	0.03783	0.0667	0.11785	0.04635	0.03232	0.01178	0.0899	0.06765	0.06326	0.06145	0.10304	0.09844	0.06123	0.03961	2
355	0.04697	0.08102	0.06848	0	0.05737	0.03767	0.01848	0.06836	0.05233	0.04574	0.05398	0.0208	0	0.05687	0.0384	2
356	0.05868	0.09632	0.07672	0.04568	0.07189	0.03915	0.01373	0.07797	0.06043	0.05423	0.05769	0.05398	0.07789	0.07105	0.05372	2
357	0.05468	0.09277	0.07284	0.03762	0.0606	0.04178	0.01651	0.07226	0.05459	0.0477	0.05358	0.02001	0	0.05822	0.04071	2
358	0.03009	0.06012	0.05748	0	0.05265	0.03694	0.0275	0.05729	0.04872	0.04093	0.05291	0.00962	0	0.04454	0.02831	2
359	0.04111	0.07704	0.06928	0.07335	0.05684	0.03221	0.0125	0.09027	0.06569	0.06276	0.06169	0.13628	0.10258	0.0685	0.04408	2
360	0.05273	0.08224	0.07259	0	0.05908	0.03943	0.01826	0.06967	0.05212	0.04441	0.05305	0.02567	0	0.05782	0.03816	2
361	0.02429	0.01937	0.03308	0	0.02351	0.0167	0.00631	0.03967	0.03127	0.02785	0.03529	0	0	0	0.03369	2
362	0.03977	0.06779	0.06974	0.06752	0.05969	0.0325	0.01209	0.08841	0.06653	0.06491	0.06262	0.13685	0.09906	0.06964	0.04681	2
363	0.031	0.05727	0.05613	0	0.05398	0.03856	0.02791	0.0645	0.05204	0.04242	0.0558	0.01045	0	0.04141	0.02964	2
364	0.05767	0.09233	0.07454	0.04186	0.05971	0.0426	0.01614	0.0718	0.05515	0.04856	0.05329	0.0275	0	0.05961	0.04031	2
365	0.05802	0.09081	0.08076	0.04606	0.07669	0.0372	0.01509	0.07919	0.06138	0.05779	0.05791	0.05234	0.07949	0.07714	0.05334	2
366	0.05072	0.08358	0.07201	0.05325	0.06373	0.03498	0.01209	0.08616	0.06469	0.06327	0.06124	0.10788	0.09806	0.07363	0.05282	2
367	0.05944	0.09771	0.07635	0.04806	0.07043	0.03942	0.01432	0.07684	0.05971	0.05567	0.05617	0.04784	0.08689	0.06971	0.05285	2
368	0.05111	0.08706	0.07385	0.05495	0.06754	0.03495	0.01217	0.0854	0.0642	0.06127	0.0607	0.09907	0.09383	0.07571	0.05174	2
369	0.05881	0.09977	0.07892	0.04687	0.07158	0.04018	0.01361	0.07887	0.06031	0.05492	0.05567	0.04469	0.07979	0.07014	0.05325	2
370	0.05747	0.09821	0.07535	0.03629	0.06361	0.04021	0.01568	0.077	0.05852	0.0554	0.05619	0.04012	0.09761	0.06799	0.05324	2
371	0.04821	0.08701	0.07301	0.05617	0.06411	0.03393	0.01226	0.08633	0.06372	0.06322	0.06072	0.11308	0.1505	0.07632	0.05026	2
372	0.04369	0.06892	0.06354	0	0.05472	0.03704	0.02327	0.06368	0.05072	0.04504	0.05183	0.01061	0	0.05127	0.03355	2
373	0.04485	0.07858	0.06992	0.07021	0.05887	0.03319	0.01174	0.08695	0.06617	0.06346	0.06193	0.11125	0.22661	0.07297	0.04901	2
374	0.05425	0.0935	0.07431	0.03797	0.05883	0.04227	0.01678	0.07411	0.05482	0.04934	0.05377	0.02728	0	0.06241	0.04169	2
375	0.03978	0.08016	0.06778	0.06905	0.06114	0.03355	0.01189	0.08961	0.06603	0.06405	0.0624	0.15427	0.1042	0.06953	0.04605	2
376	0.05797	0.09118	0.07687	0.04868	0.07162	0.03637	0.01269	0.08072	0.06142	0.05811	0.05845	0.07998	0.07823	0.07785	0.05326	2
377	0.03563	0.04411	0.0635	0.11297	0.0438	0.03219	0.01185	0.09004	0.06669	0.06429	0.0622	0.1108	0.09786	0.06121	0.04269	2
378	0.05207	0.08947	0.07186	0.05734	0.06619	0.03595	0.01181	0.08333	0.06414	0.06265	0.06107	0.09192	0.09144	0.07611	0.05124	2
379	0.04528	0.07928	0.07276	0	0.05855	0.03671	0.01795	0.06739	0.05324	0.04535	0.0524	0.025	0	0.05478	0.03914	2
380	0.05966	0.10127	0.0771	0.04684	0.07032	0.03917	0.01402	0.07815	0.05966	0.05472	0.05639	0.04398	0.08006	0.07311	0.05536	2
381	0.05403	0.09863	0.07539	0.03661	0.06279	0.04026	0.01611	0.07624	0.05779	0.05404	0.05586	0.03315	0.0847	0.07024	0.04461	2
382	0.0588	0.09467	0.07501	0.04782	0.07459	0.03781	0.01379	0.07827	0.05983	0.05458	0.05631	0.04945	0.07718	0.07304	0.05316	2
383	0.05789	0.09526	0.07712	0.04555	0.06397	0.04043	0.01438	0.07864	0.05943	0.05523	0.0574	0.04953	0.08079	0.07086	0.04937	2
384	0.03367	0.06629	0.06044	0	0.05364	0.03714	0.02227	0.06239	0.04967	0.04244	0.05367	0.00926	0	0.04607	0.03248	2
385	0.0568	0.09984	0.07803	0.04688	0.07212	0.03825	0.01378	0.07992	0.06035	0.05768	0.0583	0.04629	0.07858	0.07477	0.05924	2
386	0.05168	0.08281	0.07392	0.05464	0.06309	0.03539	0.01186	0.08724	0.065	0.06133	0.06185	0.10277	0.09295	0.07606	0.05106	2
387	0.05682	0.09622	0.07698	0.0485	0.07516	0.03767	0.01403	0.07878	0.05973	0.05653	0.0586	0.04758	0.07832	0.07385	0.05541	2
388	0.02886	0.05508	0.05732	0	0.05378	0.0369	0.02688	0.05601	0.04843	0.04219	0.05232	0.00983	0	0.04331	0.02546	2
389	0.05905	0.09919	0.07396	0.0384	0.06021	0.04042	0.01653	0.07711	0.0579	0.05343	0.05717	0.03173	0.08583	0.0634	0.0425	2
390	0	0	0.02919	0	0	0.01078	0	0.09985	0.07836	0.07644	0.06639	0	0	0	0	2
391	0.05834	0.09936	0.07556	0.04833	0.07433	0.03778	0.01438	0.07863	0.06035	0.05484	0.05679	0.04878	0.08282	0.07284	0.05606	2
392	0.0562	0.09385	0.07338	0.04929	0.07105	0.03599	0.01417	0.07987	0.05952	0.05559	0.05851	0.08971	0.08067	0.079	0.05292	2
393	0.0387	0.07221	0.06773	0	0.05622	0.03805	0.02238	0.06348	0.05063	0.04559	0.05206	0.01052	0	0.04964	0.03222	2
394	0.05535	0.08353	0.07222	0	0.05943	0.04293	0.01753	0.06886	0.05251	0.04619	0.05358	0.02587	0	0.05595	0.03827	2
395	0.05434	0.08716	0.07474	0.05602	0.07083	0.03608	0.01145	0.08383	0.06156	0.05913	0.05854	0.09671	0.08993	0.07722	0.0506	2
396	0.05633	0.09359	0.07392	0.04227	0.06113	0.04329	0.0167	0.07242	0.05594	0.0492	0.05327	0.02409	0	0.06347	0.04311	2
397	0.05695	0.09892	0.07557	0.03999	0.06426	0.04041	0.01601	0.07903	0.05855	0.05241	0.05645	0.03212	0.08302	0.06908	0.04253	2
398	0.04963	0.07723	0.0729	0.05622	0.06632	0.03375	0.01154	0.08566	0.06546	0.06248	0.0611	0.11418	0.14522	0.07524	0.04785	2
399	0.05907	0.09349	0.07695	0.04668	0.07252	0.03675	0.01295	0.08086	0.06165	0.05674	0.05808	0.08066	0.07904	0.0776	0.05465	2
400	0.03619	0.05061	0.06789	0.11601	0.04635	0.0324	0.01178	0.09055	0.06678	0.06476	0.06258	0.11443	0.1012	0.06105	0.04332	2
401	0.05815	0.09735	0.07597	0.0455	0.07148	0.03963	0.01394	0.07972	0.05975	0.0541	0.05774	0.05168	0.08551	0.07281	0.05276	2
402	0.02669	0.01989	0.02084	0	0	0.01441	0.00522	0.0427	0.03305	0.03024	0.03632	0	0	0	0	2
403	0.03389	0.03804	0.06516	0.12032	0.04393	0.0317	0.01175	0.08977	0.06784	0.06536	0.06185	0.10745	0.09666	0.06042	0.04022	2
404	0.04608	0.08014	0.06911	0.07035	0.05928	0.03252	0.01184	0.08826	0.06568	0.06317	0.06174	0.11908	0.22494	0.07315	0.04797	2
405	0.03703	0.07003	0.06274	0	0.05374	0.03854	0.02324	0.06459	0.05176	0.04528	0.05241	0.01082	0	0.04624	0.03246	2
406	0.03155	0.03705	0.06235	0.14715	0.03291	0.033	0.01185	0.09033	0.06843	0.06471	0.06136	0.10307	0.09633	0.06002	0.03991	2
407	0.06226	0.09949	0.07584	0.04723	0.06583	0.0394	0.01479	0.07908	0.06013	0.05504	0.05718	0.04906	0.08799	0.07328	0.05306	2
408	0.05473	0.09079	0.07367	0.04176	0.06059	0.04222	0.01619	0.07434	0.05613	0.04838	0.05429	0.02334	0	0.06266	0.04271	2
409	0.0522	0.09572	0.07316	0.03988	0.06238	0.04199	0.01666	0.07674	0.05732	0.05458	0.05541	0.0275	0.07709	0.06474	0.04212	2
410	0.02337	0.02176	0.03881	0	0.03385	0.01664	0.00913	0.04205	0.03848	0.03325	0.04309	0	0	0	0.03048	2
411	0	0	0.02124	0	0	0.0085	0	0.0974	0.07829	0.07467	0.06367	0	0	0	0	2
412	0.04698	0.07963	0.06815	0	0.05771	0.03606	0.01815	0.06788	0.05291	0.04483	0.05297	0.02428	0	0.05537	0.03671	2
413	0.04797	0.0832	0.06963	0.05745	0.06506	0.03428	0.01168	0.08584	0.06496	0.06337	0.05999	0.10001	0.11743	0.07497	0.04804	2
414	0	0	0	0	0	0.00974	0	0.09763	0.07785	0.07472	0.0637	0	0	0	0	2
415	0.02866	0.0542	0.05539	0	0.05498	0.0365	0.02621	0.05339	0.04637	0.04081	0.05137	0.01049	0	0.04287	0.02451	2
416	0.03985	0.07631	0.06695	0	0.05598	0.03806	0.02018	0.0638	0.05096	0.04454	0.05098	0.00923	0	0.05023	0.04234	2
417	0.05352	0.08553	0.07497	0	0.05699	0.04197	0.01802	0.06756	0.05115	0.04548	0.05244	0.02435	0	0.05775	0.03939	2
418	0.02928	0.0562	0.05458	0	0.0536	0.03546	0.02685	0.05873	0.04879	0.0434	0.05131	0.01077	0	0.04191	0.02508	2
419	0.05567	0.09679	0.07611	0.0459	0.07226	0.03984	0.01367	0.07919	0.06047	0.05477	0.05616	0.04772	0.08639	0.07221	0.05507	2
420	0.0287	0.05808	0.05701	0	0.0529	0.03735	0.02669	0.05942	0.04874	0.04272	0.05379	0.01013	0	0.04255	0.02527	2
421	0.02459	0.05617	0.05263	0	0.0411	0.03135	0.0199	0.05073	0.04299	0.04003	0.05098	0.00869	0	0.0366	0.02802	2
422	0.05462	0.08658	0.07395	0.01443	0.05866	0.04327	0.01724	0.07195	0.05422	0.0466	0.05239	0.02221	0	0.05751	0.04044	2
423	0.03159	0.06476	0.06223	0	0.0542	0.03896	0.02333	0.06024	0.05041	0.04301	0.05274	0.00983	0	0.04757	0.03006	2
424	0.04169	0.07542	0.0682	0	0.05828	0.03713	0.01894	0.06446	0.05031	0.04256	0.05118	0.00907	0	0.05047	0.0368	2
425	0.05527	0.09504	0.07364	0.03899	0.05904	0.04088	0.01693	0.07396	0.05522	0.04961	0.05497	0.02353	0	0.0606	0.04308	2
426	0.05421	0.08617	0.07472	0.0401	0.05975	0.04354	0.01655	0.07236	0.05358	0.0475	0.0543	0.0217	0	0.05798	0.0396	2
427	0.05435	0.09535	0.07545	0.0407	0.0588	0.04243	0.01672	0.0752	0.05555	0.04939	0.0556	0.02774	0	0.06174	0.04409	2
428	0.0574	0.09969	0.07498	0.04327	0.06636	0.03889	0.01488	0.07792	0.05966	0.05567	0.05652	0.04852	0.08255	0.07205	0.05549	2
429	0.02668	0.04955	0.05543	0	0.0433	0.03612	0.02926	0.05474	0.04589	0.04237	0.05057	0.00929	0	0.0426	0.02489	2
430	0.02315	0.0354	0.04741	0	0.03834	0.02882	0.01243	0.04957	0.04216	0.03811	0.04994	0.00889	0	0.03476	0.0287	2
431	0.02499	0.02179	0.03817	0	0.03181	0.02575	0.01185	0.04878	0.04177	0.03913	0.04974	0.01409	0	0	0.02875	2
432	0.05122	0.08816	0.0718	0.05575	0.0687	0.03517	0.01196	0.08517	0.0628	0.05772	0.06015	0.09595	0.09486	0.07949	0.05067	2
433	0.0344	0.05141	0.05549	0.1397	0.0325	0.03118	0.00868	0.0915	0.06885	0.06621	0.06152	0.09151	0.08982	0.05868	0.03772	2
434	0.02897	0.02981	0.04982	0.14007	0.02264	0.02776	0	0.09252	0.07033	0.06572	0.06088	0.0765	0.05704	0.05941	0.02769	2
435	0.0595	0.09831	0.07566	0.04507	0.07635	0.03855	0.01411	0.07956	0.0608	0.05603	0.05771	0.04844	0.08341	0.0749	0.05246	2
436	0.02885	0.05607	0.05736	0	0.05211	0.03821	0.02839	0.06432	0.05176	0.04248	0.05458	0.01044	0	0.04299	0.02668	2
437	0.02433	0.02612	0.04159	0	0.03654	0.02779	0.01181	0.04882	0.04389	0.04073	0.04728	0.01093	0	0.03576	0.03338	2
438	0.05589	0.08484	0.07316	0	0.05849	0.03994	0.01749	0.06784	0.05262	0.04575	0.05269	0.01907	0	0.05539	0.03668	2
439	0.0325	0.04507	0.06231	0.13916	0.02592	0.03053	0.00951	0.0926	0.0698	0.06638	0.06154	0.09317	0.08958	0.05766	0.03835	2
440	0.02308	0.0275	0.04466	0	0.03712	0.02898	0.01118	0.0489	0.04227	0.03596	0.04747	0.00772	0	0.03514	0.02924	2
441	0.05648	0.09994	0.07618	0.04019	0.06413	0.03961	0.01603	0.07821	0.0582	0.05371	0.05603	0.03141	0.07692	0.06679	0.04496	2
442	0.03053	0.05992	0.05602	0	0.05209	0.03759	0.02716	0.06543	0.05163	0.04326	0.05301	0.0086	0	0.04207	0.02981	2
443	0.02595	0.04535	0.05186	0	0.04209	0.03418	0.02504	0.05286	0.0462	0.04117	0.05042	0.00916	0	0.03484	0.0248	2
444	0.04652	0.08112	0.07209	0.05645	0.06407	0.03328	0.01198	0.08695	0.06492	0.06351	0.06216	0.10855	0.12656	0.07388	0.05075	2
445	0.03928	0.07263	0.06667	0.08185	0.05832	0.03281	0.01159	0.09001	0.06589	0.06382	0.0613	0.12153	0.10002	0.06846	0.04444	2
446	0.05646	0.09232	0.07634	0.03888	0.06208	0.0407	0.01628	0.07476	0.05605	0.05137	0.05551	0.02707	0	0.06176	0.04427	2
447	0.02667	0.04806	0.05158	0	0.04781	0.03147	0.02738	0.05365	0.04603	0.04095	0.05171	0.0102	0	0.03464	0.02322	2
448	0.03242	0.03477	0.06507	0.13904	0.03127	0.03438	0.00911	0.09108	0.06975	0.06747	0.06055	0.09444	0.09489	0.05908	0.04104	2
449	0.0283	0.04092	0.05628	0.13634	0.02913	0.02797	0.00889	0.09101	0.07097	0.06597	0.06239	0.09072	0.08358	0.05686	0.03205	2
450	0.05342	0.08049	0.07495	0	0.05854	0.03948	0.01822	0.06856	0.05418	0.04479	0.05326	0.02293	0	0.05586	0.03855	2
451	0.05748	0.0992	0.07404	0.03818	0.06337	0.04054	0.01595	0.07962	0.05927	0.05417	0.05661	0.0315	0.08675	0.06617	0.04306	2
452	0.03662	0.08112	0.06387	0.08597	0.05283	0.03194	0.01206	0.08905	0.06624	0.06284	0.06162	0.10853	0.0994	0.06309	0.04403	2
453	0.02193	0	0.04663	0	0	0	0	0.09662	0.07579	0.07229	0.063	0.05351	0.0556	0	0.02693	2
454	0.03359	0.04309	0.06163	0.1401	0.02855	0.03148	0.00905	0.09236	0.06946	0.06527	0.0611	0.09232	0.08864	0.05691	0.03831	2
455	0.02759	0	0.03776	0.13203	0	0.02586	0	0.09391	0.07098	0.06721	0.06204	0.07	0.05971	0.0562	0.03628	2
456	0.05908	0.09729	0.07355	0.04687	0.07908	0.03996	0.01382	0.07765	0.06008	0.05541	0.057	0.04747	0.07894	0.07121	0.05297	2
457	0.03093	0.03559	0.0514	0.14134	0.03185	0.02993	0.00904	0.09206	0.06948	0.0651	0.06186	0.08318	0.08006	0.05981	0.03943	2
458	0.04723	0.07937	0.07286	0	0.05966	0.03748	0.01761	0.06853	0.05169	0.04675	0.05401	0.0244	0	0.05495	0.03867	2
459	0.05811	0.09527	0.07678	0.04715	0.07414	0.03699	0.01454	0.08073	0.06011	0.05689	0.05757	0.05305	0.07478	0.0753	0.05652	2
460	0.06164	0.10044	0.07672	0.04589	0.07371	0.03956	0.01393	0.07878	0.05954	0.05388	0.05767	0.05089	0.07676	0.0721	0.0554	2
461	0.05483	0.09327	0.07181	0.03677	0.06177	0.03978	0.01622	0.07803	0.05769	0.05526	0.05762	0.03126	0.08175	0.06577	0.04459	2
462	0.05466	0.08632	0.07468	0.02276	0.05889	0.0419	0.01595	0.07101	0.05501	0.04623	0.05327	0.02216	0	0.05668	0.04022	2
463	0.05691	0.09229	0.07693	0.0562	0.06753	0.03643	0.01189	0.08351	0.06254	0.05845	0.05919	0.09659	0.09137	0.07627	0.05364	2
464	0.03792	0.0717	0.06167	0	0.05485	0.03673	0.0228	0.06372	0.05071	0.04423	0.05152	0.00938	0	0.0479	0.03363	2
465	0.02933	0.035	0.06273	0.14784	0.03239	0.03363	0.0114	0.09055	0.06847	0.06631	0.0617	0.10361	0.09792	0.06261	0.04109	2
466	0.0316	0.02344	0.04899	0.13847	0.02736	0.02554	0	0.09192	0.07084	0.06755	0.06178	0.06982	0.06302	0.05616	0.03375	2
467	0.0564	0.10218	0.07564	0.04669	0.06709	0.03938	0.01457	0.07903	0.05942	0.05449	0.05608	0.05103	0.08119	0.0748	0.05297	2
468	0.05631	0.09164	0.07408	0.04395	0.07352	0.03679	0.01401	0.08109	0.06175	0.05668	0.05773	0.08931	0.07881	0.07839	0.05109	2
469	0.02758	0.03548	0.05603	0.136	0.03388	0.0308	0.01023	0.09239	0.07008	0.06622	0.06287	0.08936	0.08575	0.05855	0.03243	2
470	0.05722	0.08394	0.0714	0	0.05957	0.04395	0.0181	0.06948	0.05375	0.04723	0.0534	0.02618	0	0.05484	0.03849	2
471	0.0263	0.0481	0.05212	0	0.04552	0.03515	0.02618	0.0523	0.04619	0.04198	0.05258	0.0094	0	0.03391	0.02509	2
472	0.05521	0.09528	0.07325	0.04462	0.06082	0.04081	0.0168	0.07205	0.05431	0.04831	0.05348	0.02446	0	0.06368	0.04027	2
473	0.0566	0.08675	0.0742	0.01337	0.05704	0.0422	0.01809	0.06937	0.05457	0.0468	0.05473	0.02126	0	0.05433	0.04018	2
474	0.04769	0.07659	0.0751	0.05503	0.06637	0.03658	0.01176	0.08641	0.06526	0.0633	0.06114	0.10436	0.11972	0.07538	0.04904	2
475	0.03212	0.06421	0.06093	0	0.0538	0.03991	0.02201	0.06143	0.05036	0.04493	0.05242	0.00911	0	0.04616	0.03059	2
476	0.05441	0.09221	0.07338	0.05583	0.07018	0.03619	0.01263	0.08099	0.06124	0.05681	0.05886	0.09922	0.09442	0.07677	0.05132	2
477	0.05495	0.09346	0.07361	0.04236	0.06058	0.04096	0.0166	0.07484	0.05638	0.05104	0.05485	0.02887	0	0.06206	0.04465	2
478	0.05636	0.09908	0.07469	0.04673	0.07366	0.03671	0.01441	0.07681	0.06042	0.05435	0.05777	0.04578	0.08774	0.07449	0.05075	2
479	0.0303	0	0.03901	0.13634	0	0.02681	0	0.09377	0.07245	0.07006	0.06174	0.06731	0.06012	0.05695	0.03132	2
480	0.02161	0	0.04068	0	0	0	0	0.09741	0.07568	0.07119	0.06246	0.0708	0.05463	0	0.01757	2
481	0.05234	0.0878	0.07472	0.05588	0.06866	0.03629	0.01208	0.08329	0.06312	0.0589	0.0593	0.09632	0.0922	0.07763	0.05055	2
482	0.05377	0.09314	0.07154	0.04093	0.059	0.04241	0.01682	0.06994	0.05453	0.04735	0.05329	0.02061	0	0.05926	0.03984	2
483	0.02777	0.02984	0.06798	0.14049	0	0.02574	0	0.09243	0.07134	0.06912	0.06259	0.07364	0.05851	0.05761	0.03475	2
484	0.05408	0.08478	0.07423	0.05523	0.06319	0.03563	0.01199	0.08393	0.06309	0.0592	0.05958	0.0983	0.09085	0.07872	0.04902	2
485	0.05102	0.08241	0.07353	0.05548	0.06634	0.03538	0.01222	0.08624	0.06437	0.06314	0.06035	0.10076	0.09405	0.0756	0.05054	2
486	0.04114	0.07516	0.0658	0	0.05773	0.03667	0.01858	0.06345	0.04976	0.04532	0.05023	0.01114	0	0.05185	0.03631	2
487	0.02516	0.02165	0.02528	0	0.01989	0.0169	0.00642	0.0386	0.03088	0.02888	0.03152	0	0	0	0.03163	2
488	0.03693	0.02755	0.06599	0.11808	0.04604	0.03236	0.0122	0.08941	0.06687	0.0628	0.06098	0.1086	0.09658	0.06363	0.04355	2
489	0.05257	0.07879	0.07384	0	0.05723	0.03872	0.01795	0.06573	0.05234	0.04511	0.05398	0.02144	0	0.05666	0.03965	2
490	0.04886	0.07916	0.07255	0.05819	0.06311	0.03303	0.01207	0.08682	0.06506	0.06355	0.06083	0.11101	0.14712	0.07389	0.05089	2
491	0.05498	0.09252	0.07299	0.03839	0.06461	0.04119	0.01613	0.07634	0.05771	0.05154	0.05665	0.02512	0.0746	0.065	0.04318	2
492	0.04603	0.07655	0.06861	0	0.05719	0.03647	0.01859	0.06639	0.05329	0.04455	0.05287	0.02609	0	0.05439	0.03512	2
493	0.02564	0	0.03328	0.1369	0	0.00949	0	0.09591	0.07325	0.07127	0.06228	0.07122	0.06076	0.05959	0.02909	2
494	0.02345	0.02538	0.03683	0	0.03418	0.01682	0.00948	0.0455	0.03553	0.03091	0.03861	0	0	0	0.02822	2
495	0.05111	0.08865	0.07483	0.05576	0.06482	0.03454	0.01188	0.08611	0.06319	0.06081	0.0598	0.1049	0.09118	0.07878	0.04732	2
496	0.03737	0.07061	0.06527	0	0.05768	0.03817	0.02283	0.06266	0.05103	0.04493	0.04995	0.00913	0	0.04725	0.03321	2
497	0.02429	0.04359	0.04782	0	0.04107	0.02945	0.0113	0.05167	0.04373	0.04267	0.05266	0.00811	0	0.03521	0.02683	2
498	0.06002	0.09836	0.07574	0.04777	0.06968	0.03942	0.01403	0.07795	0.05977	0.05596	0.05704	0.05027	0.07911	0.07255	0.05169	2
499	0.04044	0.05694	0.0655	0.08251	0.05179	0.03269	0.01173	0.08886	0.06611	0.06314	0.06176	0.11773	0.09836	0.06834	0.04528	2
500	0.0539	0.08441	0.07125	0	0.05782	0.04207	0.018	0.06835	0.05189	0.04659	0.0544	0.01835	0	0.05671	0.03825	2
501	0.03003	0.05271	0.06287	0.14825	0.03505	0.03143	0.01184	0.09065	0.06826	0.06471	0.06198	0.1076	0.09598	0.06091	0.04403	2
502	0.03443	0.04746	0.05866	0.13889	0.03136	0.03495	0.00905	0.09057	0.06996	0.06375	0.06257	0.10497	0.09487	0.05989	0.04049	2
503	0.02927	0	0.05148	0.13715	0.02872	0.02394	0	0.09245	0.07019	0.06623	0.06184	0.06774	0.0604	0.05686	0.03516	2
504	0.05674	0.0891	0.07509	0.05802	0.06889	0.03544	0.01202	0.08302	0.06356	0.05848	0.05899	0.0997	0.09084	0.07919	0.05283	2
505	0.05186	0.09359	0.07372	0.03964	0.06027	0.0426	0.01645	0.07103	0.05411	0.04784	0.05242	0.02083	0	0.05871	0.04059	2
506	0.04368	0.07749	0.06832	0.06942	0.06037	0.03247	0.01148	0.08834	0.06596	0.06296	0.06132	0.12619	0.10171	0.06787	0.04436	2
507	0.05579	0.0918	0.07315	0.03975	0.05898	0.04157	0.0164	0.07399	0.05535	0.04928	0.05446	0.02782	0	0.06225	0.04344	2
508	0.05445	0.09329	0.07717	0.0481	0.07174	0.03695	0.01254	0.08119	0.06121	0.05709	0.05772	0.08223	0.08864	0.07602	0.04991	2
509	0.02926	0.05517	0.05445	0	0.05375	0.03694	0.02807	0.05479	0.04769	0.04043	0.05105	0.00977	0	0.04171	0.02834	2
510	0.02601	0	0.04147	0	0	0.0085	0	0.09491	0.07353	0.07226	0.06154	0.06257	0.05058	0.05309	0.02352	2
511	0.05644	0.09797	0.07776	0.0471	0.0696	0.03675	0.01415	0.08076	0.06163	0.05736	0.05756	0.05112	0.07861	0.07568	0.0531	2
512	0.05266	0.08981	0.07519	0.05282	0.06811	0.03547	0.01184	0.083	0.06228	0.05839	0.0597	0.0971	0.09018	0.07815	0.04909	2
513	0.05346	0.08732	0.07272	0.05676	0.06707	0.03465	0.01165	0.08378	0.06268	0.05833	0.05937	0.09696	0.09197	0.07677	0.05362	2
514	0.05663	0.09739	0.0766	0.0456	0.07333	0.0386	0.01419	0.07955	0.05989	0.05533	0.05904	0.04594	0.08067	0.07202	0.05552	2
515	0.05551	0.09362	0.07459	0.04006	0.06047	0.04126	0.01581	0.0738	0.05648	0.05146	0.05441	0.02491	0	0.06203	0.04306	2
516	0.03587	0.04934	0.06336	0.13602	0.03172	0.03254	0.00923	0.09104	0.06881	0.06373	0.06108	0.09355	0.09378	0.0599	0.03856	2
517	0.02931	0	0.04383	0.13651	0	0.02696	0	0.09292	0.07184	0.06584	0.06287	0.07442	0.06031	0.05734	0.03043	2
518	0.03974	0.0672	0.06683	0	0.05548	0.03733	0.01972	0.06269	0.05097	0.04503	0.05235	0.00921	0	0.0479	0.03622	2
519	0.03763	0.06217	0.07104	0.08567	0.05265	0.03378	0.01154	0.08896	0.06696	0.06522	0.06179	0.10665	0.09851	0.0641	0.04472	2
520	0.05398	0.08628	0.0717	0.01709	0.05751	0.04161	0.01839	0.0723	0.05268	0.0479	0.05383	0.0216	0	0.05573	0.0387	2
521	0.02228	0	0.0425	0	0	0.01653	0	0.09732	0.073	0.07078	0.0637	0.06102	0.06009	0.05331	0.02916	2
522	0.03042	0.04968	0.06091	0.13707	0.03153	0.03068	0.00897	0.09097	0.06901	0.06435	0.06135	0.09583	0.08993	0.05899	0.03736	2
523	0.05696	0.09293	0.07497	0.04569	0.07547	0.03806	0.01414	0.07915	0.06092	0.0549	0.05674	0.04967	0.08068	0.07529	0.05677	2
524	0.04589	0.07777	0.06923	0.07051	0.06324	0.03422	0.01193	0.08588	0.06634	0.06362	0.06162	0.11006	0.2346	0.07275	0.04946	2
525	0.02873	0.0162	0.05537	0.13915	0	0.0247	0	0.09363	0.07018	0.06748	0.06149	0.06902	0.05789	0.05663	0.03076	2
526	0.05724	0.09383	0.07715	0.04585	0.07226	0.03914	0.01356	0.07756	0.05958	0.05488	0.05733	0.04822	0.08074	0.07327	0.05486	2
527	0.04052	0.0681	0.06536	0.06675	0.0554	0.03247	0.01158	0.08916	0.06721	0.0643	0.06197	0.13645	0.10342	0.07027	0.04561	2
528	0.02283	0.03796	0.04499	0	0.04013	0.02856	0.01204	0.05062	0.04325	0.03852	0.04896	0.00869	0	0.03144	0.02637	2
529	0.05265	0.08862	0.07516	0.05643	0.06844	0.03552	0.01176	0.08562	0.06493	0.06222	0.06035	0.09585	0.09344	0.07555	0.05228	2
530	0.03266	0.03383	0.06341	0.11909	0.04245	0.03356	0.01158	0.08995	0.06861	0.06519	0.06191	0.11037	0.09859	0.06146	0.04365	2
531	0.0568	0.09842	0.07594	0.04827	0.06997	0.04276	0.01504	0.07582	0.05921	0.055	0.05739	0.05169	0.08089	0.06904	0.05551	2
532	0.05933	0.09858	0.07811	0.04697	0.07395	0.03845	0.01373	0.07736	0.05984	0.05434	0.05676	0.05162	0.07635	0.07226	0.05362	2
533	0.04674	0.07995	0.07128	0	0.05723	0.03618	0.01756	0.06856	0.05285	0.04439	0.05327	0.01967	0	0.05431	0.03646	2
534	0.05714	0.10013	0.07238	0.03979	0.06092	0.04126	0.01607	0.07761	0.05803	0.0537	0.05723	0.03229	0.08234	0.06754	0.04598	2
535	0.04144	0.07355	0.06858	0	0.0601	0.03584	0.0191	0.06256	0.04834	0.04441	0.05057	0.00936	0	0.05213	0.03591	2
536	0.04846	0.0824	0.07184	0.05584	0.06264	0.03647	0.01183	0.08712	0.06481	0.06145	0.06117	0.10362	0.09598	0.0735	0.04867	2
537	0.05783	0.09597	0.07807	0.04899	0.06964	0.0406	0.01477	0.07836	0.05983	0.05386	0.0572	0.04993	0.08551	0.07058	0.05402	2
538	0.05771	0.10117	0.0754	0.04552	0.06857	0.04075	0.01371	0.0783	0.06034	0.05476	0.05563	0.04762	0.08248	0.07102	0.05161	2
539	0.03228	0.04017	0.05845	0.13965	0.03462	0.03266	0.0087	0.09189	0.06943	0.06457	0.06208	0.08646	0.09129	0.05755	0.03935	2
540	0.03227	0.03151	0.0622	0.13617	0.03617	0.03092	0.00927	0.08998	0.06934	0.06598	0.06203	0.091	0.09583	0.05877	0.04003	2
541	0.02726	0.05478	0.05519	0	0.05268	0.03658	0.02867	0.05527	0.04723	0.04187	0.05132	0.00884	0	0.04313	0.02585	2
542	0.03568	0.06987	0.06282	0	0.05413	0.03771	0.02266	0.06483	0.05201	0.04431	0.05468	0.01108	0	0.04729	0.03023	2
543	0.05896	0.09679	0.07708	0.04757	0.07278	0.03991	0.01364	0.07746	0.06031	0.05402	0.05634	0.05021	0.08213	0.07108	0.05728	2
544	0.02398	0.03332	0.04236	0	0.04093	0.03096	0.01234	0.05152	0.0439	0.04165	0.05407	0.00722	0	0.03371	0.02458	2
545	0.03361	0.03606	0.05646	0.1396	0.02978	0.03175	0.00947	0.09108	0.0705	0.06635	0.06233	0.08835	0.09049	0.05991	0.04215	2
546	0.05254	0.09325	0.07234	0.04093	0.05965	0.04176	0.01607	0.07232	0.05404	0.04786	0.05301	0.02414	0	0.06149	0.04094	2
547	0.05434	0.0864	0.07269	0.05784	0.07135	0.03722	0.0119	0.08324	0.06278	0.05746	0.05878	0.09758	0.09195	0.07711	0.05086	2
548	0.04902	0.0787	0.06933	0	0.06018	0.038	0.01801	0.06752	0.05249	0.04693	0.05314	0.01919	0	0.05346	0.03557	2
549	0.03433	0.05066	0.06312	0.11575	0.04624	0.03153	0.01164	0.0893	0.06784	0.063	0.06126	0.1129	0.09936	0.06224	0.04102	2
550	0.02741	0.05185	0.05189	0	0.04545	0.03669	0.02755	0.05292	0.04521	0.04329	0.05277	0.01001	0	0.03916	0.02277	2
551	0.02762	0.05547	0.05272	0	0.05177	0.03536	0.02725	0.05508	0.04605	0.04126	0.05	0.00778	0	0.04133	0.02653	2
552	0.03424	0.04378	0.06402	0.14885	0.03226	0.03339	0.00949	0.09039	0.06854	0.0645	0.06249	0.09205	0.09403	0.05957	0.0414	2
553	0.03928	0.06032	0.06623	0.08378	0.05478	0.03343	0.01216	0.08964	0.06591	0.06333	0.06129	0.11963	0.09722	0.06508	0.04548	2
554	0.04494	0.07725	0.07153	0	0.05697	0.03679	0.01837	0.07008	0.05255	0.04534	0.05269	0.0215	0	0.05529	0.03649	2
555	0.02929	0.02589	0.05755	0.13835	0.03147	0.03004	0	0.09202	0.07062	0.06647	0.06152	0.07291	0.05958	0.05623	0.03495	2
556	0.02869	0.06045	0.05569	0	0.05382	0.03794	0.02876	0.05666	0.04897	0.04238	0.05401	0.00986	0	0.04113	0.02807	2
557	0.03987	0.07502	0.06855	0	0.05665	0.03731	0.01855	0.06371	0.05005	0.04485	0.05144	0.0097	0	0.05127	0.03714	2
558	0.02671	0.02411	0.02378	0	0.0138	0.01788	0.00607	0.0427	0.03239	0.03019	0.03689	0	0	0	0.03196	2
559	0.05029	0.08128	0.07139	0.0559	0.06435	0.03514	0.01174	0.08755	0.06597	0.06281	0.06179	0.10288	0.08823	0.07574	0.04814	2
560	0.04657	0.07923	0.07087	0	0.05936	0.03735	0.01771	0.06607	0.05177	0.0454	0.05221	0.02021	0	0.05506	0.0376	2
561	0.03269	0.03794	0.05975	0.14064	0.03268	0.02844	0.00838	0.09115	0.0695	0.06541	0.06208	0.0925	0.09119	0.05803	0.04123	2
562	0.02819	0.05189	0.0567	0	0.05386	0.03651	0.02733	0.05493	0.04798	0.0404	0.05234	0.01119	0	0.04339	0.02518	2
563	0.0576	0.09925	0.07617	0.04557	0.07495	0.03846	0.0141	0.07941	0.06009	0.05458	0.05812	0.04861	0.07593	0.0742	0.05079	2
564	0.02343	0.03187	0.0487	0	0.0405	0.03111	0.01164	0.04846	0.04096	0.03692	0.04395	0.00839	0	0.03487	0.02606	2
565	0.05872	0.09639	0.07754	0.04932	0.07319	0.03884	0.01415	0.07887	0.05954	0.05343	0.05703	0.04594	0.07757	0.07248	0.05296	2
566	0.02893	0	0.03663	0.13734	0	0.03157	0	0.0936	0.07124	0.0674	0.061	0.06595	0.06087	0.05585	0.03302	2
567	0.0334	0.03958	0.06448	0.13638	0.03467	0.03291	0.00906	0.09113	0.0692	0.06619	0.06162	0.10402	0.09431	0.06118	0.03799	2
568	0.04271	0.07147	0.06802	0.07495	0.0587	0.03276	0.01198	0.08829	0.06591	0.06443	0.06175	0.15353	0.10935	0.07203	0.05075	2
569	0.03445	0.04568	0.06278	0.13911	0.03258	0.03123	0.00864	0.08978	0.07032	0.06636	0.06183	0.08916	0.08826	0.05768	0.0394	2
570	0.03612	0.04504	0.06188	0.08539	0.0485	0.03053	0.01208	0.09028	0.06771	0.06575	0.06168	0.10303	0.09941	0.0622	0.04429	2
571	0.03459	0.04015	0.06349	0.14596	0.03558	0.03103	0.01197	0.09047	0.06849	0.06464	0.06218	0.10245	0.09563	0.05962	0.03933	2
572	0.05648	0.09244	0.07519	0.04629	0.07336	0.0365	0.01499	0.07977	0.06153	0.05756	0.05779	0.0826	0.07768	0.07824	0.05191	2
573	0.027	0.05422	0.05485	0	0.04321	0.03561	0.03052	0.05613	0.04565	0.04079	0.05162	0.00857	0	0.04117	0.02309	2
574	0.02352	0.03714	0.04657	0	0.03616	0.02933	0.01196	0.04894	0.04287	0.04095	0.05144	0.00863	0	0.03646	0.02071	2
575	0.05399	0.08937	0.07313	0.04415	0.06038	0.04183	0.01647	0.07121	0.05501	0.04685	0.05332	0.01677	0	0.05794	0.04152	2
576	0.03228	0.06178	0.0598	0	0.05496	0.03657	0.0223	0.06299	0.05052	0.0448	0.05335	0.0096	0	0.04461	0.0311	2
577	0.03228	0.06181	0.06255	0	0.05547	0.03844	0.02215	0.06139	0.05037	0.04351	0.05083	0.0089	0	0.04518	0.02772	2
578	0.05621	0.09324	0.07669	0.04659	0.07329	0.03657	0.01445	0.07959	0.06115	0.05749	0.05875	0.04676	0.08372	0.07531	0.05213	2
579	0.05806	0.09479	0.07685	0.04665	0.07386	0.04017	0.01414	0.07875	0.0604	0.05474	0.05732	0.04777	0.07864	0.07194	0.05141	2
580	0.02751	0.05657	0.05482	0	0.05486	0.03584	0.02681	0.05621	0.0488	0.04261	0.05031	0.00814	0	0.04224	0.02511	2
581	0.02375	0.03462	0.04471	0	0.03874	0.03136	0.01213	0.05062	0.04121	0.04093	0.0497	0.01096	0	0.03325	0.03064	2
582	0.026	0.01853	0.0253	0	0	0.01729	0.00616	0.04079	0.02964	0.02841	0.03601	0	0	0	0.03473	2
583	0.02486	0.0214	0.02847	0	0.03125	0.01729	0.00668	0.03799	0.03081	0.03035	0.0388	0	0	0	0.03028	2
584	0.05401	0.09311	0.07521	0.04015	0.05849	0.04269	0.01663	0.07169	0.05351	0.04712	0.05431	0.0191	0	0.05772	0.0379	2
585	0.04574	0.08009	0.0708	0	0.05639	0.03786	0.01785	0.06717	0.05132	0.04544	0.05439	0.01829	0	0.05527	0.03778	2
586	0.05617	0.0914	0.07253	0.04315	0.05904	0.04153	0.01667	0.07461	0.05715	0.04958	0.05477	0.0268	0	0.06076	0.04303	2
587	0.03072	0.0652	0.05901	0	0.05501	0.03601	0.02661	0.06265	0.05089	0.04354	0.05198	0.00996	0	0.04295	0.03241	2
588	0.03548	0.06886	0.06207	0	0.05657	0.03761	0.02275	0.06475	0.05011	0.04409	0.05372	0.00977	0	0.0489	0.03142	2
589	0.02399	0.02622	0.04623	0	0.03612	0.02846	0.01144	0.04786	0.0435	0.03731	0.04659	0.00778	0	0.0355	0.02761	2
590	0.02415	0.02105	0.02971	0	0	0.01591	0.00632	0.0366	0.03261	0.02932	0.0344	0	0	0	0.03002	2
591	0.03607	0.04621	0.06	0.11621	0.04643	0.03298	0.01158	0.08901	0.0675	0.06264	0.06198	0.10801	0.09847	0.06285	0.04289	2
592	0.03762	0.0684	0.07257	0	0.05477	0.03677	0.0243	0.06425	0.04989	0.0437	0.05176	0.00967	0	0.04911	0.03422	2
593	0.03351	0.02763	0.06192	0.1463	0.03532	0.03374	0.01192	0.09011	0.06857	0.06526	0.06118	0.10339	0.09652	0.06133	0.04045	2
594	0.0542	0.09255	0.07472	0.04639	0.07161	0.03715	0.01252	0.08167	0.06229	0.05639	0.05871	0.08977	0.08982	0.07905	0.05236	2
595	0.03615	0.06357	0.05817	0	0.05333	0.03848	0.02256	0.06211	0.05055	0.04187	0.05215	0.00957	0	0.0452	0.02823	2
596	0.04847	0.07896	0.06959	0	0.05714	0.03794	0.0179	0.0685	0.05296	0.04478	0.05362	0.02269	0	0.05486	0.03813	2
597	0.05332	0.08722	0.07368	0.01638	0.06083	0.04431	0.01831	0.07086	0.05412	0.04585	0.05393	0.02668	0	0.05703	0.03855	2
598	0.02751	0.0495	0.05222	0	0.04463	0.03567	0.02621	0.05411	0.04536	0.041	0.05206	0.00928	0	0.03383	0.02704	2
599	0.02904	0.05616	0.05629	0	0.05105	0.03629	0.02709	0.05518	0.04852	0.04238	0.05264	0.00794	0	0.04295	0.02434	2
600	0.02638	0.05625	0.05625	0	0.053	0.03488	0.02907	0.05549	0.04719	0.04214	0.05119	0.00874	0	0.04346	0.02567	2
601	0.02653	0.04827	0.05102	0	0.04385	0.03776	0.0265	0.05309	0.04566	0.04245	0.05158	0.00852	0	0.03578	0.02393	2
602	0.02829	0.05615	0.05963	0	0.053	0.03826	0.02742	0.05823	0.04868	0.04379	0.05154	0.00948	0	0.04373	0.02532	2
603	0.05595	0.08542	0.07612	0	0.05751	0.04009	0.01815	0.0688	0.05256	0.04583	0.05338	0.02166	0	0.05689	0.03993	2
604	0.03722	0.06729	0.06201	0	0.05705	0.0365	0.02314	0.06433	0.0493	0.04586	0.05265	0.00891	0	0.04849	0.03442	2
605	0.02289	0.02665	0.04756	0	0.03534	0.03008	0.01111	0.04743	0.0395	0.03869	0.04579	0.01032	0	0.03192	0.02532	2
606	0.03714	0.06907	0.06437	0	0.05437	0.0371	0.02301	0.06275	0.05069	0.04406	0.05247	0.00917	0	0.04654	0.03115	2
607	0.05469	0.09533	0.07438	0.03882	0.06339	0.04274	0.01628	0.07641	0.0565	0.05046	0.05694	0.02847	0.08047	0.06469	0.04226	2
608	0.02593	0.05084	0.05119	0	0.04251	0.03832	0.03291	0.0542	0.04541	0.0407	0.05305	0.0086	0	0.041	0.02479	2
609	0.0526	0.08796	0.07388	0.05558	0.06543	0.03432	0.01162	0.08606	0.06314	0.05905	0.05972	0.09858	0.09014	0.0781	0.04831	2
610	0.04657	0.08013	0.06946	0	0.05754	0.03817	0.01779	0.06647	0.05171	0.04434	0.05262	0.02419	0	0.05521	0.03612	2
611	0.0571	0.09402	0.07571	0.04139	0.06416	0.04045	0.0164	0.07533	0.05695	0.05131	0.05522	0.03223	0.08166	0.06316	0.04448	2
612	0.03006	0.05758	0.05859	0	0.05289	0.03812	0.02703	0.06253	0.05252	0.04246	0.0534	0.00918	0	0.04502	0.0294	2
613	0.02972	0.03449	0.05033	0.13879	0	0.02633	0	0.09196	0.07076	0.06608	0.06262	0.06763	0.06036	0.0559	0.03723	2
614	0.03072	0.03987	0.05727	0.13853	0.03425	0.02934	0.00951	0.08984	0.06979	0.06527	0.06171	0.09196	0.09071	0.0576	0.04463	2
615	0.02484	0.01827	0.01784	0	0	0.01599	0.00623	0.04014	0.03122	0.03171	0.03576	0	0	0	0.03329	2
616	0.03675	0.07362	0.06094	0	0.05743	0.03782	0.02344	0.06329	0.0514	0.04508	0.05126	0.00966	0	0.04805	0.03362	2
617	0.03072	0.05631	0.05836	0	0.05287	0.03832	0.02964	0.0581	0.04811	0.04333	0.0538	0.01095	0	0.04503	0.02656	2
618	0.0593	0.09434	0.07385	0.04728	0.07377	0.03899	0.01397	0.07869	0.05972	0.0543	0.05726	0.05475	0.07999	0.07396	0.05423	2
619	0.02502	0.01787	0.03007	0	0	0.01578	0.00582	0.03723	0.03083	0.0297	0.03594	0	0	0	0.03498	2
620	0.05563	0.08397	0.07077	0.01651	0.05746	0.0425	0.0169	0.07202	0.05597	0.04736	0.05425	0.02487	0	0.05639	0.03862	2
621	0.04016	0.07296	0.06575	0	0.05645	0.03568	0.02013	0.06186	0.05013	0.04494	0.05096	0.01096	0	0.04915	0.03406	2
622	0.05748	0.1002	0.07699	0.04732	0.06346	0.04048	0.01445	0.07763	0.06085	0.05707	0.05643	0.04888	0.08442	0.07286	0.05488	2
623	0.02699	0.05331	0.05414	0	0.04383	0.03588	0.0304	0.0557	0.04783	0.04161	0.05175	0.01069	0	0.04109	0.02462	2
624	0.02444	0.03123	0.04635	0	0.03603	0.03008	0.01179	0.04954	0.04281	0.03773	0.04537	0.01021	0	0.03381	0.02797	2
625	0.02727	0.05741	0.05571	0	0.05157	0.03706	0.02673	0.05504	0.04615	0.04116	0.05147	0.00801	0	0.04244	0.02387	2
626	0.02715	0.04781	0.05385	0	0.04478	0.0382	0.03028	0.05294	0.04609	0.04062	0.05282	0.00942	0	0.04062	0.02478	2
627	0.02537	0.05317	0.05045	0	0.04238	0.03179	0.02574	0.05224	0.04342	0.04061	0.05046	0.00885	0	0.03433	0.02211	2
628	0.02401	0.04304	0.0479	0	0.03901	0.03076	0.01411	0.05003	0.0424	0.04074	0.05126	0.00916	0	0.03408	0.02446	2
629	0.03895	0.07114	0.0678	0	0.05704	0.03712	0.02316	0.06257	0.05096	0.04427	0.05114	0.00988	0	0.04868	0.03454	2
630	0.03066	0.06203	0.05864	0	0.05406	0.03829	0.02676	0.06335	0.05225	0.04271	0.05348	0.00957	0	0.04229	0.02881	2
631	0.02677	0.05173	0.05548	0	0.04388	0.03681	0.02528	0.05218	0.04579	0.04136	0.05186	0.00727	0	0.03645	0.02475	2
632	0.05628	0.09665	0.07319	0.0406	0.05966	0.04072	0.01622	0.07894	0.05922	0.05521	0.05554	0.02837	0.09072	0.0636	0.04462	2
633	0.05536	0.09365	0.07447	0.03909	0.06026	0.04177	0.01655	0.07391	0.05662	0.04966	0.05529	0.03038	0	0.06189	0.04162	2
634	0.03252	0.0688	0.0595	0	0.05359	0.03723	0.0218	0.06366	0.05012	0.04393	0.05423	0.01022	0	0.04542	0.032	2
635	0.05454	0.08877	0.07575	0.01913	0.05852	0.04235	0.01613	0.07128	0.0539	0.04716	0.05312	0.02149	0	0.05829	0.04014	2
636	0.05404	0.08848	0.07359	0.01174	0.059	0.04416	0.0168	0.07216	0.05431	0.04591	0.05392	0.02318	0	0.05577	0.04001	2
637	0.05176	0.08292	0.07444	0	0.05825	0.03866	0.01837	0.06834	0.05352	0.04597	0.0536	0.0263	0	0.05746	0.03968	2
638	0.02985	0.0381	0.0522	0.13997	0	0.02797	0	0.0916	0.06915	0.06769	0.06212	0.06859	0.06069	0.05794	0.03064	2
639	0.05383	0.08042	0.07428	0	0.05962	0.03978	0.01803	0.06897	0.05354	0.04481	0.0534	0.02353	0	0.05636	0.03744	2
640	0.05707	0.10156	0.0758	0.04484	0.06297	0.03993	0.0147	0.07756	0.05785	0.05455	0.05636	0.04966	0.07771	0.06946	0.05622	2
641	0.05568	0.09394	0.07413	0.03865	0.05965	0.04253	0.01636	0.07133	0.05458	0.04839	0.05186	0.02517	0	0.059	0.03949	2
642	0.04499	0.07773	0.06921	0.07242	0.06075	0.03325	0.01183	0.08708	0.06546	0.06436	0.06205	0.1201	0.23135	0.07336	0.0493	2
643	0.03405	0.06635	0.06156	0	0.05384	0.03698	0.02341	0.06632	0.05241	0.04338	0.05337	0.0092	0	0.04511	0.03329	2
644	0.0557	0.09537	0.07182	0.04796	0.07094	0.03746	0.01252	0.08068	0.06252	0.05836	0.05846	0.08496	0.0803	0.07755	0.05208	2
645	0.04215	0.07746	0.06601	0	0.05845	0.036	0.01811	0.0625	0.04911	0.04401	0.05046	0.00996	0	0.05112	0.03588	2
646	0.04694	0.07916	0.06999	0	0.05853	0.03675	0.01773	0.06684	0.05214	0.04745	0.05327	0.02418	0	0.0559	0.03615	2
647	0.03292	0.02672	0.07061	0.14792	0.03347	0.03224	0.01151	0.08982	0.0687	0.0657	0.06145	0.10275	0.09885	0.06039	0.04065	2
648	0.05581	0.09652	0.07514	0.05607	0.06829	0.03649	0.01213	0.08214	0.06167	0.05737	0.05886	0.09762	0.09073	0.07731	0.05333	2
649	0.04789	0.07592	0.07085	0.0692	0.06083	0.0319	0.01201	0.0878	0.06553	0.06548	0.06025	0.11701	0.23384	0.0732	0.04782	2
650	0.0457	0.07622	0.07025	0.07096	0.06104	0.03295	0.01193	0.0867	0.06476	0.06476	0.06046	0.10755	0.23641	0.07368	0.04885	2
651	0.05836	0.09711	0.07665	0.04664	0.06842	0.04025	0.01456	0.07844	0.05898	0.05389	0.0558	0.05193	0.08116	0.07319	0.05383	2
652	0.05349	0.09174	0.07934	0.05584	0.07155	0.03675	0.01168	0.08077	0.062	0.05703	0.05971	0.10162	0.0938	0.0749	0.05294	2
653	0.05464	0.08091	0.0763	0	0.0593	0.04	0.01817	0.06754	0.0529	0.04498	0.05541	0.02505	0	0.05735	0.03765	2
654	0.03487	0.04242	0.0579	0.13998	0.02529	0.02872	0.00981	0.0924	0.07005	0.06444	0.06207	0.08497	0.08318	0.05931	0.0388	2
655	0.02787	0	0.03522	0	0	0	0	0.0952	0.07432	0.07128	0.06455	0.05643	0.05005	0.05545	0.02964	2
656	0.05409	0.09498	0.07495	0.03968	0.06115	0.04138	0.01652	0.07516	0.05612	0.04829	0.05418	0.02447	0	0.06236	0.04173	2
657	0.03176	0.04068	0.05852	0.13775	0.03537	0.03236	0.01014	0.09145	0.06979	0.06437	0.06261	0.09104	0.09189	0.05889	0.04195	2
658	0.04837	0.08317	0.07623	0.05562	0.06559	0.03685	0.01195	0.08648	0.06465	0.06248	0.06012	0.10307	0.09362	0.07478	0.05118	2
659	0.03546	0.06837	0.06203	0	0.05425	0.03768	0.02289	0.06321	0.0523	0.04502	0.05303	0.00904	0	0.04696	0.03214	2
660	0.02959	0.0582	0.05591	0	0.0532	0.03676	0.02705	0.05881	0.04765	0.04233	0.0533	0.00989	0	0.04289	0.02729	2
661	0.05497	0.08734	0.07562	0.05763	0.07389	0.03692	0.01196	0.08376	0.06233	0.05668	0.05898	0.09938	0.08799	0.07552	0.05473	2
662	0.03202	0.06189	0.06364	0	0.05537	0.03821	0.02248	0.06274	0.05371	0.04409	0.05292	0.01115	0	0.04546	0.03048	2
663	0.02487	0.04198	0.0476	0	0.04175	0.03012	0.01422	0.05463	0.04305	0.04041	0.05225	0.00919	0	0.03906	0.02624	2
664	0.02655	0.05068	0.05205	0	0.04311	0.03816	0.03117	0.05449	0.04677	0.04013	0.05221	0.00939	0	0.04292	0.02284	2
665	0.05732	0.10035	0.07608	0.046	0.06534	0.03995	0.01453	0.07786	0.05917	0.05518	0.05571	0.05116	0.08418	0.07351	0.05343	2
666	0.02685	0.05033	0.05032	0	0.04384	0.03502	0.03169	0.05512	0.04691	0.0429	0.05188	0.00908	0	0.04147	0.02424	2
667	0.05857	0.09562	0.07807	0.04608	0.07275	0.03708	0.01411	0.08116	0.06049	0.05616	0.05756	0.05244	0.08568	0.07666	0.05503	2
668	0.05449	0.09441	0.07441	0.04652	0.07299	0.03763	0.01243	0.07886	0.06098	0.05819	0.05821	0.09047	0.084	0.07581	0.0518	2
669	0.05831	0.09745	0.07667	0.03828	0.06358	0.04059	0.01518	0.07691	0.05971	0.05519	0.05831	0.04939	0.08297	0.07025	0.05312	2
670	0.04302	0.07698	0.06997	0	0.05814	0.03739	0.01856	0.06815	0.0529	0.04504	0.05218	0.0104	0	0.0529	0.03624	2
671	0.05757	0.0992	0.075	0.04716	0.06864	0.03917	0.01376	0.07804	0.06052	0.05525	0.05674	0.04923	0.07784	0.07089	0.05332	2
672	0.02651	0.0493	0.05032	0	0.04408	0.0318	0.02747	0.0527	0.04201	0.04106	0.05149	0.01128	0	0.0357	0.02488	2
673	0.03665	0.06759	0.06115	0	0.0565	0.03577	0.0228	0.06429	0.05012	0.04373	0.05246	0.00986	0	0.04737	0.03229	2
674	0.0367	0.06852	0.0635	0	0.05608	0.03667	0.02274	0.06289	0.05132	0.04339	0.05275	0.01004	0	0.04826	0.03405	2
675	0.023	0.02167	0.04479	0	0.03448	0.02331	0.01206	0.0486	0.04377	0.03861	0.04962	0.01065	0	0	0.03652	2
676	0.02404	0.0358	0.04687	0	0.04022	0.02891	0.01186	0.05173	0.04298	0.03886	0.0462	0.00971	0	0.03301	0.0256	2
677	0.05536	0.08662	0.07509	0.01639	0.06099	0.04149	0.0165	0.07119	0.05449	0.04608	0.05423	0.02352	0	0.05825	0.03998	2
678	0.05796	0.09473	0.07567	0.04747	0.07259	0.03649	0.01398	0.07911	0.05956	0.05558	0.05676	0.04601	0.07877	0.07403	0.05361	2
679	0.02393	0.0263	0.03844	0	0.03207	0.02705	0.01178	0.0476	0.04316	0.0387	0.04827	0.0094	0	0	0.03327	2
680	0.03443	0.03929	0.06628	0.11932	0.04443	0.03417	0.01201	0.09028	0.06758	0.06447	0.06105	0.10872	0.09746	0.06169	0.04304	2
681	0.05779	0.0882	0.0737	0.0156	0.05772	0.04449	0.01657	0.07074	0.05353	0.04554	0.05456	0.01936	0	0.05713	0.03893	2
682	0.03127	0.05917	0.06146	0	0.05426	0.03736	0.02544	0.06353	0.05175	0.04148	0.05436	0.01026	0	0.04218	0.02817	2
683	0.05824	0.09893	0.07619	0.04651	0.06944	0.038	0.01365	0.07836	0.05952	0.05479	0.05718	0.05221	0.0823	0.07113	0.05606	2
684	0.05116	0.08832	0.07508	0.05603	0.06738	0.03506	0.01209	0.08486	0.06358	0.06096	0.05973	0.10277	0.09089	0.07504	0.04986	2
685	0.05636	0.09856	0.07342	0.04079	0.0643	0.04111	0.01626	0.07375	0.05514	0.05039	0.0545	0.0267	0	0.06176	0.04165	2
686	0.02605	0.05108	0.0549	0	0.04419	0.03624	0.03258	0.05424	0.04639	0.04111	0.05287	0.00894	0	0.04269	0.0245	2
687	0.02435	0.02374	0.04517	0	0.03355	0.02299	0.00942	0.05053	0.04267	0.03776	0.04702	0.0102	0	0	0.03298	2
688	0.0582	0.09788	0.07525	0.04716	0.0716	0.0395	0.01418	0.07955	0.05883	0.05476	0.05782	0.05018	0.08058	0.07449	0.04975	2
689	0.05556	0.10054	0.07557	0.03922	0.06319	0.04028	0.01607	0.07845	0.05873	0.05394	0.05695	0.0422	0.09359	0.07128	0.05304	2
690	0.0293	0.04512	0.04181	0.13845	0.02432	0.02464	0	0.09235	0.07051	0.06586	0.06221	0.07193	0.063	0.05678	0.03367	2
691	0.02719	0.03535	0.0382	0.14057	0	0.0268	0	0.09182	0.07058	0.0674	0.06208	0.06893	0.05933	0.05686	0.03076	2
692	0.05536	0.10135	0.07577	0.03663	0.06375	0.04028	0.0165	0.07715	0.05905	0.05445	0.0571	0.03313	0.08082	0.06781	0.04324	2
693	0.05675	0.09801	0.07469	0.0447	0.07003	0.03964	0.01385	0.07715	0.06015	0.05398	0.05637	0.04605	0.08579	0.07322	0.05583	2
694	0.02268	0.02324	0.03049	0	0.03423	0.0172	0.00856	0.04452	0.03434	0.03025	0.03973	0	0	0	0.03516	2
695	0.02697	0.0533	0.05668	0	0.04373	0.03725	0.03014	0.05513	0.04587	0.04137	0.05068	0.01122	0	0.04261	0.02565	2
696	0.04594	0.07966	0.0737	0.05636	0.06317	0.03538	0.01197	0.08719	0.06521	0.0637	0.06208	0.11488	0.14187	0.0752	0.05295	2
697	0.03507	0.04714	0.05884	0.13552	0.03548	0.03143	0.00905	0.09166	0.06901	0.06422	0.06094	0.09254	0.09394	0.06034	0.03712	2
698	0.02675	0.02005	0.01179	0	0	0.012	0	0.02293	0.02594	0.02421	0.02367	0	0	0	0.00044	2
699	0.02529	0.048	0.05038	0	0.04413	0.03232	0.02543	0.0525	0.04165	0.04124	0.05077	0.0117	0	0.03642	0.02475	2
700	0.02613	0.04408	0.0526	0	0.04292	0.03283	0.02569	0.05319	0.04805	0.03991	0.05318	0.01165	0	0.03361	0.02483	2
701	0.02317	0.02749	0.04764	0	0.03603	0.03296	0.01203	0.04775	0.04503	0.03728	0.04657	0.00974	0	0.03063	0.03015	2
702	0	0	0	0	0	0	0	0.09121	0.07734	0.07075	0.06709	0	0	0	0	2
703	0.0546	0.10114	0.0764	0.04735	0.06527	0.04128	0.0148	0.0796	0.0608	0.05383	0.0567	0.05389	0.08035	0.06952	0.05381	2
704	0.04417	0.08031	0.06843	0	0.05664	0.0374	0.01764	0.06617	0.052	0.04596	0.05359	0.0227	0	0.05443	0.03549	2
705	0.03786	0.06346	0.06469	0.08368	0.05944	0.03297	0.01176	0.0894	0.06752	0.06332	0.06153	0.10863	0.09771	0.06683	0.04617	2
706	0.05691	0.08487	0.07325	0	0.05695	0.04249	0.01826	0.06948	0.05263	0.04678	0.05329	0.02404	0	0.05771	0.03902	2
707	0.02724	0.05396	0.05385	0	0.04451	0.03642	0.03173	0.05543	0.04531	0.04238	0.04904	0.01041	0	0.04036	0.02305	2
708	0.02995	0.05806	0.05761	0	0.05229	0.0378	0.02772	0.05549	0.04684	0.0407	0.05136	0.0096	0	0.0441	0.02685	2
709	0.03029	0.05705	0.05756	0	0.05381	0.03688	0.02648	0.06557	0.05168	0.04463	0.05319	0.00865	0	0.044	0.02894	2
710	0.03089	0.05531	0.05516	0	0.05299	0.03611	0.02816	0.05567	0.04626	0.04169	0.05177	0.00964	0	0.04228	0.0246	2
711	0.02744	0.04789	0.05132	0	0.0434	0.03729	0.02852	0.05612	0.04581	0.04169	0.04872	0.00916	0	0.04341	0.02577	2
712	0.03673	0.07013	0.06039	0	0.05335	0.03675	0.02193	0.06502	0.0517	0.04372	0.05465	0.00994	0	0.04676	0.03182	2
713	0.02737	0.05672	0.05413	0	0.05672	0.0352	0.02897	0.05518	0.04824	0.04227	0.05143	0.00961	0	0.04565	0.02642	2
714	0.0543	0.09057	0.07467	0.04291	0.06061	0.04149	0.01649	0.07172	0.05441	0.04768	0.05322	0.0194	0	0.0556	0.04027	2
715	0.03676	0.06716	0.06181	0	0.05637	0.03823	0.02364	0.06232	0.05099	0.04369	0.05239	0.00968	0	0.04681	0.03196	2
716	0.0448	0.07793	0.07041	0	0.05807	0.03873	0.01773	0.06902	0.05223	0.0453	0.05403	0.02067	0	0.05523	0.03746	2
717	0.05622	0.09865	0.07543	0.03796	0.06464	0.04062	0.01612	0.07795	0.05846	0.0548	0.0561	0.03038	0.09495	0.06631	0.04394	2
718	0.02356	0.02893	0.04709	0	0.03562	0.02897	0.01129	0.04848	0.04033	0.03844	0.0447	0.01004	0	0.03115	0.0265	2
719	0.05792	0.10612	0.07537	0.03873	0.06315	0.03939	0.01615	0.07763	0.05839	0.05285	0.0553	0.04341	0.09021	0.06817	0.04388	2
720	0.05645	0.09269	0.07524	0.04187	0.06178	0.04305	0.01608	0.0756	0.05484	0.05049	0.05315	0.02579	0	0.06141	0.0457	2
721	0	0	0.02345	0	0	0	0	0.09841	0.08152	0.07808	0.0669	0	0	0	0	2
722	0.05863	0.09539	0.07621	0.04908	0.07488	0.03923	0.01453	0.08076	0.06042	0.05508	0.05812	0.04986	0.08011	0.07397	0.0567	2
723	0.03358	0.06635	0.0606	0	0.05382	0.03792	0.02258	0.06606	0.05138	0.04389	0.05298	0.01004	0	0.04566	0.03113	2
724	0.05099	0.0827	0.07303	0	0.0584	0.03972	0.01785	0.06629	0.05218	0.04479	0.05314	0.0189	0	0.05544	0.03819	2
725	0.03539	0.0656	0.06063	0	0.05419	0.03716	0.02212	0.06083	0.05015	0.0444	0.0538	0.00933	0	0.04617	0.03271	2
726	0.03296	0.06755	0.06173	0	0.05479	0.038	0.0217	0.06129	0.05142	0.04548	0.05182	0.01136	0	0.04556	0.03121	2
727	0.05591	0.0931	0.07539	0.04093	0.06156	0.04159	0.01695	0.07442	0.05693	0.04983	0.05433	0.02509	0	0.06174	0.04087	2
728	0.04625	0.08093	0.07069	0	0.05821	0.03807	0.01814	0.06797	0.05383	0.04633	0.05291	0.0204	0	0.05452	0.03929	2
729	0.0359	0.06861	0.06412	0	0.05463	0.03678	0.02285	0.06355	0.05127	0.04427	0.05282	0.0101	0	0.04895	0.03266	2
730	0.02341	0.03169	0.04853	0	0.03725	0.03001	0.01194	0.04988	0.04234	0.03969	0.0462	0.00983	0	0.0348	0.0284	2
731	0.05665	0.09928	0.0781	0.0385	0.06401	0.03978	0.01609	0.07813	0.05801	0.05326	0.05636	0.03221	0.07905	0.06795	0.04787	2
732	0.03548	0.06793	0.0641	0	0.05655	0.03739	0.02336	0.06399	0.04992	0.04267	0.05265	0.01226	0	0.04757	0.03371	2
733	0.05583	0.10574	0.07555	0.04019	0.06471	0.0408	0.01597	0.07601	0.05913	0.05561	0.05574	0.03696	0.07719	0.06591	0.04384	2
734	0.04301	0.07555	0.07075	0	0.05868	0.03643	0.01796	0.06579	0.05023	0.04402	0.05259	0.00949	0	0.05291	0.03772	2
735	0.05518	0.09775	0.0761	0.04283	0.06025	0.04395	0.01658	0.07484	0.05589	0.05049	0.05414	0.02866	0	0.061	0.04226	2
736	0.0392	0.07048	0.06514	0	0.05611	0.03708	0.01999	0.06294	0.05214	0.04424	0.05078	0.00933	0	0.04829	0.03711	2
737	0.01965	0	0.04004	0	0	0.0028	0	0.096	0.07436	0.0731	0.06251	0.05246	0.04895	0	0.04773	2
738	0.02725	0.05248	0.05197	0	0.04546	0.03595	0.03086	0.05584	0.04747	0.04084	0.05194	0.00861	0	0.04412	0.02399	2
739	0.05177	0.08682	0.07213	0.05556	0.06732	0.03587	0.01214	0.08719	0.06578	0.06027	0.06071	0.10095	0.09227	0.07746	0.0519	2
740	0.0616	0.09324	0.077	0.04436	0.07291	0.03938	0.0136	0.0798	0.06038	0.05488	0.05813	0.0515	0.07549	0.07309	0.05342	2
741	0.02565	0.04736	0.04872	0	0.03961	0.03223	0.02788	0.05388	0.04513	0.04092	0.0531	0.00688	0	0.03359	0.02527	2
742	0.05833	0.09678	0.07713	0.03826	0.06328	0.04103	0.01581	0.07636	0.05894	0.05449	0.05604	0.03159	0.08407	0.06707	0.04629	2
743	0.05779	0.09355	0.07678	0.04687	0.07033	0.03748	0.01497	0.07878	0.06093	0.05514	0.05727	0.05207	0.08103	0.07521	0.05347	2
744	0.05929	0.09676	0.07357	0.04827	0.07522	0.03743	0.01422	0.08069	0.06014	0.05707	0.05881	0.04743	0.08012	0.07628	0.0499	2
745	0.05294	0.08293	0.07305	0	0.05987	0.04006	0.01853	0.06779	0.05259	0.04606	0.0538	0.02469	0	0.05499	0.03894	2
746	0.02611	0.05579	0.05585	0	0.05548	0.03513	0.02858	0.05607	0.04718	0.04232	0.04976	0.009	0	0.04372	0.02483	2
747	0.02844	0.06444	0.05252	0.14277	0.02606	0.03273	0.01019	0.09293	0.07032	0.06459	0.06294	0.08281	0.08461	0.0605	0.03533	2
748	0	0	0.02148	0	0	0	0	0.09748	0.08091	0.07628	0.06338	0	0	0	0	2
749	0.02569	0.04888	0.05033	0	0.04324	0.03423	0.02589	0.05248	0.04642	0.04195	0.05026	0.0098	0	0.03551	0.02465	2
750	0.05325	0.09493	0.07455	0.03884	0.05857	0.04164	0.01648	0.06985	0.05482	0.04672	0.05299	0.02845	0	0.06053	0.04193	2
751	0.05469	0.08733	0.07475	0.04178	0.06027	0.04281	0.0167	0.07122	0.05427	0.04892	0.05446	0.02017	0	0.05772	0.0417	2
752	0.02345	0.02963	0.04939	0	0.03952	0.02956	0.01163	0.04983	0.04034	0.0364	0.04416	0.00905	0	0.03493	0.03068	2
753	0.03212	0.06147	0.05918	0	0.05328	0.0375	0.02684	0.06196	0.05109	0.04076	0.05493	0.00951	0	0.044	0.03055	2
754	0.03681	0.06996	0.0642	0	0.05588	0.03653	0.02244	0.06308	0.05026	0.0449	0.05142	0.01064	0	0.04829	0.03232	2
755	0.04788	0.07553	0.0735	0.0565	0.06244	0.0334	0.01195	0.08796	0.06492	0.06532	0.06123	0.11098	0.15415	0.07395	0.04987	2
756	0.02902	0.05556	0.0561	0	0.05038	0.0371	0.03211	0.0557	0.04607	0.04225	0.05144	0.00752	0	0.04268	0.02501	2
757	0.05638	0.08605	0.07512	0.05763	0.06861	0.03757	0.01264	0.08224	0.06081	0.05735	0.05747	0.10819	0.08817	0.07785	0.05394	2
758	0.0562	0.09631	0.07577	0.04199	0.06099	0.04092	0.01626	0.07631	0.05503	0.05013	0.05404	0.02985	0	0.06195	0.04272	2
759	0.05613	0.1007	0.07756	0.03748	0.06284	0.04059	0.01603	0.07615	0.06003	0.05355	0.05607	0.03383	0.0838	0.06729	0.04539	2
760	0.0537	0.09085	0.076	0.05476	0.06632	0.03447	0.01223	0.08378	0.06227	0.0592	0.05859	0.10186	0.08985	0.07777	0.05196	2
761	0.02505	0.02467	0.0327	0	0.03577	0.01716	0.00957	0.04348	0.03497	0.0292	0.03892	0	0	0	0.0295	2
762	0.02417	0.0436	0.0475	0	0.04026	0.03044	0.01433	0.05044	0.04421	0.04068	0.05128	0.0106	0	0.03166	0.02339	2
763	0.0502	0.08373	0.07328	0.05603	0.06682	0.03563	0.01181	0.0853	0.06418	0.06182	0.06061	0.09741	0.08846	0.07575	0.05058	2
764	0.04075	0.07458	0.06783	0	0.05821	0.03643	0.01895	0.06269	0.04961	0.04352	0.05051	0.00993	0	0.05157	0.03548	2
765	0	0	0.01902	0	0	0	0	0.09747	0.07877	0.0715	0.06545	0	0	0	0	2
766	0.05905	0.09903	0.07674	0.04751	0.06366	0.04021	0.01447	0.07628	0.05918	0.05476	0.05734	0.04787	0.08099	0.06938	0.05547	2
767	0.04154	0.08142	0.06859	0.07092	0.05614	0.03266	0.01204	0.08906	0.06694	0.06291	0.06184	0.15477	0.10605	0.07139	0.04763	2
768	0.05444	0.08617	0.07187	0.01373	0.05887	0.04267	0.01813	0.06879	0.05325	0.04743	0.0538	0.02028	0	0.05733	0.03896	2
769	0.02421	0.02227	0.04031	0	0.03197	0.02908	0.01173	0.04933	0.04292	0.03544	0.04856	0.00871	0	0	0.03186	2
770	0	0	0	0	0	0	0	0.09818	0.08102	0.08059	0.06542	0	0	0	0	2
771	0.04804	0.0819	0.07463	0.05397	0.0651	0.03372	0.01215	0.08562	0.06598	0.06386	0.06124	0.17986	0.16201	0.07448	0.05114	2
772	0.04456	0.07036	0.0652	0.06834	0.05943	0.0314	0.01201	0.09028	0.06596	0.06437	0.06107	0.15599	0.10474	0.07144	0.04629	2
773	0.05401	0.08948	0.0733	0.0176	0.05875	0.04192	0.01659	0.07044	0.05408	0.04652	0.05427	0.02235	0	0.05705	0.03946	2
774	0.05706	0.09579	0.07656	0.03845	0.06532	0.04043	0.01589	0.07637	0.05905	0.05297	0.05676	0.03085	0.08456	0.06917	0.04573	2
775	0.02921	0.05814	0.05572	0	0.05496	0.03774	0.02933	0.05797	0.04818	0.04186	0.05585	0.00941	0	0.04107	0.02546	2
776	0.0296	0.05395	0.05924	0	0.05383	0.03696	0.0272	0.05762	0.05082	0.04343	0.05208	0.00891	0	0.04338	0.02779	2
777	0.03326	0.06724	0.06159	0	0.05494	0.03888	0.02207	0.06406	0.05103	0.04275	0.05179	0.01079	0	0.04693	0.03175	2
778	0.02871	0.05643	0.05667	0	0.05496	0.03801	0.02881	0.05974	0.04675	0.04125	0.05334	0.01116	0	0.04235	0.02888	2
779	0.05272	0.09208	0.07414	0.03926	0.05941	0.04208	0.01647	0.07118	0.05373	0.04861	0.05406	0.02561	0	0.06038	0.04038	2
780	0.05717	0.09927	0.07566	0.04059	0.06322	0.04088	0.01606	0.07798	0.05845	0.05527	0.05685	0.02765	0.07944	0.06674	0.04421	2
781	0.0235	0.02495	0.02307	0	0	0.01626	0.00606	0.03883	0.03088	0.02981	0.03586	0	0	0	0.03392	2
782	0.02978	0.05441	0.05826	0	0.05355	0.03815	0.02794	0.05761	0.04765	0.04324	0.05158	0.01059	0	0.04201	0.02529	2
783	0.02972	0.06503	0.06078	0	0.0548	0.03772	0.02651	0.06094	0.05205	0.04393	0.05442	0.01191	0	0.04255	0.02815	2
784	0.03012	0.05749	0.05948	0	0.05434	0.03762	0.02789	0.06467	0.04987	0.04338	0.05514	0.00992	0	0.04351	0.02958	2
785	0.03704	0.05798	0.06768	0.10618	0.05333	0.03013	0.01223	0.09054	0.06664	0.06329	0.0618	0.10399	0.09823	0.06252	0.0461	2
786	0.02366	0.02343	0.03892	0	0.03254	0.02245	0.00973	0.04925	0.04325	0.0367	0.0467	0	0	0	0.02845	2
787	0.0295	0.05857	0.05699	0	0.05565	0.03743	0.02682	0.05596	0.04906	0.04218	0.05168	0.00924	0	0.04197	0.0252	2
788	0.03187	0.04082	0.06427	0.14469	0.04111	0.03281	0.01162	0.09022	0.06823	0.06448	0.06194	0.10227	0.0983	0.06042	0.04046	2
789	0	0	0.03699	0	0	0	0	0.09498	0.0807	0.07672	0.06369	0	0	0	0	2
790	0.03057	0.03329	0.05404	0.13798	0.03121	0.0319	0	0.09298	0.06985	0.06514	0.06182	0.08768	0.0855	0.05686	0.03518	2
791	0.02841	0	0.04163	0.13648	0	0.02592	0	0.09368	0.07163	0.06875	0.06243	0.06189	0.05881	0.05507	0.03245	2
792	0.05514	0.09202	0.07414	0.04081	0.06026	0.0422	0.01619	0.07322	0.0553	0.04942	0.055	0.02935	0	0.06022	0.04332	2
793	0.0318	0.04144	0.06268	0.15066	0.03057	0.03172	0.00881	0.09042	0.06978	0.0655	0.06165	0.09364	0.09408	0.059	0.04358	2
794	0	0	0	0	0	0	0	0	0	0	0	0	0	0	0	2
795	0.05723	0.09875	0.07589	0.04866	0.06571	0.03937	0.01423	0.07905	0.05882	0.05562	0.05674	0.05162	0.08083	0.06785	0.05654	2
796	0.05595	0.09325	0.0766	0.04665	0.07318	0.03688	0.01568	0.08167	0.06078	0.05587	0.05945	0.07807	0.07964	0.07498	0.05313	2
797	0.03161	0.06151	0.06053	0	0.05252	0.0369	0.02723	0.06148	0.04934	0.04335	0.05271	0.01098	0	0.04328	0.02948	2
798	0.03819	0.0801	0.06787	0.07849	0.05627	0.03263	0.01179	0.08875	0.06637	0.06467	0.06166	0.12162	0.09689	0.06597	0.04688	2
799	0.02595	0.05049	0.05257	0	0.04554	0.03622	0.02595	0.05136	0.04689	0.04122	0.05197	0.00753	0	0.03406	0.02424	2
800	0.05967	0.09774	0.07703	0.04693	0.07092	0.03876	0.01428	0.07864	0.06052	0.05531	0.05726	0.04551	0.0816	0.07408	0.05296	2
801	0.0555	0.09532	0.0768	0.04614	0.07364	0.03795	0.01421	0.078	0.05986	0.05492	0.05762	0.04777	0.0747	0.07086	0.05187	2
802	0.02964	0	0.05448	0.13898	0	0.02658	0	0.09365	0.07115	0.06909	0.0624	0.06493	0.06256	0.05393	0.03701	2
803	0.02682	0.05005	0.052	0	0.04405	0.03477	0.03339	0.05396	0.04551	0.04111	0.05098	0.01108	0	0.04441	0.02152	2
804	0.02627	0.04813	0.05192	0	0.04389	0.03436	0.02485	0.05487	0.04575	0.04129	0.05414	0.00948	0	0.03413	0.02394	2
805	0.03628	0.03738	0.06334	0.11962	0.04456	0.03506	0.01171	0.08918	0.06723	0.06285	0.06133	0.10956	0.09782	0.0631	0.04309	2
806	0.02389	0	0.05279	0.13588	0	0.02754	0	0.09255	0.07249	0.06975	0.06275	0.07244	0.0597	0.05569	0.03369	2
807	0.02474	0.02654	0.04011	0	0.03472	0.0166	0.00877	0.03954	0.03286	0.02783	0.03864	0	0	0	0.03108	2
808	0	0	0.03858	0	0	0	0	0.09443	0.08247	0.07409	0.06403	0	0	0	0	2
809	0.035	0.04111	0.06555	0.11375	0.04013	0.03189	0.01176	0.08863	0.06734	0.06364	0.06138	0.10981	0.09973	0.06192	0.0454	2
810	0.03176	0.03767	0.05561	0.13756	0.03002	0.03129	0.00965	0.0912	0.06963	0.06529	0.06181	0.09389	0.08957	0.05777	0.03781	2
811	0.05735	0.09287	0.0757	0.04558	0.07493	0.03732	0.01313	0.08215	0.0626	0.05636	0.05825	0.08691	0.08252	0.07884	0.05108	2
812	0.02925	0	0.03677	0.13903	0	0.02828	0	0.09518	0.07293	0.06804	0.06301	0.07041	0.06147	0.05565	0.03739	2
813	0.02445	0	0.04281	0.14885	0	0	0	0.09389	0.07209	0.0695	0.06293	0.06183	0.06074	0.05521	0.03438	2
814	0.02275	0	0.04427	0	0	0	0	0.09467	0.0747	0.0728	0.0634	0.05817	0.05643	0.05012	0.03048	2
815	0.05024	0.08272	0.07199	0.05535	0.0648	0.03339	0.01186	0.08682	0.06553	0.06553	0.06068	0.10398	0.13409	0.07503	0.0498	2
816	0.05422	0.09061	0.07646	0.04077	0.06057	0.0426	0.01628	0.0718	0.05496	0.0472	0.05366	0.02134	0	0.05699	0.04194	2
817	0.03045	0	0.0418	0.1352	0	0.02542	0	0.09331	0.07035	0.0665	0.06335	0.06467	0.06386	0.05635	0.03583	2
818	0.02097	0	0.03613	0	0	0	0	0.0946	0.07457	0.07063	0.06276	0.05853	0.04763	0.05505	0.026	2
819	0.03244	0.06203	0.05759	0.13981	0.02774	0.02921	0.00818	0.09	0.0698	0.06627	0.06141	0.09168	0.0917	0.05717	0.03743	2
820	0.03987	0.07568	0.06724	0.07893	0.0567	0.03278	0.01202	0.08908	0.06614	0.06418	0.06208	0.11914	0.09911	0.06737	0.04415	2
821	0.04085	0.07588	0.06784	0	0.05682	0.03692	0.01866	0.06427	0.05003	0.04437	0.05147	0.00996	0	0.05213	0.03679	2
822	0.02927	0.05822	0.0554	0	0.05022	0.03656	0.02966	0.05688	0.04915	0.04049	0.05392	0.008	0	0.04259	0.02477	2
823	0.05886	0.09794	0.07593	0.04568	0.07314	0.03822	0.01402	0.0796	0.06047	0.05499	0.05769	0.04867	0.08301	0.07399	0.05308	2
824	0.05826	0.09894	0.07784	0.03811	0.06487	0.04057	0.015	0.07849	0.0594	0.05529	0.05565	0.04687	0.07944	0.0696	0.05475	2
825	0.03808	0.06255	0.06467	0.08016	0.04798	0.03252	0.01181	0.08969	0.0668	0.06338	0.06153	0.12712	0.09845	0.06656	0.04422	2
826	0.03651	0.06765	0.06307	0	0.05511	0.03693	0.02316	0.06603	0.05091	0.04306	0.05063	0.00946	0	0.04824	0.03436	2
827	0.04218	0.0766	0.06913	0	0.05779	0.03691	0.01843	0.06301	0.04914	0.04409	0.05081	0.00978	0	0.05248	0.0366	2
828	0.03521	0.0624	0.06593	0.0854	0.05363	0.03124	0.01185	0.08942	0.06678	0.06456	0.06148	0.11838	0.09705	0.06586	0.04562	2
829	0.02271	0.02295	0.04537	0	0.03652	0.02702	0.01153	0.04956	0.04351	0.03654	0.0463	0.00855	0	0	0.02815	2
830	0.02428	0.02106	0.04127	0	0.03192	0.01679	0.0083	0.04039	0.03274	0.02754	0.03737	0	0	0	0.03413	2
831	0.0575	0.09819	0.0749	0.04745	0.07076	0.03931	0.0137	0.0788	0.05997	0.05513	0.05748	0.0464	0.07837	0.07275	0.05355	2
832	0.02272	0.0198	0.03654	0	0.03305	0.0221	0.00947	0.04905	0.04411	0.03844	0.04963	0	0	0	0.03445	2
833	0.05442	0.08139	0.07002	0	0.05939	0.04093	0.01794	0.06909	0.05273	0.04604	0.05313	0.02276	0	0.05758	0.03833	2
834	0.03013	0.04479	0.05522	0.13999	0.02777	0.02975	0.00975	0.09218	0.06982	0.06622	0.0611	0.08613	0.07956	0.05997	0.03503	2
835	0.02719	0	0.04681	0.14656	0	0	0	0.09464	0.07326	0.06969	0.06206	0.06669	0.06074	0.05615	0.02595	2
836	0.054	0.08107	0.07246	0	0.05918	0.03777	0.01797	0.06726	0.05265	0.04477	0.05364	0.022	0	0.05558	0.03765	3
837	0.05969	0.09838	0.08021	0.04686	0.06376	0.03938	0.01422	0.0782	0.06059	0.05689	0.05582	0.05085	0.07775	0.06773	0.05566	3
838	0.0572	0.08507	0.07469	0	0.05811	0.04131	0.01785	0.06855	0.05245	0.04587	0.0535	0.01854	0	0.0559	0.0373	3
839	0.05349	0.0822	0.0739	0.05507	0.06688	0.03625	0.01173	0.08739	0.06516	0.06106	0.06123	0.1048	0.08543	0.07583	0.05414	3
840	0.05449	0.09118	0.07228	0.04338	0.06351	0.04128	0.01621	0.07399	0.05565	0.05104	0.05486	0.02449	0	0.06301	0.04288	3
841	0.0248	0.0482	0.05006	0	0.0427	0.03068	0.02638	0.05095	0.04239	0.04057	0.0514	0.00939	0	0.03584	0.02236	3
842	0.05561	0.09935	0.07748	0.04088	0.06578	0.04058	0.01652	0.07873	0.05814	0.05462	0.05588	0.032	0.0683	0.06651	0.04513	3
843	0.04113	0.07187	0.06654	0	0.05469	0.0361	0.02077	0.06295	0.05132	0.04384	0.05157	0.01037	0	0.04944	0.03315	3
844	0.02679	0.05269	0.0533	0	0.04417	0.03888	0.03188	0.05498	0.04769	0.04156	0.05315	0.00963	0	0.04174	0.02555	3
845	0.02469	0.04477	0.04971	0	0.03973	0.03126	0.02061	0.05146	0.0432	0.03968	0.04973	0.00873	0	0.03103	0.02506	3
846	0.02361	0.0236	0.03732	0	0.03622	0.0168	0.0061	0.03846	0.03227	0.02932	0.03493	0	0	0	0.03768	3
847	0.02389	0.02449	0.04059	0	0.01822	0.01753	0.00624	0.04022	0.03092	0.03017	0.03663	0	0	0	0.0361	3
848	0.02974	0.05509	0.05884	0	0.05251	0.03769	0.02755	0.05856	0.05104	0.043	0.05328	0.00998	0	0.04202	0.02789	3
849	0.02741	0	0.04548	0.13266	0	0.02509	0	0.09173	0.06976	0.06837	0.06204	0.07255	0.05897	0.05611	0.03266	3
850	0.05828	0.09578	0.07703	0.04726	0.07297	0.03865	0.01447	0.07779	0.0609	0.05532	0.058	0.04702	0.08182	0.07562	0.05353	3
851	0.02428	0.02504	0.03846	0	0.03637	0.03096	0.01192	0.04838	0.04385	0.03597	0.04836	0.00817	0	0.0359	0.02904	3
852	0.05882	0.1027	0.07707	0.04677	0.07257	0.03886	0.01374	0.07876	0.06044	0.05565	0.05739	0.05184	0.07817	0.07262	0.05268	3
853	0.04575	0.08125	0.07206	0.07221	0.0629	0.03393	0.01187	0.08814	0.06465	0.06364	0.06071	0.10752	0.23313	0.07542	0.05014	3
854	0.05709	0.09623	0.07631	0.04637	0.07247	0.03827	0.01376	0.07859	0.05957	0.05508	0.05663	0.05417	0.08483	0.07257	0.05501	3
855	0.05813	0.09743	0.0775	0.03563	0.06507	0.04008	0.01621	0.07779	0.05889	0.05499	0.05595	0.03494	0.0853	0.07065	0.04554	3
856	0.02512	0.0431	0.04668	0	0.0395	0.02863	0.0204	0.05271	0.04236	0.04069	0.05337	0.00853	0	0.03263	0.02438	3
857	0.02437	0.02241	0.04079	0	0.03573	0.0292	0.01226	0.04833	0.0421	0.03599	0.04614	0.00814	0	0	0.03029	3
858	0.03642	0.06876	0.06078	0	0.05782	0.03801	0.02264	0.06098	0.05006	0.04453	0.05272	0.01015	0	0.04872	0.03358	3
859	0.02402	0.03151	0.04819	0	0.04235	0.02996	0.01179	0.04949	0.04043	0.03579	0.04439	0.0095	0	0.03334	0.02563	3
860	0.03809	0.06714	0.06186	0	0.05673	0.03747	0.0228	0.06437	0.05007	0.04351	0.05239	0.01003	0	0.04794	0.03418	3
861	0.02428	0.03642	0.04583	0	0.03564	0.02902	0.01212	0.05021	0.04319	0.03953	0.04855	0.0079	0	0.02816	0.02704	3
862	0.03198	0.04172	0.0607	0.13714	0.03594	0.03191	0.00929	0.09191	0.06804	0.06468	0.0614	0.09667	0.09177	0.06046	0.0368	3
863	0.05121	0.07907	0.07358	0.05598	0.06403	0.03468	0.01151	0.08623	0.06505	0.0622	0.06116	0.10494	0.09706	0.07552	0.05202	3
864	0.02544	0.0427	0.0473	0	0.04243	0.03207	0.02578	0.05215	0.04427	0.04038	0.04887	0.0093	0	0.03668	0.0233	3
865	0.03014	0.06293	0.05707	0	0.05388	0.03721	0.02617	0.06275	0.05204	0.04291	0.05219	0.01205	0	0.04368	0.02868	3
866	0.05294	0.08647	0.07371	0.01579	0.05978	0.04266	0.01787	0.07043	0.05358	0.04547	0.05357	0.02301	0	0.05633	0.03764	3
867	0.05792	0.10312	0.0757	0.03801	0.06331	0.04154	0.01624	0.07802	0.05866	0.05152	0.05804	0.02542	0.09253	0.06207	0.0456	3
868	0.0308	0.05721	0.0583	0	0.0526	0.0368	0.02946	0.05694	0.04842	0.04252	0.05292	0.00982	0	0.04227	0.02392	3
869	0.03887	0.07273	0.06305	0	0.05684	0.03673	0.02197	0.06387	0.05082	0.04454	0.05024	0.00927	0	0.04942	0.03363	3
870	0.05426	0.09834	0.07364	0.03734	0.06294	0.04258	0.01688	0.07558	0.05787	0.05049	0.05528	0.02692	0	0.06449	0.04378	3
871	0.03424	0.05904	0.06275	0.08424	0.05776	0.03372	0.01226	0.08821	0.06632	0.06239	0.06134	0.11091	0.09822	0.06463	0.04608	3
872	0.0322	0.04761	0.05742	0.13845	0.03134	0.02767	0.00931	0.09068	0.0692	0.06668	0.06105	0.09448	0.09187	0.0577	0.03555	3
873	0.05637	0.09952	0.07679	0.04843	0.06794	0.04064	0.0144	0.07868	0.05834	0.05474	0.05644	0.04841	0.08139	0.07147	0.05122	3
874	0.0501	0.08445	0.07309	0.05456	0.06768	0.03557	0.01208	0.08567	0.06391	0.06162	0.05969	0.10317	0.0924	0.0779	0.05171	3
875	0.02358	0.01843	0.03594	0	0.03135	0.01624	0.00948	0.04394	0.03622	0.03063	0.04014	0	0	0	0.02787	3
876	0.04451	0.07936	0.06854	0	0.05904	0.03616	0.01802	0.06642	0.0533	0.04591	0.05259	0.02429	0	0.05501	0.03918	3
877	0.05576	0.08484	0.07469	0	0.05974	0.04161	0.0184	0.06874	0.05227	0.04626	0.05323	0.02528	0	0.05564	0.03942	3
878	0.02682	0.05336	0.04911	0	0.04214	0.03179	0.02683	0.05226	0.04311	0.0411	0.05075	0.0087	0	0.03812	0.02532	3
879	0.02698	0.05599	0.054	0	0.04521	0.03586	0.02868	0.05672	0.04644	0.03969	0.05104	0.00783	0	0.04341	0.02307	3
880	0.05525	0.09036	0.07298	0.01598	0.06019	0.04164	0.01595	0.07135	0.05558	0.04711	0.05322	0.02293	0	0.05947	0.04014	3
881	0.05599	0.08902	0.07312	0.04049	0.06043	0.04084	0.01658	0.07136	0.05332	0.04742	0.05306	0.02434	0	0.05855	0.04237	3
882	0.05402	0.08707	0.07475	0.01539	0.05688	0.04247	0.01686	0.07003	0.05469	0.04794	0.0526	0.01987	0	0.0561	0.03931	3
883	0.03328	0.0648	0.06145	0	0.05475	0.03728	0.02185	0.06246	0.05202	0.04391	0.05351	0.0093	0	0.04445	0.03269	3
884	0.02939	0.06081	0.05946	0	0.05367	0.03728	0.02654	0.06215	0.05165	0.04321	0.05405	0.01033	0	0.04303	0.02893	3
885	0.03997	0.07481	0.06552	0	0.05504	0.03713	0.02253	0.0642	0.05053	0.04324	0.05155	0.01035	0	0.04895	0.03439	3
886	0.02443	0.02004	0.02016	0	0	0.01375	0.00506	0.0406	0.03278	0.03281	0.03606	0	0	0	0	3
887	0.05486	0.09116	0.07366	0.05643	0.06834	0.03626	0.01187	0.08186	0.06162	0.05877	0.0572	0.1055	0.08905	0.07725	0.05251	3
888	0.02437	0.01936	0.03363	0	0.02971	0.01741	0.00621	0.03621	0.03197	0.02968	0.03892	0	0	0	0.03322	3
889	0.05571	0.09349	0.07289	0.03824	0.06283	0.04195	0.01663	0.07637	0.05684	0.04996	0.054	0.0266	0	0.06251	0.04587	3
890	0.03033	0.06237	0.05753	0	0.05338	0.03854	0.0289	0.06394	0.05116	0.04324	0.054	0.00929	0	0.04223	0.02806	3
891	0.03182	0.04684	0.05652	0.13884	0.02409	0.03059	0.00905	0.09144	0.07106	0.06461	0.06137	0.08847	0.09023	0.05858	0.03473	3
892	0.05787	0.09335	0.07812	0.04694	0.07338	0.03678	0.01428	0.08003	0.0615	0.05558	0.05779	0.05001	0.08432	0.07729	0.05341	3
893	0.05854	0.09745	0.07667	0.04604	0.07084	0.03939	0.01402	0.07848	0.06018	0.05452	0.05615	0.04627	0.08256	0.07261	0.05245	3
894	0.0297	0.06162	0.06002	0	0.05524	0.03834	0.02639	0.06181	0.05169	0.04329	0.0533	0.0102	0	0.04348	0.02776	3
895	0.05481	0.0894	0.07146	0.01488	0.05904	0.04282	0.01666	0.06973	0.05438	0.04681	0.05529	0.02331	0	0.05739	0.0398	3
896	0.03457	0.06436	0.06141	0	0.05541	0.03714	0.02225	0.06151	0.05081	0.04293	0.05397	0.0104	0	0.04453	0.03212	3
897	0.05138	0.08529	0.07132	0.05469	0.06882	0.03475	0.01176	0.08592	0.06324	0.0594	0.06042	0.10423	0.08981	0.07566	0.05256	3
898	0.03669	0.06335	0.06536	0.08481	0.05876	0.03226	0.01164	0.08924	0.0663	0.06362	0.06175	0.10753	0.09948	0.06296	0.04265	3
899	0.05499	0.08523	0.07355	0	0.0571	0.04259	0.01839	0.06762	0.05292	0.04666	0.05425	0.01934	0	0.05622	0.03666	3
900	0.05482	0.09645	0.07651	0.03842	0.06263	0.04213	0.01632	0.07748	0.05664	0.05243	0.05561	0.02444	0.08436	0.06424	0.04357	3
901	0.03632	0.07042	0.06751	0.08554	0.04887	0.03335	0.01245	0.08964	0.06612	0.06494	0.06202	0.11466	0.09951	0.06699	0.04284	3
902	0.04569	0.07867	0.07069	0	0.05948	0.03633	0.01881	0.06743	0.05348	0.04558	0.05159	0.02444	0	0.05565	0.03772	3
903	0.0531	0.08416	0.07285	0	0.05846	0.04128	0.01816	0.06846	0.05288	0.04624	0.05327	0.01942	0	0.05531	0.0386	3
904	0.05401	0.08694	0.07497	0.0128	0.05913	0.04264	0.01627	0.07262	0.05501	0.04729	0.05298	0.01787	0	0.05908	0.04121	3
905	0.05408	0.08681	0.07116	0.01334	0.05866	0.04263	0.01785	0.07263	0.05453	0.04579	0.0539	0.02653	0	0.05319	0.03804	3
906	0.05643	0.09433	0.07435	0.03962	0.06237	0.04096	0.01677	0.07562	0.05674	0.05129	0.05614	0.03162	0.0808	0.06432	0.04244	3
907	0.02424	0.03518	0.0518	0	0.03866	0.02973	0.01152	0.05169	0.04263	0.04216	0.05172	0.00859	0	0.03399	0.02309	3
908	0.05638	0.09416	0.07571	0.04689	0.07093	0.03835	0.01456	0.07836	0.06107	0.05578	0.05864	0.04709	0.08552	0.07453	0.05324	3
909	0.02246	0.02756	0.04515	0	0.03553	0.03024	0.01194	0.0488	0.04013	0.03521	0.04512	0.01001	0	0.03921	0.02652	3
910	0.03095	0	0.04246	0.13751	0	0.02532	0	0.09256	0.07117	0.06958	0.06211	0.06903	0.05933	0.0575	0.0285	3
911	0.05922	0.10169	0.07625	0.04596	0.0729	0.04086	0.01384	0.07819	0.06105	0.05486	0.05808	0.05083	0.0768	0.07176	0.05547	3
912	0.04835	0.07465	0.07137	0.05277	0.06295	0.0336	0.01205	0.08856	0.06464	0.06273	0.06249	0.11933	0.23482	0.07381	0.05135	3
913	0.05833	0.10006	0.07504	0.04746	0.07378	0.03817	0.01386	0.08147	0.06017	0.05736	0.05841	0.0509	0.07797	0.07422	0.0536	3
914	0.02632	0.0232	0.02655	0	0	0.01592	0.00571	0.04014	0.03141	0.02954	0.03339	0	0	0	0.03265	3
915	0.0262	0.05734	0.05267	0	0.04263	0.03576	0.03072	0.05463	0.0457	0.04305	0.05185	0.00886	0	0.04165	0.02318	3
916	0.03251	0.06642	0.0605	0	0.05599	0.03746	0.02221	0.06306	0.05127	0.04594	0.0524	0.00961	0	0.04561	0.03108	3
917	0.04563	0.07808	0.06953	0	0.05836	0.03785	0.01768	0.06557	0.05279	0.04418	0.053	0.0146	0	0.05519	0.03742	3
918	0.02927	0.05495	0.05692	0	0.05279	0.0354	0.02764	0.05509	0.04596	0.04059	0.05124	0.00892	0	0.04342	0.02603	3
919	0.05643	0.09696	0.07508	0.04013	0.06535	0.04064	0.01625	0.08006	0.05966	0.05569	0.05486	0.03815	0.08504	0.07068	0.04587	3
920	0.02472	0.01874	0.01977	0	0	0.01662	0.00629	0.04278	0.03259	0.0298	0.03322	0	0	0	0.03216	3
921	0.03403	0.04038	0.05841	0.13647	0.03696	0.03083	0.00847	0.09135	0.06971	0.06581	0.06087	0.09053	0.0893	0.05956	0.03895	3
922	0.05445	0.08332	0.07488	0.01808	0.05792	0.0414	0.01771	0.07156	0.0529	0.04714	0.05439	0.02366	0	0.05588	0.03863	3
923	0.05395	0.08694	0.07344	0.02064	0.05941	0.04229	0.01626	0.07138	0.05434	0.04615	0.05327	0.02443	0	0.05571	0.03948	3
924	0.05458	0.09497	0.07382	0.03891	0.06099	0.04203	0.01664	0.07217	0.055	0.05112	0.05511	0.03054	0	0.06086	0.04594	3
925	0.05535	0.0935	0.07348	0.03939	0.06056	0.04228	0.01661	0.07474	0.05712	0.05039	0.05479	0.02843	0	0.0641	0.0427	3
926	0.02638	0.04999	0.0492	0	0.04196	0.03305	0.02442	0.05307	0.04312	0.04028	0.05144	0.00968	0	0.03418	0.02584	3
927	0.06056	0.09694	0.07465	0.04688	0.07217	0.03995	0.01406	0.07918	0.0604	0.05656	0.0569	0.04809	0.08171	0.07257	0.05328	3
928	0.03095	0.04192	0.05406	0.13853	0.02654	0.03152	0.0098	0.09202	0.0703	0.0654	0.06156	0.08091	0.08288	0.05855	0.03026	3
929	0.05217	0.09016	0.07306	0.0529	0.06597	0.03562	0.01214	0.08606	0.06334	0.05985	0.06123	0.10147	0.09316	0.07498	0.04985	3
930	0.03427	0.03468	0.06498	0.11996	0.04423	0.03369	0.0117	0.08961	0.06684	0.06422	0.06119	0.11589	0.09987	0.06136	0.04224	3
931	0.05416	0.0821	0.07206	0	0.059	0.04023	0.01853	0.0685	0.05384	0.04638	0.05351	0.02222	0	0.05716	0.03849	3
932	0.05392	0.08279	0.07315	0	0.05753	0.04142	0.01855	0.06968	0.05183	0.04563	0.05356	0.01837	0	0.05472	0.03887	3
933	0.02299	0.02566	0.04417	0	0.03467	0.02912	0.01118	0.04902	0.04236	0.03803	0.04325	0.00993	0	0.0337	0.03025	3
934	0.04165	0.07415	0.06548	0	0.05664	0.03629	0.01979	0.06108	0.05059	0.0432	0.05059	0.01045	0	0.05002	0.03861	3
935	0.0532	0.08718	0.07411	0.0206	0.05877	0.04512	0.0165	0.07162	0.05454	0.04618	0.05397	0.01889	0	0.05646	0.03895	3
936	0.0311	0.03391	0.05537	0.13419	0.02297	0.02384	0	0.09315	0.07089	0.06449	0.06142	0.07286	0.06097	0.05706	0.03248	3
937	0.03207	0.06085	0.06105	0	0.05195	0.03761	0.02206	0.0629	0.05069	0.04328	0.05265	0.00917	0	0.04549	0.0308	3
938	0.05502	0.08937	0.07261	0.03997	0.06036	0.04242	0.0163	0.07073	0.054	0.04798	0.05457	0.02478	0	0.05944	0.03894	3
939	0.05651	0.09567	0.07568	0.04354	0.07113	0.03624	0.01415	0.08014	0.0601	0.05581	0.05731	0.04719	0.07779	0.07511	0.05366	3
940	0.05546	0.09877	0.07523	0.03751	0.06476	0.03916	0.01557	0.07884	0.05714	0.05452	0.0562	0.03274	0.08149	0.06827	0.0446	3
941	0.03905	0.07046	0.06457	0	0.05595	0.03644	0.01994	0.06373	0.04954	0.04433	0.05045	0.0089	0	0.0492	0.03476	3
942	0.03913	0.07181	0.07004	0.06953	0.06096	0.03312	0.01166	0.08862	0.06641	0.06423	0.06203	0.13009	0.10429	0.06943	0.04687	3
943	0.05502	0.08916	0.07393	0.01487	0.05924	0.04246	0.01669	0.07095	0.0531	0.04611	0.05311	0.02311	0	0.0591	0.03944	3
944	0.06024	0.09956	0.07555	0.04784	0.0738	0.03721	0.01514	0.07902	0.06023	0.05409	0.05689	0.04641	0.07909	0.07612	0.05466	3
945	0.02406	0.03413	0.04651	0	0.03741	0.03058	0.01181	0.05002	0.04197	0.03929	0.05216	0.00941	0	0.03495	0.02758	3
946	0.03014	0.06333	0.0587	0	0.05382	0.03912	0.02596	0.06238	0.05133	0.04194	0.05265	0.0093	0	0.0432	0.02831	3
947	0.02353	0.02002	0.03255	0	0.03518	0.01776	0.00923	0.05061	0.04297	0.03527	0.04657	0	0	0	0.03017	3
948	0.03464	0.0689	0.062	0	0.05304	0.03817	0.0227	0.06246	0.05111	0.04351	0.05242	0.00906	0	0.0449	0.02989	3
949	0.02415	0.02837	0.04738	0	0.03691	0.03033	0.01147	0.04975	0.0424	0.03578	0.04478	0.01081	0	0.03125	0.02659	3
950	0.02383	0.01735	0.03839	0	0.03399	0.01671	0.00896	0.05137	0.04493	0.03789	0.04892	0	0	0	0.03362	3
951	0.02484	0.02634	0.01978	0	0	0.01599	0.00515	0.04013	0.03171	0.03123	0.03461	0	0	0	0.03496	3
952	0.05391	0.08192	0.07272	0	0.05731	0.03947	0.01799	0.06948	0.05194	0.0474	0.05367	0.01793	0	0.05711	0.0367	3
953	0.03777	0.06802	0.06879	0.07152	0.05642	0.03263	0.01223	0.08926	0.06697	0.06352	0.06252	0.14648	0.09926	0.06886	0.044	3
954	0.04421	0.08072	0.0766	0.05597	0.06228	0.03503	0.01202	0.08694	0.0641	0.06335	0.06168	0.10751	0.13688	0.07371	0.05288	3
955	0.04238	0.07991	0.07298	0.06979	0.05836	0.03431	0.01186	0.08809	0.06543	0.06292	0.06238	0.11026	0.23811	0.07313	0.04785	3
956	0.02819	0.05719	0.05472	0	0.05517	0.03524	0.02926	0.05902	0.04792	0.0422	0.05403	0.00992	0	0.04111	0.02595	3
957	0.05506	0.09568	0.07547	0.03745	0.05802	0.04051	0.01603	0.074	0.05491	0.04966	0.05441	0.02635	0	0.06255	0.04204	3
958	0.03226	0.06439	0.06162	0	0.05472	0.03725	0.02227	0.06371	0.0508	0.04471	0.05324	0.00939	0	0.04534	0.0298	3
959	0.0587	0.09066	0.07472	0.04683	0.07271	0.03661	0.01476	0.0813	0.06064	0.05739	0.05736	0.08866	0.08351	0.07921	0.05285	3
960	0.05653	0.09286	0.07522	0.04607	0.07053	0.0367	0.01404	0.07886	0.06018	0.05634	0.05666	0.04998	0.07869	0.07559	0.05299	3
961	0.05389	0.0832	0.07122	0	0.0566	0.04126	0.01774	0.06718	0.05303	0.04486	0.05342	0.02146	0	0.05782	0.03902	3
962	0.05459	0.08252	0.0739	0	0.05787	0.04295	0.01843	0.06864	0.05297	0.04512	0.0536	0.02287	0	0.05687	0.03908	3
963	0.03579	0.07169	0.06121	0	0.0558	0.03659	0.02216	0.06425	0.05055	0.04384	0.05442	0.01019	0	0.04882	0.03315	3
964	0.0598	0.09263	0.07327	0.04667	0.07227	0.03749	0.01396	0.0813	0.05995	0.05673	0.05824	0.04677	0.08263	0.0749	0.05138	3
965	0.04358	0.07143	0.07137	0.06937	0.05945	0.03299	0.01221	0.08806	0.0646	0.06417	0.06135	0.12125	0.22766	0.07391	0.05011	3
966	0.03902	0.0722	0.06713	0	0.05644	0.03608	0.02411	0.06352	0.05135	0.04388	0.05283	0.01157	0	0.04952	0.03557	3
967	0.05821	0.096	0.07665	0.04584	0.07257	0.03766	0.01484	0.07895	0.05943	0.05583	0.05639	0.04712	0.08153	0.0736	0.05378	3
968	0.0554	0.09188	0.07599	0.03836	0.06226	0.04069	0.01619	0.07452	0.05656	0.05126	0.055	0.02969	0	0.06172	0.04419	3
969	0.05252	0.08917	0.07293	0.0174	0.05961	0.04305	0.01651	0.06963	0.05558	0.04734	0.05357	0.02593	0	0.05691	0.03859	3
970	0	0	0.02711	0	0	0.00709	0	0.09885	0.08006	0.07652	0.06532	0	0	0	0	3
971	0.05764	0.09582	0.07749	0.04691	0.07614	0.03765	0.01474	0.07859	0.06018	0.05696	0.05706	0.05061	0.07994	0.0736	0.05218	3
972	0.0566	0.09506	0.07503	0.04569	0.06282	0.0419	0.0165	0.07336	0.05539	0.04954	0.05449	0.02333	0	0.06048	0.04319	3
973	0.03672	0.03896	0.0661	0.11953	0.04506	0.03313	0.01188	0.09014	0.06663	0.06449	0.06228	0.10921	0.09827	0.06301	0.04285	3
974	0.05818	0.10087	0.07667	0.03863	0.06437	0.03981	0.01645	0.07896	0.05987	0.05453	0.05618	0.03608	0.0792	0.06906	0.04632	3
975	0.05495	0.08334	0.07072	0	0.05833	0.04346	0.01793	0.0722	0.05238	0.04749	0.05383	0.0224	0	0.05641	0.03722	3
976	0.0529	0.0846	0.07629	0.05681	0.06744	0.03653	0.01171	0.08304	0.06252	0.05895	0.05892	0.09537	0.09032	0.0768	0.05212	3
977	0.02381	0.02638	0.04815	0	0.03623	0.02874	0.01206	0.04835	0.0438	0.03804	0.04933	0.00981	0	0.036	0.03068	3
978	0.02576	0.02222	0.01856	0	0	0.01427	0.00522	0.03944	0.03395	0.02964	0.03894	0	0	0	0	3
979	0.05761	0.09384	0.07256	0.04931	0.07322	0.03682	0.0144	0.07962	0.06137	0.05464	0.05726	0.04708	0.07202	0.07381	0.05183	3
980	0.05655	0.09354	0.07493	0.04023	0.05987	0.04183	0.01674	0.07401	0.05626	0.05031	0.05373	0.02983	0	0.06208	0.04488	3
981	0.05678	0.09861	0.0737	0.0378	0.06385	0.04112	0.01592	0.07955	0.05774	0.05402	0.05592	0.03081	0.09683	0.06808	0.04572	3
982	0.03545	0.06761	0.0621	0	0.05523	0.03675	0.02285	0.06528	0.05195	0.04398	0.05313	0.01113	0	0.04656	0.03184	3
983	0.03293	0.0665	0.06098	0	0.0556	0.0388	0.02269	0.06114	0.05164	0.04488	0.05293	0.01026	0	0.04735	0.02932	3
984	0.04862	0.0772	0.06951	0	0.05947	0.03784	0.01809	0.06797	0.05353	0.0469	0.05462	0.02261	0	0.05419	0.03775	3
985	0.03468	0.0473	0.06285	0.11647	0.04583	0.03342	0.0119	0.08992	0.06812	0.06498	0.0611	0.1064	0.09666	0.06106	0.04302	3
986	0.02447	0.04275	0.05044	0	0.04007	0.03033	0.0145	0.05057	0.04326	0.04025	0.05015	0.00808	0	0.03159	0.02307	3
987	0.04515	0.07797	0.06659	0	0.05968	0.03731	0.01796	0.06518	0.05324	0.04618	0.05264	0.02064	0	0.05585	0.03814	3
988	0.03115	0.04597	0.06315	0.1406	0.02891	0.03169	0.00971	0.09273	0.06887	0.0651	0.06186	0.08707	0.08918	0.05912	0.03311	3
989	0.02887	0.05696	0.05684	0	0.05102	0.03632	0.03582	0.05832	0.04857	0.04355	0.05151	0.01108	0	0.04267	0.02784	3
990	0.03306	0.04514	0.0652	0.11925	0.04459	0.03285	0.01227	0.08932	0.06664	0.06344	0.0615	0.10963	0.09799	0.06385	0.04234	3
991	0.03314	0.04647	0.06598	0.14477	0.0417	0.03069	0.01162	0.08961	0.06861	0.06686	0.06163	0.10602	0.09521	0.05933	0.04192	3
992	0.03116	0.04014	0.06066	0.14392	0.04067	0.03299	0.01167	0.08956	0.06739	0.0646	0.06162	0.10132	0.09765	0.06188	0.0414	3
993	0.05487	0.09838	0.07699	0.04902	0.06963	0.03903	0.01388	0.07831	0.06089	0.0541	0.0579	0.05032	0.07906	0.07274	0.05369	3
994	0.02469	0.03808	0.04668	0	0.04069	0.02934	0.01133	0.05139	0.0433	0.04108	0.05008	0.00948	0	0.03267	0.02676	3
995	0	0	0	0	0	0.00583	0	0.0986	0.07776	0.07594	0.06195	0	0	0	0	3
996	0.05506	0.08492	0.07376	0.01392	0.05893	0.04166	0.01663	0.07172	0.05449	0.04703	0.05459	0.02086	0	0.05552	0.03926	3
997	0.02347	0.03522	0.04368	0	0.03782	0.02973	0.01219	0.05098	0.04492	0.03979	0.04948	0.01071	0	0.03413	0.02643	3
998	0.05442	0.08728	0.07262	0.01769	0.05956	0.04332	0.01795	0.06953	0.05487	0.04641	0.05314	0.02027	0	0.05607	0.0389	3
999	0.03286	0.04122	0.04973	0.13684	0.02908	0.03045	0.00971	0.09272	0.0698	0.06608	0.06178	0.08634	0.08363	0.05931	0.03358	3
1000	0.02253	0.02094	0.0418	0	0.03373	0.03007	0.01239	0.0478	0.0432	0.03716	0.04918	0.00986	0	0	0.0327	3
1001	0.02642	0.05255	0.05252	0	0.04524	0.03612	0.03209	0.05554	0.04718	0.04324	0.05327	0.00952	0	0.03924	0.02174	3
1002	0.03362	0.0654	0.06228	0	0.05511	0.03765	0.02166	0.06137	0.05089	0.0445	0.05213	0.01058	0	0.04509	0.03149	3
1003	0.03159	0.06076	0.05877	0	0.05393	0.03636	0.02814	0.06366	0.05111	0.04477	0.05184	0.0117	0	0.04293	0.03162	3
1004	0.05363	0.08703	0.07446	0.01571	0.05837	0.04376	0.01674	0.06889	0.05497	0.04595	0.05398	0.0177	0	0.05687	0.03987	3
1005	0.02701	0.05273	0.0541	0	0.04479	0.03794	0.02987	0.05698	0.04701	0.04191	0.05083	0.00958	0	0.04316	0.02328	3
1006	0.05471	0.09261	0.07345	0.04024	0.05921	0.04148	0.01672	0.07104	0.05358	0.04908	0.05384	0.02898	0	0.0603	0.0418	3
1007	0.0403	0.07106	0.06804	0	0.05683	0.03637	0.01852	0.06351	0.05074	0.04438	0.04979	0.01124	0	0.05211	0.0361	3
1008	0.02548	0.04616	0.04757	0	0.04454	0.032	0.02023	0.05204	0.04291	0.04116	0.05296	0.00768	0	0.03903	0.02422	3
1009	0.0454	0.07898	0.06654	0	0.05775	0.0361	0.01765	0.06465	0.05018	0.04552	0.0509	0.01014	0	0.05321	0.03647	3
1010	0.06061	0.09953	0.07554	0.03788	0.0633	0.0403	0.01597	0.07565	0.0585	0.05552	0.05536	0.03558	0.08906	0.06951	0.04383	3
1011	0.025	0.01397	0.02026	0	0.00878	0.01627	0.00581	0.03974	0.03162	0.03088	0.03543	0	0	0	0.03599	3
1012	0.05596	0.09269	0.07302	0.04047	0.06054	0.04006	0.01649	0.07489	0.05743	0.04924	0.0549	0.02604	0	0.06187	0.04197	3
1013	0.05647	0.09346	0.07584	0.04149	0.06026	0.04074	0.01589	0.07258	0.05585	0.04988	0.05444	0.0262	0	0.06459	0.04147	3
1014	0.02393	0.02278	0.03577	0	0.03126	0.01653	0.00918	0.03996	0.032	0.0291	0.03668	0.00052	0	0	0.02954	3
1015	0.03052	0.05629	0.05711	0	0.05305	0.0357	0.02749	0.05694	0.0501	0.0415	0.05115	0.00949	0	0.04467	0.02713	3
1016	0.05078	0.08093	0.07054	0	0.0609	0.03833	0.0177	0.06817	0.05418	0.04493	0.0532	0.0253	0	0.05382	0.03685	3
1017	0.03739	0.0689	0.06464	0	0.05581	0.03656	0.02403	0.06302	0.05096	0.04473	0.0513	0.00926	0	0.04755	0.0341	3
1018	0.05271	0.09001	0.07473	0.05517	0.06691	0.03473	0.0118	0.08646	0.06406	0.06049	0.05956	0.09611	0.09037	0.07669	0.04986	3
1019	0.05399	0.0892	0.07438	0.03689	0.06035	0.04216	0.01668	0.07152	0.05396	0.04947	0.05466	0.01935	0	0.05824	0.03864	3
1020	0.06008	0.09176	0.07711	0.04717	0.07138	0.03603	0.01386	0.08038	0.06127	0.05685	0.05773	0.0895	0.07602	0.07739	0.0525	3
1021	0.02375	0.03316	0.04618	0	0.03464	0.02952	0.01208	0.04763	0.04168	0.03716	0.04562	0.00995	0	0.03393	0.02857	3
1022	0.05873	0.09852	0.07586	0.047	0.0699	0.03709	0.01424	0.07773	0.06011	0.05398	0.05776	0.05135	0.07709	0.07424	0.0542	3
1023	0.05361	0.08919	0.07156	0.04092	0.06138	0.04203	0.01649	0.07141	0.05354	0.04771	0.05362	0.03289	0	0.05957	0.0402	3
1024	0.05697	0.09988	0.07498	0.04009	0.06279	0.03998	0.01608	0.08064	0.05779	0.05626	0.05699	0.03152	0.08515	0.06883	0.04421	3
1025	0.02634	0.02492	0.01386	0	0	0.01449	0.00548	0.04096	0.03326	0.03106	0.03462	0	0	0	0	3
1026	0.03984	0.07301	0.06707	0	0.0582	0.03746	0.02354	0.06325	0.05167	0.04439	0.05017	0.01003	0	0.04836	0.03374	3
1027	0.02929	0	0.04875	0.14221	0	0.01467	0	0.09428	0.07144	0.06838	0.06318	0.06506	0.06039	0.05659	0.03455	3
1028	0.02742	0.05529	0.05821	0	0.05538	0.03783	0.02911	0.05528	0.04847	0.0422	0.05097	0.00945	0	0.04117	0.02414	3
1029	0.03256	0.06496	0.0626	0	0.05463	0.03717	0.02246	0.06204	0.0518	0.04361	0.05231	0.00933	0	0.04527	0.032	3
1030	0.05654	0.1013	0.07776	0.04706	0.07097	0.03826	0.01352	0.07843	0.05961	0.0556	0.05715	0.04992	0.07606	0.06919	0.05233	3
1031	0.02382	0.02623	0.04214	0	0.03768	0.02764	0.01207	0.04657	0.04171	0.03405	0.0482	0.00872	0	0.03261	0.03037	3
1032	0.03233	0.04324	0.0591	0.13612	0.02542	0.03018	0	0.09295	0.06915	0.06413	0.06159	0.08029	0.0605	0.05771	0.03252	3
1033	0.0303	0.05792	0.05622	0	0.05272	0.03942	0.02632	0.05933	0.04714	0.04285	0.0552	0.00935	0	0.0422	0.02676	3
1034	0.02618	0.04907	0.05022	0	0.04236	0.03342	0.02654	0.05456	0.04635	0.04045	0.05357	0.00793	0	0.04002	0.02446	3
1035	0.03354	0.04395	0.06535	0.11961	0.03925	0.03432	0.01188	0.09013	0.06672	0.06379	0.06264	0.10594	0.09687	0.05967	0.0411	3
1036	0.05799	0.09413	0.07609	0.04062	0.05993	0.04222	0.01634	0.07298	0.05526	0.04833	0.05347	0.02276	0	0.06162	0.04089	3
1037	0.02741	0	0.04831	0.13715	0	0.02991	0	0.09435	0.0713	0.06827	0.06174	0.06351	0.05947	0.05614	0.02838	3
1038	0.03629	0.07266	0.06469	0	0.05527	0.03853	0.0224	0.06487	0.05116	0.04508	0.05116	0.01091	0	0.04871	0.0336	3
1039	0.03767	0.07074	0.06337	0	0.05676	0.03764	0.0227	0.06348	0.05015	0.04392	0.05177	0.00864	0	0.04857	0.03293	3
1040	0.0558	0.09283	0.07516	0.03905	0.06241	0.04173	0.01627	0.07394	0.05598	0.05123	0.05535	0.02702	0	0.06221	0.04188	3
1041	0	0	0.07086	0	0	0.00405	0	0.10112	0.07663	0.07271	0.06318	0	0	0	0	3
1042	0	0	0.04949	0	0	0	0	0.09776	0.07794	0.07535	0.06265	0	0	0	0	3
1043	0.0434	0.08031	0.06729	0.07156	0.06185	0.03344	0.01156	0.08743	0.0666	0.0633	0.06142	0.11351	0.26152	0.0725	0.04735	3
1044	0.05078	0.08197	0.07915	0	0.05609	0.03844	0.01782	0.06823	0.05325	0.04564	0.05428	0.02119	0	0.05572	0.0373	3
1045	0.02563	0.02307	0.01783	0	0	0.01611	0.00616	0.03865	0.03163	0.031	0.03343	0	0	0	0.03085	3
1046	0.04927	0.0843	0.0736	0.05448	0.06441	0.03557	0.01195	0.08728	0.06459	0.06137	0.06001	0.09941	0.09537	0.07605	0.05132	3
1047	0.05678	0.09156	0.07291	0.03807	0.06226	0.04108	0.01675	0.07676	0.05599	0.05224	0.05499	0.02974	0.07898	0.06494	0.04369	3
1048	0.03042	0	0.04152	0.14025	0	0.02737	0	0.09429	0.07174	0.06899	0.06227	0.06926	0.06146	0.05772	0.02845	3
1049	0.05621	0.09889	0.07648	0.04629	0.06908	0.03862	0.01394	0.07964	0.05963	0.05426	0.05641	0.05033	0.08415	0.06987	0.05627	3
1050	0.03234	0.04353	0.06568	0.138	0.02952	0.03235	0.00943	0.09014	0.06879	0.06556	0.06178	0.09138	0.08954	0.0577	0.03705	3
1051	0.05654	0.09005	0.07696	0.05623	0.06977	0.03718	0.01212	0.08264	0.06045	0.05827	0.05803	0.09826	0.08868	0.0782	0.05288	3
1052	0.04785	0.07868	0.07042	0.05683	0.06357	0.03581	0.01164	0.0882	0.06516	0.06362	0.06147	0.10771	0.1189	0.07287	0.05103	3
1053	0.05562	0.09333	0.07295	0.03987	0.05972	0.04319	0.01639	0.07243	0.0542	0.0479	0.05319	0.02777	0	0.06194	0.04045	3
1054	0.03033	0.02885	0.04409	0.13581	0.03032	0.03343	0.00961	0.09198	0.06994	0.06574	0.06163	0.08724	0.0856	0.05871	0.0326	3
1055	0.03982	0.06793	0.06806	0.06952	0.06037	0.03302	0.01176	0.09037	0.06675	0.06253	0.06116	0.13417	0.10422	0.06807	0.04768	3
1056	0.0313	0.02445	0.06875	0.13402	0.02872	0.02662	0	0.09218	0.07058	0.06627	0.0621	0.07046	0.062	0.0561	0.03388	3
1057	0.06011	0.09352	0.07863	0.04822	0.07053	0.03718	0.01458	0.08247	0.06127	0.05526	0.05884	0.08696	0.07721	0.07745	0.0528	3
1058	0.0286	0	0.04753	0.13176	0	0.02804	0	0.09463	0.07142	0.06844	0.06104	0.06753	0.0609	0.05725	0.0343	3
1059	0.03252	0.02647	0.05486	0.14033	0.02714	0.02748	0.00902	0.09109	0.07039	0.06526	0.0618	0.09427	0.09061	0.05949	0.03583	3
1060	0.05593	0.09963	0.07465	0.03846	0.06319	0.03973	0.01594	0.07713	0.05924	0.05389	0.05642	0.02646	0.08655	0.06322	0.04388	3
1061	0.05702	0.09197	0.07687	0.03918	0.06006	0.04196	0.01624	0.07043	0.05478	0.04806	0.05255	0.0291	0	0.06034	0.04137	3
1062	0.03179	0.04216	0.0596	0.13983	0.02522	0.03111	0.01019	0.09122	0.07016	0.06607	0.06185	0.09811	0.08697	0.05776	0.03973	3
1063	0.03519	0.04763	0.06339	0.08237	0.05447	0.0342	0.01148	0.08856	0.0665	0.06527	0.06239	0.11116	0.09734	0.0665	0.04449	3
1064	0.0575	0.09576	0.07648	0.0479	0.07149	0.03706	0.0142	0.07994	0.06037	0.0561	0.05725	0.04955	0.08591	0.07672	0.05218	3
1065	0.02772	0.05373	0.0529	0	0.04355	0.0358	0.03245	0.05445	0.04826	0.03965	0.05092	0.00928	0	0.04138	0.02252	3
1066	0.03362	0.03527	0.06898	0.11919	0.04179	0.03333	0.0117	0.09014	0.06843	0.06487	0.06102	0.10785	0.09644	0.0614	0.04263	3
1067	0.05635	0.10194	0.07615	0.04674	0.06414	0.03923	0.01459	0.07819	0.05907	0.05375	0.05648	0.05129	0.07308	0.069	0.05698	3
1068	0.0408	0.07265	0.06619	0	0.05797	0.03615	0.01891	0.06466	0.04975	0.04512	0.05218	0.00874	0	0.05135	0.03365	3
1069	0.04554	0.07757	0.07012	0	0.05843	0.03682	0.01847	0.06641	0.0515	0.0459	0.05272	0.02295	0	0.05401	0.03617	3
1070	0.02364	0	0.03173	0.13179	0	0.00069	0	0.0948	0.07212	0.06873	0.06331	0.06638	0.0614	0.0555	0.02872	3
1071	0.05789	0.09377	0.0747	0.04871	0.07017	0.03821	0.01406	0.08014	0.06086	0.05621	0.05767	0.08714	0.07519	0.07467	0.05252	3
1072	0.05583	0.08718	0.0765	0.05542	0.06895	0.03537	0.01297	0.07977	0.06205	0.0571	0.05876	0.10479	0.08287	0.07683	0.05369	3
1073	0.05554	0.09222	0.07456	0.04087	0.06456	0.04136	0.01652	0.07425	0.05557	0.04956	0.05557	0.02746	0	0.06084	0.04278	3
1074	0.06095	0.10087	0.07402	0.04513	0.07272	0.03778	0.01367	0.07767	0.06017	0.05462	0.05798	0.04691	0.08279	0.07495	0.05449	3
1075	0.04988	0.08494	0.07244	0.05479	0.06433	0.03484	0.0116	0.08693	0.06443	0.06285	0.06007	0.10834	0.09147	0.07493	0.05308	3
1076	0.04846	0.08131	0.0721	0.05689	0.067	0.03505	0.01179	0.08823	0.06371	0.06101	0.06105	0.10379	0.09093	0.07584	0.05349	3
1077	0.04008	0.07425	0.07	0.06986	0.05643	0.03184	0.01189	0.08968	0.06643	0.0631	0.06317	0.15693	0.10662	0.06984	0.04777	3
1078	0.02688	0	0.04614	0.13947	0	0.02941	0	0.0947	0.07189	0.06905	0.06399	0.0655	0.05989	0.05682	0.03506	3
1079	0.05446	0.09747	0.07673	0.03964	0.06358	0.0398	0.01519	0.07627	0.05952	0.05411	0.05597	0.0505	0.07857	0.06796	0.05518	3
1080	0.05147	0.08231	0.07046	0.05475	0.06448	0.03544	0.01155	0.08727	0.06444	0.06326	0.05955	0.10081	0.09171	0.07464	0.05293	3
1081	0.03136	0.05873	0.05828	0	0.05325	0.03782	0.02765	0.05903	0.04774	0.04238	0.05171	0.01008	0	0.0423	0.02568	3
1082	0.05105	0.08471	0.07429	0.05591	0.06465	0.03411	0.01207	0.08464	0.06448	0.05982	0.05906	0.09982	0.08426	0.0762	0.04923	3
1083	0.03446	0.04481	0.06153	0.14164	0.02933	0.03387	0.00866	0.09195	0.0687	0.06517	0.0615	0.0966	0.08909	0.05648	0.03862	3
1084	0.05453	0.08959	0.07247	0.02348	0.059	0.04261	0.01622	0.07076	0.05439	0.04686	0.05367	0.02045	0	0.05919	0.04064	3
1085	0.05166	0.08174	0.07361	0	0.05858	0.04012	0.0181	0.06693	0.05228	0.04422	0.05433	0.02059	0	0.05723	0.03752	3
1086	0.03725	0.0687	0.06557	0.07977	0.05975	0.03247	0.01166	0.08812	0.06623	0.06289	0.06091	0.12569	0.09928	0.06639	0.04662	3
1087	0.05155	0.08395	0.07552	0	0.0606	0.04129	0.01842	0.06737	0.05229	0.04549	0.05424	0.02372	0	0.05786	0.03703	3
1088	0.06219	0.09888	0.07776	0.04868	0.07208	0.04009	0.01384	0.07784	0.06032	0.05486	0.05601	0.05121	0.07654	0.07156	0.05259	3
1089	0.02934	0.05055	0.05557	0	0.05345	0.03781	0.02685	0.05953	0.04804	0.04089	0.05316	0.00976	0	0.04079	0.02506	3
1090	0.05653	0.09441	0.07663	0.04683	0.07306	0.03613	0.01462	0.07954	0.06028	0.05887	0.05695	0.04898	0.07908	0.07689	0.05461	3
1091	0.03117	0.06544	0.06021	0	0.0536	0.03704	0.02644	0.06019	0.05227	0.0448	0.05267	0.01001	0	0.04201	0.03053	3
1092	0.03108	0.05646	0.05555	0	0.05319	0.0358	0.03354	0.0594	0.04964	0.04387	0.05261	0.00865	0	0.04284	0.0244	3
1093	0.04999	0.07801	0.07306	0.05433	0.06417	0.03443	0.01227	0.0867	0.06479	0.06411	0.06164	0.10511	0.1292	0.0743	0.05204	3
1094	0.055	0.08759	0.07264	0.01618	0.05972	0.04192	0.01659	0.07026	0.05374	0.04545	0.05346	0.01793	0	0.0597	0.04116	3
1095	0.05529	0.09228	0.07593	0.04413	0.06009	0.04212	0.01634	0.07268	0.05385	0.05001	0.05382	0.02589	0	0.0619	0.03986	3
1096	0.02583	0.04776	0.0525	0	0.04349	0.03654	0.02452	0.05352	0.04614	0.04155	0.05335	0.00969	0	0.03474	0.02464	3
1097	0.02972	0.05511	0.05287	0.1377	0.02604	0.03034	0.00959	0.09085	0.06878	0.06675	0.06145	0.08311	0.08257	0.05823	0.03603	3
1098	0.04969	0.08161	0.07303	0.05458	0.06163	0.03444	0.01205	0.0883	0.06467	0.06365	0.06087	0.10571	0.11981	0.07486	0.05122	3
1099	0.05768	0.09699	0.07339	0.04649	0.06911	0.03918	0.01372	0.07953	0.05994	0.05376	0.05643	0.04486	0.08494	0.07174	0.05414	3
1100	0.05517	0.09109	0.07422	0.04725	0.07154	0.03615	0.01279	0.08372	0.062	0.05628	0.0588	0.08464	0.07945	0.07856	0.05244	3
1101	0.05193	0.07815	0.07083	0	0.05648	0.03856	0.01805	0.06913	0.05334	0.04602	0.05303	0.02635	0	0.05746	0.03757	3
1102	0.02931	0.0599	0.05588	0	0.05147	0.03718	0.02727	0.05884	0.04869	0.04322	0.05389	0.00861	0	0.04245	0.02466	3
1103	0.02502	0.02388	0.02649	0	0	0.0143	0.00527	0.03973	0.03288	0.03112	0.03299	0	0	0	0.0311	3
1104	0.02878	0.02438	0.05745	0.13728	0.02586	0.02452	0	0.09243	0.07001	0.06659	0.06147	0.0762	0.06077	0.05529	0.03254	3
1105	0.02754	0	0.04119	0.1335	0	0.02648	0	0.09291	0.07058	0.06595	0.06117	0.06691	0.0596	0.05478	0.03891	3
1106	0.05875	0.09668	0.07566	0.04758	0.06795	0.04093	0.01431	0.07814	0.06036	0.05577	0.05688	0.04923	0.07596	0.07256	0.05273	3
1107	0.05551	0.0888	0.07282	0.05568	0.06776	0.03664	0.01173	0.08383	0.06168	0.05891	0.0584	0.09628	0.08641	0.07722	0.04996	3
1108	0.05584	0.09159	0.0744	0.04192	0.06124	0.0426	0.01634	0.07462	0.05596	0.05116	0.05395	0.02987	0	0.06249	0.04433	3
1109	0.04835	0.07808	0.07426	0.05547	0.06313	0.03316	0.01151	0.08733	0.06525	0.06265	0.06098	0.11226	0.14267	0.07554	0.05118	3
1110	0.03244	0.0549	0.06533	0.14086	0.03153	0.03189	0.00901	0.09056	0.06928	0.06588	0.06137	0.09696	0.09426	0.06051	0.03976	3
1111	0.05774	0.09971	0.0739	0.04002	0.06275	0.04083	0.01618	0.07823	0.05866	0.05425	0.05632	0.03162	0.06998	0.0686	0.04439	3
1112	0.04028	0.06627	0.06528	0.08409	0.05614	0.03244	0.01205	0.08967	0.06664	0.06381	0.06129	0.10974	0.09743	0.06501	0.0494	3
1113	0.05136	0.08233	0.07193	0.05628	0.0651	0.03546	0.01156	0.08871	0.06447	0.0621	0.05997	0.09997	0.09477	0.07729	0.05194	3
1114	0.03259	0.05962	0.06073	0	0.05503	0.03721	0.02143	0.06294	0.05078	0.04276	0.05245	0.00935	0	0.04647	0.02877	3
1115	0.02992	0.0541	0.05552	0	0.05153	0.03707	0.02777	0.0538	0.04593	0.04087	0.05094	0.00944	0	0.04058	0.02508	3
1116	0.03872	0.07774	0.06753	0.074	0.0581	0.03204	0.0116	0.08841	0.06595	0.06322	0.06074	0.12549	0.10047	0.06792	0.04649	3
1117	0.02227	0.0246	0.04388	0	0.03877	0.02974	0.01168	0.05092	0.04331	0.03918	0.04638	0.01029	0	0.03685	0.03032	3
1118	0.04521	0.07946	0.06966	0	0.0582	0.03587	0.01811	0.06524	0.0527	0.0455	0.0531	0.02492	0	0.05495	0.03803	3
1119	0.04377	0.07686	0.07075	0.07125	0.06004	0.03227	0.01177	0.08854	0.06562	0.06668	0.06148	0.14395	0.11325	0.07306	0.04659	3
1120	0.02448	0.02342	0.03907	0	0.02556	0.01696	0.00656	0.04219	0.02993	0.03194	0.03522	0	0	0	0.03341	3
1121	0.05306	0.09334	0.07538	0.05388	0.06921	0.03709	0.01208	0.08353	0.06294	0.05778	0.05902	0.09946	0.08833	0.07736	0.05334	3
1122	0.0524	0.09356	0.07524	0.01418	0.05718	0.04219	0.01696	0.07237	0.05506	0.04644	0.05469	0.0234	0	0.05855	0.03928	3
1123	0.05241	0.08581	0.07708	0.05477	0.06854	0.03646	0.01175	0.08295	0.06234	0.05781	0.05901	0.09819	0.09037	0.07671	0.05032	3
1124	0.03016	0	0.0631	0.13707	0	0.02113	0	0.09443	0.07102	0.06816	0.06177	0.0735	0.05883	0.05698	0.03506	3
1125	0.03442	0.04328	0.06023	0.13986	0.03663	0.03028	0.00907	0.08979	0.07057	0.06599	0.06162	0.09853	0.08994	0.05834	0.03832	3
1126	0.03258	0.04054	0.06249	0.14875	0.0453	0.03329	0.01163	0.08993	0.06768	0.06586	0.06196	0.10165	0.09438	0.06141	0.0407	3
1127	0.04637	0.08008	0.07253	0.06827	0.06524	0.03425	0.01209	0.08576	0.06567	0.06217	0.06241	0.11641	0.23309	0.07651	0.04861	3
1128	0.05331	0.07758	0.0716	0	0.05623	0.03885	0.01824	0.06692	0.05271	0.04669	0.05363	0.0233	0	0.05515	0.03846	3
1129	0.04166	0.07406	0.06659	0	0.05673	0.03636	0.01974	0.06202	0.0501	0.04413	0.05024	0.01006	0	0.04952	0.03338	3
1130	0.03761	0.058	0.06693	0.08381	0.05099	0.03394	0.01222	0.08851	0.06628	0.06516	0.06152	0.11415	0.09735	0.06679	0.04368	3
1131	0.05788	0.09397	0.07562	0.04722	0.07094	0.03763	0.0129	0.08152	0.06223	0.05829	0.05763	0.10956	0.07922	0.07745	0.0525	3
1132	0.02429	0	0.03217	0	0	0.01404	0	0.09472	0.07268	0.07005	0.06247	0.06443	0.05997	0.05333	0.02956	3
1133	0.02575	0	0.04682	0.13559	0	0.02391	0	0.09322	0.07076	0.06853	0.06303	0.06749	0.06414	0.05593	0.03002	3
1134	0.02477	0	0.05026	0.15322	0	0.01379	0	0.09471	0.07202	0.07118	0.06329	0.06571	0.06138	0.05478	0.03515	3
1135	0.05932	0.09661	0.07537	0.04586	0.071	0.03795	0.01376	0.08037	0.05985	0.05514	0.05643	0.04956	0.0816	0.07171	0.05594	3
1136	0.03779	0.073	0.06374	0	0.05631	0.03701	0.02223	0.06573	0.05084	0.04386	0.05193	0.01008	0	0.04826	0.03328	3
1137	0.05549	0.09194	0.07506	0.0562	0.07154	0.03651	0.01175	0.08286	0.0615	0.05702	0.05797	0.09514	0.09121	0.07859	0.05076	3
1138	0.0504	0.09067	0.07567	0.05445	0.06558	0.03519	0.01201	0.08524	0.06364	0.05949	0.06056	0.10068	0.08948	0.07686	0.05114	3
1139	0.02523	0.04767	0.05387	0	0.04265	0.03247	0.02526	0.05318	0.04285	0.04002	0.05111	0.008	0	0.03639	0.0227	3
1140	0.03435	0.03084	0.06154	0.14998	0.03776	0.03292	0.00982	0.09061	0.06979	0.06451	0.06268	0.09751	0.09704	0.06019	0.03941	3
1141	0.02346	0.01988	0.05046	0	0.03573	0.02727	0.01144	0.0506	0.0447	0.03825	0.0491	0.00918	0	0.03327	0.03154	3
1142	0.02253	0.02722	0.04457	0	0.03812	0.03003	0.01119	0.05087	0.04082	0.03588	0.04624	0.0092	0	0.02886	0.02514	3
1143	0.03109	0.06092	0.05926	0	0.05333	0.03662	0.02924	0.06181	0.05073	0.04323	0.05371	0.00942	0	0.0438	0.0298	3
1144	0.0582	0.09963	0.0766	0.04745	0.06827	0.03929	0.01344	0.07815	0.05901	0.05424	0.05708	0.05052	0.07831	0.07152	0.05276	3
1145	0.02294	0.02313	0.03308	0	0.0356	0.01602	0.00903	0.04477	0.03409	0.03162	0.03714	0	0	0	0.02727	3
1146	0.0584	0.09945	0.07585	0.04542	0.06474	0.03866	0.01439	0.07798	0.06066	0.05522	0.05746	0.05	0.08103	0.07025	0.05206	3
1147	0.04169	0.077	0.06694	0	0.05848	0.03717	0.01844	0.06319	0.05062	0.04478	0.05033	0.0102	0	0.05077	0.03497	3
1148	0.05597	0.09259	0.07498	0.04111	0.06247	0.04112	0.01676	0.07373	0.05738	0.05217	0.05675	0.0238	0	0.06409	0.04262	3
1149	0.05302	0.08876	0.07157	0.05628	0.06762	0.03643	0.01164	0.08334	0.06192	0.05943	0.05914	0.09722	0.09227	0.07699	0.05021	3
1150	0.03448	0.0655	0.06171	0	0.05452	0.03929	0.02186	0.06299	0.04982	0.04535	0.05232	0.00989	0	0.04453	0.03324	3
1151	0.03477	0.06241	0.06143	0	0.05519	0.03703	0.02274	0.06258	0.04954	0.04448	0.05125	0.00948	0	0.0444	0.02973	3
1152	0.02319	0.03745	0.04506	0	0.03842	0.02849	0.01182	0.05294	0.04262	0.04322	0.05303	0.00872	0	0.03014	0.02674	3
1153	0.05855	0.0994	0.07821	0.04489	0.07075	0.04017	0.01358	0.07729	0.05952	0.05382	0.05674	0.05138	0.07916	0.07052	0.05024	3
1154	0.0504	0.07818	0.07325	0.05628	0.06444	0.0343	0.01197	0.08583	0.06504	0.06481	0.06036	0.09542	0.1413	0.07449	0.05127	3
1155	0.05529	0.0947	0.0749	0.03661	0.06225	0.04289	0.01688	0.07399	0.05681	0.05186	0.05628	0.02887	0.08174	0.06271	0.04725	3
1156	0.05537	0.09381	0.07188	0.04099	0.05884	0.04118	0.01615	0.07145	0.05418	0.04869	0.05206	0.02763	0	0.06193	0.04152	3
1157	0.02639	0.05532	0.05699	0	0.05374	0.03684	0.02821	0.05633	0.04724	0.04132	0.0513	0.00847	0	0.04451	0.0253	3
1158	0.05447	0.09177	0.0723	0.04431	0.0593	0.04242	0.01634	0.07102	0.05385	0.04755	0.0526	0.02543	0	0.05923	0.04065	3
1159	0.04893	0.08213	0.07128	0.05452	0.06283	0.03368	0.01189	0.08665	0.06526	0.06451	0.06099	0.11461	0.14618	0.07482	0.05001	3
1160	0.02439	0.04047	0.04742	0	0.03731	0.02867	0.01219	0.04985	0.04313	0.04228	0.05123	0.00801	0	0.03622	0.02619	3
1161	0.03646	0.06003	0.06479	0.08033	0.04914	0.03218	0.01203	0.09056	0.06657	0.06315	0.06073	0.11776	0.0989	0.06646	0.04685	3
1162	0.05285	0.08154	0.0725	0	0.05875	0.03908	0.01793	0.06946	0.0512	0.04646	0.0521	0.02496	0	0.05709	0.03679	3
1163	0.0569	0.09435	0.07442	0.04113	0.06272	0.04115	0.01685	0.07502	0.05867	0.05146	0.0547	0.02791	0	0.06234	0.04291	3
1164	0.03858	0.07603	0.06453	0	0.05753	0.0354	0.0233	0.06172	0.05021	0.04563	0.04961	0.00937	0	0.04826	0.03766	3
1165	0.0574	0.09665	0.07683	0.04042	0.06107	0.0401	0.01635	0.08038	0.06182	0.05311	0.058	0.0309	0.07803	0.06474	0.04605	3
1166	0.02589	0	0.04637	0.14728	0	0.00948	0	0.09408	0.07157	0.06854	0.06312	0.06693	0.06088	0.05761	0.03682	3
1167	0.02373	0.02406	0.04411	0	0.03644	0.02286	0.01209	0.04866	0.04166	0.03791	0.04835	0.00753	0	0	0.03277	3
1168	0	0	0	0	0	0.02331	0	0.09694	0.0774	0.07305	0.06299	0	0	0	0	3
1169	0.02646	0.05007	0.05283	0	0.04483	0.03272	0.0261	0.05298	0.04697	0.04298	0.05263	0.00879	0	0.03476	0.02579	3
1170	0.02751	0.05424	0.05248	0	0.04379	0.03742	0.03169	0.05588	0.0473	0.04165	0.05079	0.009	0	0.04266	0.02514	3
1171	0.04857	0.08332	0.07473	0.05467	0.06487	0.03304	0.01181	0.08596	0.06496	0.06324	0.06141	0.11298	0.14464	0.07434	0.05332	3
1172	0.05427	0.08422	0.07265	0	0.05866	0.04251	0.01808	0.0691	0.05192	0.04631	0.0538	0.02417	0	0.05639	0.038	3
1173	0.03266	0.05847	0.05402	0.13846	0.02806	0.03157	0.00849	0.09233	0.06927	0.06521	0.06191	0.08812	0.08401	0.05799	0.03922	3
1174	0.0554	0.09817	0.07484	0.03965	0.06454	0.04044	0.01618	0.07767	0.05824	0.05439	0.05525	0.0282	0.0872	0.06879	0.04423	3
1175	0.05114	0.08658	0.0756	0.05503	0.06522	0.03622	0.01205	0.08457	0.06213	0.05736	0.0591	0.09623	0.09055	0.0771	0.05491	3
1176	0.02495	0.02021	0.02469	0	0.02374	0.01627	0.00576	0.03971	0.03122	0.03017	0.03262	0	0	0	0.03039	3
1177	0.03947	0.07214	0.06833	0.06804	0.05732	0.03109	0.01188	0.0898	0.06585	0.0631	0.06254	0.13506	0.10126	0.06946	0.04745	3
1178	0.03981	0.07053	0.06496	0	0.05699	0.03684	0.02003	0.06316	0.05005	0.04466	0.0522	0.01095	0	0.04843	0.03501	3
1179	0.02997	0	0.04326	0.15006	0	0.00754	0	0.09433	0.07199	0.071	0.06153	0.06061	0.06051	0.05687	0.03148	3
1180	0.02981	0.05992	0.05987	0	0.05552	0.03811	0.0281	0.06062	0.05221	0.04293	0.05359	0.01051	0	0.04402	0.03038	3
1181	0.02573	0.01824	0.03499	0	0.03097	0.01647	0.00656	0.04192	0.03084	0.03183	0.03456	0	0	0	0.03216	3
1182	0.05087	0.08324	0.0723	0.05428	0.06364	0.03442	0.01173	0.0864	0.0641	0.0612	0.0608	0.10312	0.09181	0.07399	0.04888	3
1183	0.0234	0.02301	0.04639	0	0.03544	0.02933	0.01194	0.04892	0.04408	0.03873	0.04532	0.00899	0	0	0.03267	3
1184	0.06014	0.09688	0.075	0.04485	0.07021	0.03992	0.01354	0.07984	0.05909	0.05455	0.05752	0.04841	0.08055	0.07147	0.05683	3
1185	0.03664	0.07078	0.06526	0	0.05691	0.03706	0.02294	0.06195	0.05059	0.04408	0.05207	0.0098	0	0.04705	0.03494	3
1186	0.04552	0.08066	0.06804	0.07111	0.0586	0.03559	0.01206	0.08925	0.06683	0.06434	0.06043	0.17639	0.10811	0.07174	0.04946	3
1187	0.04023	0.07976	0.06731	0.08458	0.05554	0.03283	0.01219	0.08901	0.06733	0.06377	0.06148	0.11913	0.10005	0.0662	0.04815	3
1188	0.02629	0	0.04108	0.13366	0	0.00677	0	0.0943	0.07427	0.06951	0.06149	0.05961	0.06078	0.05717	0.02288	3
1189	0.02345	0.03296	0.04546	0	0.03882	0.02913	0.01212	0.05198	0.04234	0.03861	0.04918	0.00982	0	0.03348	0.02784	3
1190	0.03028	0.06134	0.05895	0	0.05307	0.03814	0.02643	0.06499	0.0502	0.04365	0.05579	0.01031	0	0.04356	0.02918	3
1191	0.04145	0.07681	0.06567	0.0686	0.0587	0.03188	0.0121	0.08922	0.06606	0.06352	0.06134	0.12837	0.10421	0.07003	0.04582	3
1192	0.06118	0.09723	0.07588	0.04702	0.07731	0.03943	0.01353	0.08008	0.0609	0.05503	0.05701	0.0462	0.08332	0.07084	0.05387	3
1193	0.02336	0.0256	0.05104	0	0.03524	0.0305	0.01185	0.04794	0.0415	0.03741	0.04712	0.00799	0	0.03464	0.02756	3
1194	0.02605	0.05593	0.05454	0	0.04187	0.03648	0.03206	0.055	0.04651	0.04324	0.0495	0.00955	0	0.04339	0.02306	3
1195	0.0455	0.08045	0.07257	0.05556	0.06578	0.03523	0.01181	0.08677	0.06497	0.06335	0.06057	0.11782	0.14975	0.07199	0.04951	3
1196	0.05574	0.09094	0.07315	0.04374	0.05805	0.04407	0.01625	0.07299	0.05435	0.04781	0.05299	0.02328	0	0.05838	0.0391	3
1197	0.02441	0.02053	0.02719	0	0.01756	0.01692	0.00664	0.04006	0.03058	0.02875	0.03629	0	0	0	0.03447	3
1198	0.0235	0.03483	0.04871	0	0.03504	0.02849	0.01159	0.04877	0.04296	0.03343	0.04718	0.00788	0	0.03397	0.02608	3
1199	0.058	0.09953	0.07736	0.03819	0.06468	0.04024	0.01616	0.07891	0.05899	0.05341	0.0567	0.03267	0.09726	0.06941	0.04615	3
1200	0.04281	0.07502	0.06714	0	0.05772	0.0368	0.01837	0.06241	0.05055	0.04391	0.05018	0.00989	0	0.05204	0.03413	3
1201	0.05661	0.09364	0.07608	0.04713	0.07004	0.03719	0.0145	0.08036	0.06025	0.05789	0.05768	0.05019	0.0776	0.07576	0.0584	3
1202	0.02305	0.02371	0.03081	0	0.03649	0.01756	0.00874	0.04339	0.03615	0.03208	0.03848	0	0	0	0.03932	3
1203	0.02588	0.0491	0.05081	0	0.04281	0.0322	0.02634	0.05089	0.04359	0.04002	0.05362	0.00826	0	0.03568	0.0237	3
1204	0.05559	0.09152	0.07469	0.04023	0.06231	0.04209	0.01654	0.07315	0.05393	0.0476	0.05324	0.01752	0	0.05695	0.0414	3
1205	0.02372	0.02947	0.04726	0	0.04005	0.02876	0.01232	0.04789	0.04235	0.04011	0.05197	0.0091	0	0.03271	0.02672	3
1206	0.0326	0.06625	0.0597	0	0.05588	0.03709	0.02242	0.06456	0.05144	0.0448	0.05408	0.00853	0	0.04641	0.02952	3
1207	0.02759	0.0579	0.05535	0	0.05387	0.03689	0.02828	0.05751	0.04663	0.04198	0.0527	0.00854	0	0.04196	0.02467	3
1208	0.02338	0.03719	0.04684	0	0.0397	0.02932	0.01181	0.05063	0.04146	0.0394	0.05014	0.00996	0	0.03314	0.02496	3
1209	0.05399	0.09255	0.07611	0.03817	0.06119	0.04137	0.01623	0.07451	0.056	0.04925	0.05395	0.02791	0	0.06031	0.04167	3
1210	0.03078	0.06323	0.05972	0	0.05449	0.03765	0.02672	0.0638	0.05189	0.04229	0.05275	0.00974	0	0.04479	0.03205	3
1211	0.0358	0.06916	0.06279	0	0.05924	0.03771	0.02259	0.06249	0.05063	0.04344	0.05271	0.00937	0	0.04898	0.03286	3
1212	0.02294	0.02061	0.0247	0	0	0.01737	0.00649	0.03856	0.03045	0.02917	0.03567	0	0	0	0.03477	3
1213	0.0234	0.02133	0.03159	0	0.03341	0.0172	0.00932	0.05195	0.04432	0.03606	0.04913	0.04491	0	0	0.03207	3
1214	0.05902	0.09813	0.0766	0.04634	0.07421	0.03992	0.01385	0.07887	0.05959	0.0551	0.05617	0.04968	0.0801	0.07128	0.05504	3
1215	0.05838	0.09649	0.07655	0.04683	0.07076	0.03812	0.01406	0.07963	0.06101	0.05765	0.05773	0.04923	0.0855	0.07564	0.05449	3
1216	0.03299	0.06476	0.06082	0	0.05317	0.03605	0.02185	0.06042	0.05249	0.04263	0.05447	0.00943	0	0.0443	0.03062	3
1217	0.04103	0.07909	0.06846	0.07187	0.05791	0.03259	0.01207	0.08997	0.06625	0.06418	0.06262	0.13841	0.10232	0.07197	0.04313	3
1218	0.05398	0.1015	0.07547	0.03978	0.0635	0.04022	0.01585	0.0788	0.05837	0.05439	0.05765	0.03226	0.0821	0.06634	0.04503	3
1219	0.03106	0.05468	0.0575	0	0.05423	0.03638	0.0286	0.0571	0.04972	0.04195	0.05073	0.00994	0	0.04443	0.02651	3
1220	0.03035	0.05982	0.05862	0	0.05426	0.03779	0.028	0.06392	0.05015	0.04193	0.05334	0.00955	0	0.04294	0.02758	3
1221	0.03309	0.06866	0.06167	0	0.05569	0.03653	0.02217	0.06458	0.04977	0.04454	0.05316	0.00991	0	0.04578	0.03454	3
1222	0.05246	0.08315	0.07352	0	0.05928	0.03925	0.01805	0.06675	0.05332	0.04534	0.05246	0.0226	0	0.05646	0.0378	3
1223	0.0229	0.03132	0.04574	0	0.03941	0.03048	0.01128	0.05035	0.04093	0.03718	0.04577	0.00932	0	0.03228	0.02617	3
1224	0.05534	0.08781	0.07642	0.05481	0.06929	0.03567	0.01182	0.08125	0.06225	0.05887	0.05892	0.1004	0.09222	0.07722	0.05146	3
1225	0.02268	0.02117	0.03989	0	0.03594	0.02904	0.01134	0.04862	0.04399	0.03651	0.04922	0.00949	0	0.03402	0.02805	3
1226	0.05477	0.096	0.07576	0.04397	0.06165	0.04119	0.01656	0.07413	0.05753	0.05222	0.05549	0.0269	0	0.06321	0.04316	3
1227	0.05081	0.0875	0.07464	0.05611	0.06571	0.03518	0.01218	0.08735	0.06437	0.06162	0.06159	0.10474	0.09403	0.07656	0.04835	3
1228	0.03693	0.07091	0.06302	0	0.05694	0.03714	0.02323	0.06387	0.04983	0.04529	0.0507	0.01008	0	0.04735	0.03364	3
1229	0.05251	0.08489	0.07414	0	0.05849	0.04279	0.01792	0.06896	0.05319	0.047	0.05426	0.022	0	0.05511	0.03899	3
1230	0.05258	0.08227	0.07435	0	0.05968	0.03822	0.01792	0.06906	0.05308	0.04377	0.05218	0.02025	0	0.05755	0.03991	3
1231	0.05507	0.09876	0.07615	0.0406	0.06424	0.03972	0.01589	0.07559	0.05958	0.05457	0.05611	0.04601	0.09157	0.06756	0.05763	3
1232	0.05168	0.08028	0.07422	0	0.06154	0.03938	0.01795	0.06743	0.05273	0.04545	0.05329	0.02121	0	0.05817	0.03711	3
1233	0.02632	0.04851	0.05068	0	0.04277	0.03805	0.03316	0.05484	0.04806	0.04151	0.05228	0.00894	0	0.0426	0.02511	3
1234	0.0561	0.08916	0.07642	0.03824	0.06214	0.0425	0.01635	0.07603	0.05578	0.05264	0.05525	0.02681	0	0.06164	0.04175	3
1235	0.02929	0.06117	0.05949	0	0.05319	0.03699	0.0264	0.06229	0.05089	0.04485	0.05352	0.00961	0	0.04361	0.02897	3
1236	0.05482	0.08788	0.07318	0.0418	0.06393	0.04178	0.01661	0.07127	0.05357	0.04877	0.05303	0.02201	0	0.05648	0.04194	3
1237	0.05225	0.08755	0.07306	0.01215	0.05835	0.04325	0.01664	0.07116	0.05373	0.04793	0.05319	0.0217	0	0.05629	0.03969	3
1238	0.02249	0.02338	0.03278	0	0.03734	0.0176	0.00637	0.04053	0.03264	0.02987	0.036	0	0	0	0.03227	3
1239	0.03166	0.06048	0.05894	0	0.05332	0.03832	0.02656	0.0617	0.04973	0.04548	0.05393	0.01012	0	0.04291	0.03065	3
1240	0.02309	0.0218	0.03484	0	0.03445	0.0179	0.00882	0.04341	0.03656	0.02933	0.04042	0	0	0	0.03085	3
1241	0.03727	0.07112	0.06353	0	0.05323	0.03694	0.02301	0.06215	0.05062	0.04346	0.05114	0.00967	0	0.04669	0.03383	3
1242	0.0242	0.02124	0.03739	0	0.03255	0.02159	0.01164	0.04912	0.04381	0.03799	0.0497	0.00894	0	0	0.02847	3
1243	0.02764	0.05383	0.05383	0	0.04437	0.03623	0.03251	0.05498	0.04726	0.04038	0.04993	0.00817	0	0.04133	0.02193	3
1244	0.04639	0.07892	0.07096	0	0.05885	0.03763	0.01824	0.06715	0.05171	0.04684	0.05485	0.02067	0	0.05469	0.0396	3
1245	0.02392	0.03616	0.04509	0	0.038	0.03098	0.01207	0.05152	0.04129	0.0377	0.04995	0.00873	0	0.03282	0.02389	3
1246	0.03082	0.04872	0.06661	0.11822	0.04499	0.03122	0.0118	0.08952	0.0684	0.06528	0.06097	0.10735	0.0963	0.0591	0.0398	3
1247	0.05801	0.09582	0.07567	0.04566	0.06702	0.04108	0.01435	0.07792	0.05784	0.05528	0.05656	0.05328	0.08194	0.07083	0.05879	3
1248	0.03973	0.07297	0.0685	0	0.05555	0.03704	0.02074	0.06387	0.0496	0.04341	0.05148	0.01135	0	0.04833	0.03426	3
1249	0.03456	0.06686	0.06451	0	0.05449	0.03782	0.02291	0.06392	0.05099	0.04487	0.05225	0.01034	0	0.04542	0.03088	3
1250	0.05814	0.10051	0.07641	0.03885	0.06481	0.03976	0.01508	0.07624	0.05907	0.05374	0.05666	0.0463	0.07871	0.06957	0.05541	3
1251	0.02252	0.02681	0.05021	0	0.03749	0.02935	0.01205	0.05031	0.04282	0.03906	0.04726	0.01003	0	0.03724	0.0285	3
1252	0.02872	0.054	0.05458	0	0.0515	0.0362	0.02691	0.05446	0.04765	0.04109	0.0525	0.00883	0	0.04179	0.02627	3
1253	0.03998	0.07337	0.06698	0	0.05595	0.0372	0.02258	0.06197	0.05076	0.04351	0.05212	0.00827	0	0.04799	0.03357	3
1254	0.05626	0.09895	0.07709	0.04648	0.07267	0.03749	0.01404	0.07715	0.06143	0.05335	0.0572	0.04962	0.08583	0.07271	0.05297	3
1255	0.03609	0.06877	0.06163	0	0.05719	0.03644	0.02226	0.06443	0.05084	0.04345	0.05305	0.00924	0	0.04796	0.03256	3
1256	0.03502	0.06687	0.06261	0	0.05487	0.03756	0.02177	0.06099	0.05076	0.04308	0.05243	0.00973	0	0.04539	0.03448	3
1257	0.02292	0.0296	0.03916	0	0.03473	0.0219	0.00941	0.04962	0.04193	0.03926	0.04909	0.00998	0	0	0.03458	3
1258	0.03645	0.06868	0.06082	0	0.05713	0.03789	0.02304	0.0628	0.0502	0.04547	0.05202	0.01139	0	0.04876	0.03446	3
1259	0.02401	0.02445	0.04079	0	0.02987	0.01649	0.00633	0.03961	0.03082	0.03057	0.03837	0	0	0	0.032	3
1260	0.02474	0.02507	0.01353	0	0	0.01642	0.00587	0.04129	0.03155	0.03046	0.03266	0	0	0	0.03326	3
1261	0.02502	0.01593	0.02357	0	0	0.01645	0.00584	0.04204	0.03288	0.02898	0.03604	0	0	0	0.03324	3
1262	0.0466	0.07909	0.07052	0	0.05644	0.03728	0.01821	0.06639	0.05183	0.04667	0.05222	0.02013	0	0.05762	0.03736	3
1263	0.05509	0.0914	0.0732	0.04273	0.05965	0.04269	0.01663	0.07122	0.05483	0.04791	0.05287	0.0262	0	0.05937	0.04112	3
1264	0.02279	0.0298	0.05239	0	0.03544	0.02928	0.01185	0.05009	0.0405	0.03848	0.04868	0.00909	0	0.03377	0.02838	3
1265	0.02584	0.02056	0.01962	0	0	0.01659	0.00525	0.03925	0.03004	0.02958	0.03705	0	0	0	0.03554	3
1266	0.02583	0.04913	0.05314	0	0.04399	0.03864	0.02581	0.05291	0.04584	0.04246	0.05344	0.00842	0	0.03301	0.02471	3
1267	0.02373	0.02193	0.03815	0	0.03515	0.01658	0.0092	0.04576	0.03536	0.03167	0.03795	0	0	0	0.02734	3
1268	0.02366	0.01874	0.03382	0	0.02659	0.01777	0.00592	0.04012	0.03149	0.02768	0.03571	0	0	0	0.03345	3
1269	0.05999	0.09211	0.07755	0.04609	0.07689	0.03653	0.01433	0.08078	0.06093	0.05666	0.05705	0.08456	0.08011	0.07781	0.05145	3
1270	0.05245	0.08189	0.07261	0	0.06247	0.04034	0.01826	0.0669	0.0528	0.04534	0.05311	0.02487	0	0.05721	0.03726	3
1271	0.03766	0.07439	0.06655	0.07684	0.06	0.03289	0.01223	0.08888	0.06639	0.06337	0.06245	0.12081	0.09877	0.06784	0.04635	3
1272	0.02508	0.0206	0.03323	0	0.03488	0.01634	0.00589	0.03993	0.03124	0.02948	0.03542	0	0	0	0.03449	3
1273	0.05778	0.09891	0.07433	0.03928	0.06405	0.03985	0.01506	0.07769	0.05902	0.05495	0.05676	0.05127	0.08568	0.06857	0.05428	3
1274	0.02736	0.04784	0.05206	0	0.04429	0.03856	0.02785	0.05498	0.04422	0.04176	0.05215	0.00724	0	0.03532	0.02464	3
1275	0.02479	0.04875	0.04878	0	0.04054	0.03213	0.02496	0.05093	0.04214	0.04019	0.05272	0.00822	0	0.03689	0.02377	3
1276	0.02387	0.02185	0.02239	0	0.02331	0.01749	0.00618	0.04066	0.03222	0.02914	0.03431	0	0	0	0.03607	3
1277	0.02376	0.04049	0.0469	0	0.03841	0.02922	0.0114	0.0505	0.04057	0.0394	0.05217	0.00916	0	0.0308	0.02734	3
1278	0.03222	0.06496	0.05829	0	0.05491	0.03759	0.02205	0.06315	0.0516	0.04452	0.05382	0.00914	0	0.04786	0.03212	3
1279	0.05727	0.08452	0.07198	0	0.06064	0.04302	0.01754	0.06848	0.05305	0.04637	0.05336	0.02283	0	0.05777	0.03807	3
1280	0.02739	0.05412	0.05552	0	0.05115	0.03766	0.02805	0.05438	0.04537	0.04398	0.04994	0.00842	0	0.04185	0.02647	3
1281	0.02376	0.02327	0.02295	0	0	0.01758	0.00576	0.03968	0.03123	0.02806	0.03652	0	0	0	0.03195	3
1282	0.02451	0.04758	0.05062	0	0.04131	0.03134	0.02054	0.05145	0.04381	0.04116	0.04942	0.00864	0	0.03603	0.02775	3
1283	0.02353	0.02289	0.0409	0	0.03331	0.02067	0.01229	0.04827	0.04284	0.0368	0.04826	0.00991	0	0	0.02791	3
1284	0.02675	0.05556	0.05332	0	0.04386	0.03592	0.03072	0.05688	0.04621	0.04091	0.0518	0.00877	0	0.04117	0.02522	3
1285	0.04177	0.07331	0.06842	0	0.05709	0.03703	0.01996	0.06378	0.04954	0.04417	0.05052	0.00993	0	0.04996	0.03348	3
1286	0.03684	0.07026	0.06366	0	0.0559	0.0376	0.02309	0.06525	0.05142	0.04388	0.05132	0.01001	0	0.05008	0.03308	3
1287	0.02549	0.04672	0.04963	0	0.04205	0.03302	0.02601	0.05396	0.047	0.04346	0.05111	0.0091	0	0.03582	0.0247	3
1288	0.03688	0.06813	0.06051	0	0.0556	0.03682	0.02348	0.06359	0.05017	0.04373	0.05302	0.0092	0	0.04737	0.0338	3
1289	0.0274	0.04574	0.05436	0	0.04357	0.03579	0.03318	0.05561	0.04725	0.04202	0.05223	0.00891	0	0.04424	0.02526	3
1290	0.04951	0.07779	0.07434	0.05516	0.06484	0.03272	0.01165	0.08814	0.06541	0.06294	0.06221	0.11492	0.21803	0.07266	0.05088	3
1291	0.0538	0.08357	0.07362	0	0.05908	0.04245	0.01815	0.06785	0.05332	0.04747	0.05522	0.02517	0	0.05693	0.03807	3
1292	0.02473	0.04394	0.04799	0	0.03743	0.02957	0.01216	0.05114	0.0415	0.04264	0.05199	0.00846	0	0.03697	0.02508	3
1293	0.02399	0.02115	0.03322	0	0.03544	0.01772	0.00899	0.0457	0.03948	0.03377	0.04253	0	0	0	0.02826	3
1294	0.02491	0.04679	0.0514	0	0.04434	0.03309	0.02064	0.05	0.04279	0.0406	0.05139	0.0082	0	0.03976	0.02537	3
1295	0.02481	0.03975	0.0475	0	0.04191	0.0296	0.01212	0.05227	0.04341	0.04223	0.05135	0.00909	0	0.03205	0.02562	3
1296	0.05541	0.09028	0.07408	0.04185	0.05972	0.04131	0.01643	0.07133	0.05496	0.04881	0.0536	0.02155	0	0.05959	0.03909	3
1297	0.02297	0.02263	0.03395	0	0.03398	0.01734	0.00646	0.03926	0.03109	0.02889	0.03392	0	0	0	0.03503	3
1298	0.02269	0.02577	0.0455	0	0.03953	0.02924	0.01209	0.04935	0.0399	0.03373	0.04604	0.00902	0	0.03335	0.02775	3
1299	0.0244	0.02219	0.0483	0	0.03866	0.03139	0.01136	0.04795	0.04194	0.03436	0.04613	0.01045	0	0.03295	0.02674	3
1300	0	0	0.01981	0	0	0	0	0.0991	0.07756	0.07818	0.06221	0	0	0	0	3
1301	0.0557	0.09639	0.07302	0.03956	0.06321	0.04214	0.01723	0.0737	0.05666	0.051	0.05427	0.02496	0	0.06126	0.04314	3
1302	0.05836	0.09886	0.07621	0.04586	0.07077	0.03957	0.01422	0.07867	0.06097	0.05484	0.05797	0.04979	0.08384	0.07498	0.05435	3
1303	0.02693	0.05475	0.05622	0	0.04485	0.03656	0.03083	0.05405	0.04595	0.03968	0.04921	0.00941	0	0.04156	0.02298	3
1304	0.05021	0.08531	0.07426	0.05642	0.06699	0.0366	0.01182	0.08579	0.06311	0.05917	0.06046	0.09948	0.08959	0.0782	0.05137	3
1305	0.05799	0.10029	0.07562	0.04613	0.06471	0.03929	0.01464	0.07767	0.05884	0.05542	0.05719	0.04733	0.07857	0.0698	0.05296	3
1306	0.02537	0	0.03714	0	0	0.0178	0	0.09545	0.07411	0.07172	0.0638	0.0455	0.05194	0	0.0366	3
1307	0.03625	0.06391	0.06665	0.08399	0.05379	0.03336	0.0123	0.08785	0.06661	0.06398	0.06217	0.11381	0.09743	0.06425	0.04405	3
1308	0.02743	0.0275	0.04701	0.13783	0	0.02696	0	0.09301	0.07034	0.06731	0.06141	0.07075	0.05749	0.05808	0.03402	3
1309	0.03169	0.03581	0.05189	0.13972	0.03033	0.02981	0.00876	0.09254	0.06971	0.06616	0.06101	0.08881	0.08277	0.05929	0.03325	3
1310	0.05781	0.09474	0.07624	0.04691	0.07437	0.03711	0.01396	0.08078	0.05991	0.05687	0.05838	0.05065	0.07859	0.07535	0.05384	3
1311	0.05504	0.0851	0.07301	0	0.06132	0.04103	0.01775	0.06981	0.0533	0.04549	0.05328	0.01737	0	0.05704	0.03864	3
1312	0.05578	0.08484	0.0719	0	0.05917	0.04109	0.01755	0.06727	0.05308	0.04722	0.05292	0.02224	0	0.05695	0.03623	3
1313	0.04916	0.07484	0.07174	0.05429	0.06138	0.03308	0.01199	0.08767	0.06572	0.06447	0.06084	0.11459	0.23017	0.07388	0.04895	3
1314	0.02626	0.01382	0.02287	0	0	0.01517	0.00509	0.03936	0.02744	0.02638	0.0295	0	0	0	0	3
1315	0.02602	0.05032	0.05239	0	0.04397	0.03756	0.03143	0.05485	0.04587	0.04073	0.05213	0.00847	0	0.04396	0.0243	3
1316	0.03079	0.05914	0.06025	0	0.05189	0.03881	0.02936	0.06119	0.05008	0.04131	0.05537	0.00886	0	0.04279	0.03059	3
1317	0.04066	0.07345	0.06635	0	0.0556	0.03638	0.01959	0.06156	0.05058	0.04303	0.05045	0.00983	0	0.05155	0.03621	3
1318	0.05625	0.09252	0.07496	0.03863	0.06478	0.04011	0.01673	0.07571	0.05728	0.05133	0.05639	0.02628	0.07949	0.06252	0.04456	3
1319	0.02561	0.02718	0.04337	0	0.03273	0.02383	0.00954	0.05117	0.0416	0.03846	0.04619	0.00688	0	0	0.03277	3
1320	0.05426	0.08762	0.07495	0.05623	0.06617	0.03542	0.01197	0.08462	0.06299	0.05982	0.05955	0.10216	0.09075	0.07717	0.05022	3
1321	0.03054	0.0569	0.05621	0	0.05477	0.03819	0.02621	0.05495	0.04854	0.04055	0.05354	0.01027	0	0.04268	0.02582	3
1322	0.02557	0.01537	0.02154	0	0	0.01563	0.00625	0.0385	0.03119	0.03005	0.03153	0	0	0	0.03913	3
1323	0.0233	0.03314	0.04682	0	0.04051	0.02893	0.01091	0.04877	0.04147	0.03392	0.04511	0.00732	0	0.03055	0.02579	3
1324	0.02498	0.02045	0.01813	0	0	0.01399	0.00516	0.04029	0.03342	0.03233	0.03431	0	0	0	0.03602	3
1325	0.05618	0.08772	0.07653	0.01749	0.06027	0.04252	0.01846	0.07	0.05318	0.04537	0.05356	0.01757	0	0.05519	0.03986	3
1326	0.05974	0.09454	0.07662	0.04586	0.07051	0.03669	0.01461	0.08003	0.0609	0.05679	0.05773	0.04921	0.08106	0.07684	0.05218	3
1327	0.03037	0.05713	0.05792	0	0.05275	0.03679	0.02628	0.05721	0.04681	0.04189	0.05326	0.0093	0	0.04317	0.02532	3
1328	0.05375	0.08761	0.07348	0.01468	0.05902	0.04248	0.01681	0.06945	0.0534	0.04869	0.05355	0.02392	0	0.05765	0.04003	3
1329	0.02992	0.06482	0.05666	0	0.05431	0.03732	0.0262	0.06079	0.05102	0.04308	0.05283	0.00925	0	0.04299	0.03001	3
1330	0.03127	0.0618	0.0595	0	0.05468	0.03727	0.03006	0.06294	0.05194	0.04373	0.05218	0.01052	0	0.04377	0.02908	3
1331	0.02463	0.03956	0.04405	0	0.03926	0.0295	0.01202	0.05116	0.04603	0.03875	0.05392	0.00892	0	0.02924	0.02459	3
1332	0.05222	0.0877	0.07182	0.01602	0.05897	0.04346	0.01655	0.07093	0.05391	0.04703	0.05392	0.01963	0	0.05652	0.03693	3
1333	0.02468	0.03935	0.04828	0	0.03772	0.02823	0.01404	0.054	0.04284	0.04083	0.05369	0.00892	0	0.03617	0.02768	3
1334	0.03087	0.03858	0.06163	0.1481	0.03371	0.03221	0.01197	0.09047	0.06782	0.0635	0.06134	0.10164	0.09675	0.06082	0.04102	3
1335	0.05486	0.08403	0.07241	0	0.05943	0.04133	0.018	0.06884	0.05221	0.04446	0.05422	0.02364	0	0.05389	0.03801	3
1336	0.03457	0.06868	0.06128	0	0.05419	0.0382	0.02359	0.06214	0.05024	0.04291	0.05255	0.00909	0	0.04637	0.03285	3
1337	0.02394	0.03379	0.04354	0	0.0359	0.02901	0.01212	0.05074	0.04321	0.03941	0.05046	0.00859	0	0.03283	0.02461	3
1338	0.02967	0.05791	0.05903	0	0.05112	0.03518	0.03376	0.05937	0.04806	0.04274	0.05465	0.00908	0	0.04054	0.02604	3
1339	0.02735	0.05235	0.05555	0	0.05246	0.03587	0.03033	0.05523	0.0466	0.04049	0.05264	0.0102	0	0.04264	0.02537	3
1340	0.05762	0.10082	0.07673	0.04822	0.06673	0.04036	0.014	0.07853	0.05979	0.05719	0.05796	0.05053	0.07824	0.07211	0.05532	3
1341	0.04966	0.08007	0.0722	0	0.05733	0.03659	0.01782	0.06688	0.0539	0.0454	0.05371	0.02281	0	0.05486	0.03792	3
1342	0.03956	0.07236	0.06699	0	0.0577	0.03716	0.02031	0.06379	0.05102	0.04408	0.05205	0.01029	0	0.04871	0.03382	3
1343	0.04741	0.07843	0.07052	0	0.059	0.03714	0.01746	0.06638	0.05182	0.04563	0.05296	0.02043	0	0.05501	0.03607	3
1344	0.03002	0.05682	0.0581	0	0.05033	0.03719	0.02748	0.0577	0.04788	0.04167	0.05071	0.00967	0	0.04411	0.02564	3
1345	0.02562	0.03987	0.04879	0	0.04251	0.03233	0.02152	0.04978	0.04405	0.04255	0.05045	0.00809	0	0.03708	0.02488	3
1346	0.02616	0.05292	0.05556	0	0.04686	0.03605	0.03005	0.05746	0.04706	0.04124	0.05023	0.00925	0	0.04158	0.02419	3
1347	0.03784	0.07175	0.06504	0	0.0553	0.03684	0.02192	0.06319	0.04908	0.04327	0.05159	0.01057	0	0.04956	0.03454	3
1348	0.02485	0.02278	0.01412	0	0	0.01401	0.00558	0.04184	0.03219	0.0306	0.03878	0	0	0	0	3
1349	0.03804	0.08726	0.06787	0.07653	0.0582	0.0327	0.01173	0.08913	0.06624	0.06438	0.06109	0.12376	0.0972	0.06814	0.04674	3
1350	0.02584	0.05565	0.05384	0	0.0452	0.03451	0.03048	0.05468	0.04618	0.03962	0.05249	0.00952	0	0.0432	0.02475	3
1351	0	0	0	0	0	0	0	0.08319	0.07539	0.07118	0.05528	0	0	0	0	3
1352	0.02407	0.03624	0.045	0	0.03836	0.02897	0.01207	0.05198	0.04174	0.03926	0.05008	0.00788	0	0.03225	0.03583	3
1353	0.05433	0.09659	0.07648	0.04062	0.06401	0.03958	0.0153	0.07649	0.05876	0.05389	0.05674	0.0509	0.07955	0.06673	0.05185	3
1354	0.03421	0.03716	0.06597	0.14442	0.04222	0.02995	0.01184	0.09051	0.06824	0.06636	0.06189	0.10081	0.09617	0.05871	0.03868	3
1355	0.05502	0.09355	0.07458	0.04082	0.0605	0.04207	0.01669	0.07055	0.05443	0.04841	0.05284	0.02823	0	0.06107	0.03867	3
1356	0	0	0.03958	0	0	0	0	0.0932	0.07902	0.07902	0.06159	0	0	0	0	3
1357	0.02637	0.05241	0.05603	0	0.04171	0.03615	0.02891	0.05613	0.04708	0.03989	0.05192	0.00769	0	0.04406	0.02398	3
1358	0.04759	0.08268	0.07127	0.05669	0.06206	0.03498	0.01193	0.08703	0.06569	0.06301	0.06151	0.11294	0.2333	0.07405	0.04872	3
1359	0.02761	0.04936	0.05291	0	0.04265	0.03659	0.02527	0.0543	0.04617	0.04096	0.05	0.00904	0	0.0343	0.02405	3
1360	0.05878	0.09813	0.07672	0.04589	0.07135	0.03871	0.01422	0.08041	0.05955	0.05443	0.05745	0.04475	0.08132	0.07245	0.05463	3
1361	0.02724	0	0.04043	0.13836	0	0.02534	0	0.09217	0.07259	0.06929	0.0627	0.05844	0.06173	0.05661	0.03327	3
1362	0.05614	0.09418	0.07408	0.04188	0.06167	0.04013	0.01646	0.07428	0.05627	0.05047	0.0557	0.02969	0	0.06358	0.04322	3
1363	0.03444	0.03212	0.06065	0.14299	0.03261	0.03158	0.0105	0.08923	0.06806	0.06466	0.06037	0.09859	0.09517	0.06036	0.0401	3
1364	0.032	0.0471	0.06106	0.13767	0.0412	0.03302	0.01088	0.0902	0.06952	0.06478	0.06166	0.09977	0.09122	0.05836	0.04082	3
1365	0.02947	0	0.036	0.13168	0	0	0	0.09438	0.0738	0.07058	0.06162	0.05838	0.05769	0.05409	0.0257	3
1366	0.05636	0.09984	0.07562	0.04669	0.06664	0.03965	0.01502	0.07764	0.05993	0.05494	0.0574	0.05018	0.07796	0.07155	0.05472	3
1367	0.04215	0.07479	0.06943	0.06921	0.0579	0.0332	0.01199	0.08885	0.06663	0.06388	0.062	0.15345	0.10738	0.07145	0.04637	3
1368	0.03139	0.03949	0.04984	0.12891	0.02891	0.02773	0	0.09324	0.06979	0.06487	0.06179	0.0722	0.06112	0.05692	0.03427	3
1369	0.02559	0	0.03621	0	0	0.01023	0	0.09766	0.07476	0.07232	0.0627	0.06615	0.05492	0	0.03639	3
1370	0.03484	0.04697	0.06498	0.11487	0.04582	0.03313	0.01164	0.08816	0.06609	0.06463	0.06189	0.10574	0.09721	0.06077	0.04376	3
1371	0	0	0	0	0	0.00344	0	0.09678	0.07898	0.07889	0.06162	0	0	0	0	3
1372	0	0	0.03028	0	0	0	0	0.1	0.07606	0.07543	0.06385	0	0	0	0	3
1373	0.03499	0.06826	0.06505	0.08179	0.05124	0.03268	0.01222	0.08901	0.06738	0.0651	0.06164	0.11554	0.09744	0.06497	0.04429	3
1374	0.02519	0	0.04302	0.13369	0	0	0	0.09424	0.07378	0.07001	0.06205	0.06414	0.05893	0.05626	0.02726	3
1375	0.05926	0.09517	0.07454	0.04357	0.07134	0.03806	0.01397	0.0789	0.05985	0.05518	0.05739	0.04988	0.07975	0.07422	0.05184	3
1376	0.0285	0.0569	0.05361	0	0.0534	0.03779	0.02855	0.05525	0.04633	0.04151	0.05149	0.01128	0	0.04488	0.02586	3
1377	0.02446	0.02668	0.01353	0	0	0.0164	0.00544	0.04284	0.03115	0.02966	0.03669	0	0	0	0.03048	3
1378	0.03596	0.07126	0.06133	0	0.05637	0.03602	0.02263	0.06294	0.05092	0.0448	0.05287	0.01066	0	0.04916	0.0312	3
1379	0.03246	0.06665	0.06181	0	0.05351	0.03756	0.02186	0.06217	0.05075	0.04482	0.05177	0.00998	0	0.04665	0.03038	3
1380	0.02489	0.04865	0.04918	0	0.04083	0.03219	0.01903	0.04957	0.04308	0.04029	0.0542	0.00922	0	0.03863	0.02588	3
1381	0.0248	0.03698	0.04817	0	0.03959	0.02711	0.01152	0.05055	0.04205	0.04161	0.05234	0.00858	0	0.03585	0.02914	3
1382	0.02361	0.03748	0.05019	0	0.04078	0.02917	0.01186	0.05167	0.04186	0.03858	0.05119	0.00927	0	0.03087	0.02417	3
1383	0.03228	0.06184	0.05767	0	0.05317	0.03799	0.02172	0.06074	0.0507	0.046	0.0515	0.00893	0	0.0433	0.03063	3
1384	0.04815	0.08501	0.07033	0	0.05703	0.03739	0.01822	0.06716	0.0533	0.04545	0.05417	0.01946	0	0.055	0.03613	3
1385	0.05622	0.0966	0.0754	0.03986	0.06266	0.04115	0.01631	0.07573	0.05581	0.05305	0.05655	0.02588	0	0.06326	0.04112	3
1386	0.05516	0.09004	0.07463	0.05779	0.07214	0.03619	0.01311	0.08037	0.06244	0.05696	0.05907	0.09972	0.08041	0.07847	0.05299	3
1387	0.03036	0	0.04361	0.14938	0	0.00743	0	0.09305	0.07222	0.07145	0.06314	0.06541	0.05932	0.05463	0.0382	3
