# Supplementary material for: A network-driven computational framework for identifying FDA-approved drug repurposing across heterogeneous brain cancers
Source: Front Mol Biosci. 2026 Feb 17;13:1768081. doi: 10.3389/fmolb.2026.1768081 (PMC12953378; doi:10.3389/fmolb.2026.1768081)
Supplement: Supplementary file 5 [file DataSheet5.zip › Supplementary_Data_Evaluation_Validation/IndependentData_Selleck_Angiogenesis_Cardio_Viral/Independent_RAW_CompiledDataset.xlsx]

## Sheet: Sheet1
BiologicalClass	Class	Target	Pathway	M.w.	CAS Number	SMILES	ALogP
AntiAngiogenesis	1	Apoptosis related,Autophagy,CSF-1R,FLT3,PDGFR,VEGFR	Protein Tyrosine Kinase	375.41	796967-16-3	CC1=CC(=C(F)C=C1)NC(=O)NC2=CC=C(C=C2)C3=C4C(=N[NH]C4=CC=C3)N	4.169
AntiAngiogenesis	1	c-Kit,PDGFR,VEGFR	Protein Tyrosine Kinase	386.47	319460-85-0	CNC(=O)C1=CC=CC=C1SC2=CC3=C(C=C2)C(=N[NH]3)\C=C\C4=CC=CC=N4	4.492
AntiAngiogenesis	1	Ferroptosis,HIF	Angiogenesis	352.34	808118-40-3	CC1=NC(=C(O)C2=C1C=C(OC3=CC=CC=C3)C=C2)C(=O)NCC(O)=O	2.306
AntiAngiogenesis	1	Autophagy,EGFR,HER2	Protein Tyrosine Kinase	485.94	850140-72-6	CN(C)C/C=C/C(=O)NC1=CC2=C(NC3=CC=C(F)C(=C3)Cl)N=CN=C2C=C1OC4CCOC4	3.917
AntiAngiogenesis	1	IGF-1R	Protein Tyrosine Kinase	479.96	468740-43-4	CC1=C2N=C([NH]C2=CC(=C1)N3CCOCC3)C4=C(NCC(O)C5=CC=CC(=C5)Cl)C=CNC4=O	2.385
AntiAngiogenesis	1	Autophagy,c-Kit,PDGFR,VEGFR	Protein Tyrosine Kinase	450.51	288383-20-0	COC1=C(OCCCN2CCCC2)C=C3N=CN=C(OC4=C(F)C5=C([NH]C(=C5)C)C=C4)C3=C1	4.761
AntiAngiogenesis	1	c-Kit,FGFR,FLT3,PDGFR,VEGFR	Angiogenesis	392.43	405169-16-6	CN1CCN(CC1)C2=CC3=C(C=C2)N=C([NH]3)C4=C(N)C5=C(NC4=O)C=CC=C5F	1.781
AntiAngiogenesis	1	Apoptosis related,Autophagy,Bcr-Abl,c-Kit,Src	Angiogenesis	488.01	302962-49-8	CC1=NC(=CC(=N1)N2CCN(CCO)CC2)NC3=NC=C(S3)C(=O)NC4=C(Cl)C=CC=C4C	3.439
AntiAngiogenesis	1	Apoptosis related,Autophagy,EGFR	Protein Tyrosine Kinase	446.9	184475-35-2	COC1=C(OCCCN2CCOCC2)C=C3C(=NC=NC3=C1)NC4=CC=C(F)C(=C4)Cl	4.203
AntiAngiogenesis	1	Apoptosis related,Caspase,E3 Ligase ,E3 ligase Ligand,TNF-alpha,VEGFR	Ubiquitin	259.26	191732-72-6	NC1=C2CN(C3CCC(=O)NC3=O)C(=O)C2=CC=C1	-0.515
AntiAngiogenesis	1	Autophagy,c-Kit,CSF-1R,FGFR,PDGFR,VEGFR	Protein Tyrosine Kinase	473.98	635702-64-6	C[N]1N=C2C=C(C=CC2=C1C)N(C)C3=NC(=NC=C3)NC4=CC=C(C)C(=C4)[S](N)(=O)=O	4.123
AntiAngiogenesis	1	Aurora Kinase,Autophagy,Bcr-Abl,FLT3	Cell Cycle	464.59	639089-54-6	CN1CCN(CC1)C2=NC(=NC(=C2)NC3=N[NH]C(=C3)C)SC4=CC=C(NC(=O)C5CC5)C=C4	4.445
AntiAngiogenesis	1	c-Kit,PDGFR	Protein Tyrosine Kinase	498.64	790299-79-5	CN1CCN(CC1)CC2=CC=C(C=C2)C(=O)NC3=CC(=C(C)C=C3)NC4=NC(=CS4)C5=CC=CN=C5	4.475
AntiAngiogenesis	1	ALK,Autophagy,c-Met,ROS1	Protein Tyrosine Kinase	450.34	877399-52-5	CC(OC1=C(N)N=CC(=C1)C2=C[N](N=C2)C3CCNCC3)C4=C(Cl)C=CC(=C4Cl)F	3.693
AntiAngiogenesis	1	FGFR,VEGFR	Protein Tyrosine Kinase	370.38	649735-46-6	CC(O)COC1=C[N]2N=CN=C(OC3=C(F)C4=C([NH]C(=C4)C)C=C3)C2=C1C	3.481
AntiAngiogenesis	1	IGF-1R	Protein Tyrosine Kinase	453.58	475488-23-4	NC1=NC=NC2=C1C(=C[N]2C3CC(C3)CN4CCCC4)C5=CC(=CC=C5)OCC6=CC=CC=C6	4.806
AntiAngiogenesis	1	VEGFR	Protein Tyrosine Kinase	419.73	212141-51-0	ClC1=CC=C(NC2=NN=C(CC3=CC=NC=C3)C4=CC=CC=C24)C=C1	5.469
AntiAngiogenesis	1	Apoptosis related,Aurora Kinase,Autophagy,Bcr-Abl,c-RET,FGFR,Trk receptor	Cell Cycle	474.55	827318-97-8	COC(C(=O)N1CC2=C(C1)C(=N[NH]2)NC(=O)C3=CC=C(C=C3)N4CCN(C)CC4)C5=CC=CC=C5	2.337
AntiAngiogenesis	1	Aurora Kinase,Bcr-Abl,JAK	JAK/STAT	381.43	896466-04-9	O=C(NC1CC1)NC2=C[NH]N=C2C3=NC4=CC(=CC=C4[NH]3)CN5CCOCC5	1.51
AntiAngiogenesis	1	FGFR,VEGFR	Protein Tyrosine Kinase	441.46	649735-63-7	CC(N)C(=O)OC(C)COC1=C[N]2N=CN=C(OC3=C(F)C4=C([NH]C(=C4)C)C=C3)C2=C1C	3.383
AntiAngiogenesis	1	EGFR,JAK	Protein Tyrosine Kinase	294.3	133550-30-8	OC1=C(O)C=C(C=C1)\C=C(C#N)\C(=O)NCC2=CC=CC=C2	2.444
AntiAngiogenesis	1	c-Kit,c-RET,FGFR,PDGFR,VEGFR	Protein Tyrosine Kinase	426.85	417716-92-8	COC1=C(C=C2C(=CC=NC2=C1)OC3=CC(=C(NC(=O)NC4CC4)C=C3)Cl)C(N)=O	2.832
AntiAngiogenesis	1	EGFR,HER2	Protein Tyrosine Kinase	469.53	537705-08-1	COCC(=O)NC/C=C/C1=CC=C2N=CN=C(NC3=CC=C(OC4=CC=C(C)N=C4)C(=C3)C)C2=C1	3.987
AntiAngiogenesis	1	EGFR	Protein Tyrosine Kinase	464.95	1214265-56-1	CN1CCN(CC1)C2=CC=C(NC3=NC=C(Cl)C(=N3)OC4=CC(=CC=C4)NC(=O)C=C)C=C2	4.823
AntiAngiogenesis	1	Aurora Kinase,VEGFR	Cell Cycle	368.46	693228-63-6	CC1=C(SC(=N1)N)C2=NC(=NC=C2)NC3=CC=C(C=C3)N4CCOCC4	2.743
AntiAngiogenesis	1	EGFR	Protein Tyrosine Kinase	494.18	1213269-23-8	COC1=C(NC2=NC=C(Cl)C(=N2)OC3=CC(=CC=C3)NC(=O)C=C)C=CC(=C1)N4CCN(C)CC4	4.807
AntiAngiogenesis	1	Microtubule Associated,VDA	Angiogenesis	336.39	714272-27-2	CC(C)(C)C1=C(/C=C/2NC(=O)C(/NC2=O)=C/C3=CC=CC=C3)N=C[NH]1	1.921
AntiAngiogenesis	1	Autophagy,c-Kit,c-RET,PDGFR,Raf,VEGFR	Protein Tyrosine Kinase	482.82	755037-03-7	CNC(=O)C1=CC(=CC=N1)OC2=CC(=C(NC(=O)NC3=CC=C(Cl)C(=C3)C(F)(F)F)C=C2)F	4.381
AntiAngiogenesis	1	EGFR	Protein Tyrosine Kinase	481.01	1214265-57-2	CN1CCN(CC1)C2=CC=C(NC3=NC=C(Cl)C(=N3)SC4=CC(=CC=C4)NC(=O)C=C)C=C2	5.381
AntiAngiogenesis	1	Apoptosis related,Aurora Kinase,CSF-1R,FGFR,FLT3,PDGFR,Src,VEGFR	Angiogenesis	375.47	934353-76-1	CN1CCN(CC1)C2=CC(=NC(=N2)\C=C\C3=CC=CC=C3)NC4=N[NH]C(=C4)C	4.015
AntiAngiogenesis	1	EGFR,HDAC,HER2	Epigenetics	434.49	1012054-59-9	COC1=CC2=C(C=C1OCCCCCCC(=O)NO)C(=NC=N2)NC3=CC(=CC=C3)C#C	5.376
AntiAngiogenesis	1	c-Kit,PDGFR,VEGFR	Protein Tyrosine Kinase	454.86	475108-18-0	COC1=CC2=C(C=C1OC)C(=CC=N2)OC3=CC=C(NC(=O)NC4=NOC(=C4)C)C(=C3)Cl	4.039
AntiAngiogenesis	1	c-Kit,CSF-1R,VEGFR	Protein Tyrosine Kinase	443.44	728033-96-3	FC(F)(F)OC1=CC=C(NC(=O)C2=C(NCC3=CC=NC4=CC=CC=C34)C=CS2)C=C1	6.266
AntiAngiogenesis	1	Apoptosis related,Autophagy,HIF,Microtubule Associated	Angiogenesis	302.41	362-07-2	COC1=C(O)C=C2CCC3C(CCC4(C)C(O)CCC34)C2=C1	3.821
AntiAngiogenesis	1	Antineoplastic and Immunosuppressive Antibiotics,Apoptosis related,ATPase,Autophagy,Estrogen/progestogen Receptor,HSP (HSP90)	Angiogenesis	371.51	10540-29-1	CC/C(C1=CC=CC=C1)=C(C2=CC=CC=C2)/C3=CC=C(OCCN(C)C)C=C3	1.966
AntiAngiogenesis	1	Apoptosis related,c-Kit,c-Met,c-RET,FLT3,PDGFR,RAD51	Protein Tyrosine Kinase	447.51	850879-09-3	S=C(NCC1=CC=C2OCOC2=C1)N3CCN(CC3)C4=NC=NC5=C4OC6=CC=CC=C56	4.867
AntiAngiogenesis	1	EGFR,Topoisomerase	Protein Tyrosine Kinase	270.24	446-72-0	OC1=CC=C(C=C1)C2=COC3=C(C(=CC(=C3)O)O)C2=O	2.14
AntiAngiogenesis	1	c-Kit,PDGFR,VEGFR	Protein Tyrosine Kinase	469.41	228559-41-9	COC1=CC2=NC=CC(=C2C=C1OC)OC3=CC=C(NC(=O)NC4=CC=C(F)C=C4F)C(=C3)F	4.853
AntiAngiogenesis	1	Apoptosis related,Autophagy,JAK,Mitophagy	JAK/STAT	306.37	941678-49-5	N#CCC(C1CCCC1)[N]2C=C(C=N2)C3=NC=NC4=C3C=C[NH]4	2.88
AntiAngiogenesis	1	EGFR,MEK,Src	Protein Tyrosine Kinase	467.92	257933-82-7	CCOC1=C(NC(=O)\C=C\CN(C)C)C=C2C(=C1)N=CC(=C2NC3=CC(=C(F)C=C3)Cl)C#N	4.455
AntiAngiogenesis	1	AMPK,Apoptosis related,Autophagy,COX,ERK,IκB/IKK,JNK,Lipoxygenase,Mitophagy,Sirtuin,Src,STAT	Autophagy	228.24	501-36-0	OC1=CC=C(C=C1)\C=C\C2=CC(=CC(=C2)O)O	3.09
AntiAngiogenesis	1	Apoptosis related,Aurora Kinase,Autophagy,FLT3,JNK,Serine/threonin kinase,Trk receptor	MAPK	220.23	129-56-6	O=C1C2=C(C=CC=C2)C3=N[NH]C4=CC=CC1=C34	2.994
AntiAngiogenesis	1	PDGFR	Protein Tyrosine Kinase	310.35	252916-29-3	CC1=C(CCC(O)=O)C(=C([NH]1)/C=C/2C(=O)NC3=CC=CC=C23)C	2.868
AntiAngiogenesis	1	EGFR,HER2,VEGFR	Protein Tyrosine Kinase	440.58	497839-62-0	CCN1CCN(CC1)CC2=CC=C(C=C2)C3=CC4=C(NC(C)C5=CC=CC=C5)N=CN=C4[NH]3	5.042
AntiAngiogenesis	1	Apoptosis related,FLT3,Syk	Angiogenesis	470.45	841290-80-0	COC1=C(OC)C(=CC(=C1)NC2=NC(=C(F)C=N2)NC3=NC4=C(OC(C)(C)C(=O)N4)C=C3)OC	3.881
AntiAngiogenesis	1	PDGFR	Protein Tyrosine Kinase	417.5	343787-29-1	COCCOC1=CC=C2[N](C=NC2=C1)C3=NC4=C(C=CC=C4C=C3)N5CCC(N)CC5	3.011
AntiAngiogenesis	1	Antiviral,IFN,STING,TNF-alpha,VDA	Angiogenesis	282.29	117570-53-3	CC1=C(C)C2=C(C=C1)C(=O)C3=C(O2)C(=CC=C3)CC(O)=O	3.601
AntiAngiogenesis	1	VEGFR	Protein Tyrosine Kinase	416.86	286370-15-8	CCCNC(=O)NC1=CC=C(OC2=NC=NC3=CC(=C(OC)C=C23)OC)C=C1Cl	4.107
AntiAngiogenesis	1	Apoptosis related,FAK	Angiogenesis	491.49	869288-64-2	C[S](=O)(=O)C1=CC(=CC=C1)CNC2=NC(=NC=C2C(F)(F)F)NC3=CC4=C(NC(=O)CC4)C=C3	3.967
AntiAngiogenesis	1	Aurora Kinase,Bcr-Abl,FLT3	Angiogenesis	332.4	1000669-72-6	O=C(N1CCNCC1)C2=CC=C(C=C2)/C=C/C3=N[NH]C4=C3C=CC=C4	2.723
AntiAngiogenesis	1	JAK	JAK/STAT	348.77	935666-88-9	CC(NC1=NC=C(Cl)C(=N1)NC2=N[NH]C(=C2)C)C3=NC=C(F)C=N3	2.645
AntiAngiogenesis	1	JAK	JAK/STAT	469.94	1229236-86-5	CC1=N[NH]C(=C1)NC2=N[N]3C(=C(C)N=C3C(=C2)CN4CCOCC4)CC5=CC=C(Cl)C=C5F	3.938
AntiAngiogenesis	1	5-alpha Reductase	Angiogenesis	280.32	435-97-2,53621-47-9 (sodium salt)	CCC(C1=CC=CC=C1)C2=C(O)C3=CC=CC=C3OC2=O	4.004
AntiAngiogenesis	1	EGFR,HER2	Protein Tyrosine Kinase	473.93	848942-61-0	CNC(=O)CN1CCC(CC1)OC2=C(OC)C=C3N=CN=C(NC4=C(F)C(=CC=C4)Cl)C3=C2	3.485
AntiAngiogenesis	1	c-Met,RON,VEGFR	Protein Tyrosine Kinase	468.84	1174046-72-0	NC1=NC=CC(=C1Cl)OC2=CC=C(NC(=O)C3=CNC=C(C3=O)C4=CC=C(F)C=C4)C=C2F	2.85
AntiAngiogenesis	1	EGFR	Protein Tyrosine Kinase	415.87	183320-51-6	COCCOC1=CC2=C(C=C1OCCO)C(=NC=N2)NC3=CC=CC(=C3)C#C	4.283
AntiAngiogenesis	1	Apoptosis related,JAK	JAK/STAT	354.36	905586-69-8	CC(NC1=NC(=C(F)C=C1C#N)NC2=N[NH]C(=C2)C)C3=CC=C(F)C=C3	4.495
AntiAngiogenesis	1	HER2	Protein Tyrosine Kinase	468.47	366017-09-6	FC(F)(F)C1=CC=C(\C=C\C2=NC(=CO2)COC3=CC=C(CCCC[N]4C=CN=N4)C=C3)C=C1	5.844
AntiAngiogenesis	1	Apoptosis related,Autophagy,JAK	JAK/STAT	414.46	1056634-68-4	O=C(NCC#N)C1=CC=C(C=C1)C2=NC(=NC=C2)NC3=CC=C(C=C3)N4CCOCC4	2.857
AntiAngiogenesis	1	c-Kit,PDGFR,VEGFR	Protein Tyrosine Kinase	409.83	332012-40-5	CNC(=O)C1=NC=CC(=C1)COC2=NN=C(NC3=CC=C(Cl)C=C3)C4=C2OC=C4	3.861
AntiAngiogenesis	1	Apoptosis related,Autophagy,Bcr-Abl,DUB	Angiogenesis	384.27	856243-80-6	CCCC(NC(=O)/C(=C/C1=NC(=CC=C1)Br)C#N)C2=CC=CC=C2	4.546
AntiAngiogenesis	1	DNA Methyltransferase,EGFR,Fatty Acid Synthase,HER2,Telomerase	DNA Damage/DNA Repair	458.37	989-51-5	OC1=CC2=C(CC(OC(=O)C3=CC(=C(O)C(=C3)O)O)C(O2)C4=CC(=C(O)C(=C4)O)O)C(=C1)O	3.097
AntiAngiogenesis	1	5-alpha Reductase	Angiogenesis	294.4	118-10-5	OC(C1CC2CCN1CC2C=C)C3=CC=NC4=CC=CC=C34	2.75
AntiAngiogenesis	1	FGFR	Angiogenesis	194.19	1135-24-6	COC1=CC(=CC=C1O)\C=C\C(O)=O	1.669
AntiAngiogenesis	1	VEGFR	Angiogenesis	304.25	480-18-2	OC1C(OC2=CC(=CC(=C2C1=O)O)O)C3=CC(=C(O)C=C3)O	1.479
AntiAngiogenesis	1	Apoptosis related,Autophagy,Mitophagy,PI3K,PKC,Sirtuin,Src	Epigenetics	302.24	117-39-5	OC1=CC(=C2C(=O)C(=C(OC2=C1)C3=CC=C(O)C(=C3)O)O)O	1.63
AntiAngiogenesis	1	EGFR,mTOR	Protein Tyrosine Kinase	254.24	481-74-3	CC1=CC2=C(C(=C1)O)C(=O)C3=C(O)C=CC=C3C2=O	2.81
AntiAngiogenesis	1	JAK	JAK/STAT	236.35	4871-97-0	CC(C)C1CC23OC1(O)CC(=C)C2CCC3C	2.786
AntiAngiogenesis	1	COX,HIF	Immunology & Inflammation	480.46	23180-57-6	CC12CC3(O)OC(O1)C4(COC(=O)C5=CC=CC=C5)C3CC24OC6OC(CO)C(O)C(O)C6O	-1.283
AntiAngiogenesis	1	Autophagy,Bcr-Abl,c-Kit,PDGFR	Protein Tyrosine Kinase	493.6	152459-95-5	CN1CCN(CC1)CC2=CC=C(C=C2)C(=O)NC3=CC=C(C)C(=C3)NC4=NC=CC(=N4)C5=CC=CN=C5	4.22
AntiAngiogenesis	1	EGFR,PKA,PKC	Angiogenesis	178.14	486-35-1	OC1=CC=C2C=CC(=O)OC2=C1O	1.415
AntiAngiogenesis	1	Bcr-Abl,DNA-PK,mTOR,PDGFR,Src,VEGFR	Protein Tyrosine Kinase	319.36	1092788-83-4	NC1=NC=NC2=C1C(=N[N]2C3CCCC3)C4=CN=C5[NH]C=CC5=C4	2.583
AntiAngiogenesis	1	BTK,Target Protein Ligand	Angiogenesis	440.5	936563-96-1	NC1=C2C(=NC=N1)[N](N=C2C3=CC=C(OC4=CC=CC=C4)C=C3)C5CCCN(C5)C(=O)C=C	3.985
AntiAngiogenesis	1	Src	Angiogenesis	431.53	897016-82-9	O=C(CC1=CC=C(C=N1)C2=CC=C(OCCN3CCOCC3)C=C2)NCC4=CC=CC=C4	3.262
AntiAngiogenesis	1	Apoptosis related,EGFR,HER2	Protein Tyrosine Kinase	469.94	1110813-31-4	COC1=C(NC(=O)/C=C/CN2CCCCC2)C=C3C(=NC=NC3=C1)NC4=CC(=C(F)C=C4)Cl	5.055
AntiAngiogenesis	1	EGFR,HCV,PI4K	Protein Tyrosine Kinase	315.75	153436-53-4,175178-82-2	COC1=C(OC)C=C2C(=NC=NC2=C1)NC3=CC(=CC=C3)Cl	4.109
AntiAngiogenesis	1	FLT3,Mitophagy,PDGFR	Protein Tyrosine Kinase	443.54	670220-88-9	CC1(COC1)COC2=CC3=C(C=C2)[N](C=N3)C4=NC5=C(C=CC=C5C=C4)N6CCC(N)CC6	3.192
AntiAngiogenesis	1	MPS1	Cell Cycle	452.55	1124329-14-1	COC1=C(NC2=NC3=C(C=N2)N(C)C(=O)N3C4CCCC4)C=CC(=C1)OC5CCN(C)CC5	3.416
AntiAngiogenesis	1	Apoptosis related,Raf	MAPK	451.52	878739-06-1	CN1C=NC2=C(C=C(NC3=CC(=CC=C3C)NC(=O)C4=CC(=CC=C4)C(C)(C)C#N)C=C2)C1=O	4.57
AntiAngiogenesis	1	EGFR	Protein Tyrosine Kinase	466.94	845272-21-1	CC1COC(=N1)NC2=CC3=C(C=C2)N=CN=C3NC4=CC(=C(OCC5=NC=CS5)C=C4)Cl	4.577
AntiAngiogenesis	1	ALK	Protein Tyrosine Kinase	482.62	1256580-46-7	CCC1=CC2=C(C=C1N3CCC(CC3)N4CCOCC4)C(C)(C)C5=C(C2=O)C6=CC=C(C=C6[NH]5)C#N	5.203
AntiAngiogenesis	1	c-Met,FGFR,PDGFR,RON	Protein Tyrosine Kinase	495.55	917879-39-1	CN(CC1COCCO1)[S](=O)(=O)NC2=CC3=C(C=C2)C=CC4=C(C=C(C=N4)C5=C[N](C)N=C5)C3=O	0.924
AntiAngiogenesis	1	Apoptosis related,Autophagy,Bcr-Abl,CRISPR/Cas9,Microtubule Associated	Cytoskeletal Signaling	301.32	31430-18-9	COC(=O)NC1=NC2=CC=C(C=C2[NH]1)C(=O)C3=CC=CS3	3.008
AntiAngiogenesis	1	Apoptosis related,JAK	JAK/STAT	312.37	477600-75-2	CC1CCN(CC1N(C)C2=C3C=C[NH]C3=NC=N2)C(=O)CC#N	1.512
AntiAngiogenesis	1	Apoptosis related,JAK,STAT	JAK/STAT	356.22	857064-38-1	CC(NC(=O)\C(=C\C1=NC(=CC=C1)Br)C#N)C2=CC=CC=C2	3.566
AntiAngiogenesis	1	FGFR	Angiogenesis	463.57	1035270-39-3	COC1=CC(=CC(=C1)OC)CCC2=CC(=N[NH]2)NC(=O)C3=CC=C(C=C3)N4CC(C)NC(C)C4	4.204
AntiAngiogenesis	1	JAK	JAK/STAT	462.57	1257704-57-6	CN1CCN(CC1)C2=CC=CC(=C2)NC3=N[N]4C=CC=C(C5=CC=C(C=C5)[S](C)(=O)=O)C4=N3	3.86
AntiAngiogenesis	1	HER2	Protein Tyrosine Kinase	316.46	148741-30-4	CC(C)(C)C1=C(O)C(=CC(=C1)/C=C(C#N)/C(N)=S)C(C)(C)C	4.565
AntiAngiogenesis	1	Apoptosis related,FAK,Pyk2	Angiogenesis	468.94	761437-28-9	CNC(=O)C1=C(NC2=C(Cl)C=NC(=N2)NC3=C(OC)C=C(C=C3)N4CCOCC4)C=CC=C1	3.917
AntiAngiogenesis	1	VEGFR	Protein Tyrosine Kinase	358.39	1433953-83-3	CCN1C(=C(C(=O)NC)C(=O)C2=CC=C(N=C12)C#CC(C)(O)COC)N	0.769
AntiAngiogenesis	1	VEGFR	Protein Tyrosine Kinase	238.28	204005-46-9	CC1=CC(=C([NH]1)/C=C/2C(=O)NC3=CC=CC=C23)C	2.747
AntiAngiogenesis	1	COVID-19,JAK	JAK/STAT	371.42	1187594-09-7	CC[S](=O)(=O)N1CC(CC#N)(C1)[N]2C=C(C=N2)C3=NC=NC4=C3C=C[NH]4	0.36
AntiAngiogenesis	1	EGFR,JAK	JAK/STAT	376.2	211555-04-3	COC1=CC2=NC=NC(=C2C=C1OC)NC3=CC=C(O)C(=C3)Br	3.95
AntiAngiogenesis	1	EGFR,PDGFR	Protein Tyrosine Kinase	282.38	10537-47-0	CC(C)(C)C1=CC(=CC(=C1O)C(C)(C)C)C=C(C#N)C#N	4.574
AntiAngiogenesis	1	VEGFR	Protein Tyrosine Kinase	411.86	193000-39-4	CC1=CC(=C(NC2=C3C=CC(=CC3=NC=N2)OCC4=CC=CC=C4)C=C1O)F	5.876
AntiAngiogenesis	1	VEGFR	Protein Tyrosine Kinase	333.74	690206-97-4	COC1=CC2=NC=NC(=C2C=C1OC)NC3=C(F)C=C(Cl)C=C3	4.314
AntiAngiogenesis	1	Bcr-Abl	Angiogenesis	374.32	778270-11-4	NC(=O)C1=CC=CC(=C1)C2=NC=NC(=C2)NC3=CC=C(OC(F)(F)F)C=C3	5.209
AntiAngiogenesis	1	JAK	JAK/STAT	306.37	941685-37-6	N#CCC(C1CCCC1)[N]2C=C(C=N2)C3=NC=NC4=C3C=C[NH]4	2.88
AntiAngiogenesis	1	Chk	Cell Cycle	419.48	952021-60-2	C[N]1C=C(C=N1)C2=C3C=NNC(=O)C4=C3C(=CC(=C4)NC(=O)C(N)C5CCCCC5)[NH]2	2.089
AntiAngiogenesis	1	HIF	Angiogenesis	352.34	931398-72-0	OC(=O)CNC(=O)C1=C(O)C2=C(C=CC=C2)N(CC3=CC=CC=C3)C1=O	1.153
AntiAngiogenesis	1	EGFR	Protein Tyrosine Kinase	391.42	610798-31-7	C#CC1=CC(=CC=C1)NC2=NC=NC3=C2C=C4OCCOCCOCCOC4=C3	4.128
AntiAngiogenesis	1	Autophagy,Cathepsin B,c-Kit,CSF-1R,Cysteine Protease,FGFR,PDGFR,VEGFR	Protein Tyrosine Kinase	437.52	444731-52-6	C[N]1N=C2C=C(C=CC2=C1C)N(C)C3=NC(=NC=C3)NC4=CC=C(C)C(=C4)[S](N)(=O)=O	3.741
AntiAngiogenesis	1	Arginase,Syk	Angiogenesis	244.24	10083-24-6	OC1=CC(=CC(=C1)/C=C/C2=CC=C(O)C(=C2)O)O	2.848
AntiAngiogenesis	1	c-Met,EGFR	Protein Tyrosine Kinase	168.15	29745-04-8	O=C1OC(=O)C2C3CCC(O3)C12	-0.117
AntiAngiogenesis	1	Apoptosis related,Autophagy,Epigenetic Reader Domain,Ferroptosis,HER2,IGF-1R,Lipoxygenase	Metabolism	302.36	500-38-9	CC(CC1=CC=C(O)C(=C1)O)C(C)CC2=CC=C(O)C(=C2)O	4.708
AntiAngiogenesis	1	EGFR	Angiogenesis	270.8	73-78-9	CCN(CC)CC(=O)NC1=C(C)C=CC=C1C	3.008
AntiAngiogenesis	1	COX,VEGFR	Neuronal Signaling	430.71	59-02-9	CC(C)CCCC(C)CCCC(C)CCCC1(C)CCC2=C(C)C(=C(C)C(=C2O1)C)O	10.44
AntiAngiogenesis	1	PDGFR	Protein Tyrosine Kinase	205.26	15421-84-8	CCN(CC)C1=CC(=NC2=NC=N[N]12)C	1.922
AntiAngiogenesis	1	p97,Src,Syk,Tyrosinase	Ubiquitin	193.16	1485-00-3	[O-][N+](=O)/C=C/C1=CC2=C(OCO2)C=C1	1.578
AntiAngiogenesis	1	Apoptosis related,Autophagy,JAK,Mitophagy	JAK/STAT	404.36	1092939-17-7	O[P](O)(O)=N#CCC(C1CCCC1)[N]2C=C(C=N2)C3=NC=NC4=C3C=C[NH]4	2.412
AntiAngiogenesis	1	FAK	Angiogenesis	284.01	4506-66-5	NC1=CC(=C(N)C=C1N)N	0.371
AntiAngiogenesis	1	Src	Angiogenesis	162.14	59887-89-7	OC1=CC=C2C(=O)C=COC2=C1	1.146
AntiAngiogenesis	1	VEGFR	Protein Tyrosine Kinase	368.43	13080-85-8	NC1=CC=C(OC2=CC=C(C=C2)C3=CC=C(OC4=CC=C(N)C=C4)C=C3)C=C1	4.975
AntiAngiogenesis	1	VEGFR	Angiogenesis	393.39	1194506-26-7	CNC(=O)C1=C(C)OC2=CC(=CC=C12)OC3=C4C=C(OC)C(=CC4=NC=N3)OC	3.111
AntiAngiogenesis	1	COVID-19,JAK	JAK/STAT	469.41	1187595-84-1	CC[S](=O)(=O)N1CC(CC#N)(C1)[N]2C=C(C=N2)C3=NC=NC4=C3C=C[NH]4	-0.108
AntiAngiogenesis	1	VEGFR	Protein Tyrosine Kinase	373.45	453562-69-1	CC1(C)CNC2=CC(=CC=C12)NC(=O)C3=C(NCC4=CC=NC=C4)N=CC=C3	2.721
AntiAngiogenesis	1	HIF,Immunology & Inflammation related,NF-κB,ROS	Immunology & Inflammation	162.21	38520-57-9	CC(=O)NC(CS)C(N)=O	-1.205
AntiAngiogenesis	1	JAK	JAK/STAT	297.31	202475-60-3	COC1=C(OC)C=C2C(=NC=NC2=C1)NC3=CC=C(O)C=C3	3.202
AntiAngiogenesis	1	JAK	JAK/STAT	455.1	211555-05-4	COC1=CC2=NC=NC(=C2C=C1OC)NC3=CC(=C(O)C(=C3)Br)Br	4.699
AntiAngiogenesis	1	JAK	JAK/STAT	389.45	1206163-45-2	CC1(C)CN(C1)C(=O)C2=CC=C(C=C2)C3=CC=CC4=NC(=N[N]34)NC(=O)C5CC5	3.118
AntiAngiogenesis	1	HIF	Angiogenesis	179.17	3416-24-8	NC(C=O)C(O)C(O)C(O)CO	-3.081
AntiAngiogenesis	1	Src	Protein Tyrosine Kinase	284.29	518058-84-9	OC1=CC(=CC=C1)CNC(=O)C2=CC3=C([NH]2)C=CC(=C3)F	3.17
AntiAngiogenesis	1	EGFR	Protein Tyrosine Kinase	280.28	133550-35-3	OC1=C(O)C=C(C=C1)\C=C(C#N)\C(=O)NC2=CC=CC=C2	2.437
AntiAngiogenesis	1	Syk	Angiogenesis	312.3	575474-82-7	OC1=CC=CC(=C1)NC2=NC=C(F)C(=N2)NC3=CC(=CC=C3)O	3.933
AntiAngiogenesis	1	c-RET,VEGFR	Protein Tyrosine Kinase	297.31	211555-08-7	COC1=CC2=NC=NC(=C2C=C1OC)NC3=CC(=CC=C3)O	3.202
AntiAngiogenesis	1	JAK	JAK/STAT	281.31	21561-09-1	COC1=CC2=C(C=C1OC)C(=NC=N2)NC3=CC=CC=C3	3.444
AntiAngiogenesis	1	BCRP,EGFR	Protein Tyrosine Kinase	275.13	136831-49-7	ClC1=CC(=CC(=C1)Cl)\C=C(C#N)/C2=CC=CN=C2	3.833
AntiAngiogenesis	1	JAK	JAK/STAT	344.45	195371-52-9	CC(CCC1=NC=CC=C1)(CCC2=NC=CC=C2)C(=O)C3=CC=CC=C3	4.718
AntiAngiogenesis	1	EGFR	Protein Tyrosine Kinase	322.36	133550-34-2	OC1=C(O)C=C(C=C1)\C=C(C#N)\C(=O)NCCCC2=CC=CC=C2	3.221
AntiAngiogenesis	1	EGFR,PI3K	Protein Tyrosine Kinase	478.33	1952236-05-3	C[S](=O)(=O)NC1=CC(=CN=C1Cl)C2=CC3=C(NC4=CC=C(F)C(=C4)Cl)N=CN=C3C=C2	4.499
AntiAngiogenesis	1	VEGFR	Protein Tyrosine Kinase	459.27	413599-62-9	COC1=CC2=C(NC3=CC=C(Br)C=C3F)N=CN=C2C=C1OCC[N]4C=CN=N4	4.229
AntiAngiogenesis	1	Src	Angiogenesis	373.4	179248-59-0	COC1=CC2=NC=NC(=C2C=C1OC)NC3=CC=C(OC4=CC=CC=C4)C=C3	5.004
AntiAngiogenesis	1	c-Kit,FLT3,PDGFR,VEGFR	Protein Tyrosine Kinase	447.49	883986-34-3	COC1=C(OC)C=C2C(=NC=NC2=C1)OC3=CC=C(CC(=O)NC4=C[N](N=C4)C(C)C)C=C3	3.65
AntiAngiogenesis	1	Apoptosis related,Syk	Angiogenesis	463.32	648903-57-5	COC1=CC=C(C=C1OC)C2=CC3=NC=C[N]3C(=N2)NC4=NC=CC=C4C(N)=O	3.082
AntiAngiogenesis	1	Src	Angiogenesis	301.77	172889-27-9	CC(C)(C)[N]1N=C(C2=CC=C(Cl)C=C2)C3=C(N)N=CN=C13	3.435
AntiAngiogenesis	1	PI3K	Angiogenesis	416.86	1201438-56-3	CC(NC1=NC=NC2=C1N=C[NH]2)C3=CC4=CC=CC(=C4C(=O)N3C5=CC=CC=C5)Cl	3.648
AntiAngiogenesis	1	JAK	JAK/STAT	444.53	945755-56-6	O=C(NC1=CC=C(C=C1)C2=CC=NC(=N2)NC3=CC=C(C=C3)N4CCOCC4)C5CCCN5	3.106
AntiAngiogenesis	1	EGFR	Protein Tyrosine Kinase	369.22	194423-15-9	BrC1=CC(=CC=C1)NC2=NC=NC3=CC=C(NC(=O)C=C)C=C23	4.043
AntiAngiogenesis	1	FGFR,VEGFR	Protein Tyrosine Kinase	444.31	1254473-64-7	CC(OC1=CC=C2[NH]N=C(\C=C\C3=C[N](CCO)N=C3)C2=C1)C4=C(Cl)C=NC=C4Cl	4.121
AntiAngiogenesis	1	Src	Angiogenesis	281.36	172889-26-8	CC1=CC=C(C=C1)C2=N[N](C3=NC=NC(=C23)N)C(C)(C)C	3.257
AntiAngiogenesis	1	ALK,Apoptosis related,Autophagy,IGF-1R	Protein Tyrosine Kinase	448.95	1356962-20-3	COC1=C(NC2=NC(=C(Cl)C=N2)C3=C[NH]C4=C3C=CC=C4)C=CC(=C1)N5CCC(N)CC5	4.316
AntiAngiogenesis	1	FLT3,JAK,PKC	TGF-beta/Smad	377.42	136194-77-9	C[N]1C2=C(C=CC=C2)C3=C1C4=C(C5=C3C(=O)NC5)C6=C(C=CC=C6)[N]4CCC#N	4.168
AntiAngiogenesis	1	JAK	JAK/STAT	410.43	1206101-20-3	O=C(NC1=N[N]2C(=N1)C=CC=C2C3=CC=C(OCC4=CC=C(N=C4)C#N)C=C3)C5CC5	3.695
AntiAngiogenesis	1	JAK	JAK/STAT	432.52	1271022-90-2	CC[N]1C(=CC2=C1N=C(NC3=N[N](C)C(=C3)C)C4=C2[N](C)C=N4)C(=O)N(C5CC5)C6CC6	3.556
AntiAngiogenesis	1	FGFR	Angiogenesis	346.31	848318-25-2	COC1=C2C=CC=C[N]2C(=C1C)C(=O)C3=CC=C(N)C(=C3)C(=O)O[Na]	2.802
AntiAngiogenesis	1	BTK	Angiogenesis	423.44	1202757-89-8	COCCOC1=CC=C(NC2=NC=C(F)C(=N2)NC3=CC(=CC=C3)NC(=O)C=C)C=C1	4.087
AntiAngiogenesis	1	Apoptosis related,CDK,GSK-3,JAK	PI3K/Akt/mTOR	356.17	667463-62-9	O\N=C/1\C(NC2=CC=CC=C12)=C3\C(=O)NC4=C3C=CC(=C4)Br	2.692
AntiAngiogenesis	1	BTK	Angiogenesis	499.5	1202759-32-7	CNC(=O)C1=CC(=CC=N1)OC2=CC=C(NC3=NC(=C(F)C=N3)NC4=CC=CC(=C4)NC(=O)C=C)C=C2	4.281
AntiAngiogenesis	1	VEGFR	Protein Tyrosine Kinase	320.39	1225451-84-2	COC1=C(OC)C=C2C(=NC=NC2=C1)SC3=NN=C(C)S3	2.747
AntiAngiogenesis	1	IFN,Interleukins,JAK	JAK/STAT	464.55	1226895-15-3	COC1=CC=C(/C=C/C(=O)C2(CCCCC2)C(=O)\C=C\C3=CC(=C(OC)C=C3)OC)C=C1OC	5.882
AntiAngiogenesis	1	Bcr-Abl	Angiogenesis	443.35	260415-63-2	CSC1=CC(=CC=C1)NC2=NC3C(C=N2)C=C(C(=O)N3C)C4=C(Cl)C=CC=C4Cl	4.854
AntiAngiogenesis	1	Syk	Angiogenesis	355.44	1446790-62-0	CC1=CC=C(NC2=C(N=NC(=C2)NC3CCCCC3N)C(N)=O)N=C1C	2.299
AntiAngiogenesis	1	EGFR	Protein Tyrosine Kinase	499.61	1421373-65-0	COC1=C(NC2=NC=CC(=N2)C3=C[N](C)C4=C3C=CC=C4)C=C(NC(=O)C=C)C(=C1)N(C)CCN(C)C	4.671
AntiAngiogenesis	1	EGFR	Protein Tyrosine Kinase	485.58	1421373-98-9	COC1=C(NC2=NC=CC(=N2)C3=C[NH]C4=C3C=CC=C4)C=C(NC(=O)C=C)C(=C1)N(C)CCN(C)C	4.465
AntiAngiogenesis	1	Autophagy,Bcr-Abl,LRRK2,Mixed Lineage Kinase	MAPK	421.54	1229582-33-5	CN1CCN(CC1)CC2=CC=C(C=C2)C3=CC4=C([NH]C=C4C5=CC=C6[NH]C=CC6=C5)N=C3	4.533
AntiAngiogenesis	1	Apoptosis related,EGFR,HER2	Protein Tyrosine Kinase	491.34	1092364-38-9	COC1=CC2=C(C=C1OC3CCN(CC3)C(=O)C=C)C(=NC=N2)NC4=CC=C(Cl)C(=C4F)Cl	5.046
AntiAngiogenesis	1	Apoptosis related,Autophagy,Ferroptosis,FLT3,PDGFR,Raf,VEGFR	MAPK	464.82	284461-73-0	CNC(=O)C1=CC(=CC=N1)OC2=CC=C(NC(=O)NC3=CC=C(Cl)C(=C3)C(F)(F)F)C=C2	4.175
AntiAngiogenesis	1	Autophagy,HIF,Hydroxylase	Metabolism	175.14	89464-63-1	COC(=O)CNC(=O)C(=O)OC	-0.918
AntiAngiogenesis	1	Syk	Angiogenesis	411.46	1229208-44-9	C1CN(CCO1)C2=CC=C(NC3=NC(=C[N]4C=CN=C34)C5=CC=C6C=N[NH]C6=C5)C=C2	2.949
AntiAngiogenesis	1	Bcr-Abl	Angiogenesis	418.37	778277-15-9	OCCNC(=O)C1=CC=CC(=C1)C2=CC(=NC=N2)NC3=CC=C(OC(F)(F)F)C=C3	4.876
AntiAngiogenesis	1	ALK,Apoptosis related,ROS1	Protein Tyrosine Kinase	406.41	1454846-35-5	CC1OC2=C(N)N=CC(=C2)C3=C(C#N)[N](C)N=C3CN(C)C(=O)C4=C1C=C(F)C=C4	2.343
AntiAngiogenesis	1	JAK	JAK/STAT	392.38	944842-54-0	CCC(C)(NC1=NC(=NC=C1)C2=C[NH]C3=NC=CC=C23)C(=O)NCC(F)(F)F	2.747
AntiAngiogenesis	1	EGFR	Protein Tyrosine Kinase	381.23	194423-06-8	CC#CC(=O)NC1=CC2=C(NC3=CC=CC(=C3)Br)N=CN=C2C=C1	4.568
AntiAngiogenesis	1	JAK	JAK/STAT	425.5	1206161-97-8	O=C(NC1=N[N]2C(=N1)C=CC=C2C3=CC=C(CN4CC[S](=O)(=O)CC4)C=C3)C5CC5	2.461
AntiAngiogenesis	1	Apoptosis related,HIF	Angiogenesis	394.12	685898-44-6	NC(CC1=CC=C(C=C1)[N+]([O-])(CCCl)CCCl)C(O)=O	-0.251
AntiAngiogenesis	1	HDAC	Angiogenesis	406.36	254964-60-8	COC1=C2C(=C(C(=O)N(C)C3=CC=C(C=C3)C(F)(F)F)C(=O)N(C)C2=CC=C1)O	2.797
AntiAngiogenesis	1	JAK,Syk	JAK/STAT	482	1369761-01-2	CC[S](=O)(=O)N1CCN(CC1)C2=CC=C(NC3=NC(=C(C=N3)C(N)=O)NC4CC4)C=C2	1.862
AntiAngiogenesis	1	mTOR,PI3K	Angiogenesis	270.29	934493-76-2	CCN1C(=O)C(=CC2=C(C)N=C(N)N=C12)C3=CC=N[NH]3	0.838
AntiAngiogenesis	1	JAK	JAK/STAT	326.39	944118-01-8	NC(=O)C1=C(N[CH]2C3C[CH]4CC2C[C](O)(C4)C3)C5=C([NH]C=C5)N=C1	1.023
AntiAngiogenesis	1	FGFR	Angiogenesis	356.38	1265229-25-1	CC1=NC2=C([NH]1)C=C(C=C2)[N]3N=CC(=C3N)C(=O)C4=CC5=C([NH]4)C=CC=C5	3.199
AntiAngiogenesis	1	FGFR,PDGFR,VEGFR	Protein Tyrosine Kinase	296.32	215543-92-3	CC1=C[NH]C(=C1CCC(O)=O)C=C2C(=O)NC3=C2C=CC=C3	2.723
AntiAngiogenesis	1	BTK	Angiogenesis	360	244240-24-2	C/C(O)=C(C#N)/C(=O)NC1=C(Br)C=CC(=C1)Br	2.645
AntiAngiogenesis	1	Syk	Angiogenesis	413.34	1194961-19-7 (free base)	CC1=CC(=CC=C1)NC2=C(C=NC(=N2)NC3CCCCC3N)C(N)=O	3.706
AntiAngiogenesis	1	Src	Angiogenesis	371.45	330161-87-0	CN(C)[S](=O)(=O)C1=CC=C2NC(=O)C(=C\C3=CC4=C(CCCC4)[NH]3)/C2=C1	2.616
AntiAngiogenesis	1	Apoptosis related,Autophagy,c-Kit,IRE1,PDGFR,VEGFR	Protein Tyrosine Kinase	398.47	557795-19-4	CCN(CC)CCNC(=O)C1=C(C)[NH]C(=C1C)/C=C/2C(=O)NC3=C2C=C(F)C=C3	2.997
AntiAngiogenesis	1	Autophagy,EGFR	Protein Tyrosine Kinase	393.44	183321-74-6	COCCOC1=C(OCCOC)C=C2C(=NC=NC2=C1)NC3=CC=CC(=C3)C#C	4.309
AntiAngiogenesis	1	Apoptosis related,c-Kit,CSF-1R,FLT3	Protein Tyrosine Kinase	417.81	1029044-16-3	FC(F)(F)C1=NC=C(CNC2=NC=C(CC3=C[NH]C4=NC=C(Cl)C=C34)C=C2)C=C1	4.811
AntiAngiogenesis	1	EGFR	Angiogenesis	495.02	1508250-71-2	CN(C)C/C=C/C(=O)N1CCCCC(C1)[N]2C(=NC3=CC=CC(=C23)Cl)NC(=O)C4=CC(=NC=C4)C	3.705
AntiAngiogenesis	1	Axl	Protein Tyrosine Kinase	455.53	1239875-86-5	CN1CCN(CC1)C2=CC=C(NC3=NC4=C(C(=C[NH]4)C)C(=N3)C5=CC(=CC=C5)CC#N)C=C2F	5.286
AntiAngiogenesis	1	BTK	Angiogenesis	456.5	1351635-67-0	NC1=C2N(C(=O)N(C3CCCN(C3)C(=O)C=C)C2=NC=N1)C4=CC=C(OC5=CC=CC=C5)C=C4	3.38
AntiAngiogenesis	1	FGFR	Angiogenesis	484.52	102586-30-1	CC12CCC3C(CC=C4CC(O)CCC34C)C1CCC2C(O)CC(O)(C(F)(F)F)C(F)(F)F	4.884
AntiAngiogenesis	1	Guanylate Cyclase,HIF	Angiogenesis	304.34	170632-47-0	OCC1=CC=C(O1)C2=N[N](CC3=CC=CC=C3)C4=C2C=CC=C4	4.078
AntiAngiogenesis	1	EGFR	Protein Tyrosine Kinase	459.9	1626387-80-1	COC1=C(OC(=O)N2CCN(C)CC2C)C=C3C(=NC=NC3=C1)NC4=CC=CC(=C4F)Cl	4.635
AntiAngiogenesis	1	HIF	Angiogenesis	280.66	223387-75-5	OC(=O)CNC(=O)C1=C(O)C2=CC=CC=C2C(=N1)Cl	1.337
AntiAngiogenesis	1	JAK	JAK/STAT	367.91	1021868-92-7	CC(C)N(CCC(=O)C1=CC=C2C=CC=CC2=C1)CC3=CC=CC=C3	5.424
AntiAngiogenesis	1	EGFR	Protein Tyrosine Kinase	186.17	118409-57-7	OC1=C(O)C=C(C=C1)C=C(C#N)C#N	1.531
AntiAngiogenesis	1	FLT3	Angiogenesis	360.43	301305-73-7	COC1=CC=C(C=C1OC)C(=O)NC2=C(C(N)=O)C3=C(CCCC3)S2	2.753
AntiAngiogenesis	1	Apoptosis related,c-Kit,FGFR,PDGFR	Protein Tyrosine Kinase	266.29	146535-11-7	COC1=CC2=NC=C(N=C2C=C1OC)C3=CC=CC=C3	3.208
AntiAngiogenesis	1	FAK,FLT3,Mixed Lineage Kinase,PAK,Pyk2,Src,Syk	Angiogenesis	429.91	1370261-97-4	NC1CCCCC1NC2=NC=C(C(N)=O)C(=N2)NC3=CC(=CC=C3)[N]4N=CC=N4	2.033
AntiAngiogenesis	1	EGFR	Protein Tyrosine Kinase	272.25	487-52-5	OC1=CC(=C(C=C1)C(=O)\C=C\C2=CC(=C(O)C=C2)O)O	2.734
AntiAngiogenesis	1	FLT3,JAK	JAK/STAT	472.58	937272-79-2	C1CCN(C1)CCOC2=CC=C3NC4=NC=CC(=N4)C5=CC(=CC=C5)COC\C=C\COCC2=C3	4.547
AntiAngiogenesis	1	BTK	Angiogenesis	465.51	1420477-60-6	CC#CC(=O)N1CCCC1C2=NC(=C3[N]2C=CN=C3N)C4=CC=C(C=C4)C(=O)NC5=NC=CC=C5	2.699
AntiAngiogenesis	1	AMPK,CDK,c-RET,FGFR,PDGFR,Src	Cell Cycle	429.52	1357470-29-1	CN1CCN(CC1)C2=CC=C(NC3=NC=C4C=C(C#N)C(=O)N(C5CCCC5)C4=N3)C=C2	3.65
AntiAngiogenesis	1	BTK	Angiogenesis	490.94	1439901-97-9	CC#CC(=O)N1CCC(C1)N2C(=O)N(C3=CC=C(OC4=CC=CC=C4)C=C3)C5=C(N)N=CN=C25	3.706
AntiAngiogenesis	1	HIF	Angiogenesis	393.43	960539-70-2	OC(=O)CNC(=O)C1C(=O)N(C2CCCCC2)C(=O)N(C3CCCCC3)C1=O	1.747
AntiAngiogenesis	1	VEGFR	Angiogenesis	439.39	890128-81-1	OCC1=CC(=NC=N1)OC2=CC=C3C(=C2)C=CC=C3C(=O)NC4=CC(=CC=C4)C(F)(F)F	4.396
AntiAngiogenesis	1	c-RET,Raf,VEGFR	Protein Tyrosine Kinase	424.38	861875-60-7	NC1=NC(=CC=N1)OC2=CC=C3C(=C2)C=CC=C3C(=O)NC4=CC(=CC=C4)C(F)(F)F	4.56
AntiAngiogenesis	1	FGFR	Angiogenesis	451.6	704869-38-5	CN(C1CCN(CC1)CC2=CC=C(C=C2)C(N)=O)C(=O)CNC3=C(C)C(=C(N)C(=C3C)C)C	2.799
AntiAngiogenesis	1	JAK	JAK/STAT	453.51	1640292-55-2	CN[S](=O)(=O)CC1CCC(CC1)N(C)C2=C3C=C[NH]C3=NC=N2	1.758
AntiAngiogenesis	1	EGFR	Protein Tyrosine Kinase	383.4	1942114-09-1	OC1=CC=C(F)C=C1C(N2CC3=C(C=CC=C3)C2=O)C(=O)NC4=NC=CS4	2.313
AntiAngiogenesis	1	BTK,EGFR	Protein Tyrosine Kinase	486.59	1353550-13-6	CN1CCN(CC1)C2=CC=C(NC3=NC(=C4SC=CC4=N3)OC5=CC=CC(=C5)NC(=O)C=C)C=C2	5.449
AntiAngiogenesis	1	EGFR	Angiogenesis	290.25	113104-25-9	[O-][N+](=O)C1=CC=C(SC2=CC=CC=[N+]2[O-])C3=NON=C13	1.957
AntiAngiogenesis	1	Src	Protein Tyrosine Kinase	202.21	41964-07-2	CC1=CC=CC(=C1)OC2=CNC(=O)N=C2	1.443
AntiAngiogenesis	1	HIF	Epigenetics	383.34	1672665-49-4	C[S](=O)(=O)C1=CC=C(OC2=CC(=CC(=C2)F)C#N)C3=C1C(O)C(F)(F)C3	2.732
AntiAngiogenesis	1	EGFR,HER2	Protein Tyrosine Kinase	480.52	937263-43-9	CC1=CC(=CC=C1OC2=CC3=NC=N[N]3C=C2)NC4=NC=NC5=CC=C(NC6=NC(C)(C)CO6)C=C45	4.744
AntiAngiogenesis	1	Apoptosis related,c-Kit,c-RET,CSF-1R,FGFR,PDGFR,VEGFR	Angiogenesis	446.54	1346242-81-6	COC1=CC(=CC(=C1)N(CCNC(C)C)C2=CC3=NC(=CN=C3C=C2)C4=C[N](C)N=C4)OC	3.943
AntiAngiogenesis	1	Axl,c-Met,FGFR,Mertk	Protein Tyrosine Kinase	438.5	1265965-22-7	O=C1CSC(=O)N1CC2=CC=C3NC(=O)C(=C\C4=CC(=C[NH]4)CN5CCOCC5)/C3=C2	1.882
AntiAngiogenesis	1	HIF	Angiogenesis	435.51	934593-90-5	COC(=O)C1=CC(=C(O)C=C1)NC(=O)COC2=CC=C(C=C2)[C]34CC5[CH2][CH](C[CH]([CH2]5)C3)C4	4.472
AntiAngiogenesis	1	HIF	Angiogenesis	443.45	1187990-87-9	COC1=CC=C(C=C1)C(NC(=O)C2=C(O)N=C(N=C2)C3=NN=CC=C3)C4=CC=C(OC)C=C4	3.149
AntiAngiogenesis	1	FGFR	Angiogenesis	396.44	192705-79-6	COC1=CC(=CC(=C1)C2=CC3=C(N=C(N)N=C3)N=C2NC(=O)NC(C)(C)C)OC	2.279
AntiAngiogenesis	1	c-RET,S6 Kinase,Src	Protein Tyrosine Kinase	473.43	1384071-99-1	CC(C)[N]1N=C(C2=CC=C(NC(=O)NC3=CC(=CC=C3F)C(F)(F)F)C=C2)C4=C(N)N=CN=C14	4.406
AntiAngiogenesis	1	Apoptosis related,FAK	Angiogenesis	414.89	1224887-10-8	CONC(=O)C1=CC=CC=C1NC2=C(Cl)C=NC(=C2)NC3=CC(=N[N]3C(C)C)C	3.82
AntiAngiogenesis	1	JAK	JAK/STAT	285.34	1792180-81-4	CC1CCC(CN1C(=O)C=C)NC2=C3C=C[NH]C3=NC=N2	1.854
AntiAngiogenesis	1	JAK	JAK/STAT	428.49	2226521-65-7	CN(C)C(=O)/C(=C/C1=CC=C(O1)C2=NC3=CN=C4[NH]C=CC4=C3[N]2C5CCCCC5)C#N	4.084
AntiAngiogenesis	1	BTK	Angiogenesis	431.49	1558036-85-3	NC(=O)C1=C(N)[N](N=C1C2=CC=C(OC3=CC=CC=C3)C=C2)C4CCCN(C4)C(=O)C=C	2.952
AntiAngiogenesis	1	Bcr-Abl	Angiogenesis	449.84	1492952-76-7	OC1CCN(C1)C2=C(C=C(C=N2)C(=O)NC3=CC=C(OC(F)(F)Cl)C=C3)C4=CC=N[NH]4	4.196
AntiAngiogenesis	1	IL Receptor,IRAK,TLR	Immunology & Inflammation	417.42	1801343-74-7	NC1=CC=C(C=N1)C2=CC=CC(=N2)C(=O)NC3=CC4=C(N=C3)N=C(O4)N5CCOCC5	1.443
AntiAngiogenesis	1	ALK,ROS1,Src,Trk receptor	Protein Tyrosine Kinase	355.37	1802220-02-5	CC1CNC(=O)C2=C3N=C(NC(C)C4=C(O1)C=CC(=C4)F)C=C[N]3N=C2	2.005
AntiAngiogenesis	1	FGFR	Protein Tyrosine Kinase	468.57	1234356-69-4	COCCNCCC1=CC(=CC=C1)NC2=NC3=C(CC(C4=CC=CC=C4F)C5=C3C=CC=C5)C=N2	5.887
AntiAngiogenesis	1	BTK	Angiogenesis	474.49	2230724-66-8	C[N]1C=C(C=N1)C2=CC3=C(N=CN=C3[NH]2)C4=CC=C(CNC(=O)C5=NOC(=N5)C(C)(C)C)C(=C4)F	3.626
AntiAngiogenesis	1	JAK	JAK/STAT	350.37	1443235-95-7	CCOC(=O)C1=C[NH]C2=C1C(=NC=N2)C3=CC(=CC=C3)NC(=O)C(C)=C	2.959
AntiAngiogenesis	1	SUMO	Ubiquitin	270.24	144707-18-6	OC1=CC=C(C(=C1O)O)C2=CC(=O)C3=CC=CC=C3O2	2.41
AntiAngiogenesis	1	TGF-beta/Smad	TGF-beta/Smad	334.85	864374-00-5	CC1=CSC(=N1)C2=C([NH]C=N2)C3=CC4=C(C=C3)N=CS4	3.084
AntiAngiogenesis	1	BTK	Angiogenesis	478.93	2095393-15-8	OCC1CCC(CO1)NC2=C3C(=NC=N2)[NH]C=C3C(=O)C4=CC=C(OC5=CC=CC=C5)C=C4Cl	4.368
AntiAngiogenesis	1	c-Kit,CSF-1R,PDGFR,VEGFR	Protein Tyrosine Kinase	489.47	1225278-16-9	C[N]1C=C(C=N1)C2=NC=CC(=C2)OC3=CC(=C(NC(=O)C4(CC4)C(=O)NC5=CC=CC=C5)C=C3F)F	3.841
AntiAngiogenesis	1	VEGFR	Protein Tyrosine Kinase	480.36	1360460-82-7	COC1=C(OCC2(N)CC2)C=C3N=CC=C(OC4=C(F)C5=C([NH]C(=C5)C)C=C4)C3=C1	4.469
AntiAngiogenesis	1	BTK,EGFR	Protein Tyrosine Kinase	487.53	1557267-42-1	CN1CCN(CC1)C2=C(F)C=C(NC3=NC4=C(C=C[NH]4)C(=N3)OC5=CC(=CC=C5)NC(=O)C=C)C=C2	4.857
AntiAngiogenesis	1	FGFR	Angiogenesis	413.4	1612888-66-0	CC1=CC(=C(N[S](=O)(=O)C2=CC=CC(=C2)C(O)=O)C=C1C3=CC=CN=C3)[N+]([O-])=O	2.695
AntiAngiogenesis	1	JAK	JAK/STAT	323.41	1622902-68-4	CCC[S](=O)(=O)NC1CC(C1)N(C)C2=C3C=C[NH]C3=NC=N2	1.101
AntiAngiogenesis	1	HIF	Angiogenesis	368.51	1429054-28-3	CN1CCN(CC1)C(=O)COC2=CC=C(C=C2)[C]34C[CH]5[CH2]C([CH2][CH](C5)C3)C4	3.446
AntiAngiogenesis	1	BTK	Protein Tyrosine Kinase	429.51	1415823-73-2	NC1=C(C(=NC=N1)NCC2CCN(CC2)C(=O)C=C)C3=CC=C(OC4=CC=CC=C4)C=C3	3.916
AntiAngiogenesis	1	c-Kit,PDGFR	Protein Tyrosine Kinase	479.51	2248003-60-1	COCCOC1=CC(=C2C(=NC=NC2=C1)NC3=CC=C(NC(=O)C[N]4C=C(N=N4)C(C)C)C=C3)F	3.766
AntiAngiogenesis	1	BTK	Protein Tyrosine Kinase	471.55	1691249-45-2	NC(=O)C1=C2NCCC(C3CCN(CC3)C(=O)C=C)[N]2N=C1C4=CC=C(OC5=CC=CC=C5)C=C4	3.478
AntiAngiogenesis	1	JAK	JAK/STAT	389.4	1883299-62-4	C[N]1C=C(NC2=NC=CC(=N2)N3CC4CCC(C3)N4C(=O)C5CC5(F)F)C=N1	1.608
AntiAngiogenesis	1	Immunology & Inflammation related	Immunology & Inflammation	284.26	480-11-5	COC1=C(O)C2=C(OC(=CC2=O)C3=CC=CC=C3)C=C1O	2.636
AntiAngiogenesis	1	FLT3,HDAC	Angiogenesis	283.24	1818-71-9	NC1=NC(=O)NC2=C1N=C[N]2C3OC(CO)C(O)C3O	-2.38
AntiAngiogenesis	1	Aurora Kinase	Cell Cycle	413.4	879127-16-9	FC(F)(F)C1=CC(=CC=C1)NC2=CC=NC(=N2)NC3=CC(=CC=C3)NC(=O)C4CC4	5.032
AntiAngiogenesis	1	HIF	Angiogenesis	306.7	1000025-07-9	OC(=O)CNC(=O)C1=NC=C(C=C1O)C2=CC=CC(=C2)Cl	1.738
AntiAngiogenesis	1	FGFR,PDGFR,VEGFR	Protein Tyrosine Kinase	415.37	1125780-41-7	CNC(=O)C1=NC=CC(=C1)OC2=CC=C(NC(=O)C3=CC=CC(=C3)C(F)(F)F)C=C2	3.603
AntiAngiogenesis	1	EGFR	Protein Tyrosine Kinase	374.23	229476-53-3	COC1=CC2=NC=NC(=C2C=C1OC)N(C)C3=CC=CC(=C3)Br	4.398
AntiAngiogenesis	1	FGFR	Protein Tyrosine Kinase	407.37	1453208-66-6	COC1=C(F)C(=C(F)C(=C1)OC)COC2=CN=C(NC3=C[N](CCO)N=C3)N=C2	2.178
AntiAngiogenesis	1	EGFR	Protein Tyrosine Kinase	360.21	153436-54-5	COC1=CC2=C(C=C1OC)C(=NC=N2)NC3=CC(=CC=C3)Br	4.193
AntiAngiogenesis	1	BTK	Protein Tyrosine Kinase	371.43	330786-25-9	NC1=NC=NC2=C1C(=N[N]2C3CCCC3)C4=CC=C(OC5=CC=CC=C5)C=C4	4.801
AntiAngiogenesis	1	EGFR	Angiogenesis	396.44	1661854-97-2	CC1=CC(C[N]2C3=NC=NC(=C3C(=C12)C4=CC5=CC=CC=C5N=C4)N)NC(=O)C=C	3.124
AntiAngiogenesis	1	FGFR	Protein Tyrosine Kinase	418.45	1448169-71-8	COC1=CC(=CC(=C1)C#CC2=N[N](C3CCN(C3)C(=O)C=C)C4=NC=NC(=C24)N)OC	2.402
AntiAngiogenesis	1	EGFR	Protein Tyrosine Kinase	204.18	122520-85-8	NC(=O)\C(=C\C1=CC=C(O)C(=C1)O)C#N	0.655
AntiAngiogenesis	1	EGFR	Protein Tyrosine Kinase	266.29	136831-48-6	COC1=CC=C(C=C1OC)\C=C(C#N)/C2=CC=CN=C2	2.471
AntiAngiogenesis	1	VEGFR	Protein Tyrosine Kinase	310.35	15966-93-5	CCOC(=O)C1=C(C)[NH]C(=C1C)\C=C2/C(=O)NC3=C2C=CC=C3	2.952
AntiAngiogenesis	1	HIF	Angiogenesis	328.33	1154097-71-8	CC(C)(C)OC(=O)C1=CC=C(N=C1)N2NC=C([N]3C=CN=N3)C2=O	0.137
AntiAngiogenesis	1	Src	Angiogenesis	228.37	544-63-8	CCCCCCCCCCCCCC(O)=O	5.48
AntiAngiogenesis	1	EGFR,Microtubule Associated	Protein Tyrosine Kinase	413.4	879127-07-8	FC(F)(F)C1=CC(=CC=C1)NC2=CC(=NC=N2)NC3=CC(=CC=C3)NC(=O)C4CC4	5.05
AntiAngiogenesis	1	CSF-1R,FGFR,VEGFR	Protein Tyrosine Kinase	480.58	1308672-74-3	CN(C)CCN[S](=O)(=O)CC1=CC(=CC=C1)NC2=NC=CC(=N2)OC3=CC4=C([NH]C(=C4)C)C=C3	3.717
AntiAngiogenesis	1	Bcr-Abl,CaMK,CDK,PKD,Src	Angiogenesis	317.39	221243-82-9	CC(C)(C)[N]1N=C(C2=CC=CC3=C2C=CC=C3)C4=C1N=CN=C4N	3.679
AntiAngiogenesis	1	EGFR,HER2	Protein Tyrosine Kinase	306.32	133550-49-9	OC1=C(O)C=C(C=C1)/C=C(C#N)/C(=O)N2CCC3=C2C=CC=C3	2.718
AntiAngiogenesis	1	VEGFR	Protein Tyrosine Kinase	239.24	3476-86-6	FC1=CC=C(C=C1)/C=C/2C(=O)NC3=CC=CC=C23	2.936
AntiAngiogenesis	1	EGFR,VEGFR	Protein Tyrosine Kinase	251.28	186611-04-1	COC1=CC=CC=C1/C=C/2C(=O)NC3=CC=CC=C23	2.714
AntiAngiogenesis	1	PDGFR,VEGFR	Protein Tyrosine Kinase	439.4	1013920-15-4	CN(C)C(=O)N1CCC(C1)NC(=O)C2=C(C)[NH]C(=C2C)\C=C\3C(=O)NC4=C3C=C(F)C=C4	1.671
AntiAngiogenesis	1	c-Kit,CSF-1R,PDGFR,VEGFR	Protein Tyrosine Kinase	480.54	623142-96-1	COC1=C(NC(=O)NC(C)C2=NC=CS2)C=CC(=C1)OC3=C4C=C(OC)C(=CC4=NC=C3)OC	3.36
AntiAngiogenesis	1	Src	Angiogenesis	370.45	213743-31-8	NC1=C2C(=C[N](C3CCCC3)C2=NC=N1)C4=CC=C(OC5=CC=CC=C5)C=C4	5.022
AntiAngiogenesis	1	FGFR	Angiogenesis	487.5	1513857-77-6	CCN1C(=O)N(CC2=C1C3=C([NH]C(=C3)CN4CCOCC4)N=C2)C5=C(F)C(=CC(=C5F)OC)OC	2.596
AntiAngiogenesis	1	Apoptosis related,c-Kit,FLT3,VEGFR	Protein Tyrosine Kinase	272.73	1055412-47-9	CC1=CC(=C([NH]1)/C=C/2C(=O)NC3=CC=C(Cl)C=C23)C	3.412
AntiAngiogenesis	1	c-Kit,c-RET,VEGFR	Protein Tyrosine Kinase	364.79	951151-97-6	CCNC(=O)NC1=CC=C(OC2=NC=NC(=C2\C=N\OC)N)C=C1Cl	1.938
AntiAngiogenesis	1	Anti-infection,Src,Syk,TAK1	Immunology & Inflammation	300.44	1740-19-8	CC(C)C1=CC2=C(C=C1)C3(C)CCCC(C)(C3CC2)C(O)=O	5.389
AntiAngiogenesis	1	Apoptosis related,FGFR,TACC3	Cytoskeletal Signaling	353.38	2408648-20-2	COC1=CC=C(C=C1)C2=NOC(=C2)NC3=NC(=NC=C3)N4CCOCC4	3.02
AntiAngiogenesis	1	BTK	Angiogenesis	427.49	1655504-04-3	NC(=O)C1=C(N=C(C=C1)C2CCN(CC2)C(=O)C=C)C3=CC=C(OC4=CC=CC=C4)C=C3	4.055
AntiAngiogenesis	1	Raf,VEGFR	MAPK	467.84	1130115-44-4	C(NC(=O)C1=NC=CC(=C1)OC2=CC=C(NC(=O)NC3=CC=C(Cl)C(=C3)C(F)(F)F)C=C2)([2H])([2H])[2H]	4.175
AntiAngiogenesis	1	Axl,c-Kit,c-Met,FLT3,Mertk,Trk receptor,Tyro3	Protein Tyrosine Kinase	476.66	1429881-91-3	CCCCNC1=NC=C2C(=N1)[N](C=C2C3=CC=C(CN4CCN(C)CC4)C=C3)C5CCC(O)CC5	4.578
AntiAngiogenesis	1	IFN,JAK	JAK/STAT	131.13	57-00-1	CN(CC(O)=O)C(N)=N	-1.095
AntiAngiogenesis	1	FLT3,Syk	Angiogenesis	380.85	1952251-28-3	C[N]1C=C(C=N1)C2=C3C(=O)NCC3=C(F)C(=N2)NC4CCCCC4N	1.774
AntiAngiogenesis	1	EGFR,HER2	Protein Tyrosine Kinase	485.94	267243-28-7	FC1=C(Cl)C=C(NC2=NC=NC3=CC(=C(NC(=O)C=C)C=C23)OCCCN4CCOCC4)C=C1	4.037
AntiAngiogenesis	1	Autophagy,EGFR	Protein Tyrosine Kinase	429.9	183319-69-9	COCCOC1=C(OCCOC)C=C2C(=NC=NC2=C1)NC3=CC=CC(=C3)C#C	4.691
AntiAngiogenesis	1	Apoptosis related,Autophagy,EGFR,ROS,VEGFR	Protein Tyrosine Kinase	475.35	443913-73-3	COC1=CC2=C(C=C1OCC3CCN(C)CC3)N=CN=C2NC4=C(F)C=C(Br)C=C4	5.087
AntiAngiogenesis	1	Aurora Kinase	Cell Cycle	497.02	942947-93-5	CN(C)C1=CC=C(C=C1)C2=NC3=C(N4CCN(CC4)CC(=O)NC5=NC=CS5)C(=CN=C3[NH]2)Cl	2.898
AntiAngiogenesis	1	PDGFR,VEGFR	Protein Tyrosine Kinase	494.45	874819-74-6	CC1=C(C(=C([NH]1)\C=C2/C(=O)NC3=C2C=C(F)C=C3)C)C(=O)NCCN4CCCC4	2.292
AntiAngiogenesis	1	HIF	Angiogenesis	314.3	1154028-82-6	O=C1N(NC=C1[N]2C=CN=N2)C3=NC=NC(=C3)N4CCOCC4	0
AntiAngiogenesis	1	EGFR	Protein Tyrosine Kinase	483.36	184475-55-6	COC1=CC2=C(C=C1OCCCN3CCOCC3)C(=NC=N2)NC4=CC(=C(F)C=C4)Cl	4.585
AntiViral	2	Proteasome	Proteases	384.24	179324-69-7	CC(C)CC(NC(=O)C(CC1=CC=CC=C1)NC(=O)C2=NC=CN=C2)B(O)O	2.183
AntiViral	2	HDAC	Epigenetics	349.43	404950-80-7	CC1=C(CCNCC2=CC=C(\C=C\C(=O)NO)C=C2)C3=C([NH]1)C=CC=C3	3.194
AntiViral	2	Autophagy,HDAC	Epigenetics	264.3	149647-78-9	ONC(=O)CCCCCCC(=O)NC1=CC=CC=C1	2.005
AntiViral	2	Autophagy,Bcl-2	Apoptosis	413.49	803712-79-0	COC\1=CC(=NC1=C\C2=C(C)C=C(C)[NH]2)C3=CC4=CC=CC=C4[NH]3	3.757
AntiViral	2	PARP	DNA Damage	292.03	160003-66-7	NC(=O)C1=CC(=C(I)C=C1)[N+]([O-])=O	1.304
AntiViral	2	MEK	MAPK	426.56	1173097-76-1	CCN\C(SC1=CC=CC=C1N)=C(C#N)\C(C#N)=C(N)/SC2=CC=CC=C2N	2.169
AntiViral	2	PDK	PI3K/Akt/mTOR	460.45	742112-33-0	NCC(=O)NC1=CC=C(C=C1)[N]2N=C(C=C2C3=CC4=C(C=C3)C5=C(C=CC=C5)C=C4)C(F)(F)F	5.212
AntiViral	2	Akt	PI3K/Akt/mTOR	320.3	35943-35-2	CN1N=C(N)C2=C[N](C3OC(CO)C(O)C3O)C4=C2C1=NC=N4	-1.119
AntiViral	2	CDK	Cell Cycle	380.53	345627-80-7	CC(C)(C)C1=CN=C(CSC2=CN=C(NC(=O)C3CCNCC3)S2)O1	2.07
AntiViral	2	CDK	Cell Cycle	354.45	186692-46-6	CCC(CO)NC1=NC(=C2N=C[N](C(C)C)C2=N1)NCC3=CC=CC=C3	3.32
AntiViral	2	STAT	JAK/STAT	365.36	501919-59-1	CC1=CC=C(C=C1)[S](=O)(=O)OCC(=O)NC2=CC=C(C(O)=O)C(=C2)O	1.712
AntiViral	2	GABA Receptor,HDAC,Autophagy	Neuronal Signaling	166.19	1069-66-5	CCCC(CCC)C(=O)O[Na]	1.275
AntiViral	2	DNA/RNA Synthesis	DNA Damage	130.08	51-21-8	FC1=CNC(=O)NC1=O	-1.102
AntiViral	2	DHFR	Metabolism	454.44	59-05-2	CN(CC1=NC2=C(N)N=C(N)N=C2N=C1)C3=CC=C(C=C3)C(=O)NC(CCC(O)=O)C(O)=O	0.114
AntiViral	2	PI3K	PI3K/Akt/mTOR	467.48	371942-69-7	NC1=CC=C(C=N1)C(=O)NC2=CC=CC(=C2)C3=NC(=C4OC5=NC=CC=C5C4=N3)N6CCOCC6	2.467
AntiViral	2	CDK	Cell Cycle	401.84	146426-40-6	CN1CCC(C(O)C1)C2=C3OC(=CC(=O)C3=C(O)C=C2O)C4=C(Cl)C=CC=C4	3.108
AntiViral	2	Estrogen/progestogen Receptor,Autophagy	Angiogenesis	371.51	10540-29-1	CC/C(C1=CC=CC=C1)=C(C2=CC=CC=C2)/C3=CC=C(OCCN(C)C)C=C3	1.966
AntiViral	2	Reverse Transcriptase	Microbiology	295.29	209216-23-9	NC1=NC(=O)C2=C(N1)[N](C=N2)C3CC(O)C(CO)C3=C	-1.611
AntiViral	2	CaSR	GPCR & G Protein	393.87	364782-34-3	CC(NCCCC1=CC(=CC=C1)C(F)(F)F)C2=CC=CC3=C2C=CC=C3	6.338
AntiViral	2	Anti-infection	Microbiology	282.33	63968-64-9	CC1CCC2C(C)C(=O)OC3OC4(C)CCC1C23OO4	1.998
AntiViral	2	DNA/RNA Synthesis	DNA Damage	257.26	61422-45-5	CCCCCCNC(=O)N1C=C(F)C(=O)NC1=O	1.125
AntiViral	2	DNA/RNA Synthesis	DNA Damage	246.19	50-91-9	OCC1OC(CC1O)N2C=C(F)C(=O)NC2=O	-1.775
AntiViral	2	Androgen Receptor,Estrogen/progestogen Receptor	Endocrinology & Hormones	384.51	595-33-5	CC(=O)OC1(CCC2C3C=C(C)C4=CC(=O)CCC4(C)C3CCC12C)C(C)=O	3.505
AntiViral	2	DNA/RNA Synthesis	DNA Damage	152.18	50-44-2	S=C1N=CNC2=C1[NH]C=N2	0.367
AntiViral	2	Autophagy,IL Receptor	Others	392.46	50-02-2	CC1CC2C3CCC4=CC(=O)C=CC4(C)C3(F)C(O)CC2(C)C1(O)C(=O)CO	1.708
AntiViral	2	Histamine Receptor	Neuronal Signaling	382.88	79794-75-5	CCOC(=O)N1CCC(CC1)=C2C3=C(CCC4=C2N=CC=C4)C=C(Cl)C=C3	5
AntiViral	2	Integrase	Microbiology	410.42	729607-74-3	CN1C(=O)C(=C(N=C1N2CCCC[S]2(=O)=O)C(=O)NCC3=CC=C(F)C=C3)O	0.385
AntiViral	2	EGFR	Protein Tyrosine Kinase	467.92	257933-82-7	CCOC1=C(NC(=O)\C=C\CN(C)C)C=C2C(=C1)N=CC(=C2NC3=CC(=C(F)C=C3)Cl)C#N	4.455
AntiViral	2	Autophagy	Autophagy	228.24	501-36-0	OC1=CC=C(C=C1)\C=C\C2=CC(=CC(=C2)O)O	3.09
AntiViral	2	Reverse Transcriptase	Microbiology	224.21	3056-17-5	CC1=CN(C2OC(CO)C=C2)C(=O)NC1=O	-0.515
AntiViral	2	Reverse Transcriptase	Microbiology	287.21	147127-20-6	CC(C[N]1C=NC2=C(N)N=CN=C12)OC[P](O)(O)=O	-0.772
AntiViral	2	PDE	Metabolism	275.34	61413-54-5	COC1=C(OC2CCCC2)C=C(C=C1)C3CNC(=O)C3	2.349
AntiViral	2	HCV Protease	Proteases	445.61	1026785-59-0	CC1CCC(CC1)C(=O)N(C2CCC(O)CC2)C3=C(SC(=C3)C#CC(C)(C)C)C(O)=O	6.021
AntiViral	2	CDK	Cell Cycle	361.48	718630-59-2	CC(C)CC(=O)NC1=N[NH]C2=C1CN(C(=O)C3CCN(C)CC3)C2(C)C	1.895
AntiViral	2	PI3K	PI3K/Akt/mTOR	389.88	593960-11-3	CC(=O)NC1=NC(=C(S1)C2=CC(=C(Cl)C=C2)[S](=O)(=O)NCCO)C	1.076
AntiViral	2	Dehydrogenase	Metabolism	433.49	128794-94-5	COC1=C(C)C2=C(C(=O)OC2)C(=C1C\C=C(C)\CCC(=O)OCCN3CCOCC3)O	3.209
AntiViral	2	CDK	Cell Cycle	382.24	844442-38-2	ClC1=CC=CC(=C1C(=O)NC2=C[NH]N=C2C(=O)NC3CCNCC3)Cl	1.599
AntiViral	2	VDA	Angiogenesis	282.29	117570-53-3	CC1=C(C)C2=C(C=C1)C(=O)C3=C(O2)C(=CC=C3)CC(O)=O	3.601
AntiViral	2	PDE	Metabolism	334.37	74150-27-9	COC1=CC=C(C=C1)C2=NC3=CC(=CC=C3[NH]2)C4=NNC(=O)CC4C	2.936
AntiViral	2	Autophagy,ROCK	Cell Cycle	327.83	105628-07-7	O=[S](=O)(N1CCCNCC1)C2=C3C=CN=CC3=CC=C2	0.57
AntiViral	2	Sodium Channel	Transmembrane Transporters	330.74	54-31-9	N[S](=O)(=O)C1=C(Cl)C=C(NCC2=CC=CO2)C(=C1)C(O)=O	1.403
AntiViral	2	Glucocorticoid Receptor,Immunology & Inflammation related	Endocrinology & Hormones	358.43	53-03-2	CC12CC(=O)C3C(CCC4=CC(=O)C=CC34C)C1CCC2(O)C(=O)CO	1.217
AntiViral	2	COX	Neuronal Signaling	252.24	26159-34-2	COC1=CC=C2C=C(C=CC2=C1)C(C)C([O-])=O	1.375
AntiViral	2	Others	Others	307.28	55981-09-4	CC(=O)OC1=C(C=CC=C1)C(=O)NC2=NC=C(S2)[N+]([O-])=O	1.398
AntiViral	2	COX	Neuronal Signaling	206.28	15687-27-1	CC(C)CC1=CC=C(C=C1)C(C)C(O)=O	3.607
AntiViral	2	Reverse Transcriptase	Microbiology	242.23	3424-98-4	CC1=CN(C2CC(O)C(CO)O2)C(=O)NC1=O	-1.238
AntiViral	2	Dehydrogenase	Metabolism	296.54	97-77-8	CCN(CC)C(=S)SSC(=S)N(CC)CC	5.6
AntiViral	2	AChR	Neuronal Signaling	412.37	22254-24-6	CC(C)[N+]1(C)C2CCC1CC(C2)OC(=O)C(CO)C3=CC=CC=C3	-1.326
AntiViral	2	Anti-infection	Microbiology	312.41	55268-74-1	O=C1CN(CC2N1CCC3=CC=CC=C23)C(=O)C4CCCCC4	2.477
AntiViral	2	Reverse Transcriptase	Microbiology	236.23	69655-05-6	OCC1CCC(O1)[N]2C=NC3=C2N=CNC3=O	-0.844
AntiViral	2	Reverse Transcriptase	Microbiology	247.25	143491-57-0	NC1=NC(=O)N(C=C1F)C2CSC(CO)O2	-0.68
AntiViral	2	Reverse Transcriptase	Microbiology	229.26	134678-17-4	NC1=NC(=O)N(C=C1)C2CSC(CO)O2	-0.59
AntiViral	2	P450 (e.g. CYP17)	Proteases	373.36	201530-41-8	OC(=O)C1=CC=C(C=C1)[N]2N=C(N=C2C3=CC=CC=C3O)C4=CC=CC=C4O	4.063
AntiViral	2	Autophagy,DNA/RNA Synthesis	DNA Damage	263.2	95058-81-4	NC1=NC(=O)N(C=C1)C2OC(CO)C(O)C2(F)F	-1.394
AntiViral	2	Reverse Transcriptase	Microbiology	211.22	7481-89-2	NC1=NC(=O)N(C=C1)C2CCC(CO)O2	-0.991
AntiViral	2	Rho	Cell Cycle	277.26	446-86-6	C[N]1C=NC(=C1SC2=C3[NH]C=NC3=NC=N2)[N+]([O-])=O	1.071
AntiViral	2	Glucocorticoid Receptor,Immunology & Inflammation related	Endocrinology & Hormones	374.47	83-43-2	CC1CC2C3CCC(O)(C(=O)CO)C3(C)CC(O)C2C4(C)C=CC(=O)C=C14	1.512
AntiViral	2	Reverse Transcriptase	Microbiology	266.3	129618-40-2	CC1=CC=NC2=C1NC(=O)C3=C(N=CC=C3)N2C4CC4	2.293
AntiViral	2	COX	Neuronal Signaling	260.31	40828-46-4	CC(C(O)=O)C1=CC=C(C=C1)C(=O)C2=CC=CS2	3.314
AntiViral	2	Anti-infection	Others	460.43	79-57-2	CN(C)C1C2C(O)C3C(=C(O)C4=C(C=CC=C4O)C3(C)O)C(=O)C2(O)C(=O)C(=C1O)C(N)=O	-1.904
AntiViral	2	DNA Methyltransferase	Epigenetics	167.19	154-42-7	NC1=NC(=S)C2=C(N1)N=C[NH]2	0.236
AntiViral	2	DNA/RNA Synthesis	DNA Damage	296.2	70-00-8	OCC1OC(CC1O)N2C=C(C(=O)NC2=O)C(F)(F)F	-0.782
AntiViral	2	DNA/RNA Synthesis	DNA Damage	267.24	5536-17-4	NC1=C2N=C[N](C3OC(CO)C(O)C3O)C2=NC=N1	-1.881
AntiViral	2	Anti-infection	Microbiology	225.2	59277-89-3	NC1=NC2=C(N=C[N]2COCCO)C(=O)N1	-1.423
AntiViral	2	NF-κB,HDAC,Histone Acetyltransferase,Nrf2	Epigenetics	368.38	458-37-7	COC1=CC(=CC=C1O)/C=C/C(O)=C/C(=O)/C=C/C2=CC(=C(O)C=C2)OC	3.573
AntiViral	2	Anti-infection	Microbiology	360.8	124832-27-5	CC(C)C(N)C(=O)OCCOC[N]1C=NC2=C1N=C(N)NC2=O	-0.296
AntiViral	2	Anti-infection	Microbiology	255.23	82410-32-0	NC1=NC2=C(N=C[N]2COC(CO)CO)C(=O)N1	-1.934
AntiViral	2	Anti-infection	Microbiology	354.1	54-42-2	OCC1OC(CC1O)N2C=C(I)C(=O)NC2=O	-1.402
AntiViral	2	DNA/RNA Synthesis	DNA Damage	76.05	127-07-1	NC(=O)NO	-1.03
AntiViral	2	Calcium Channel	Transmembrane Transporters	408.88	88150-42-9	CCOC(=O)C1=C(COCCN)NC(=C(C1C2=C(Cl)C=CC=C2)C(=O)OC)C	1.576
AntiViral	2	Others	Others	407.98	548-62-9	CN(C)C1=CC=C(C=C1)C(C2=CC=C(C=C2)N(C)C)=C3C=CC(C=C3)=[N+](C)C	2.25
AntiViral	2	P450 (e.g. CYP17)	Metabolism	216.19	298-81-7	COC1=C2OC=CC2=CC3=C1OC(=O)C=C3	2.187
AntiViral	2	Anti-infection	Microbiology	179.3	13392-28-4	CC(N)[C]12C[CH]3[CH2]C([CH2][CH](C3)C1)C2	2.204
AntiViral	2	DNA/RNA Synthesis	DNA Damage	261.66	10212-25-6	OCC1OC2C(OC3=NC(=N)C=CN23)C1O	-1.395
AntiViral	2	Integrase	Microbiology	447.88	697761-98-1	COC1=CC2=C(C=C1CC3=C(F)C(=CC=C3)Cl)C(=O)C(=CN2C(CO)C(C)C)C(O)=O	4.665
AntiViral	2	Integrase	Microbiology	444.42	518048-05-0	CN1C(=O)C(=C(N=C1C(C)(C)NC(=O)C2=NN=C(C)O2)C(=O)NCC3=CC=C(F)C=C3)O	-0.291
AntiViral	2	DHFR	Metabolism	248.71	58-14-0	CCC1=NC(=NC(=C1C2=CC=C(Cl)C=C2)N)N	2.75
AntiViral	2	P450 (e.g. CYP17),AMPA Receptor-kainate Receptor-NMDA Receptor	Neuronal Signaling	215.76	41100-52-1	CC12C[CH]3CC(C)([CH2]1)C[C](N)(C3)C2	2.289
AntiViral	2	Anti-infection	Microbiology	496.46	6153-64-6	CN(C)C1C2C(O)C3C(=C(O)C2(O)C(=O)C(=C1O)C(N)=O)C(=O)C4=C(O)C=CC=C4C3(C)O	-2.309
AntiViral	2	Others	Others	412.59	611-75-6	CN(CC1=CC(=CC(=C1N)Br)Br)C2CCCCC2	4.894
AntiViral	2	HMG-CoA Reductase	Metabolism	404.54	75330-75-5	CCC(C)C(=O)OC1CC(C)C=C2C=CC(C)C(CCC3CC(O)CC(=O)O3)C12	4.218
AntiViral	2	Others	Others	461.46	123447-62-1	CC1SC2=C(C(O)=O)C(=O)C3=CC(=C(C=C3N12)N4CCN(CC4)CC5=C(C)OC(=O)O5)F	0.031
AntiViral	2	Others	Others	233.26	15574-49-9	CCOC(=O)C1=C(C)[N](C)C2=CC=C(O)C=C12	2.437
AntiViral	2	PDE	Metabolism	403.21	162401-32-3	FC(F)OC1=CC=C(C=C1OCC2CC2)C(=O)NC3=C(Cl)C=NC=C3Cl	4.402
AntiViral	2	JAK	JAK/STAT	469.94	1229236-86-5	CC1=N[NH]C(=C1)NC2=N[N]3C(=C(C)N=C3C(=C2)CN4CCOCC4)CC5=CC=C(Cl)C=C5F	3.938
AntiViral	2	Proteasome	Proteases	361.03	1072833-77-2	CC(C)CC(NC(=O)CNC(=O)C1=C(Cl)C=CC(=C1)Cl)B(O)O	3.344
AntiViral	2	JAK	JAK/STAT	354.36	905586-69-8	CC(NC1=NC(=C(F)C=C1C#N)NC2=N[NH]C(=C2)C)C3=CC=C(F)C=C3	4.495
AntiViral	2	DNA Methyltransferase,HER2,Telomerase,EGFR,Fatty Acid Synthase	DNA Damage	458.37	989-51-5	OC1=CC2=C(CC(OC(=O)C3=CC(=C(O)C(=C3)O)O)C(O2)C4=CC(=C(O)C(=C4)O)O)C(=C1)O	3.097
AntiViral	2	Anti-infection	Microbiology	270.24	481-72-1	OCC1=CC2=C(C(=C1)O)C(=O)C3=C(C=CC=C3O)C2=O	1.719
AntiViral	2	NF-κB	NF-κB	350.45	5508-58-7	CC1(CO)C(O)CCC2(C)C(C\C=C\3C(O)COC3=O)C(=C)CCC12	2.056
AntiViral	2	P450 (e.g. CYP17)	Metabolism	270.24	520-36-5	OC1=CC=C(C=C1)C2=CC(=O)C3=C(O2)C=C(O)C=C3O	2.41
AntiViral	2	STAT	JAK/STAT	384.42	88495-63-0	CC1CCC2C(C)C(OC3OC4(C)CCC1C23OO4)OC(=O)CCC(O)=O	1.845
AntiViral	2	P450 (e.g. CYP17)	Metabolism	270.24	491-67-8	OC1=C(O)C(=C2C(=O)C=C(OC2=C1)C3=CC=CC=C3)O	2.41
AntiViral	2	GABA Receptor	Neuronal Signaling	446.36	21967-41-9	OC1C(O)C(OC(C1O)C(O)=O)OC2=C(O)C(=C3C(=O)C=C(OC3=C2)C4=CC=CC=C4)O	0.608
AntiViral	2	Others	Others	328.27	477-90-7	COC1=C(O)C2=C(C=C1O)C(=O)OC3C(O)C(O)C(CO)OC23	-0.849
AntiViral	2	Anti-infection	Microbiology	371.81	633-65-8	COC1=CC=C2C=C3C4=C(CC[N+]3=CC2=C1OC)C=C5OCOC5=C4	1.289
AntiViral	2	Others	Others	354.31	327-97-9	OC1CC(O)(CC(OC(=O)\C=C\C2=CC(=C(O)C=C2)O)C1O)C(O)=O	-0.34
AntiViral	2	Dehydrogenase	Metabolism	416.38	552-66-9	OCC1OC(OC2=CC3=C(C=C2)C(=O)C(=CO3)C4=CC=C(O)C=C4)C(O)C(O)C1O	0.452
AntiViral	2	Others	Others	284.35	71939-50-9	CC1CCC2C(C)C(O)OC3OC4(C)CCC1C23OO4	1.621
AntiViral	2	Dehydrogenase	Metabolism	270.24	518-82-1	CC1=CC2=C(C(=C1)O)C(=O)C3=C(C=C(O)C=C3O)C2=O	2.568
AntiViral	2	Others	Others	194.19	1135-24-6	COC1=CC(=CC=C1O)\C=C\C(O)=O	1.669
AntiViral	2	Others	Others	174.24	87-52-5	CN(C)CC1=C[NH]C2=C1C=CC=C2	2.197
AntiViral	2	Akt,MEK	PI3K/Akt/mTOR	266.33	35354-74-6	OC1=C(CC=C)C=C(C=C1)C2=CC(=CC=C2O)CC=C	4.88
AntiViral	2	Fatty Acid Synthase,Estrogen/progestogen Receptor	Endocrinology & Hormones	286.23	520-18-3	OC1=CC=C(C=C1)C2=C(O)C(=O)C3=C(O)C=C(O)C=C3O2	1.872
AntiViral	2	HIV Protease	Microbiology	470.51	1180-71-8	CC1(C)OC2CC(=O)OCC23C4CCC5(C)C(OC(=O)C6OC56C4(C)C(=O)CC13)C7=COC=C7	1.447
AntiViral	2	PDE	Metabolism	286.24	491-70-3	OC1=CC(=C2C(=O)C=C(OC2=C1)C3=CC=C(O)C(=C3)O)O	2.168
AntiViral	2	MEK	MAPK	318.24	529-44-2	OC1=CC(=C2C(=O)C(=C(OC2=C1)C3=CC(=C(O)C(=C3)O)O)O)O	1.388
AntiViral	2	Anti-infection	Microbiology	456.7	508-02-1	CC1(C)CC(C2CCC3(C)C(=CCC4C5(C)CCC(O)C(C)(C)C5CCC34C)C2C1)C(O)=O	6.282
AntiViral	2	Others	Others	244.29	484-12-8	COC1=CC=C2C=CC(=O)OC2=C1CC=C(C)C	3.74
AntiViral	2	Others	Others	264.36	16837-52-8	[O-][N+]12CCCC3CN4C(CCCC4=O)C(CCC1)C23	0.61
AntiViral	2	Others	Others	338.27	6151-25-3	OC1=CC(=C2C(=O)C(=C(OC2=C1)C3=CC=C(O)C(=C3)O)O)O	1.216
AntiViral	2	Others	Others	482.44	65666-07-1	COC1=CC(=CC=C1O)C2OC3=CC=C(C=C3OC2CO)C4OC5=C(C(=CC(=C5)O)O)C(=O)C4O	2.592
AntiViral	2	Others	Others	196.2	90-47-1	O=C1C2=CC=CC=C2OC3=C1C=CC=C3	2.964
AntiViral	2	Others	Others	161.2	541-15-1	C[N+](C)(C)CC(O)CC([O-])=O	-3.29
AntiViral	2	Src,Sirtuin,PKC,PI3K	Epigenetics	302.24	117-39-5	OC1=CC(=C2C(=O)C(=C(OC2=C1)C3=CC=C(O)C(=C3)O)O)O	1.63
AntiViral	2	P450 (e.g. CYP17)	Metabolism	272.25	480-41-1	OC1=CC=C(C=C1)C2CC(=O)C3=C(O)C=C(O)C=C3O2	2.373
AntiViral	2	Others	Others	387.86	10605-02-4	COC1=CC=C2C=C3C4=C(CC[N+]3=CC2=C1OC)C=C(OC)C(=C4)OC	1.488
AntiViral	2	GABA Receptor,ROS	Neuronal Signaling	320.25	27200-12-0	OC1C(OC2=CC(=CC(=C2C1=O)O)O)C3=CC(=C(O)C(=C3)O)O	1.237
AntiViral	2	Others	Others	256.25	961-29-5	OC1=CC=C(C=C1)\C=C\C(=O)C2=C(O)C=C(O)C=C2	2.975
AntiViral	2	Others	Others	246.35	6483-15-4	O=C1C=CCC2C3CCCN4CCCC(CN12)C34	1.394
AntiViral	2	EGFR,mTOR	Protein Tyrosine Kinase	254.24	481-74-3	CC1=CC2=C(C(=C1)O)C(=O)C3=C(O)C=CC=C3C2=O	2.81
AntiViral	2	Others	Others	388.37	24512-63-8	COC(=O)C1=COC(OC2OC(CO)C(O)C(O)C2O)C3C1CC=C3CO	-2.066
AntiViral	2	Others	Others	283.24	118-00-3	NC1=NC2=C(N=C[N]2C3OC(CO)C(O)C3O)C(=O)N1	-2.38
AntiViral	2	Dopamine Receptor	Neuronal Signaling	187.7	665-66-7	N[C]12CC3[CH2][CH](C[CH]([CH2]3)C1)C2	1.877
AntiViral	2	Anti-infection	Microbiology	321.34	104227-87-4	CC(=O)OCC(CC[N]1C=NC2=CN=C(N)N=C12)COC(C)=O	-0.294
AntiViral	2	PDGFR	Protein Tyrosine Kinase	493.6	152459-95-5	CN1CCN(CC1)CC2=CC=C(C=C2)C(=O)NC3=CC=C(C)C(=C3)NC4=NC=CC(=N4)C5=CC=CN=C5	4.22
AntiViral	2	Anti-infection	Microbiology	207.66	3160-91-6	NC(=N)NC(=N)N1CCOCC1	-0.672
AntiViral	2	Dehydrogenase	Metabolism	320.34	24280-93-1	COC1=C(C)C2=C(C(=C1C\C=C(/C)CCC(O)=O)O)C(=O)OC2	3.157
AntiViral	2	Potassium Channel	Transmembrane Transporters	396.91	6119-47-7	COC1=CC2=C(C=C1)N=CC=C2C(O)C3CC4CCN3CC4C=C	2.701
AntiViral	2	Anti-infection	Microbiology	244.21	36791-04-5	NC(=O)C1=N[N](C=N1)C2OC(CO)C(O)C2O	-2.745
AntiViral	2	Anti-infection	Microbiology	310.33	2447-57-6	COC1=C(OC)C(=NC=N1)N[S](=O)(=O)C2=CC=C(N)C=C2	0.837
AntiViral	2	Sodium Channel	Transmembrane Transporters	274.25	630-93-3	[O-]C1=NC(=O)C(N1)(C2=CC=CC=C2)C3=CC=CC=C3	2.084
AntiViral	2	Sodium Channel	Transmembrane Transporters	252.27	57-41-0	O=C1NC(=O)C(N1)(C2=CC=CC=C2)C3=CC=CC=C3	2.105
AntiViral	2	Histamine Receptor	Neuronal Signaling	418.36	79307-93-0	CN1CCCC(CC1)N2N=C(CC3=CC=C(Cl)C=C3)C4=CC=CC=C4C2=O	4.476
AntiViral	2	Others	Others	167.59	5451-09-2	NCC(=O)CCC(O)=O	-3.318
AntiViral	2	Anti-infection	Microbiology	480.9	64-75-5	CN(C)C1C2CC3C(=C(O)C2(O)C(=O)C(=C1O)C(N)=O)C(=O)C4=C(O)C=CC=C4C3(C)O	-0.513
AntiViral	2	Reverse Transcriptase	Microbiology	267.24	30516-87-1	CC1=CN(C2CC(N=[N+]=[N-])C(CO)O2)C(=O)NC1=O	0.064
AntiViral	2	Others	Others	144.13	624-49-7	COC(=O)\C=C\C(=O)OC	0.49
AntiViral	2	gp120/CD4	Others	406.43	357263-13-9	COC1=C2C(=NC=C2C(=O)C(=O)N3CCN(CC3C)C(=O)C4=CC=CC=C4)[NH]C=C1	1.714
AntiViral	2	Integrase	Microbiology	419.38	1051375-16-6	CC1CCOC2CN3C=C(C(=O)NCC4=C(F)C=C(F)C=C4)C(=O)C(=C3C(=O)N12)O	0.3
AntiViral	2	CDK	Cell Cycle	438.3	131740-09-5	CN1CCC(C(O)C1)C2=C3OC(=CC(=O)C3=C(O)C=C2O)C4=C(Cl)C=CC=C4	3.49
AntiViral	2	EGFR	Protein Tyrosine Kinase	315.75	153436-53-4	COC1=C(OC)C=C2C(=NC=NC2=C1)NC3=CC(=CC=C3)Cl	4.109
AntiViral	2	GSK-3	PI3K/Akt/mTOR	359.72	264218-23-7	OC1=C(Cl)C=C(NC2=C(C(=O)NC2=O)C3=C(C=CC=C3)[N+]([O-])=O)C=C1	2.49
AntiViral	2	Integrase	Microbiology	461.87	869901-69-9	CCN1CC(C)[N]2C(=C(O)C3=C2C(=NN(CC4=CC=C(F)C(=C4)Cl)C3=O)C(=O)NC)C1=O	2.446
AntiViral	2	CDK	Cell Cycle	396.49	779353-01-4	CCC1=C2N=C(C=C(NCC3=CC=C[N+](=C3)[O-])[N]2N=C1)N4CCCCC4CCO	2.152
AntiViral	2	JAK	JAK/STAT	312.37	477600-75-2	CC1CCN(CC1N(C)C2=C3C=C[NH]C3=NC=N2)C(=O)CC#N	1.512
AntiViral	2	GSK-3	PI3K/Akt/mTOR	334.39	865854-05-3	O=C1SN(C(=O)N1CC2=CC=CC=C2)C3=C4C=CC=CC4=CC=C3	4.63
AntiViral	2	JAK	JAK/STAT	371.42	1187594-09-7	CC[S](=O)(=O)N1CC(CC#N)(C1)[N]2C=C(C=N2)C3=NC=NC4=C3C=C[NH]4	0.36
AntiViral	2	NMDAR	Neuronal Signaling	337.37	121917-57-5	CC12NC(CC3=C1C=CC=C3)C4=C2C=CC=C4	0.376
AntiViral	2	Sodium Channel	Transmembrane Transporters	494.52	59721-29-8	CN(C)C(=O)COC(=O)CC1=CC=C(OC(=O)C2=CC=C(NC(N)=N)C=C2)C=C1	0.969
AntiViral	2	NMDAR	Neuronal Signaling	337.37	77086-22-7	CC12NC(CC3=C1C=CC=C3)C4=C2C=CC=C4	0.376
AntiViral	2	PDGFR,EGFR	Protein Tyrosine Kinase	282.38	10537-47-0	CC(C)(C)C1=CC(=CC(=C1O)C(C)(C)C)C=C(C#N)C#N	4.574
AntiViral	2	Bcr-Abl	Angiogenesis	374.32	778270-11-4	NC(=O)C1=CC=CC(=C1)C2=NC=NC(=C2)NC3=CC=C(OC(F)(F)F)C=C3	5.209
AntiViral	2	Reverse Transcriptase	Microbiology	329.4	244767-67-7	CC1=CC(=C(NC2=CC=NC(=N2)NC3=CC=C(C=C3)C#N)C(=C1)C)C	5.549
AntiViral	2	PERK	Apoptosis	479.81	405060-95-9	ClC(Cl)(Cl)C(NC(=O)\C=C\C1=CC=CC=C1)NC(=S)NC2=CC=CC3=C2N=CC=C3	5.82
AntiViral	2	GSK-3	PI3K/Akt/mTOR	222.26	327036-89-5	CN1SC(=O)N(CC2=CC=CC=C2)C1=O	2.145
AntiViral	2	DNA/RNA Synthesis	DNA Damage	260.22	163252-36-6	CC1=CN(C2OC(CO)C(O)C2F)C(=O)NC1=O	-1.065
AntiViral	2	COX	Metabolism	180.16	50-78-2	CC(=O)OC1=C(C=CC=C1)C(O)=O	1.227
AntiViral	2	STAT	JAK/STAT	327.12	50-65-7	OC1=CC=C(Cl)C=C1C(=O)NC2=C(Cl)C=C(C=C2)[N+]([O-])=O	3.595
AntiViral	2	Anti-infection	Microbiology	366.84	95233-18-4	OC1=C(C2CCC(CC2)C3=CC=C(Cl)C=C3)C(=O)C4=C(C=CC=C4)C1=O	5.319
AntiViral	2	Reverse Transcriptase	Microbiology	435.28	269055-15-4	CC1=CC(=CC(=C1OC2=C(Br)C(=NC(=N2)NC3=CC=C(C=C3)C#N)N)C)C#N	5.492
AntiViral	2	Autophagy,IL Receptor	Others	434.5	1177-87-3	CC1CC2C3CCC4=CC(=O)C=CC4(C)C3(F)C(O)CC2(C)C1(O)C(=O)COC(C)=O	2.087
AntiViral	2	NF-κB	NF-κB	161.11	54-21-7	OC(=O)C1=CC=CC=C1O	1.217
AntiViral	2	5-HT Receptor	Neuronal Signaling	313.86	549-18-8	CN(C)CCC=C1C2=CC=CC=C2CCC3=CC=CC=C13	5.154
AntiViral	2	Others	Others	281.27	1867-73-8	CNC1=NC=NC2=C1N=C[N]2C3OC(CO)C(O)C3O	-1.326
AntiViral	2	Dopamine Receptor	Neuronal Signaling	480.42	440-17-5	CN1CCN(CCCN2C3=C(SC4=CC=C(C=C24)C(F)(F)F)C=CC=C3)CC1	5.739
AntiViral	2	Topoisomerase	DNA Damage	456.7	472-15-1	CC(=C)C1CCC2(CCC3(C)C(CCC4C5(C)CCC(O)C(C)(C)C5CCC34C)C12)C(O)=O	6.546
AntiViral	2	Others	Others	229.23	526-18-1	OC1=CC=C(NC(=O)C2=C(O)C=CC=C2)C=C1	2.13
AntiViral	2	Others	Others	148.16	140-10-3	OC(=O)/C=C/C1=CC=CC=C1	1.927
AntiViral	2	Others	Others	224.25	487-26-3	O=C1CC(OC2=C1C=CC=C2)C3=CC=CC=C3	3.099
AntiViral	2	Vitamin	Metabolism	472.74	58-95-7	CC(C)CCCC(C)CCCC(C)CCCC1(C)CCC2=C(C)C(=C(C)C(=C2O1)C)OC(C)=O	10.45
AntiViral	2	Others	Others	122.16	60-12-8	OCCC1=CC=CC=C1	1.546
AntiViral	2	Others	Others	194.18	537-73-5	COC1=C(O)C=C(\C=C\C(O)=O)C=C1	1.669
AntiViral	2	AChR	Neuronal Signaling	352.4	3486-67-7	COC1=CC2=C(C=C1OC)C3=CC4=C(C=[N+]3CC2)C(=C(OC)C=C4)OC	4.161
AntiViral	2	P450 (e.g. CYP17)	Metabolism	356.32	20831-76-9	OCC1OC(OC2OC=C3C(=O)OCC=C3C2C=C)C(O)C(O)C1O	-1.523
AntiViral	2	Immunology & Inflammation related	Immunology & Inflammation	222.37	5986-55-0	CC1CCC2(O)C(C)(C)C3CCC2(C)C1C3	3.427
AntiViral	2	Others	Others	100.12	80-59-1	C/C=C(C)/C(O)=O	1.341
AntiViral	2	Immunology & Inflammation related	Immunology & Inflammation	184.15	99-24-1	COC(=O)C1=CC(=C(O)C(=C1)O)O	0.959
AntiViral	2	Others	Others	166.17	501-97-3	OC(=O)CCC1=CC=C(O)C=C1	1.708
AntiViral	2	HCV Protease	Proteases	323.77	2188-68-3	OC1C=C2CCN3CC4=C(C=C5OCOC5=C4)C(C1O)C23	1.095
AntiViral	2	Others	Others	173.6	6138-41-6	C[N+]1=CC(=CC=C1)C(O)=O	-1.61
AntiViral	2	Others	Others	410.46	6147-11-1	COC1=C(O)C=C2OC3=C(C(=C(CC=C(C)C)C(=C3)O)O)C(=O)C2=C1CC=C(C)C	5.935
AntiViral	2	Chloride Channel	Transmembrane Transporters	332.43	134418-28-3	CC1(CO)C(O)CCC2(C)C(C\C=C3/C=COC3=O)C(=C)CCC12	2.502
AntiViral	2	Others	Others	462.36	27740-01-8	OC1C(O)C(OC(C1O)C(O)=O)OC2=CC3=C(C(=O)C=C(O3)C4=CC=C(O)C=C4)C(=C2O)O	0.366
AntiViral	2	AdipoR	Metabolism	416.51	61281-38-7	COC1=CC2=C(C(=C1OC)OC)C3=C(CC(C)C(C)C2)C=C(OC)C(=C3OC)OC	5.266
AntiViral	2	Others	Others	446.4	40246-10-4	COC1=CC2=C(OC=C(C2=O)C3=CC=C(O)C=C3)C=C1OC4OC(CO)C(O)C(O)C4O	0.436
AntiViral	2	Immunology & Inflammation related	Immunology & Inflammation	372.37	118-34-3	COC1=CC(=CC(=C1OC2OC(CO)C(O)C(O)C2O)OC)\C=C\CO	-0.512
AntiViral	2	Wnt/beta-catenin	Stem Cells & Wnt	464.38	482-35-9	OCC1OC(OC2=C(OC3=CC(=CC(=C3C2=O)O)O)C4=CC(=C(O)C=C4)O)C(O)C(O)C1O	-0.3
AntiViral	2	Others	Others	152.23	76-22-2	CC1(C)C2CCC1(C)C(=O)C2	2.075
AntiViral	2	Others	Others	194.18	10284-63-6	COC1C(O)C(O)C(O)C(O)C1O	-2.656
AntiViral	2	Others	Others	300.26	491-54-3	COC1=CC=C(C=C1)C2=C(O)C(=O)C3=C(O2)C=C(O)C=C3O	2.098
AntiViral	2	Immunology & Inflammation related	Immunology & Inflammation	186.16	523-50-2	O=C1OC2=C(C=C1)C=CC3=C2C=CO3	2.203
AntiViral	2	Immunology & Inflammation related	Immunology & Inflammation	196.29	76-49-3	CC(=O)OC1CC2CCC1(C)C2(C)C	2.354
AntiViral	2	Others	Others	372.41	7770-78-7	COC1=C(O)C=CC(=C1)CC2C(COC2=O)CC3=CC=C(OC)C(=C3)OC	3.743
AntiViral	2	Others	Others	454.68	4481-62-3	CC(=C)C1CCC2(CCC3(C)C(CCC4C5(C)CCC(=O)C(C)(C)C5CCC34C)C12)C(O)=O	6.647
AntiViral	2	AChR	Neuronal Signaling	287.31	476-28-8	OC1C=C2CCN3CC4=CC5=C(OCO5)C=C4C(C1O)C23	0.713
AntiViral	2	Immunology & Inflammation related	Immunology & Inflammation	406.38	82373-94-2	OCC1OC(OC2=C(\C=C\C3=CC=C(O)C=C3)C=C(O)C=C2O)C(O)C(O)C1O	0.918
AntiViral	2	Others	Others	362.33	2415-24-9	OCC1OC(OC2OC=CC3C(O)C4OC4(CO)C23)C(O)C(O)C1O	-3.581
AntiViral	2	Others	Others	315.36	24316-19-6	COC1=CC23CCCN2CCC4=CC5=C(OCO5)C=C4C3C1O	1.515
AntiViral	2	Others	Others	306.27	970-74-1	OC1CC2=C(OC1C3=CC(=C(O)C(=C3)O)O)C=C(O)C=C2O	1.779
AntiViral	2	Others	Others	442.37	1257-08-5	OC1=CC2=C(CC(OC(=O)C3=CC(=C(O)C(=C3)O)O)C(O2)C4=CC=C(O)C(=C4)O)C(=C1)O	3.339
AntiViral	2	Anti-infection	Microbiology	256.25	480-39-7	OC1=CC2=C(C(=O)CC(O2)C3=CC=CC=C3)C(=C1)O	2.615
AntiViral	2	HDAC	Epigenetics	144.21	99-66-1	CCCC(CCC)C(O)=O	2.749
AntiViral	2	Transferase	Metabolism	102.09	339-72-0	NC1CONC1=O	-1.788
AntiViral	2	Others	Others	290.27	225937-10-0	OC1CC2=C(OC1C3=CC(=C(O)C=C3)O)C=C(O)C=C2O	2.021
AntiViral	2	Lipoxygenase	Metabolism	302.36	500-38-9	CC(CC1=CC=C(O)C(=C1)O)C(C)CC2=CC=C(O)C(=C2)O	4.708
AntiViral	2	Others	Others	206.33	1077-28-7	OC(=O)CCCCC1CCSS1	2.258
AntiViral	2	TRPV	Transmembrane Transporters	285.36	57-66-9	CCCN(CCC)[S](=O)(=O)C1=CC=C(C=C1)C(O)=O	2.321
AntiViral	2	Anti-infection	Microbiology	390.82	175865-59-5	CC(C)C(N)C(=O)OCC(CO)OCN1C=NC2C1N=C(N)NC2=O	-1.444
AntiViral	2	5-HT Receptor	Neuronal Signaling	342.69	79559-97-0	CNC1CCC(C2=CC=C(Cl)C(=C2)Cl)C3=C1C=CC=C3	5.378
AntiViral	2	Phospholipase (e.g. PLA)	Metabolism	473.4	2030-63-9	CC(C)N=C1C=C2N(C3=CC=C(Cl)C=C3)C4=C(C=CC=C4)N=C2C=C1NC5=CC=C(Cl)C=C5	7.137
AntiViral	2	Immunology & Inflammation related	Immunology & Inflammation	146.14	91-64-5	O=C1OC2=C(C=CC=C2)C=C1	1.899
AntiViral	2	Anti-infection	Microbiology	339.99	123-03-5	CCCCCCCCCCCCCCCC[N+]1=CC=CC=C1	5.563
AntiViral	2	Anti-infection	Microbiology	253.26	39809-25-1	NC1=NC(=O)C2=C(N1)[N](CCC(CO)CO)C=N2	-1.533
AntiViral	2	Reverse Transcriptase,Integrase,Anti-infection	Microbiology	213.23	87-17-2	OC1=CC=CC=C1C(=O)NC2=CC=CC=C2	2.372
AntiViral	2	Anti-infection	Microbiology	361.39	6402-23-9	CCOC1=CC2=C(N)C3=CC=C(N)C=C3N=C2C=C1	1.592
AntiViral	2	Anti-infection	Microbiology	100.14	96-50-4	NC1=NC=CS1	0.08
AntiViral	2	Phospholipase (e.g. PLA)	Metabolism	472.88	69-05-6	CCN(CC)CCCC(C)NC1=C2C=C(OC)C=CC2=NC3=CC(=CC=C13)Cl	6.43
AntiViral	2	Dopamine Receptor	Neuronal Signaling	336.26	7232-21-5	CCN(CC)CCNC(=O)C1=CC(=C(N)C=C1OC)Cl	2.157
AntiViral	2	Others	Others	194.23	90-45-9	NC1=C2C=CC=CC2=NC3=CC=CC=C13	2.606
AntiViral	2	Others	Others	467.64	126-27-2	CN(C(=O)CN(CCO)CC(=O)N(C)C(C)(C)CC1=CC=CC=C1)C(C)(C)CC2=CC=CC=C2	3.286
AntiViral	2	Others	Others	278.31	6493-05-6	C[N]1C=NC2=C1C(=O)N(CCCCC(C)=O)C(=O)N2C	0.507
AntiViral	2	Others	Others	190.2	23249-97-0	OC(=O)CCC1=NC2=C([NH]1)C=CC=C2	1.451
AntiViral	2	Anti-infection	Microbiology	414.77	51773-92-3	OC(C1CCCCN1)C2=CC(=NC3=C(C=CC=C23)C(F)(F)F)C(F)(F)F	4.684
AntiViral	2	TRPV	Transmembrane Transporters	152.23	464-49-3	CC1(C)C2CCC1(C)C(=O)C2	2.075
AntiViral	2	Anti-infection	Microbiology	156.61	88-04-0	CC1=CC(=CC(=C1Cl)C)O	3.224
AntiViral	2	COX	Neuronal Signaling	138.12	69-72-7	OC(=O)C1=C(O)C=CC=C1	1.217
AntiViral	2	cAMP	GPCR & G Protein	356.05	97-18-7	OC1=C(Cl)C=C(Cl)C=C1SC2=C(O)C(=CC(=C2)Cl)Cl	6.122
AntiViral	2	Others	Others	240.21	117-10-2	OC1=CC=CC2=C1C(=O)C3=C(O)C=CC=C3C2=O	2.324
AntiViral	2	Opioid Receptor	Neuronal Signaling	444.56	577-11-7	CCCCC(CC)COC(=O)CC(C(=O)OCC(CC)CCCC)[S]([O-])(=O)=O	3.172
AntiViral	2	Anti-infection	Microbiology	295.29	31431-39-7	COC(=O)NC1=NC2=C([NH]1)C=CC(=C2)C(=O)C3=CC=CC=C3	3.055
AntiViral	2	Reverse Transcriptase	Microbiology	315.67	154598-52-4	FC(F)(F)C1(OC(=O)NC2=C1C=C(Cl)C=C2)C#CC3CC3	4.381
AntiViral	2	COX,VEGFR	Neuronal Signaling	430.71	59-02-9	CC(C)CCCC(C)CCCC(C)CCCC1(C)CCC2=C(C)C(=C(C)C(=C2O1)C)O	10.44
AntiViral	2	Others	Others	164.16	154-17-6	OCC1OC(O)CC(O)C1O	-1.748
AntiViral	2	PPAR	Metabolism	299.49	544-31-0	CCCCCCCCCCCCCCCC(=O)NCCO	5.431
AntiViral	2	ROS	Immunology & Inflammation	290.27	154-23-4	OC1CC2=C(OC1C3=CC(=C(O)C=C3)O)C=C(O)C=C2O	2.021
AntiViral	2	ROS	Immunology & Inflammation	290.27	490-46-0	OC1CC2=C(OC1C3=CC(=C(O)C=C3)O)C=C(O)C=C2O	2.021
AntiViral	2	DNA/RNA Synthesis	DNA Damage	186.16	66-97-7	O=C1OC2=C(C=C1)C=C3C=COC3=C2	2.203
AntiViral	2	Others	Others	244.24	29700-22-9	OC1=CC=C(\C=C\C2=CC(=CC(=C2)O)O)C(=C1)O	2.848
AntiViral	2	Others	Others	164.2	499-44-5	CC(C)C1=CC=CC(=O)C(=C1)O	1.896
AntiViral	2	Others	Others	309.27	131-48-6	CC(=O)NC1C(O)CC(O)(OC1C(O)C(O)CO)C(O)=O	0
AntiViral	2	Histamine Receptor	Neuronal Signaling	461.81	130018-87-0	OC(=O)COCCN1CCN(CC1)C(C2=CC=CC=C2)C3=CC=C(Cl)C=C3	1.217
AntiViral	2	Others	Others	133.15	59-48-3	O=C1CC2=C(N1)C=CC=C2	0.819
AntiViral	2	Reverse Transcriptase	Microbiology	418.35	73536-69-3	COC(=O)C1=CC(=C2OCOC2=C1C3=C(C=C(OC)C4=C3OCO4)C(=O)OC)OC	2.562
AntiViral	2	Others	Others	176.12	32449-92-6	OC1OC2C(O)C(=O)OC2C1O	-1.803
AntiViral	2	Anti-infection	Microbiology	184.19	530-56-3	COC1=C(O)C(=CC(=C1)CO)OC	0.95
AntiViral	2	Others	Others	344.32	125-46-2	CC(=O)C1C(=O)C=C2OC3=C(C(=C(C)C(=C3C(C)=O)O)O)C2(C)C1=O	1.084
AntiViral	2	Others	Others	226.19	3736-77-4	OCC1OC2C(OC3=NC(=O)C=CN23)C1O	-1.185
AntiViral	2	Others	Others	143.23	2430-27-5	CCCC(CCC)C(N)=O	2.122
AntiViral	2	S1P Receptor	GPCR & G Protein	343.9	162359-56-0	CCCCCCCCC1=CC=C(CCC(N)(CO)CO)C=C1	4.58
AntiViral	2	Anti-infection	Microbiology	333.14	69304-47-8	OCC1OC(CC1O)N2C=C(\C=C\Br)C(=O)NC2=O	-1.034
AntiViral	2	Anti-infection	Microbiology	483.47	27591-69-1	CCN(CC)CCOC1=CC2=C(C=C1)C3=C(C=C(OCCN(CC)CC)C=C3)C2=O	5.326
AntiViral	2	others	others	277.21	107910-75-8	NC1=NC2=C(N=C[N]2COC(CO)CO)C(=N1)[O-]	-1.859
AntiViral	2	Others	Others	208.25	487-11-6	COC1=C(OC)C(=CC(=C1)CC=C)OC	0
AntiViral	2	Others	Others	208.21	84-65-1	O=C1C2=C(C=CC=C2)C(=O)C3=C1C=CC=C3	0
AntiViral	2	COX	Immunology & Inflammation	230.26	22204-53-1	COC1=CC2=CC=C(C=C2C=C1)C(C)C(O)=O	2.849
AntiViral	2	Anti-infection	Microbiology	385.82	86393-32-0	OC(=O)C1=CN(C2CC2)C3=C(C=C(F)C(=C3)N4CCNCC4)C1=O	-1.095
AntiViral	2	Reverse Transcriptase	Microbiology	286.33	136470-78-5	NC1=NC2=C(N=C[N]2C3CC(CO)C=C3)C(=N1)NC4CC4	0.769
AntiViral	2	Integrase,HIV Protease	Microbiology	482.51	871038-72-1	CN1C(=O)C(=C(N=C1C(C)(C)NC(=O)C2=NN=C(C)O2)C(=O)NCC3=CC=C(F)C=C3)[O-]	-0.994
AntiViral	2	Reverse Transcriptase	Microbiology	277.28	142217-69-4	NC1=NC(=O)C2=C(N1)[N](C=N2)C3CC(O)C(CO)C3=C	-1.404
AntiViral	2	AMPK	PI3K/Akt/mTOR	365.24	18422-05-4	NC1=NC=NC2=C1N=C[N]2C3OC(CO[P](O)(O)=O)C(O)C3O	-2.16
AntiViral	2	DNA/RNA Synthesis	DNA Damage	285.26	24356-66-9	NC1=NC=NC2=C1N=C[N]2C3OC(CO)C(O)C3O	-2.088
AntiViral	2	HCV Protease	Proteases	260.22	863329-66-2	CC1(F)C(O)C(CO)OC1N2C=CC(=O)NC2=O	-1.306
AntiViral	2	Vitamin	Metabolism	247.14	54-47-7	CC1=NC=C(CO[P](O)(O)=O)C(=C1O)C=O	-0.197
AntiViral	2	p38	MAPK	432.46	82508-31-4	COC(=O)C1=CCC23CCC(C(C)(OC2=O)\C=C\C=C(C)\C(O)=O)C3(CC1)OC(C)=O	2.793
AntiViral	2	estrogen receptor	Metabolism	364.43	2624-43-3	CC(=O)OC1=CC=C(C=C1)[C](=[C]2CC[CH2]CC2)C3=CC=C(OC(C)=O)C=C3	5.241
AntiViral	2	HCV Protease	Microbiology	265.25	173903-47-4	OC1=CC=CC=C1C(=O)NC2=NC=C(S2)[N+]([O-])=O	1.388
AntiViral	2	HCV Protease	Proteases	493.57	1132935-63-7	COC1=C(C=C(C=C1C2=CC3=CC=C(N[S](C)(=O)=O)C=C3C=C2)N4C=CC(=O)NC4=O)C(C)(C)C	3.492
AntiViral	2	Reverse Transcriptase	Microbiology	260.04	173676-59-0	NC1=CC=C(Cl)C=C1C(=O)C(F)(F)F	2.957
AntiViral	2	Others	Others	464.38	482-36-0	OCC1OC(OC2=C(OC3=C(C(=CC(=C3)O)O)C2=O)C4=CC(=C(O)C=C4)O)C(O)C(O)C1O	-0.3
AntiViral	2	Immunology & Inflammation related	Immunology & Inflammation	346.33	479-98-1	OCC1OC(OC2OC=CC3C(O)C=C(CO)C23)C(O)C(O)C1O	-2.916
AntiViral	2	Others	Others	424.92	554-92-7	COC1=C(OC)C(=CC(=C1)C(=O)NCC2=CC=C(OCCN(C)C)C=C2)OC	3.076
AntiViral	2	DNA/RNA Synthesis	DNA Damage	215.76	1501-84-4	CC(N)[C]12C[CH]3C[CH]([CH2]C([CH2]3)C1)C2	2.586
AntiViral	2	HnMT	Immunology	428.78	69-44-3	CCN(CC)CC1=CC(=CC=C1O)NC2=C3C=CC(=CC3=NC=C2)Cl	5.523
AntiViral	2	DNA/RNA Synthesis	DNA Damage	482.55	841301-32-4	CC1=C(N(CC(=O)NC2=CC=C(C=C2)C3=NOC=N3)C(=O)C4CC[S](=O)(=O)CC4)C(=CC=C1)C	2.24
AntiViral	2	DNA/RNA Synthesis	DNA Damage	279.68	69-74-9	NC1=NC(=O)N(C=C1)C2OC(CO)C(O)C2O	-2.014
AntiViral	2	Others	Others	136.23	7785-26-4	CC1=CCC2CC1C2(C)C	2.872
AntiViral	2	Anti-infection	Microbiology	242.27	84-79-7	CC(C)=CCC1=C(O)C(=O)C2=CC=CC=C2C1=O	3.036
AntiViral	2	Others	Others	202.25	111-20-6	OC(=O)CCCCCCCCC(O)=O	2.378
AntiViral	2	5-HT Receptor	Neuronal Signaling	296.41	135729-61-2	O=C1N(CC2CCCC3=C2C1=CC=C3)C4CN5CCC4CC5	2.745
AntiViral	2	JAK	JAK/STAT	469.41	1187595-84-1	CC[S](=O)(=O)N1CC(CC#N)(C1)[N]2C=C(C=N2)C3=NC=NC4=C3C=C[NH]4	-0.108
AntiViral	2	Immunology & Inflamm	Immunology & Inflammation	419.52	475085-57-5	CC(C)N(CCCCOCC(O)=O)C1=NC(=C(N=C1)C2=CC=CC=C2)C3=CC=CC=C3	4.843
AntiViral	2	Dopamine Receptor	Neuronal Signaling	299.8	364-62-5	CCN(CC)CCNC(=O)C1=C(OC)C=C(N)C(=C1)Cl	1.775
AntiViral	2	Integrase	Microbiology	449.38	1611493-60-7	OC1=C2N(CC3OC4CCC(C4)N3C2=O)C=C(C(=O)NCC5=C(F)C=C(F)C=C5F)C1=O	0.646
AntiViral	2	Others	Others	218.33	471-05-6	CC\1=C/CC(C)(C)\C=C\C(=O)\C(=C\CC1)C	4.455
AntiViral	2	Histamine Receptor	Neuronal Signaling	388.89	125602-71-3	OC(=O)CCCN1CCC(CC1)OC(C2=CC=C(Cl)C=C2)C3=CC=CC=N3	0.208
AntiViral	2	Others	Others	376.13	3572-43-8	CN(CC1=CC(=CC(=C1N)Br)Br)C2CCCCC2	4.512
AntiViral	2	Anti-infection	Microbiology	355.86	86-42-0	CCN(CC)CC1=CC(=CC=C1O)NC2=CC=NC3=C2C=CC(=C3)Cl	4.76
AntiViral	2	S1P Receptor	Neuronal Signaling	307.47	162359-55-9	CCCCCCCCC1=CC=C(CCC(N)(CO)CO)C=C1	4.198
AntiViral	2	Anti-infection	Microbiology	177.03	1777-82-8	OCC1=C(Cl)C=C(Cl)C=C1	2.554
AntiViral	2	Others	Others	247.14	853645-22-4	CC1=NC=C(CO[P](O)(O)=O)C(=C1O)C=O	0.537
AntiViral	2	Anti-infection	Microbiology	178.27	1300-94-3	CCCCCC1=C(O)C=C(C)C=C1	4.385
AntiViral	2	Immunology & Inflamm	Immunology & Inflammation	123.11	98-98-6	OC(=O)C1=NC=CC=C1	0.737
AntiViral	2	Others	Others	136.23	18172-67-3	CC1(C)C2CCC(=C)C1C2	2.926
AntiViral	2	Adrenergic Receptor	Neuronal Signaling	264.19	56776-01-3	CC(C)(C)NCC(O)C1=C(Cl)C=CC=C1	2.834
AntiViral	2	TRPV	Transmembrane Transporters	305.41	25775-90-0	COC1=C(O)C=CC(=C1)CNC(=O)CCCC\C=C/C(C)C	3.91
AntiViral	2	Histamine Receptor	Neuronal Signaling	325.84	442-52-4	ClC1=CC=C(C[N]2C(=NC3=C2C=CC=C3)CN4CCCC4)C=C1	4.527
AntiViral	2	S1P Receptor	GPCR & G Protein	409.56	947303-87-9	CCN(CC)CC1=CC=C(C=C1)C(=O)N(CCC2=CC=CC=C2OC)C3CCNC3	3.415
AntiViral	2	Others	Others	390.34	118159-48-1	COC(=O)C1=CC(=C2OCOC2=C1C3=C4OCOC4=C(OC)C=C3CO)OC	2.102
AntiViral	2	Reverse Transcriptas	Microbiology	425.75	1338225-97-0	CN1C(=O)NN=C1CN2C=CC(=C(OC3=CC(=CC(=C3)C#N)Cl)C2=O)C(F)(F)F	1.694
AntiViral	2	EGFR	Protein Tyrosine Kinase	322.36	133550-34-2	OC1=C(O)C=C(C=C1)\C=C(C#N)\C(=O)NCCCC2=CC=CC=C2	3.221
AntiViral	2	Others	Others	474.54	2921-57-5	CC1CC2C3CCC(O)(C(=O)COC(=O)CCC(O)=O)C3(C)CC(O)C2C4(C)C=CC(=O)C=C14	1.736
AntiViral	2	ATPase,Autophagy	Transmembrane Transporters	280.36	20350-15-6	CC1CCC/C=C/C2CC(O)CC2C(O)/C=C/C(=O)O1	2.152
AntiViral	2	Epigenetic Reader Domain	Epigenetics	456.99	1268524-70-4	CC1=C(C)C2=C(S1)[N]3C(=NN=C3C(CC(=O)OC(C)(C)C)N=C2C4=CC=C(Cl)C=C4)C	4.953
AntiViral	2	FLT3,JAK,PKC	TGF-beta/Smad	377.42	136194-77-9	C[N]1C2=C(C=CC=C2)C3=C1C4=C(C5=C3C(=O)NC5)C6=C(C=CC=C6)[N]4CCC#N	4.168
AntiViral	2	p97	Ubiquitin	340.42	177355-84-9	C(NC1=NC2=CC=CC=C2C(=N1)NCC3=CC=CC=C3)C4=CC=CC=C4	5.232
AntiViral	2	Others	Others	382.45	890842-28-1	OC(=O)C1=C(C=C(C=C1)C2=C[NH]C3=NC=C(C=C23)C4=CC=CC=C4)C5CCCC5	5.573
AntiViral	2	Histone Demethylase	Epigenetics	225.29	1357302-64-7	NC1CC1C2=CC=C(C=C2)C3=CC=CC(=C3)O	2.47
AntiViral	2	Dehydrogenase	Metabolism	355.36	717824-30-1	COC1=CC(=CC=C1)C2=CC(=C(NC(=O)C3=C(CCC3)C(O)=O)C=C2)F	3.878
AntiViral	2	ATPase	Transmembrane Transporters	284.3	1139889-93-2	FC1=CC2=C(NC(C3CC=CC23)C4=CN=CC=C4)C(=C1)F	3.253
AntiViral	2	Others	Others	349.35	218156-96-8	FC(F)(F)C1=CC(=C(C=C1)N2CCCCC2)NC(=O)C3=CC=NC=C3	3.485
AntiViral	2	Epigenetic Reader Domain	Epigenetics	370.4	1044870-39-4	COC1=CC(=C2C(=O)NC(=NC2=C1)C3=CC(=C(OCCO)C(=C3)C)C)OC	2.877
AntiViral	2	Histone Demethylase	Epigenetics	349.43	1222800-79-4	CN(C)CCCNC(=O)C1=CC=C(C=C1)C2=CC3=CC=CN=C3C(=C2)O	2.701
AntiViral	2	Reverse Transcriptase	Microbiology	366.42	500287-72-9	CC1=CC(=CC(=C1NC2=NC(=NC=C2)NC3=CC=C(C=C3)C#N)C)/C=C/C#N	5.409
AntiViral	2	Serine Protease	Proteases	239.69	30827-99-7	NCCC1=CC=C(C=C1)[S](F)(=O)=O	1.261
AntiViral	2	Cysteine Protease	Proteases	386.42	197855-65-5	CC(NC(=O)C(CC1=CC=CC=C1)NC(=O)OCC2=CC=CC=C2)C(=O)CF	3.034
AntiViral	2	Cysteine Protease	Proteases	314.38	76684-89-4	CC(C)CCNC(=O)C(CC(C)C)NC(=O)C1OC1C(O)=O	1.037
AntiViral	2	Cysteine Protease	Proteases	342.43	88321-09-9	CCOC(=O)C1OC1C(=O)NC(CC(C)C)C(=O)NCCC(C)C	1.611
AntiViral	2	Raf	MAPK	464.82	284461-73-0	CNC(=O)C1=CC(=CC=N1)OC2=CC=C(NC(=O)NC3=CC=C(Cl)C(=C3)C(F)(F)F)C=C2	4.175
AntiViral	2	Transferase	Metabolism	484.07	180977-34-8	COC(=O)C(CCSC)NC(=O)C1=C(C=C(NCC(N)CS)C=C1)C2=CC=CC=C2	2.897
AntiViral	2	cAMP	GPCR & G Protein	330.77	263707-16-0	CC(C)(C)C1=CC(=NO1)C(=O)/C(=N/NC2=CC=CC(=C2)Cl)C#N	4.569
AntiViral	2	ERK	MAPK	327.34	865362-74-9	NC1=N[NH]C2=C1C=C(N=N2)C3=C4C=CC=C[N]4N=C3C5=CC=CC=C5	2.969
AntiViral	2	Bcr-Abl	Angiogenesis	418.37	778277-15-9	OCCNC(=O)C1=CC=CC(=C1)C2=CC(=NC=N2)NC3=CC=C(OC(F)(F)F)C=C3	4.876
AntiViral	2	DNA/RNA Synthesis	DNA Damage	402.49	348086-71-5	CN(C(=O)CC1=CC=C(C=C1)C2=NC=CC=C2)C3=NC(=C(S3)[S](N)(=O)=O)C	1.761
AntiViral	2	CRM1	Transmembrane Transporters	442.32	1392136-43-4	FC(F)(F)C1=CC(=CC(=C1)C(F)(F)F)C2=N[N](\C=C/C(=O)NNC3=CC=CC=N3)C=N2	3.496
AntiViral	2	CSF-1R	Protein Tyrosine Kinase	398.48	953769-46-5	CNC(=O)C1=NC=CC(=C1)OC2=CC3=C(C=C2)N=C(NC4CCCCC4O)S3	3.201
AntiViral	2	Integrase	Microbiology	405.35	1051375-10-0	CC1COC2CN3C=C(C(=O)NCC4=C(F)C=C(F)C=C4)C(=O)C(=C3C(=O)N12)O	0.237
AntiViral	2	Anti-infection	Microbiology	458.54	23110-15-8	COC1C(CCC2(CO2)C1C3(C)OC3CC=C(C)C)OC(=O)\C=C\C=C\C=C\C=C\C(O)=O	3.421
AntiViral	2	CDK	Cell Cycle	388.89	212844-53-6	CC(C)C(CO)NC1=NC(=C2N=C[N](C(C)C)C2=N1)NC3=CC=CC(=C3)Cl	4.462
AntiViral	2	CDK	Cell Cycle	418.71	902135-91-5	ClC1=CC=CC(=C1C(=O)NC2=C[NH]N=C2C(=O)NC3CCNCC3)Cl	1.98
AntiViral	2	Estrogen/progestogen Receptor	Endocrinology & Hormones	338.4	58749-22-7	COC1=C(/C=C/C(=O)C2=CC=C(O)C=C2)C=C(C(=C1)O)C(C)(C)C=C	4.667
AntiViral	2	Reverse Transcriptase	Microbiology	476.47	379270-37-8	CC(C)OC(=O)C(C)N[P](=O)(COC(C)C[N]1C=NC2=C1N=CN=C2N)OC3=CC=CC=C3	1.526
AntiViral	2	Nrf2	Immunology & Inflammation	226.34	64224-21-1	CC1=C(SSC1=S)C2=NC=CN=C2	2.225
AntiViral	2	Autophagy	Autophagy	271.26	1262888-28-7	FC1=CC=C(CNC2=NC=NC3=CC=C(F)C=C23)C=C1	3.73
AntiViral	2	COX	Metabolism	354.4	6754-58-1	COC1=C(C(=C(CC=C(C)C)C(=C1)O)O)C(=O)\C=C\C2=CC=C(O)C=C2	4.816
AntiViral	2	GSK-3	PI3K/Akt/mTOR	398.21	667463-85-6	CC(=O)O\N=C/1\C(NC2=CC=CC=C12)=C3\C(=O)NC4=C3C=CC(=C4)Br	2.515
AntiViral	2	Thioredoxin	Metabolism	188.31	141400-58-0	CCC(C)SSC1=NC=C[NH]1	2.641
AntiViral	2	DNA/RNA Synthesis	DNA Damage	157.1	259793-96-9	NC(=O)C1=NC(=CN=C1O)F	-0.157
AntiViral	2	CDK	Cell Cycle	432.52	1453834-21-3	CC(C)C1=C2N=C(OC3CCCNC3)N=C(NCC4=CC=CC=C4[N]5C=CC=N5)[N]2N=C1	3.928
AntiViral	2	HDAC	DNA Damage	326.35	287383-59-9	ONC(=O)CCCCCN1C(=O)C2=C3C(=CC=C2)C=CC=C3C1=O	2.119
AntiViral	2	Dynamin	Cytoskeletal Signaling	322.31	304448-55-3	OC1=C(O)C=C(C=C1)\C=N\NC(=O)C2=C(O)C=C3C=CC=CC3=C2	2.865
AntiViral	2	DNA/RNA Synthesis	DNA Damage	266.25	69-33-0	NC1=NC=NC2=C1C=C[N]2C3OC(CO)C(O)C3O	-1.103
AntiViral	2	ATPase	Transmembrane Transporters	413.47	1542705-92-9	CC1=CC2=C(C=CC=C2C(N)=O)[N]1C3=NC4=C(COCC4)C(=N3)NCC5=CC=CC=C5	3.748
AntiViral	2	TLR	Immunology & Inflammation	314.38	144875-48-9	CCOCC1=NC2=C([N]1CC(C)(C)O)C3=C(C=CC=C3)N=C2N	1.919
AntiViral	2	Serine Protease	Proteases	434.46	127373-66-4	CC(C)(C)C(=O)OC1=CC=C(C=C1)[S](=O)(=O)NC2=CC=CC=C2C(=O)NCC(O)=O	2.321
AntiViral	2	Chloride Channel,Anti-infection	Microbiology	288.3	517-89-5	CC(C)=CCC(O)C1=CC(=O)C2=C(O)C=CC(=C2C1=O)O	2.444
AntiViral	2	CCR	Microbiology	429.38	874911-96-3	OCCOCCN1CCN(CC1)CC2=CC(=CC=C2)OC3=CC=CC=C3	3.514
AntiViral	2	JAK	JAK/STAT	428.49	no CAS	CN(C)C(=O)/C(=C/C1=CC=C(O1)C2=NC3=CN=C4[NH]C=CC4=C3[N]2C5CCCCC5)C#N	4.084
AntiViral	2	Fatty Acid Synthase	Metabolism	410.51	508186-14-9	COCCNC(=O)NC1=CC2=C(C=C1)N=C(C3=CC=CS3)C(=N2)C4=CC=CS4	4.08
AntiViral	2	Sirtuin	Epigenetics	366.32	887686-02-4	OC(=O)C1=CC(=CC=C1O)NC(=O)C2=CC(=CC=C2)NC(=O)C3=CC=CO3	2.182
AntiViral	2	Epigenetic Reader Do	Epigenetics	491.55	2138861-99-9	CCNC(=O)C1=CC2=C([NH]1)C(=O)N(C)C=C2C3=C(OC4=C(C)C=C(F)C=C4C)C=CC(=C3)C(C)(C)O	4.36
AntiViral	2	ATM/ATR	DNA Damage	328.37	No CAS	CNC(=O)C1=CC=C(C=C1)C2=CN=C3C=NC(=C[N]23)C4=CC=CC=C4	2.521
AntiViral	2	Others	Others	394.51	790702-57-7	CN(C)[S](=O)(=O)C1=CC=C(N2CCCC2)C(=C1)C(=O)NC3=NC=C(C)S3	1.497
AntiViral	2	Others	Others	435.89	No CAS	OCCNCC1=CC=C(OCC2=CC=C(F)C=C2)C(=C1)OCC3=CC=C(F)C=C3	4.755
AntiViral	2	Autophagy	Autophagy	460.45	No CAS	FC1=CC=C(C=C1)C2=C[N]3N=CC(=C3N=C2)C4=CSC(=C4)C(=O)NC(C5CC5)C(F)(F)F	4.363
AntiViral	2	Others	Others	448.38	5373-11-5	OCC1OC(OC2=CC3=C(C(=C2)O)C(=O)C=C(O3)C4=CC=C(O)C(=C4)O)C(O)C(O)C1O	0.238
AntiViral	2	Others	Cardiovascular Disease	278.3	87205-99-0	CC1COC2=C1C(=O)C(=O)C3=C2C=CC4=C3C=CC=C4C	3.184
AntiViral	2	DNA polymerase B	Cancer	472.7	4373-41-5	CC1(C)CCC2(CCC3(C)C(=CCC4C5(C)CC(O)C(O)C(C)(C)C5CCC34C)C2C1)C(O)=O	5.48
AntiViral	2	Others	Others	336.36	2086-83-1	COC1=C(OC)C2=C(C=C1)C=C3C4=C(CC[N+]3=C2)C=C5OCOC5=C4	3.962
AntiViral	2	SOD	anti-oxidant	436.41	4192-90-9	OCC1OC(OC2=CC(=C(C(=O)CCC3=CC=C(O)C=C3)C(=C2)O)O)C(O)C(O)C1O	0.827
AntiViral	2	Others	Others	354.4	70872-29-6	COC1=CC(=C(CC=C(C)C)C2=C1C(=O)CC(O2)C3=CC=C(O)C=C3)O	4.456
AntiViral	2	Others	Others	129.18	1072-93-1	C=CC1CNC(=S)O1	1.574
AntiViral	2	Others	Others	448.38	28608-75-5	OCC1OC(C(O)C(O)C1O)C2=C(O)C=C(O)C3=C2OC(=CC3=O)C4=CC(=C(O)C=C4)O	-0.224
AntiViral	2	Src	Cancer	286.24	529-53-3	OC1=CC=C(C=C1)C2=CC(=O)C3=C(O2)C=C(O)C(=C3O)O	2.168
AntiViral	2	Infection	Others	474.37	70831-56-0	OC(=O)C(OC(=O)\C=C\C1=CC(=C(O)C=C1)O)C(OC(=O)\C=C\C2=CC(=C(O)C=C2)O)C(O)=O	2.39
AntiViral	2	Others	antioxidant	354.31	906-33-2	OC1CC(O)(CC(OC(=O)\C=C\C2=CC=C(O)C(=C2)O)C1O)C(O)=O	-0.34
AntiViral	2	MITF - melanogenesis associated transcription factor (human)	Others	353.37	476-32-4	CN1CC2=C(C=CC3=C2OCO3)C4C(O)CC5=C(C=C6OCOC6=C5)C14	2.329
AntiViral	2	Cancer	Autophagy,HIF/HIF Prolyl-Hydroxylase	284.26	480-11-5	COC1=C(O)C2=C(OC(=CC2=O)C3=CC=CC=C3)C=C1O	2.636
AntiViral	2	Cancer	Others	384.42	61301-33-5	COC1=C2OCOC2=CC3=C1C4=C(CC(C)C(C)C3)C=C5OCOC5=C4OC	4.868
AntiViral	2	Others	Others	369.45	518-69-4	COC1=CC2=C(C=C1OC)C3C(C)C4=C(CN3CC2)C(=C(OC)C=C4)OC	3.918
AntiViral	2	Others	Cancer	192.17	776-86-3	COC1=CC2=C(C=CC(=O)O2)C=C1O	1.641
AntiViral	2	Others	anti-inflammatory	284.26	437-64-9	COC1=CC2=C(C(=C1)O)C(=O)C=C(O2)C3=CC=C(O)C=C3	2.636
AntiViral	2	Others	Cancer	388.37	548-37-8	COC(=O)C1=COC(OC2OC(CO)C(O)C(O)C2O)C3C(C)CC(=O)C13	-1.937
AntiViral	2	Others	Cancer	218.33	6902-91-6	CC(C)=C1C\C=C(C)\CC/C=C(C)/CC1=O	4.468
AntiViral	2	Others	Others	312.32	973-67-1	COC1=CC2=C(C(=O)C=C(O2)C3=CC=CC=C3)C(=C1OC)OC	3.087
AntiViral	2	Others	Others	282.33	1034-01-1	CCCCCCCCOC(=O)C1=CC(=C(O)C(=C1)O)O	4.112
AntiViral	2	Others	Others	299.32	32981-85-4	COC(=O)C(O)C(NC(=O)C1=CC=CC=C1)C2=CC=CC=C2	1.953
AntiViral	2	Others	Cancer	208.21	2316-26-9	COC1=CC=C(/C=C/C(O)=O)C=C1OC	1.894
AntiViral	2	Others	Cancer	182.17	488-44-8	OCC(O)C(O)C(O)C(O)CO	-2.941
AntiViral	2	AMPK	AMPK	264.36	145572-44-7	O=C1C=CCC2C3CCCN4CCCC(CN12)C34	1.187
AntiViral	2	Immunology & Inflamm	Immunology & Inflammation	406.38	6926-14-3	CC(=O)OC1(C)CC(O)C2(O)C=COC(OC3OC(CO)C(O)C(O)C3O)C12	-3.522
AntiViral	2	Others	Others	263.38	2115-91-5	CC(C)C1C2OC(=O)C1C3CCC4CN(C)C2C34C	2.388
AntiViral	2	Others	Others	454.68	17990-42-0	CC1(C)CCC2(CCC3(C)C(=CCC4C5(C)CCC(=O)C(C)(C)C5CCC34C)C2C1)C(O)=O	6.547
AntiViral	2	Dopamine Receptor	Neuronal Signaling	407.5	117-89-5	CN1CCN(CCCN2C3=C(SC4=C2C=C(C=C4)C(F)(F)F)C=CC=C3)CC1	4.975
AntiViral	2	Immunology & Inflamm	Immunology & Inflammation	496.53	2375-03-3	CC1CC2C3CCC(O)(C(=O)COC(=O)CCC([O-])=O)C3(C)CC(O)C2C4(C)C=CC(=O)C=C14	0.262
AntiViral	2	Wnt/beta-catenin	Stem Cells & Wnt	391.38	1638250-96-0	CN1C(=O)N(C)C2=C([N](CC(=O)NC3=NN=C(C=C3)C4=CC=CC=C4)C=N2)C1=O	1.404
AntiViral	2	HIV Protease	Microbiology	473.48	701213-36-7	COC1=CN=C([N]2C=NC(=N2)C)C3=C1C(=C[NH]3)C(=O)C(=O)N4CCN(CC4)C(=O)C5=CC=CC=C5	1.174
AntiViral	2	Dehydrogenase	Metabolism	375.37	96187-53-0	CC1=C(N=C2C=CC(=CC2=C1C(O)=O)F)C3=CC=C(C=C3)C4=C(F)C=CC=C4	6.008
AntiViral	2	Anti-infection	Microbiology	299.22	441785-25-7	NC1=NC=C2N=C[N](CC3(CC3)OC[P](O)(O)=O)C2=N1	-0.821
AntiViral	2	BMI-1	Cell Cycle	420.34	1610964-64-1	CC1=NC2=CC=C(F)C=C2[N]1C3=NC(=C(F)C(=N3)N)NC4=CC=C(C=C4)C(F)(F)F	5.366
AntiViral	2	PXR	NF-κB	316.26	480-19-3	COC1=C(O)C=CC(=C1)C2=C(O)C(=O)C3=C(O2)C=C(O)C=C3O	1.856
AntiViral	2	Others	Others	288.25	552-58-9	OC1=CC2=C(C(=O)CC(O2)C3=CC(=C(O)C=C3)O)C(=C1)O	2.131
AntiViral	2	TGFβ1	Others	374.34	479-91-4	COC1=C(O)C=C(C=C1)C2=C(OC)C(=O)C3=C(O2)C=C(OC)C(=C3O)OC	2.291
AntiViral	2	Beta Amyloid	Neuronal Signaling	299.35	26130-02-9	COC1=CC=C2N=C(NC(=O)NC3=CC=CC=C3)SC2=C1	3.132
AntiViral	2	Anti-infection	Microbiology	274.18	60940-34-3	O=C1N([Se]C2=C1C=CC=C2)C3=CC=CC=C3	3.227
AntiViral	2	Dehydrogenase	Metabolism	452.46	198821-22-6	COC1=CC(=CC=C1C2=CN=CO2)NC(=O)NC3=CC(=CC=C3)CNC(=O)OC4CCOC4	1.762
AntiViral	2	Anti-infection	Microbiology	395.76	298708-79-9	COC(=O)C1=C(C)NC(=NC1C2=CC=C(F)C=C2Cl)C3=NC=C(F)C=C3F	3.552
AntiViral	2	Anti-infection	Microbiology	381.35	153168-05-9	CC1=NOC(=C1)CCCOC2=C(C)C=C(C=C2C)C3=NOC(=N3)C(F)(F)F	4.492
AntiViral	2	Anti-infection	Microbiology	388.39	676128-63-5	FC1=CC=CC=C1NC(=O)NC2N=C(C3=CC=CC=C3)C4=CC=CC=C4NC2=O	3.689
AntiViral	2	p38 MAPK	MAPK	360.34	152121-53-4	[O-][N+](=O)C1=CC=C(C=C1)C2=NC(=C([NH]2)C3=CC=NC=C3)C4=CC=C(F)C=C4	4.348
AntiViral	2	Others	Others	343.17	882697-00-9	BrC1=CC(=CC=C1)C2=CC(=N[NH]2)C3=CC=C4OCOC4=C3	4.547
AntiViral	2	Anti-infection	Microbiology	291.26	1191237-69-0	NC1=NC=N[N]2C1=CC=C2C3(OC(CO)C(O)C3O)C#N	-1.43
AntiViral	2	LIM kinase	Cell Cycle	410.86	2097938-51-5	COC(=O)C1=CC=C2N=C([NH]C2=C1)C3CCN(CC3)C4=NC=NC5=C4C(=C[NH]5)Cl	3.677
AntiViral	2	Reverse Transcriptas	Microbiology	244.22	25526-93-6	CC1=CN(C2CC(F)C(CO)O2)C(=O)NC1=O	-0.298
AntiViral	2	KLF	MAPK	420.31	No CAS	C[S](=O)(=O)N1CCN(CC1)C(=O)CNC(=O)/C=C/C2=CC(=C(Cl)C=C2)Cl	1.108
AntiViral	2	STING	Immunology & Inflammation	430.88	702662-50-8	FC1=C(CN2C(=O)CSC3=C2C=C(C=C3)C(=O)NCC4=CC=CO4)C(=CC=C1)Cl	3.81
AntiViral	2	HDAC	DNA Damage/DNA Repair	287.29	1550053-02-5	CC(=O)NC1=CC=C(C=C1)C(=O)NC2=CC=C(F)C=C2N	1.193
AntiViral	2	Anti-infection	Microbiology	329.31	2349386-89-4	CC(C)C(=O)OCC1OC(C(O)C1O)N2C=C\C(NC2=O)=N/O	-0.875
AntiViral	2	Anti-infection	Microbiology	338.71	1258453-75-6	FC(F)(F)OC1=CC=C(NC2=NC3=C(C=CC=C3Cl)C=C2)C=C1	6.889
AntiViral	2	Potassium Channel	Transmembrane Transporters	428.78	1010411-21-8	CC(C)(C)NCC1=C(O)C=C(NC2=CC=NC3=CC(=CC=C23)Cl)C=C1	5.221
AntiViral	2	ATPase	Transmembrane Transporters	408.92	2070015-13-1	C1CCC2=C(NCC3=CC=CC=C3)N=C(N=C2C1)N4CCOC5=C4C=CC=C5	5.964
AntiViral	2	TNF-alpha	Apoptosis	302.71	86583-19-9	NC1=NC=CC2=C1N=C[N]2C3OC(CO)C(O)C3O	-1.07
AntiViral	2	Anti-infection	Microbiology	396.35	69-78-3	OC(=O)C1=CC(=CC=C1[N+]([O-])=O)SSC2=CC(=C(C=C2)[N+]([O-])=O)C(O)=O	3.587
AntiViral	2	Phospholipase (e.g. PLA) PLCγ1,PI3K,Akt	Metabolism	137.14	535-83-1	C[N+]1=CC(=CC=C1)C([O-])=O	-0.41
AntiViral	2	Anti-infection	Immunology & Inflammation	129.18	13190-34-6	C=CC1CNC(=S)O1	1.574
AntiViral	2	PKC	TGF-beta/Smad	352.29	2034-69-7	COC1=C(O)C=C2OC(=O)C(=CC2=C1)OC3=CC4=C(C=CC(=O)O4)C=C3	2.975
AntiViral	2	Anti-infection	Microbiology	266.3	6308-22-1	[O-][N+](=O)C1=CC=CC=C1\C=C/2SC(=S)NC2=O	2.735
AntiViral	2	DDR	Protein Tyrosine Kinase	485.43	No CAS	C[N]1C=CC(=N1)C2=CN=CC(=C2)CNC3=C(F)C=CC(=C3)C(=O)NC4=CC(=CC=C4)OC(F)(F)F	5.778
AntiViral	2	DUB	Ubiquitin	304.39	1093070-16-6	CC(NC(=O)C1=C(C)C=CC(=C1)N)C2=CC=CC3=CC=CC=C23	3.647
AntiViral	2	Nucleoside Analog/Antimetabolite	DNA Damage/DNA Repair	286.2	928659-17-0	CSC1=NC2=NN=C(C(=O)N2[N-]1)[N+]([O-])=O	-0.184
AntiViral	2	Anti-infection	Microbiology	246.34	26402-22-2	CCCCCCCCCC(=O)OCC(O)CO	2.831
AntiViral	2	Aurora Kinase	Cell Cycle	453.47	No CAS	CC1N=CC(=N1)C2=CC=C3C(=NC=NC3=C2)NC4=CC=CC(=C4)NC(=O)NC5=CC(=CC=C5)F	4.413
AntiViral	2	anti-infection	Immunology & Inflammation	361.44	1428729-56-9	O=C(NC1=NC2=C(S1)C3=C(SC=N3)C=C2)C4=CC5=CC=CC=C5C=C4	4.232
AntiViral	2	anti-infection	Immunology & Inflammation	426.85	341001-38-5	CC1=C(C(=O)N2CCN(CC2)C3=C(Cl)C=C(C=C3)[N+]([O-])=O)C(=NO1)C4=CC=CC=C4	3.978
AntiViral	2	DUB. Anti-infection	Ubiquitin	346.42	1093070-14-4	CC(NC(=O)C1=C(C)C=CC(=C1)NC(C)=O)C2=CC=CC3=CC=CC=C23	3.514
AntiViral	2	Anti-infection. DNA/RNA Synthesis	DNA Damage/DNA Repair & Cell Cycle	140.03	4408-78-0	OC(=O)C[P](O)(O)=O	-1.102
AntiViral	2	YAP	Hippo	298.3	Unknown	CC1(CCN(C1)C(=O)C=C)NC2=CC=CC(=C2)C(F)(F)F	2.791
AntiViral	2	Immunology & Inflammation related	Immunology & Inflammation	480.59	27215-14-1	CC1(CCCC2(C)C(CCC3=CCOC3=O)C(=C)CCC12)COC4OC(CO)C(O)C(O)C4O	2.378
AntiViral	2	Immunology & Inflammation related/Anti-infection	Immunology & Inflammation/Microbiology	370.31	524-30-1	COC1=CC2=C(OC(=O)C=C2)C(=C1O)OC3OC(CO)C(O)C(O)C3O	-0.531
AntiViral	2	Dehydrogenase. NADPH-oxidase	Metabolism	284.34	Unknown	O=C1CCCCC2=C1C=NC(=N2)NC3=CSC(=C3)C#N	2.939
AntiViral	2	GLUT	Metabolism	382.88	Unknown	CC1=CC=C(CNC2=C(NCC3=CC(=C(C)C=C3)O)C=C(Cl)C=C2)C=C1O	5.767
AntiViral	2	anti-infection	Immunology & Inflammation	424.06	3039-71-2	CCN(CC)CCOC1CCC2(C)C3CCC4(C)C(CCC4=O)C3CC=C2C1	4.965
AntiViral	2	Others	Others	441.5	Unknown	COC1=C(C=C(NC(=O)C2=CC(=CC=C2)[N]3C=CC=C3)C=C1)[S](=O)(=O)N4CCOCC4	2.279
AntiViral	2	PP2A. phosphatase	PI3K/Akt/mTOR & Cell Cycle & Metabolism	367.85	No CAS	COC1=CC=C(C=C1)C(=O)N2C3=CC=CC=C3SC4=C2C=C(Cl)C=C4	5.333
AntiViral	2	IRAK	Immunology & Inflammation	324.33	Unknown	CCCN1C(NC2=CC=CC=C12)=NC(=O)C3=CC(=CC=C3)[N+]([O-])=O	3.374
AntiViral	2	GPR	GPCR & G Protein	429.31	1599432-08-2	COC1=CC=C(C=C1)C(=O)N2CCN(CC2)C(=O)/C=C/C3=CC=C(Br)C=C3	3.325
AntiViral	2	Integrase	Microbiology	365.38	125697-91-8	OC(=O)C1=C(O)C=CC(=C1)N(CC2=CC=CC=C2O)CC3=CC=CC=C3O	4.062
AntiViral	2	AChR	Neuronal Signaling	284.18	866823-63-4	C1NCC2CC1C3=CC4=NC=CN=C4C=C23	1.802
AntiViral	2	Anti-infection	Microbiology	378.42	1572510-42-9	CC1=C(F)C=CC(=C1)NC(=O)C2=CC(=CC=C2)[S](=O)(=O)NC3CCOC3	1.996
AntiViral	2	Anti-infection	Immunology & Inflammation	376.33	869572-92-9	FC(F)(F)C1=CC=C(C=C1)C(=O)NN2C(=O)C3C4C=CC(C5CC45)C3C2=O	2.018
AntiViral	2	Serine Protease	Proteases	409.41	71079-09-9	C[S](O)(=O)=NC(=N)NC1=CC=C(C=C1)C(=O)OC2=CC=C(CC(O)=O)C=C2	1.477
AntiViral	2	Dehydrogenase	Metabolism	397.35	96201-88-6	CC1=C(C(=O)O[Na])C2=CC(=CC=C2N=C1C3=CC=C(C=C3)C4=C(F)C=CC=C4)F	6.099
AntiViral	2	COX	Immunology & Inflammation	351.35	5907-38-0	CN(C[S]([O-])(=O)=O)C1=C(C)N(C)N(C1=O)C2=CC=CC=C2	-2.076
AntiViral	2	Others	Others	182.22	119-61-9	O=C(C1=CC=CC=C1)C2=CC=CC=C2	3.234
AntiViral	2	Anti-infection	Microbiology	124.22	59-52-9	OCC(S)CS	0.534
AntiViral	2	Vitamin	Metabolism	300.81	59-43-8	CC1=NC=C(C[N+]2=CSC(=C2C)CCO)C(=N1)N	-1.626
AntiViral	2	Anti-infection	Microbiology	444.43	60-54-8	CN(C)C1C2CC3C(=C(O)C4=C(C=CC=C4O)C3(C)O)C(=O)C2(O)C(=C(C(N)=O)C1=O)O	-1.011
AntiViral	2	Anti-infection	Microbiology	358	6004-24-6	CCCCCCCCCCCCCCCC[N+]1=CC=CC=C1	5.356
AntiViral	2	Potassium Channel	Transmembrane Transporters	324.42	130-95-0	COC1=CC2=C(C=CN=C2C=C1)C(O)C3CC4CCN3CC4C=C	2.733
AntiViral	2	Potassium Channel	Transmembrane Transporters	378.89	6151-40-2	COC1=CC2=C(C=CN=C2C=C1)C(O)C3CC4CCN3CC4C=C	2.908
AntiViral	2	AChR	Neuronal Signaling	289.37	51-55-8	CN1C2CCC1CC(C2)OC(=O)C(CO)C3=CC=CC=C3	1.721
AntiViral	2	Anti-infection	Immunology & Inflammation	343.38	1837-57-6	CCOC1=CC2=C(N)C3=C(C=C(N)C=C3)N=C2C=C1	1.8
AntiViral	2	Topoisomerase	Microbiology	367.8	93107-08-5	OC(=O)C1=CN(C2CC2)C3=CC(=C(F)C=C3C1=O)N4CCNCC4	-0.888
AntiViral	2	Calcium Channel	Transmembrane Transporters	357.41	226256-56-0	CC(NCCCC1=CC(=CC=C1)C(F)(F)F)C2=CC=CC3=CC=CC=C23	5.956
AntiViral	2	NKCC	Transmembrane Transporters	352.73	41733-55-5	N[S](=O)(=O)C1=C(Cl)C=C(NCC2=CC=CO2)C(=C1)C([O-])=O	-0.071
AntiViral	2	Anti-infection	Microbiology	496.89	2058-46-0	CN(C)C1C2C(O)C3C(=C(O)C4=C(C=CC=C4O)C3(C)O)C(=O)C2(O)C(=C(C(N)=O)C1=O)O	-1.629
AntiViral	2	Glucocorticoid Receptor	Endocrinology & Hormones	400.46	125-10-0	CC(=O)OCC(=O)C1(O)CCC2C3CCC4=CC(=O)C=CC4(C)C3C(=O)CC12C	1.596
AntiViral	2	Estrogen/progestogen Receptor	Endocrinology & Hormones	342.47	3562-63-8	CC(=O)C1(O)CCC2C3C=C(C)C4=CC(=O)CCC4(C)C3CCC12C	3.126
AntiViral	2	AChR	Neuronal Signaling	430.38	66985-17-9	CC(C)[N+]1(C)C2CCC1CC(C2)OC(=O)C(CO)C3=CC=CC=C3	-1.533
AntiViral	2	Histamine Receptor	Neuronal Signaling	388.89	130018-77-8	OC(=O)COCCN1CCN(CC1)C(C2=CC=CC=C2)C3=CC=C(Cl)C=C3	0.453
AntiViral	2	Leukotriene	Metabolism	197.66	6645-46-1	C[N+](C)(C)CC(O)CC(O)=O	-4.49
AntiViral	2	Serotonin Transporter	Neuronal Signaling	277.4	50-48-6	CN(C)CC\C=C1/C2=C(CCC3=CC=CC=C13)C=CC=C2	4.772
AntiViral	2	Dopamine Receptor	Neuronal Signaling	354.27	54143-57-6	CCN(CC)CCNC(=O)C1=CC(=C(N)C=C1OC)Cl	1.95
AntiViral	2	Vitamin	Metabolism	327.36	532-43-4	CC1=NC=C(C[N+]2=CSC(=C2C)CCO)C(=N1)N	-0.914
AntiViral	2	Thymidylate Synthase	Apoptosis	427.41	137281-23-3	NC1=NC(=O)C2=C([NH]C=C2CCC3=CC=C(C=C3)C(=O)NC(CCC(O)=O)C(O)=O)N1	1.144
AntiViral	2	Interleukins	Immunology & Inflammation	462.53	2203-97-6	CC12CCC(=O)C=C1CCC3C4CCC(O)(C(=O)COC(=O)CCC(O)=O)C4(C)CC(O)C23	1.507
AntiViral	2	Glucocorticoid Receptor	Endocrinology & Hormones	416.51	53-36-1	CC1CC2C3CCC(O)(C(=O)COC(C)=O)C3(C)CC(O)C2C4(C)C=CC(=O)C=C14	1.891
AntiViral	2	Anti-infection	Microbiology	235.24	4097-22-7	NC1=C2N=C[N](C3CCC(CO)O3)C2=NC=N1	-0.476
AntiViral	2	Autophagy	Autophagy	319.87	54-05-7	CCN(CC)CCCC(C)NC1=C2C=CC(=CC2=NC=C1)Cl	4.345
AntiViral	2	COVID-19	Microbiology	472.53	870153-29-0	COC1=CC=CC2=C1C=C([NH]2)C(=O)NC(CC(C)C)C(=O)NC(CC3CCNC3=O)C(=O)CO	1.107
AntiViral	2	Dehydrogenase	Metabolism	137.14	329-89-5	NC(=O)C1=CC=C(N)N=C1	-0.526
AntiViral	2	Others	Others	184.96	144-48-9	NC(=O)CI	0.376
AntiViral	2	CMV	Microbiology	327.34	119139-23-0	O=C1NC(=O)C(=C1C2=C[NH]C3=CC=CC=C23)C4=C[NH]C5=CC=CC=C45	3.15
AntiViral	2	Others	Others	339.41	35899-54-8	CC(C)CSCC1OC(C(O)C1O)[N]2C=NC3=C(N)N=CN=C23	0.464
AntiViral	2	AChR	Neuronal Signaling	211.26	249296-44-4	C1NCC2CC1C3=CC4=NC=CN=C4C=C23	1.038
AntiViral	2	SCD	Metabolism	387.86	1032229-33-6	CNC(=O)C1=CC(=CC=C1)NC(=O)N2CCC(CC2)OC3=CC=CC=C3Cl	2.629
AntiViral	2	Others	Microbiology	282.3	890402-73-0	CN(C)C1=CC=C(C=C1)C(=O)O[N]2N=NC3=CC=CC=C23	0.867
AntiViral	2	Antiviral	Others	418.39	28371-16-6	OCC1OC(C(O)C(O)C1O)C2C3=CC=CC(=C3C(=O)C4=C2C=C(CO)C=C4O)O	-0.404
AntiViral	2	Others	Microbiology	228.19	123606-06-4	CSC1=NC2=NN=C(C(=O)N2N1)[N+]([O-])=O	0.773
AntiViral	2	SARS-CoV	Microbiology	350.41	248282-01-1	CCN(C(=O)C1=C(O)C2=C(CC)C=CC=C2N(C)C1=O)C3=CC=CC=C3	3.162
AntiViral	2	DNA/RNA Synthesis	Proteases	399.41	940908-79-2	CC(C)C(=O)OCC1OC(N2C=CC(=NC2=O)N)C(C)(F)C1OC(=O)C(C)C	1.766
AntiViral	2	Others	Microbiology	315.24	959245-08-0	CC(C)N1CCC(CC1)NC(=O)C2=C(Cl)C=CC=C2Cl	3.203
AntiViral	2	Integrase	Microbiology	302.24	490-31-3	OC1=CC=C2C(=O)C(=C(OC2=C1)C3=CC(=C(O)C(=C3)O)O)O	1.63
AntiViral	2		Microbiology	293.33	748146-89-6	OC(=O)CC1(CCCCC1)CC(=O)NC2=CC=C(F)C=C2	2.912
AntiViral	2	Reverse Transcriptas	Microbiology	402.88	700361-47-3	CC1=C(NC2=NC(=NC=C2)NC3=CC=C(C=C3)C#N)C(=CC(=C1)\C=C\C#N)C	5.791
AntiViral	2		Microbiology	334.41	345651-04-9	OCCN1CCN(CC1)C2=C3C=CC=CC3=NC(=N2)C4=CC=CC=C4	3.127
AntiViral	2	gp120/CD4	Microbiology	337.84	333353-44-9	CC1(C)CC(CC(C)(C)N1)NC(=O)C(=O)NC2=CC=C(Cl)C=C2	1.708
AntiViral	2		Protein Tyrosine Kinase	333.34	38101-59-6	NC(CCC(O)=O)C(=O)NC(CC1=C[NH]C2=CC=CC=C12)C(O)=O	-2.066
AntiViral	2	Nucleoprotein (Rift valley fever virus (STRAIN ZH-548 M12))	Others	107.11	515-98-0	CC(O)C([O-])=O	-3.725
AntiViral	2	Others	Others	373.83	6681-15-8	COC1=CC2=C(CC[N+]3=CC4=C(C=CC(=C4OC)OC)C=C23)C=C1O	1.262
AntiViral	2	Anti-infection	Microbiology	209.21	84408-37-7	NC1=NC2=C(C=N1)N=C[N]2COCCO	-0.942
AntiViral	2	TRP Channel	Transmembrane Transporters	362.42	332382-54-4	CC1CC(C)(C)N(C(=O)CN2C(=O)C3=C(C=CC=C3)C2=O)C4=C1C=CC=C4	3.07
AntiViral	2	Antiviral	Microbiology	483.49	1985605-59-1	OC1=C2N(C=CC1=O)N(C3COCCN3C2=O)C4C5=C(CSC6=CC=CC=C46)C(=C(F)C=C5)F	1.91
AntiViral	2	Others	Others	219.51	5970-45-6	CC([O-])=CC([O-])=O	-3.77
AntiViral	2	MEK	MAPK	409.55	303175-44-2	OC(=O)C1=C(NC2=C(Cl)C=C(I)C=C2)C(=C(F)C=C1)F	4.663
AntiViral	2	HIV	Others	272.34		COC(=O)C1CCCN1C(=O)C(O)C(N)CC(C)C	0.126
AntiViral	2	HBV	Microbiology	386.39	1572510-80-5	CCC(C)N[S](=O)(=O)C1=CC(=C(F)C=C1)C(=O)NC2=CC(=C(F)C=C2)F	3.392
AntiViral	2	Neuraminidase	Immunology & Inflammation	472.53	203120-46-1	CCCCCCCC(=O)OCC(O)C(OC)C1OC(=CC(N=C(N)N)C1NC(C)=O)C(O)=O	0.34
AntiViral	2	5-alpha Reductase	Angiogenesis	414.41	518-28-5	COC1=C(OC)C(=CC(=C1)C2C3C(COC3=O)C(O)C4=CC5=C(OCO5)C=C24)OC	2.111
AntiViral	2	Antiviral	Microbiology	432.39	1445790-55-5	OC1CCN(CC1)[S;v6](=O)(=O)C2=CC(=CC=C2F)C(=O)NC3=CC(=C(F)C(=C3)F)F	1.986
AntiViral	2	Reverse Transcriptas	Microbiology	310.35	473921-12-9	CCC1=N[N](CCO)C(=C1OC2=CC(=CC(=C2)C#N)C#N)CC	3.02
AntiViral	2	IRAK	Immunology & Inflammation	361.37	1817626-54-2	CCC1C(COC2=NC=CC3=CC(=C(OC)C=C23)C(N)=O)NC(=O)C1F	1.506
AntiViral	2	SARS-CoV	Microbiology	499.53	2628280-40-8	CC(C)(C)C(NC(=O)C(F)(F)F)C(=O)N1CC2C(C1C(=O)NC(CC3CCNC3=O)C#N)C2(C)C	0.799
AntiViral	2	Others	Others	388.37	479-90-3	COC1=C(OC)C=C(C=C1)C2=C(OC)C(=O)C3=C(O)C(=C(OC)C=C3O2)OC	2.516
AntiViral	2	VEGFR	Protein Tyrosine Kinase	467.34	1256565-36-2	COC1=CC=C(C=C1)C2N(CCC3=C2[NH]C4=C3C=C(Cl)C=C4)C(=O)OC5=CC=C(Cl)C=C5	6.86
AntiViral	2	Anti-infection	Microbiology	382.48	570390-00-0	CCC1=C(C=CC=C1)[N]2C(=NN=C2SCC(N)=O)COC3=C(C)C=CC=C3	4.102
AntiViral	2	Anti-infection	Microbiology	354.43	482646-13-9	CC1=C(OCC2=NN=C(SCC(N)=O)[N]2C3=CC=CC=C3)C=CC=C1	3.16
AntiViral	2	IFN	Immunology & Inflammation	315.86	2070014-98-9	CNCC1=C(SC2=CC=CC3=C2C=CC=C3)C=CC=C1	4.776
AntiViral	2	CMV	Microbiology	372.09	69123-98-4	OCC1OC(C(F)C1O)N2C=C(I)C(=O)NC2=O	-1.228
AntiViral	2	CDK	Cell Cycle	483.99	827022-32-2	CC(=O)C1=C(C)C2=CN=C(NC3=NC=C(C=C3)N4CCNCC4)N=C2N(C5CCCC5)C1=O	3.183
AntiViral	2	DHFR,DNA/RNA Synthesis	Metabolism	471.37	150399-23-8	NC1=NC(=O)C2=C([NH]C=C2CCC3=CC=C(C=C3)C(=O)NC(CCC([O-])=O)C([O-])=O)N1	-1.804
AntiViral	2	DNA/RNA Synthesis,Autophagy	DNA Damage	299.66	122111-03-9	NC1=NC(=O)N(C=C1)C2OC(CO)C(O)C2(F)F	-1.012
AntiViral	2	Others	Others	279.03	57248-88-1	NCCC(O)([P](O)([O-])=O)[P](O)([O-])=O	-5.016
AntiViral	2	DNA/RNA Synthesis	DNA Damage	259.22	50924-49-7	NC(=O)C1=C(O)[N](C=N1)C2OC(CO)C(O)C2O	-2.409
AntiViral	2	DNA/RNA Synthesis	DNA Damage	279.19	113852-37-2	NC1=NC(=O)N(CC(CO)OC[P](O)(O)=O)C=C1	-2.175
AntiViral	2	COX	Neuronal Signaling	352.47	57469-77-9	CC(C)CC1=CC=C(C=C1)C(C)C(O)=NCCCCC(N)C(O)=O	-2.112
AntiViral	2	DNA/RNA Synthesis	DNA Damage	243.22	147-94-4	NC1=NC(=O)N(C=C1)C2OC(CO)C(O)C2O	-2.396
AntiViral	2	phosphatase	Others	206.03	2809-21-4	CC(O)([P](O)(O)=O)[P](O)(O)=O	-0.701
AntiViral	2	Immunology & Inflammation related	Immunology & Inflammation	240.75	16595-80-5	C1CN2CC(N=C2S1)C3=CC=CC=C3	2.672
AntiViral	2	Anti-infection	Microbiology	232.36	56293-29-9	C1CCN2CC3CC(C=C4CCCNC34)C2C1	1.998
AntiViral	2	Anti-infection	Microbiology	478.88	3963-95-9	CN(C)C1C2C(O)C3C(=C)C4=CC=CC(=C4C(=O)C3=C(O)C2(O)C(=O)C(=C1O)C(N)=O)O	-0.565
AntiViral	2	Anti-infection	Microbiology	332.31	139110-80-8	CC(=O)NC1C(NC(N)=N)C=C(OC1C(O)C(O)CO)C(O)=O	-3.395
AntiViral	2	5-HT Receptor	Neuronal Signaling	332.87	135729-62-3	O=C1N(CC2CCCC3=CC=CC1=C23)C4CN5CCC4CC5	3.127
AntiViral	2	Akt	PI3K/Akt/mTOR	407.57	58066-85-6	CCCCCCCCCCCCCCCCO[P]([O-])(=O)OCC[N+](C)(C)C	3.722
AntiViral	2	Vitamin	Metabolism	337.27	67-03-8	CC1=NC=C(C[N+]2=CSC(=C2C)CCO)C(=N1)N	-1.244
AntiViral	2	Others	Others	182.65	657-27-2	NCCCCC(N)C(O)=O	0
AntiViral	2	Autophagy	Autophagy	433.95	747-36-4	CCN(CCO)CCCC(C)NC1=CC=NC2=CC(=CC=C12)O[S](O)(=O)=O	2.85
AntiViral	2	DHFR,Dehydrogenase	Metabolism	498.4	7413-34-5	CN(CC1=NC2=C(N)N=C(N)N=C2N=C1)C3=CC=C(C=C3)C(=O)NC(CCC([O-])=O)C([O-])=O	-2.834
AntiViral	2	Others	Others	348.18	306-67-2	NCCCNCCCCNCCCN	0.024
AntiViral	2	Others	Others	146.19	56-87-1	NCCCCC(N)C(O)=O	-3.24
AntiViral	2	AMPK	PI3K/Akt/mTOR	472.41	1219168-18-9	C1CCN(CC1)CCOC2=CC=C(C=C2)C3=C[N]4N=CC(=C4N=C3)C5=CC=NC=C5	3.792
AntiViral	2	Reverse Transcriptase	Microbiology	191.95	63585-09-1	[O-]C(=O)[P]([O-])([O-])=O	-4.033
AntiViral	2	Others	Others	202.34	71-44-3	NCCCNCCCCNCCCN	-1.504
AntiViral	2	Glutaminase	Proteases	171.15	157-03-9	NC(CCC(=O)C=[N+]=[N-])C(O)=O	-3.117
AntiViral	2	others	others	416.82	273724-21-3	CC1=NC=C(C[N+]2=CSC(=C2C)CCO[P](O)(O)=O)C(=N1)N	-2.112
AntiViral	2	Ras	Cell Cycle	272.09	118072-93-8	OC(C[N]1C=CN=C1)([P](O)(O)=O)[P](O)(O)=O	-1.209
AntiViral	2	Others	Others	232.28	142-88-1	OC(=O)CCCCC(O)=C1CNCCN1	-5.651
AntiViral	2	GABA Receptor	Neuronal Signaling	149.21	348-67-4	CSCCC(N)C(O)=O	-2.834
AntiViral	2	Reverse Transcriptase	Microbiology	305.23	206184-49-8	CC(C[N]1C=NC2=C(N)N=CN=C12)OC[P](O)(O)=O	-0.979
AntiViral	2	AChR	Neuronal Signaling	247.72	230615-23-3	C1NCC2CC1C3=CC4=NC=CN=C4C=C23	1.42
AntiViral	2	DNA/RNA Synthesis	DNA Damage/DNA Repair	315.22	149394-66-1	NC1=NC(=O)N(CC(CO)OC[P;v5](O)(O)=O)C=C1	-2.59
AntiViral	2	Others	Others	149.21	59-51-8	CSCCC(N)C(O)=O	-2.834
AntiViral	2	Others	Others	143.14	35404-50-3	NC1=NCCN1CC(O)=O	-1.07
AntiViral	2	SARS-CoV	Microbiology	259.22	3258-02-4	OCC1OC(C(O)C1O)N2C=C\C(NC2=O)=N\O	-2.384
AntiViral	2	Immunology & Inflammation related	Immunology & Inflammation	240.3	99011-02-6	CC(C)C[N]1C=NC2=C(N)N=C3C=CC=CC3=C12	2.722
AntiViral	2	Topoisomerase	DNA Damage	348.35	7689-03-4	CCC1(O)C(=O)OCC2=C1C=C3N(CC4=C3N=C5C=CC=CC5=C4)C2=O	1.746
AntiViral	2	Topoisomerase	DNA Damage	302.19	476-66-4	OC1=CC2=C3C(=C1O)OC(=O)C4=CC(=C(O)C(=C34)OC2=O)O	0
AntiViral	2	COX	Neuronal Signaling	371.82	70374-39-9	CN1C(=C(O)C2=C(C=C(Cl)S2)[S]1(=O)=O)C(=O)NC3=NC=CC=C3	0.913
AntiViral	2	Anti-infection	Microbiology	410.4	204255-11-8	CCOC(=O)C1=CC(OC(CC)CC)C(NC(C)=O)C(N)C1	0.577
AntiViral	2	Integrase	Microbiology	441.36	1051375-19-9	CC1CCOC2CN3C=C(C(=O)NCC4=C(F)C=C(F)C=C4)C(=O)C(=C3C(=O)N12)O[Na]	0.391
AntiViral	2	Others	Others	355.77	6020-18-4	C1OC2=CC3=C(C=C2O1)C4=CC5=C(C=[N+]4CC3)C6=C(OCO6)C=C5	1.089
AntiViral	2	Anti-infection	Microbiology	151.25	768-94-5	N[C]12C[CH]3[CH2]C([CH2][CH](C3)C1)C2	1.495
AntiViral	2	TLR	Immunology & Inflammation	410.51	1228585-88-3	CCCCOC1=NC(=C2NC(=O)CN(CC3=CC=CC(=C3)CN4CCCC4)C2=N1)N	3.302
AntiViral	2	AMPK	PI3K/Akt/mTOR	399.49	866405-64-3	C1CCN(CC1)CCOC2=CC=C(C=C2)C3=C[N]4N=CC(=C4N=C3)C5=CC=NC=C5	3.028
AntiViral	2	Others	Others	330.33	24502-78-1	CC(C)=CCC(OC(C)=O)C1=CC(=O)C2=C(C(=CC=C2O)O)C1=O	2.824
AntiViral	2	CDK	Cell Cycle	447.53	571190-30-2	CC(=O)C1=C(C)C2=CN=C(NC3=NC=C(C=C3)N4CCNCC4)N=C2N(C5CCCC5)C1=O	2.801
AntiViral	2	Integrase	Microbiology	428.34	1051375-13-3	CC1COC2CN3C=C(C(=O)NCC4=C(F)C=C(F)C=C4)C(=O)C(=C3C(=O)N12)O	0.237
AntiViral	2	Others	Others	305.09	115436-72-1	OC(CC1=CC=CN=C1)([P](O)(O)=O)[P](O)([O-])=O	-1.737
AntiViral	2	Others	Others	139.15	30652-11-0	CN1C=CC(=O)C(=C1C)O	-0.139
AntiCardioVascular	3	Ferroptosis,HIF	Angiogenesis	352.34	808118-40-3	CC1=NC(=C(O)C2=C1C=C(OC3=CC=CC=C3)C=C2)C(=O)NCC(O)=O	2.306
AntiCardioVascular	3	Apoptosis related,Caspase,E3 Ligase ,E3 ligase Ligand,TNF-alpha,VEGFR	Ubiquitin	259.26	191732-72-6	NC1=C2CN(C3CCC(=O)NC3=O)C(=O)C2=CC=C1	-0.515
AntiCardioVascular	3	Apoptosis related,Autophagy,HDAC,HIV Protease	Epigenetics	349.43	404950-80-7	CC1=C(CCNCC2=CC=C(\C=C\C(=O)NO)C=C2)C3=C([NH]1)C=CC=C3	3.194
AntiCardioVascular	3	Autophagy,HDAC,HPV	Epigenetics	264.3	149647-78-9	ONC(=O)CCCCCCC(=O)NC1=CC=CC=C1	2.005
AntiCardioVascular	3	Autophagy,ROCK	Cell Cycle	320.26	129830-38-2	CC(N)C1CCC(CC1)C(=O)NC2=CC=NC=C2	1.871
AntiCardioVascular	3	Apoptosis related,Autophagy,HDAC	Epigenetics	376.41	209783-80-2	NC1=CC=CC=C1NC(=O)C2=CC=C(CNC(=O)OCC3=CN=CC=C3)C=C2	2.071
AntiCardioVascular	3	MEK	MAPK	335.35	305350-87-2	NC(\SC1=CC=C(N)C=C1)=C(C#N)/C2=C(C=CC=C2)C(F)(F)F	3.705
AntiCardioVascular	3	Autophagy,HDAC	Epigenetics	318.35	866323-14-0	ONC(=O)/C=C/C1=CC(=CC=C1)[S](=O)(=O)NC2=CC=CC=C2	1.8
AntiCardioVascular	3	HDAC	Cytoskeletal Signaling	397.42	783355-60-2	CN(C)CC1=C(OC2=CC=CC=C12)C(=O)NCCOC3=CC=C(C=C3)C(=O)NO	2.353
AntiCardioVascular	3	HDAC,p21	Epigenetics	379.46	404951-53-7	OCCN(CCC1=C[NH]C2=C1C=CC=C2)CC3=CC=C(\C=C\C(=O)NO)C=C3	3.045
AntiCardioVascular	3	HDAC	Epigenetics	467.39	875320-31-3	C[N]1C=C(CNCC2CCN(CC2)C3=NC=C(C=N3)C(=O)NO)C4=CC=CC=C14	2.749
AntiCardioVascular	3	Apoptosis related,Autophagy,HDAC	Epigenetics	396.44	726169-73-9	NC1=CC=CC=C1NC(=O)C2=CC=C(CNC3=NC=CC(=N3)C4=CC=CN=C4)C=C2	2.798
AntiCardioVascular	3	SCD	Metabolism	467.25	1030612-90-8	OC(=O)C[N]1N=NC(=N1)C2=CC(=NO2)N3CCC(CC3)OC4=CC(=CC=C4Br)F	2.991
AntiCardioVascular	3	Autophagy,GABA Receptor,HDAC,Mitophagy,Notch,PGC-1α	Neuronal Signaling	166.19	1069-66-5	CCCC(CCC)C(=O)O[Na]	1.275
AntiCardioVascular	3	E3 Ligase ,E3 ligase Ligand,TNF-alpha	Ubiquitin	258.23	50-35-1	O=C1CCC(N2C(=O)C3=C(C=CC=C3)C2=O)C(=O)N1	0.097
AntiCardioVascular	3	EGFR,HDAC,HER2	Epigenetics	434.49	1012054-59-9	COC1=CC2=C(C=C1OCCCCCCC(=O)NO)C(=NC=N2)NC3=CC(=CC=C3)C#C	5.376
AntiCardioVascular	3	Adenosine Deaminase,DNA/RNA Synthesis	Neuronal Signaling	285.69	4291-63-8	NC1=NC(=NC2=C1N=C[N]2C3CC(O)C(CO)O3)Cl	-0.259
AntiCardioVascular	3	Adrenergic Receptor	Neuronal Signaling	441.52	104344-23-2	CC(C)NCC(O)COC1=CC=C(COCCOC(C)C)C=C1	-0.635
AntiCardioVascular	3	Apoptosis related,Autophagy,HIF,Microtubule Associated	Angiogenesis	302.41	362-07-2	COC1=C(O)C=C2CCC3C(CCC4(C)C(O)CCC34)C2=C1	3.821
AntiCardioVascular	3	P2 Receptor	Neuronal Signaling	373.44	150322-43-3	CC(=O)OC1=CC2=C(CCN(C2)C(C(=O)C3CC3)C4=CC=CC=C4F)S1	3.801
AntiCardioVascular	3	CaSR	GPCR & G Protein	393.87	364782-34-3	CC(NCCCC1=CC(=CC=C1)C(F)(F)F)C2=CC=CC3=C2C=CC=C3	6.338
AntiCardioVascular	3	RAAS	Endocrinology & Hormones	460.95	86541-74-4	CCOC(=O)C(CCC1=CC=CC=C1)NC2CCC3=C(C=CC=C3)N(CC(O)=O)C2=O	1.003
AntiCardioVascular	3	NKCC	Transmembrane Transporters	364.42	28395-03-1	CCCCNC1=C(OC2=CC=CC=C2)C(=CC(=C1)C(O)=O)[S](N)(=O)=O	2.862
AntiCardioVascular	3	Calcium Channel	Transmembrane Transporters	492.52	132203-70-4	COCCOC(=O)C1=C(C)NC(=C(C1C2=CC(=CC=C2)[N+]([O-])=O)C(=O)OC\C=C\C3=CC=CC=C3)C	3.686
AntiCardioVascular	3	PDE	Metabolism	369.46	73963-72-1	O=C1CCC2=C(N1)C=CC(=C2)OCCCCC3=NN=N[N]3C4CCCCC4	3.23
AntiCardioVascular	3	PI3K	PI3K/Akt/mTOR	346.34	677297-51-7	NC1=NC2=NC(=C(N=C2C(=N1)N)C3=CC(=CC=C3)O)C4=CC=CC(=C4)O	2.687
AntiCardioVascular	3	AChR,Calcium Channel	Transmembrane Transporters	170.21	102767-28-2	CCC(N1CCCC1=O)C(N)=O	-0.304
AntiCardioVascular	3	Histamine Receptor	Neuronal Signaling	234.34	137-58-6	CCN(CC)CC(=O)NC1=C(C)C=CC=C1C	2.626
AntiCardioVascular	3	Angiotensin Receptor	GPCR & G Protein	462.01	124750-99-8	CCCCC1=NC(=C(CO)[N]1CC2=CC=C(C=C2)C3=C(C=CC=C3)C4=NN=N[NH]4)Cl	4.241
AntiCardioVascular	3	Apoptosis related,Autophagy,JAK,Mitophagy	JAK/STAT	306.37	941678-49-5	N#CCC(C1CCCC1)[N]2C=C(C=N2)C3=NC=NC4=C3C=C[NH]4	2.88
AntiCardioVascular	3	AMPK,Apoptosis related,Autophagy,COX,ERK,IκB/IKK,JNK,Lipoxygenase,Mitophagy,Sirtuin,Src,STAT	Autophagy	228.24	501-36-0	OC1=CC=C(C=C1)\C=C\C2=CC(=CC(=C2)O)O	3.09
AntiCardioVascular	3	Dehydrogenase	Metabolism	329.43	13647-35-3	CC12CCC3C(CCC45OC4C(=C(CC35C)C#N)O)C1CCC2O	2.434
AntiCardioVascular	3	Prostaglandin Receptor	GPCR & G Protein	415.57	155206-00-1	CCNC(=O)CCC\C=C/CC1C(O)CC(O)C1/C=C/C(O)CCC2=CC=CC=C2	3.03
AntiCardioVascular	3	Adrenergic Receptor	Neuronal Signaling	425.91	81403-68-1	COC1=C(OC)C=C2C(=NC(=NC2=C1)N(C)CCCNC(=O)C3CCCO3)N	1.8
AntiCardioVascular	3	P2 Receptor	Neuronal Signaling	419.9	120202-66-6	COC(=O)C(N1CCC2=C(C1)C=CS2)C3=C(Cl)C=CC=C3	3.128
AntiCardioVascular	3	HDAC	Cytoskeletal Signaling	243.69	99873-43-5	CC1=CC(=CC=C1OCCCC(=O)NO)Cl	2.4
AntiCardioVascular	3	Carbonic Anhydrase	Metabolism	339.36	97240-79-4	CC1(C)OC2COC3(CO[S](N)(=O)=O)OC(C)(C)OC3C2O1	-1.932
AntiCardioVascular	3	Apoptosis related,Ferroptosis,Lipoxygenase	Metabolism	236.29	111406-87-2	CC(N(O)C(N)=O)C1=CC2=CC=CC=C2S1	2.184
AntiCardioVascular	3	Sodium Channel	Transmembrane Transporters	212.23	68291-97-4	N[S](=O)(=O)CC1=NOC2=CC=CC=C12	0.411
AntiCardioVascular	3	Endothelin Receptor	GPCR & G Protein	424.43	186497-07-4	COC1=NC(=CN=C1N[S](=O)(=O)C2=CC=CN=C2C3=CC=C(C=C3)C4=NN=CO4)C	1.456
AntiCardioVascular	3	ROCK	Cell Cycle	432.37	864082-47-3	CC1=C(C(CC(=O)N1)C2=CC=C(C=C2)C(F)(F)F)C(=O)NC3=C(F)C=C4[NH]N=CC4=C3	3.033
AntiCardioVascular	3	HDAC	Cytoskeletal Signaling	314.31	852475-26-4	C[N]1C=C(/C=C/C(=O)C2=CC=CC(=C2)F)C=C1\C=C\C(=O)NO	2.981
AntiCardioVascular	3	PDE	Metabolism	389.4	171596-29-5	CN1CC(=O)N2C(CC3=C([NH]C4=C3C=CC=C4)C2C5=CC=C6OCOC6=C5)C1=O	2.183
AntiCardioVascular	3	Apoptosis related,HDAC	Cytoskeletal Signaling	358.48	929016-96-6	CCCCC1=NC2=CC(=CC=C2[N]1CCN(CC)CC)\C=C\C(=O)NO	3.71
AntiCardioVascular	3	BACE,Beta Amyloid	Proteases	320.36	1194044-20-6	CC1(CCSC(=N1)N)C2=CC(=C(F)C=C2F)C3=CN=CN=C3	2.478
AntiCardioVascular	3	Sirtuin	Epigenetics	248.71	49843-98-3	NC(=O)C1CCCC2=C1[NH]C3=C2C=C(Cl)C=C3	3.149
AntiCardioVascular	3	ROS	Immunology & Inflammation	316.37	144060-53-7	CC(C)COC1=C(C=C(C=C1)C2=NC(=C(S2)C(O)=O)C)C#N	3.468
AntiCardioVascular	3	Adrenergic Receptor	Neuronal Signaling	441.9	152520-56-4	OC(CNCC(O)C1CCC2=C(O1)C=CC(=C2)F)C3CCC4=CC(=CC=C4O3)F	3.939
AntiCardioVascular	3	PDE	Metabolism	334.37	74150-27-9	COC1=CC=C(C=C1)C2=NC3=CC(=CC=C3[NH]2)C4=NNC(=O)CC4C	2.936
AntiCardioVascular	3	Autophagy,Calcium Channel,MLCK,PKA,PKC,PKG,Rho,ROCK	Cell Cycle	327.83	105628-07-7	O=[S](=O)(N1CCCNCC1)C2=C3C=CN=CC3=CC=C2	0.57
AntiCardioVascular	3	Angiotensin Receptor	GPCR & G Protein	440.45	139481-59-7	CCOC1=NC2=C([N]1CC3=CC=C(C=C3)C4=CC=CC=C4C5=N[NH]N=N5)C(=CC=C2)C(O)=O	4.626
AntiCardioVascular	3	Immunology & Inflammation related	Immunology & Inflammation	308.37	58970-76-6	CC(C)CC(NC(=O)C(O)C(N)CC1=CC=CC=C1)C(O)=O	-1.34
AntiCardioVascular	3	Factor Xa	Metabolism	459.5	503612-47-3	COC1=CC=C(C=C1)[N]2N=C(C(N)=O)C3=C2C(=O)N(CC3)C4=CC=C(C=C4)N5CCCCC5=O	2.865
AntiCardioVascular	3	NKCC	Transmembrane Transporters	330.74	54-31-9	N[S](=O)(=O)C1=C(Cl)C=C(NCC2=CC=CO2)C(=C1)C(O)=O	1.403
AntiCardioVascular	3	Others	Others	365.83	17560-51-9	CC1NC2=CC(=C(C=C2C(=O)N1C3=CC=CC=C3C)[S](N)(=O)=O)Cl	2.463
AntiCardioVascular	3	GluR,Sodium Channel	Transmembrane Transporters	234.2	1744-22-5	NC1=NC2=C(S1)C=C(OC(F)(F)F)C=C2	3.828
AntiCardioVascular	3	Others	Others	295.72	58-94-6	N[S](=O)(=O)C1=C(Cl)C=C2N=CN[S](=O)(=O)C2=C1	-0.177
AntiCardioVascular	3	Adenosine Receptor,Nucleoside Analog/Antimetabolite	GPCR & G Protein	267.24	58-61-7	NC1=NC=NC2=C1N=C[N]2C3OC(CO)C(O)C3O	-1.881
AntiCardioVascular	3	LDL	Metabolism	409.4	163222-33-1	OC(CCC1C(N(C1=O)C2=CC=C(F)C=C2)C3=CC=C(O)C=C3)C4=CC=C(F)C=C4	4.633
AntiCardioVascular	3	Potassium Channel	Transmembrane Transporters	441.56	115256-11-6	CN(CCOC1=CC=C(N[S](C)(=O)=O)C=C1)CCC2=CC=C(N[S](C)(=O)=O)C=C2	1.679
AntiCardioVascular	3	Calcium Channel	Transmembrane Transporters	371.39	75695-93-1	COC(=O)C1=C(C)NC(=C(C1C2=CC=CC3=NON=C23)C(=O)OC(C)C)C	2.168
AntiCardioVascular	3	Others	Others	380.66	133-67-5	N[S](=O)(=O)C1=C(Cl)C=C2NC(N[S](=O)(=O)C2=C1)C(Cl)Cl	1.046
AntiCardioVascular	3	HDAC	Epigenetics	310.41	76584-70-8	CCCC(CCC)C(O)=CCCC(CCC)C([O-])=O	4.025
AntiCardioVascular	3	Estrogen/progestogen Receptor	Endocrinology & Hormones	314.46	57-83-0	CC(=O)C1CCC2C3CCC4=CC(=O)CCC4(C)C3CCC12C	3.86
AntiCardioVascular	3	Rho	Cell Cycle	277.26	446-86-6	C[N]1C=NC(=C1SC2=C3[NH]C=NC3=NC=N2)[N+]([O-])=O	1.071
AntiCardioVascular	3	PPAR	Metabolism	250.33	25812-30-0	CC1=CC(=C(C)C=C1)OCCCC(C)(C)C(O)=O	4.172
AntiCardioVascular	3	Others	Others	365.83	26807-65-8	CC1CC2=C(C=CC=C2)N1NC(=O)C3=CC=C(Cl)C(=C3)[S](N)(=O)=O	2.664
AntiCardioVascular	3	Autophagy,Calcium Channel	Transmembrane Transporters	418.44	66085-59-4	COCCOC(=O)C1=C(C)NC(=C(C1C2=CC=CC(=C2)[N+]([O-])=O)C(=O)OC(C)C)C	2.361
AntiCardioVascular	3	Calcium Channel	Transmembrane Transporters	388.41	63675-72-9	COC(=O)C1=C(C)NC(=C(C1C2=CC=CC=C2[N+]([O-])=O)C(=O)OCC(C)C)C	2.958
AntiCardioVascular	3	AChR	Neuronal Signaling	357.49	5633-20-5	CCN(CC)CC#CCOC(=O)C(O)(C1CCCCC1)C2=CC=CC=C2	4.646
AntiCardioVascular	3	Apoptosis related,Autophagy,Ferroptosis,HMG-CoA Reductase,Mitophagy	Metabolism	418.57	79902-63-9	CCC(C)(C)C(=O)OC1CC(C)C=C2C=CC(C)C(CCC3CC(O)CC(=O)O3)C12	4.634
AntiCardioVascular	3	ACE,RAAS	Endocrinology & Hormones	416.51	87333-19-5	CCOC(=O)C(CCC1=CC=CC=C1)NC(C)C(=O)N2C3CCCC3CC2C(O)=O	0.308
AntiCardioVascular	3	Autophagy,P450 (e.g. CYP17),PPAR	Metabolism	360.83	49562-28-9	CC(C)OC(=O)C(C)(C)OC1=CC=C(C=C1)C(=O)C2=CC=C(Cl)C=C2	5.111
AntiCardioVascular	3	Calcium Channel	Transmembrane Transporters	427.54	95635-55-5	COC1=CC=CC=C1OCC(O)CN2CCN(CC2)CC(=O)NC3=C(C)C=CC=C3C	2.991
AntiCardioVascular	3	Others	Others	154.12	51037-30-0	CC1=CN=C(C=[N+]1[O-])C(O)=O	-0.975
AntiCardioVascular	3	Calcium Channel	Transmembrane Transporters	346.33	21829-25-4	COC(=O)C1=C(C)NC(=C(C1C2=C(C=CC=C2)[N+]([O-])=O)C(=O)OC)C	1.766
AntiCardioVascular	3	Calcium Channel,Serine Protease,Sodium Channel	Transmembrane Transporters	266.09	2016-88-8	NC(=N)NC(=O)C1=NC(=C(N)N=C1N)Cl	-0.366
AntiCardioVascular	3	Adrenergic Receptor	Neuronal Signaling	343.89	63659-19-8	CC(C)NCC(O)COC1=CC=C(CCOCC2CC2)C=C1	2.959
AntiCardioVascular	3	Immunology & Inflammation related	Immunology & Inflammation	481.5	103177-37-3	O=C(NC1=CC2=C(C=C1)C(=O)C=C(O2)C3=NN=N[NH]3)C4=CC=C(OCCCCC5=CC=CC=C5)C=C4	4.232
AntiCardioVascular	3	Adrenergic Receptor	Neuronal Signaling	406.47	72956-09-3	COC1=CC=CC=C1OCCNCC(O)COC2=C3C(=CC=C2)[NH]C4=C3C=CC=C4	4.014
AntiCardioVascular	3	Apoptosis related,Autophagy,Epigenetic Reader Domain,Ferroptosis,HCV,HDAC,Histone Acetyltransferase,HIV,Influenza Virus,NF-κB,Nrf2	Epigenetics	368.38	458-37-7	COC1=CC(=CC=C1O)/C=C/C(O)=C/C(=O)/C=C/C2=CC(=C(O)C=C2)OC	3.573
AntiCardioVascular	3	PPAR	Metabolism	254.24	486-66-8	OC1=CC=C(C=C1)C2=COC3=CC(=CC=C3C2=O)O	2.382
AntiCardioVascular	3	Calcium Channel	Transmembrane Transporters	450.98	33286-22-5	COC1=CC=C(C=C1)C2SC3=C(C=CC=C3)N(CCN(C)C)C(=O)C2OC(C)=O	3.475
AntiCardioVascular	3	Calcium Channel	Transmembrane Transporters	384.25	72509-76-3	CCOC(=O)C1=C(C)NC(=C(C1C2=CC=CC(=C2Cl)Cl)C(=O)OC)C	3.549
AntiCardioVascular	3	Angiotensin Receptor	GPCR & G Protein	435.52	137862-53-4	CCCCC(=O)N(CC1=CC=C(C=C1)C2=CC=CC=C2C3=N[NH]N=N3)C(C(C)C)C(O)=O	4.538
AntiCardioVascular	3	Sirtuin	DNA Damage/DNA Repair	122.12	98-92-0	NC(=O)C1=CC=CN=C1	-0.319
AntiCardioVascular	3	Calcium Channel	Transmembrane Transporters	408.88	88150-42-9	CCOC(=O)C1=C(COCCN)NC(=C(C1C2=C(Cl)C=CC=C2)C(=O)OC)C	1.576
AntiCardioVascular	3	HMG-CoA Reductase	Metabolism	433.45	93957-55-2	CC(C)[N]1C2=C(C=CC=C2)C(=C1\C=C\C(O)CC(O)CC([O-])=O)C3=CC=C(F)C=C3	2.77
AntiCardioVascular	3	Estrogen/progestogen Receptor	Endocrinology & Hormones	316.48	145-13-1	CC(=O)C1CCC2C3CC=C4CC(O)CCC4(C)C3CCC12C	3.624
AntiCardioVascular	3	Vitamin	Metabolism	222.24	83-12-5	O=C1C(C2=CC=CC=C2)C(=O)C3=CC=CC=C13	2.819
AntiCardioVascular	3	ACE,RAAS	Endocrinology & Hormones	492.52	76095-16-4	CCOC(=O)C(CCC1=CC=CC=C1)NC(C)C(=O)N2CCCC2C(O)=OC(=O)\C=C/C(O)=O	-0.502
AntiCardioVascular	3	CDK,DNA/RNA Synthesis,phosphatase	Metabolism	172.18	58-27-5	CC1=CC(=O)C2=CC=CC=C2C1=O	2.204
AntiCardioVascular	3	Autophagy,Carbohydrate Metabolism,JNK,Mitophagy,p38 MAPK	Metabolism	165.62	1115-70-4	CN(C)C(=N)NC(N)=N	-0.36
AntiCardioVascular	3	Sodium Channel	Transmembrane Transporters	218.25	125-33-7	CCC1(C(=O)NCNC1=O)C2=CC=CC=C2	0.931
AntiCardioVascular	3	Potassium Channel	Transmembrane Transporters	211.17	65141-46-0	[O-][N+](=O)OCCNC(=O)C1=CC=CN=C1	1.758
AntiCardioVascular	3	Calcium Channel	Transmembrane Transporters	455.54	103890-78-4	CCOC(=O)C1=C(C)NC(=C(C1C2=C(C=CC=C2)\C=C\C(=O)OC(C)(C)C)C(=O)OCC)C	3.824
AntiCardioVascular	3	Apoptosis related,HDAC	Epigenetics	296.32	950762-95-5	COC1=CC=C(C[N]2C=CC3=C2C=C(C=C3)C(=O)NO)C=C1	2.911
AntiCardioVascular	3	5-HT Receptor	Neuronal Signaling	423.94	64887-14-5	COC1=CC=CC=C1N2CCN(CCCNC3=CC(=O)N(C)C(=O)N3C)CC2	1.808
AntiCardioVascular	3	Adrenergic Receptor	Neuronal Signaling	377.46	65-28-1	CC1=CC=C(C=C1)N(CC2=NCCN2)C3=CC(=CC=C3)C[S](O)(=O)=O	2.555
AntiCardioVascular	3	Ferroptosis,P450 (e.g. CYP17),PPAR	Metabolism	392.9	112529-15-4	CCC1=CC=C(CCOC2=CC=C(CC3SC(=O)NC3=O)C=C2)N=C1	4.289
AntiCardioVascular	3	ACE,RAAS	Endocrinology & Hormones	217.29	62571-86-2	CC(CS)C(=O)N1CCCC1C(O)=O	0.667
AntiCardioVascular	3	Adrenergic Receptor	Neuronal Signaling	459.92	70024-40-7	COC1=CC2=C(C=C1OC)C(=NC(=N2)N3CCN(CC3)C(=O)C4CCCO4)N	1.348
AntiCardioVascular	3	Autophagy,HMG-CoA Reductase	Metabolism	404.54	75330-75-5	CCC(C)C(=O)OC1CC(C)C=C2C=CC(C)C(CCC3CC(O)CC(=O)O3)C12	4.218
AntiCardioVascular	3	Imidazoline Receptor	GPCR & G Protein	241.68	75438-57-2	COC1=NC(=NC(=C1NC2=NCCN2)Cl)C	0.598
AntiCardioVascular	3	P450 (e.g. CYP17),Prostaglandin Receptor	Metabolism	264.71	78712-43-3	OC(=O)/C=C/C1=CC=C(C[N]2C=CN=C2)C=C1	1.986
AntiCardioVascular	3	Prostaglandin Receptor	Metabolism	354.44	112665-43-7	CC1=C(C)C(=O)C(=C(C)C1=O)C(CCCCCC(O)=O)C2=CC=CC=C2	5.216
AntiCardioVascular	3	HCV Protease	Proteases	233.26	15574-49-9	CCOC(=O)C1=C(C)[N](C)C2=CC=C(O)C=C12	2.437
AntiCardioVascular	3	Calcium Channel	Transmembrane Transporters	456.32	167221-71-8	CCCC(=O)OCOC(=O)C1=C(C)NC(=C(C1C2=CC=CC(=C2Cl)Cl)C(=O)OC)C	4.145
AntiCardioVascular	3	Adrenergic Receptor	Neuronal Signaling	307.43	63659-18-7	CC(C)NCC(O)COC1=CC=C(CCOCC2CC2)C=C1	2.577
AntiCardioVascular	3	Endothelin Receptor	GPCR & G Protein	378.42	177036-94-1	COC(C(OC1=NC(=CC(=N1)C)C)C(O)=O)(C2=CC=CC=C2)C3=CC=CC=C3	3.659
AntiCardioVascular	3	ACE,RAAS	Endocrinology & Hormones	441.91	89396-94-1	CCOC(=O)C(CCC1=CC=CC=C1)NC(C)C(=O)N2C(CN(C)C2=O)C(O)=O	-1.197
AntiCardioVascular	3	Adrenergic Receptor	Neuronal Signaling	392.49	57149-07-2	COC1=CC=CC=C1N2CCN(CC2)CC(O)COC3=C4C=CC=CC4=CC=C3	3.962
AntiCardioVascular	3	BACE	Neuronal Signaling	390.41	1262036-50-9	NC1=NC2(COCC2CS1)C3=CC(=CC=C3F)NC(=O)C4=NC=C(F)C=C4	2.134
AntiCardioVascular	3	HDAC	Cytoskeletal Signaling	475.97	732302-99-7	CCN(CC)CC1=CC2=C(C=C1)C=C(COC(=O)NC3=CC=C(C=C3)C(=O)NO)C=C2	4.046
AntiCardioVascular	3	Apoptosis related,Autophagy,JAK	JAK/STAT	414.46	1056634-68-4	O=C(NCC#N)C1=CC=C(C=C1)C2=NC(=NC=C2)NC3=CC=C(C=C3)N4CCOCC4	2.857
AntiCardioVascular	3	TGF-beta/Smad	TGF-beta/Smad	369.42	700874-72-2	CC1=CC=CC(=N1)C2=N[N]3CCCC3=C2C4=CC=NC5=C4C=C(C=C5)C(N)=O	3.095
AntiCardioVascular	3	HDAC	Epigenetics	312.36	935881-37-1	CC(C)C(C(=O)NC1=CC=C(C=C1)C(=O)NO)C2=CC=CC=C2	2.834
AntiCardioVascular	3	Others	Others	176.17	90-33-5	CC1=CC(=O)OC2=C1C=CC(=C2)O	2.104
AntiCardioVascular	3	Others	Others	328.27	477-90-7	COC1=C(O)C2=C(C=C1O)C(=O)OC3C(O)C(O)C(CO)OC23	-0.849
AntiCardioVascular	3	Others	Others	354.31	327-97-9	OC1CC(O)(CC(OC(=O)\C=C\C2=CC(=C(O)C=C2)O)C1O)C(O)=O	-0.34
AntiCardioVascular	3	5-alpha Reductase	Angiogenesis	294.4	118-10-5	OC(C1CC2CCN1CC2C=C)C3=CC=NC4=CC=CC=C34	2.75
AntiCardioVascular	3	Dehydrogenase	Metabolism	416.38	552-66-9	OCC1OC(OC2=CC3=C(C=C2)C(=O)C(=CO3)C4=CC=C(O)C=C4)C(O)C(O)C1O	0.452
AntiCardioVascular	3	Dehydrogenase	Metabolism	470.68	471-53-4	CC1(C)C(O)CCC2(C)C1CCC3(C)C2C(=O)C=C4C5CC(C)(CCC5(C)CCC34C)C(O)=O	5.656
AntiCardioVascular	3	Sirtuin	Epigenetics	286.24	528-48-3	OC1=CC2=C(C=C1)C(=O)C(=C(O2)C3=CC(=C(O)C=C3)O)O	1.872
AntiCardioVascular	3	Histamine Receptor,TGF-beta/Smad	TGF-beta/Smad	302.27	520-33-2	COC1=CC=C(C=C1O)C2CC(=O)C3=C(O)C=C(O)C=C3O2	2.357
AntiCardioVascular	3	GPCR19	GPCR & G Protein	392.57	83-49-8	CC(CCC(O)=O)C1CCC2C3CC(O)C4CC(O)CCC4(C)C3CCC12C	4.014
AntiCardioVascular	3	Fungal,NF-κB	NF-κB	266.33	528-43-8	OC1=C(C=C(CC=C)C=C1)C2=CC(=CC=C2O)CC=C	4.88
AntiCardioVascular	3	PKC	TGF-beta/Smad	464.38	17912-87-7	CC1OC(OC2=C(OC3=CC(=CC(=C3C2=O)O)O)C4=CC(=C(O)C(=C4)O)O)C(O)C(O)C1O	0.347
AntiCardioVascular	3	Others	Others	244.29	484-12-8	COC1=CC=C2C=CC(=O)OC2=C1CC=C(C)C	3.74
AntiCardioVascular	3	HDAC,MDM2/MDMX,NF-κB,p53	NF-κB	248.32	20554-84-1	CC/1=C\CCC2(C)OC2C3OC(=O)C(=C)C3CC1	2.923
AntiCardioVascular	3	5-HT Receptor	Neuronal Signaling	416.38	3681-99-0	OCC1OC(OC2=C(O)C=CC3=C2OC=C(C3=O)C4=CC=C(O)C=C4)C(O)C(O)C1O	0.21
AntiCardioVascular	3	PI3K,Sirtuin	PI3K/Akt/mTOR	338.27	6151-25-3	OC1=CC(=C2C(=O)C(=C(OC2=C1)C3=CC=C(O)C(=C3)O)O)O	1.216
AntiCardioVascular	3	Lipase	Metabolism	294.34	568-72-9	CC1=COC2=C1C(=O)C(=O)C3=C2C=CC4=C3CCCC4(C)C	4.66
AntiCardioVascular	3	VEGFR	Angiogenesis	304.25	480-18-2	OC1C(OC2=CC(=CC(=C2C1=O)O)O)C3=CC(=C(O)C=C3)O	1.479
AntiCardioVascular	3	Others	Others	161.2	541-15-1	C[N+](C)(C)CC(O)CC([O-])=O	-3.29
AntiCardioVascular	3	Apoptosis related,Autophagy,Mitophagy,PI3K,PKC,Sirtuin,Src	Epigenetics	302.24	117-39-5	OC1=CC(=C2C(=O)C(=C(OC2=C1)C3=CC=C(O)C(=C3)O)O)O	1.63
AntiCardioVascular	3	FTO,Immunology & Inflammation related	Immunology & Inflammation	284.22	478-43-3	OC(=O)C1=CC(=C2C(=O)C3=C(C=CC=C3O)C(=O)C2=C1)O	1.954
AntiCardioVascular	3	Apoptosis related	Apoptosis	226.23	6902-77-8	COC(=O)C1=COC(O)C2C1CC=C2CO	-0.319
AntiCardioVascular	3	ADC Cytotoxin,Caspase	Apoptosis	480.63	5289-74-7	CC(C)(O)CCC(O)C(C)(O)C1CCC2(O)C3=CC(=O)C4CC(O)C(O)CC4(C)C3CCC12C	1.137
AntiCardioVascular	3	Calcium Channel	Transmembrane Transporters	280.28	141505-33-1	CC1CC(=O)NN=C1C2=CC=C(NN=C(C#N)C#N)C=C2	1.486
AntiCardioVascular	3	Adrenergic Receptor,Autophagy	Neuronal Signaling	266.5	4205-91-8	ClC1=C(NC2=NCCN2)C(=CC=C1)Cl	2.736
AntiCardioVascular	3	Dopamine Receptor	Neuronal Signaling	425.91	57808-66-9	ClC1=CC2=C(C=C1)N(C3CCN(CCCN4C(=O)NC5=C4C=CC=C5)CC3)C(=O)N2	2.453
AntiCardioVascular	3	Autophagy,Bcr-Abl,c-Kit,PDGFR	Protein Tyrosine Kinase	493.6	152459-95-5	CN1CCN(CC1)CC2=CC=C(C=C2)C(=O)NC3=CC=C(C)C(=C3)NC4=NC=CC(=N4)C5=CC=CN=C5	4.22
AntiCardioVascular	3	PDE	Metabolism	211.22	78415-72-2	CC1=C(C=C(C#N)C(=O)N1)C2=CC=NC=C2	0.356
AntiCardioVascular	3	Autophagy,Calcium Channel	Transmembrane Transporters	360.37	39562-70-4	CCOC(=O)C1=C(C)NC(=C(C1C2=CC(=CC=C2)[N+]([O-])=O)C(=O)OC)C	2.115
AntiCardioVascular	3	P450 (e.g. CYP17),Prostaglandin Receptor	GPCR & G Protein	228.25	82571-53-7	OC(=O)/C=C/C1=CC=C(C[N]2C=CN=C2)C=C1	1.604
AntiCardioVascular	3	Adrenergic Receptor	GPCR & G Protein	340.3	63-92-3	CC(COC1=CC=CC=C1)N(CCCl)CC2=CC=CC=C2	4.96
AntiCardioVascular	3	Sodium Channel	Transmembrane Transporters	377.9	34183-22-7	CCCNCC(O)COC1=CC=CC=C1C(=O)CCC2=CC=CC=C2	3.673
AntiCardioVascular	3	Opioid Receptor	Neuronal Signaling	385.48	81110-73-8	CC(=O)SCC(CC1=CC=CC=C1)C(=O)NCC(=O)OCC2=CC=CC=C2	3.128
AntiCardioVascular	3	Adrenergic Receptor	Neuronal Signaling	308.82	959-24-0	CC(C)NCC(O)C1=CC=C(N[S](C)(=O)=O)C=C1	0.876
AntiCardioVascular	3	Adrenergic Receptor	Neuronal Signaling	313.86	10347-81-6	CNCCCC12CCC(C3=CC=CC=C13)C4=C2C=CC=C4	4.498
AntiCardioVascular	3	Adrenergic Receptor	Neuronal Signaling	246.74	550-99-2	C1CN=C(CC2=C3C=CC=CC3=CC=C2)N1	2.442
AntiCardioVascular	3	Dopamine Receptor	Neuronal Signaling	189.64	62-31-7	NCCC1=CC(=C(O)C=C1)O	1.155
AntiCardioVascular	3	Serotonin Transporter	Neuronal Signaling	351.31	17321-77-6	CN(C)CCCN1C2=C(CCC3=C1C=C(Cl)C=C3)C=CC=C2	5.434
AntiCardioVascular	3	EGFR,PKA,PKC	Angiogenesis	178.14	486-35-1	OC1=CC=C2C=CC(=O)OC2=C1O	1.415
AntiCardioVascular	3	Adrenergic Receptor	Neuronal Signaling	247.72	51-30-9	CC(C)NCC(O)C1=CC=C(O)C(=C1)O	1.481
AntiCardioVascular	3	Adrenergic Receptor	GPCR & G Protein	203.67	61-76-7	CNCC(O)C1=CC(=CC=C1)O	0.997
AntiCardioVascular	3	Adrenergic Receptor	GPCR & G Protein	280.84	1218-35-5	CC1=C(CC2=NCCN2)C(=CC(=C1)C(C)(C)C)C	3.906
AntiCardioVascular	3	RAAS	Endocrinology & Hormones	474.98	82586-55-8	CCOC(=O)C(CCC1=CC=CC=C1)NC(C)C(=O)N2CC3=C(CC2C(O)=O)C=CC=C3	1.038
AntiCardioVascular	3	Nrf2	Immunology & Inflammation	144.13	624-49-7	COC(=O)\C=C\C(=O)OC	0.49
AntiCardioVascular	3	PPAR	Metabolism	356.44	111025-46-8	CCC1=CC=C(CCOC2=CC=C(CC3SC(=O)NC3=O)C=C2)N=C1	3.907
AntiCardioVascular	3	Vasopressin Receptor	GPCR & G Protein	448.94	150683-30-0	CC1=CC=CC=C1C(=O)NC2=CC(=C(C=C2)C(=O)N3CCCC(O)C4=C3C=CC(=C4)Cl)C	5.127
AntiCardioVascular	3	Potassium Channel	Transmembrane Transporters	323.41	21187-98-4	CC1=CC=C(C=C1)[S](=O)(=O)NC(=O)NN2CC3CCCC3C2	1.905
AntiCardioVascular	3	Carbonic Anhydrase	Metabolism	168.17	4991-65-5	OC1=CC=C2SC(=O)OC2=C1	2.303
AntiCardioVascular	3	Apoptosis related,Autophagy,Bcl-2,Estrogen/progestogen Receptor,Glucocorticoid Receptor	Endocrinology & Hormones	429.59	84371-65-3	CC#CC1(O)CCC2C3CCC4=CC(=O)CCC4=C3C(CC12C)C5=CC=C(C=C5)N(C)C	5.655
AntiCardioVascular	3	ATPase	Transmembrane Transporters	401.43	873697-71-3	COC(=O)N1CCN(CC1)CC2=CC=CC(=C2F)NC(=O)NC3=CN=C(C)C=C3	1.794
AntiCardioVascular	3	HDAC	Epigenetics	371.86	1310693-92-5	CN1CCC2=C(C1)C3=C(C=CC=C3)[N]2CC4=CC=C(C=C4)C(=O)NO	3.463
AntiCardioVascular	3	HMG-CoA Reductase	Metabolism	468.58	30299-08-2	CCC(C)(OC1=CC=C(C=C1)C2(CCCCC2)C3=CC=C(OC(C)(CC)C(O)=O)C=C3)C(O)=O	6.829
AntiCardioVascular	3	HDAC	Epigenetics	349.4	864814-88-0	CN(C)CC1=CC=C(C=C1)[S](=O)(=O)[N]2C=CC(=C2)\C=C\C(=O)NO	1.837
AntiCardioVascular	3	FXR	Metabolism	438.47	629664-81-9	CC(C)OC(=O)C1=CN(CC(C)(C)C2=C1[NH]C3=CC=CC=C23)C(=O)C4=CC=C(F)C(=C4)F	4.968
AntiCardioVascular	3	Hydroxylase	Metabolism	331.81	170151-24-3	NCC1=CNC(=S)N1C2CCC3=C(F)C=C(F)C=C3C2	3.008
AntiCardioVascular	3	Calcium Channel	Transmembrane Transporters	385.37	75530-68-6	COC(=O)C1=C(NC(=C(C1C2=CC=CC(=C2)[N+]([O-])=O)C(=O)OC(C)C)C)C#N	2.087
AntiCardioVascular	3	Caspase,CDK	Cell Cycle	396.49	779353-01-4	CCC1=C2N=C(C=C(NCC3=CC=C[N+](=C3)[O-])[N]2N=C1)N4CCCCC4CCO	2.152
AntiCardioVascular	3	CETP	Metabolism	389.59	211513-37-0	CCC(CC)CC1(CCCCC1)C(=O)NC2=C(SC(=O)C(C)C)C=CC=C2	7.025
AntiCardioVascular	3	HDAC	Cytoskeletal Signaling	307.39	251456-60-7	CN(C)C1=CC=C(C=C1)C(=O)NCCCCCCC(=O)NO	2.004
AntiCardioVascular	3	Sirtuin	Epigenetics	394.47	410536-97-9	CC(NC(=O)C1=CC=CC=C1N=CC2=C3C=CC=CC3=CC=C2O)C4=CC=CC=C4	5.262
AntiCardioVascular	3	HDAC	Epigenetics	269.3	112522-64-2	CC(=O)NC1=CC=C(C=C1)C(=O)NC2=C(N)C=CC=C2	0.988
AntiCardioVascular	3	5-HT Receptor	Neuronal Signaling	230.31	57477-39-1	CN1CCC(CC1)C2=C[NH]C3=C2C=C(O)C=C3	2.572
AntiCardioVascular	3	P2 Receptor	Neuronal Signaling	472.67	711019-86-2	S=C=NC1=CC=CC(=C1)NC(=S)NCCCCNC(=S)NC2=CC(=CC=C2)N=C=S	7.004
AntiCardioVascular	3	Apoptosis related,Caspase,Trk receptor	Protein Tyrosine Kinase	275.3	504433-23-2	C[N]1C=C(C=C2C(=O)NC3=CC=CN=C23)C4=C1C=CC=C4	2.508
AntiCardioVascular	3	PAR	GPCR & G Protein	361.23	423735-93-7	CCCC(=O)NC1=CC=CC(=C1)NC(=O)C2=CC=CC=C2Br	3.606
AntiCardioVascular	3	TRP Channel	Transmembrane Transporters	355.39	349085-38-7	CC(C)C1=CC=C(NC(=O)C[N]2C=NC3=C2C(=O)N(C)C(=O)N3C)C=C1	1.73
AntiCardioVascular	3	Others	Others	322.27	51460-26-5	CN1C(CC2=C\C(=N\NC(N)=O)C(=O)C=C12)[S]([O-])(=O)=O	-3.186
AntiCardioVascular	3	Factor Xa	Metabolism	435.88	366789-02-8	ClC1=CC=C(S1)C(=O)NCC2CN(C(=O)O2)C3=CC=C(C=C3)N4CCOCC4=O	1.797
AntiCardioVascular	3	PGES,Prostaglandin Receptor	Endocrinology & Hormones	352.47	363-24-6	CCCCCC(O)/C=C/C1C(O)CC(=O)C1C\C=C/CCCC(O)=O	3.199
AntiCardioVascular	3	Acyltransferase,Bacterial,Cannabinoid Receptor,MmpL3,Transferase	GPCR & G Protein	463.79	168273-06-1	CC1=C([N](N=C1C(=O)NN2CCCCC2)C3=CC=C(Cl)C=C3Cl)C4=CC=C(Cl)C=C4	6.613
AntiCardioVascular	3	5-HT Receptor,Sodium Channel	Transmembrane Transporters	256.09	84057-84-1	NC1=NC(=C(N=N1)C2=CC=CC(=C2Cl)Cl)N	2.426
AntiCardioVascular	3	Arginase,Syk	Angiogenesis	244.24	10083-24-6	OC1=CC(=CC(=C1)/C=C/C2=CC=C(O)C(=C2)O)O	2.848
AntiCardioVascular	3	HMG-CoA Reductase	Metabolism	446.51	81131-70-6	CCC(C)C(=O)OC1CC(O)C=C2C=CC(C)C(CCC(O)CC(O)CC([O-])=O)C12	0.682
AntiCardioVascular	3	Angiotensin Receptor	GPCR & G Protein	456.45	147403-03-0	CCOC1=NC2=CC=CC(=C2[N]1CC3=CC=C(C=C3)C4=CC=CC=C4C5=NC(=O)ON5)C(O)=O	4.662
AntiCardioVascular	3	Sodium Channel	Transmembrane Transporters	338.77	77-36-1	N[S](=O)(=O)C1=CC(=CC=C1Cl)C2(O)NC(=O)C3=C2C=CC=C3	1.383
AntiCardioVascular	3	Vitamin	Metabolism	205.64	58-56-0	CC1=C(O)C(=C(CO)C=N1)CO	-0.108
AntiCardioVascular	3	Histamine Receptor	Neuronal Signaling	315.84	1229-29-4	CN(C)CC\C=C1/C2=CC=CC=C2COC3=C1C=CC=C3	4.29
AntiCardioVascular	3	5-HT Receptor	Neuronal Signaling	291.82	82248-59-7	CNCCC(OC1=CC=CC=C1C)C2=CC=CC=C2	3.959
AntiCardioVascular	3	Carbonic Anhydrase	Metabolism	383.51	138890-62-7	CCNC1CN(CCCOC)[S](=O)(=O)C2=C1C=C(S2)[S](N)(=O)=O	-0.772
AntiCardioVascular	3	5-HT Receptor,Histamine Receptor,Serotonin Transporter	Neuronal Signaling	313.86	549-18-8	CN(C)CCC=C1C2=CC=CC=C2CCC3=CC=CC=C13	5.154
AntiCardioVascular	3	Adrenergic Receptor	Neuronal Signaling	217.65	62-13-5	CNCC(=O)C1=CC(=C(O)C=C1)O	0.938
AntiCardioVascular	3	AChR	Neuronal Signaling	336.43	2468-21-5	CCC1=CC2CN3CCC4=C([NH]C5=CC=CC=C45)C(C2)(C13)C(=O)OC	3.877
AntiCardioVascular	3	Immunology & Inflammation related	Immunology & Inflammation	480.59	107316-88-1	CC12CCC(C)(CC1C3(C)CCC4(C)C5=CC(=C(O)C(=C5C(=O)C=C4C3(C)CC2)C=O)O)C(O)=O	5.357
AntiCardioVascular	3	Others	Others	206.19	120-08-1	COC1=CC2=C(C=CC(=O)O2)C=C1OC	1.866
AntiCardioVascular	3	Estrogen/progestogen Receptor,Glucocorticoid Receptor	Endocrinology & Hormones	476.73	34080-08-5	CC(C)=CCCC(C)(O)C1CCC2(C)C1C(O)CC3C4(C)CCC(O)C(C)(C)C4C(O)CC23C	4.62
AntiCardioVascular	3	Antioxidant	Apoptosis	138.12	533-31-3	OC1=CC2=C(OCO2)C=C1	1.356
AntiCardioVascular	3	P450 (e.g. CYP17)	Metabolism	314.36	526-08-9	NC1=CC=C(C=C1)[S](=O)(=O)NC2=CC=N[N]2C3=CC=CC=C3	1.922
AntiCardioVascular	3	Calcium Channel	Transmembrane Transporters	408.88	103129-82-4	CCOC(=O)C1=C(COCCN)NC(=C(C1C2=CC=CC=C2Cl)C(=O)OC)C	1.576
AntiCardioVascular	3	Antioxidant	Immunology & Inflammation	224.25	487-26-3	O=C1CC(OC2=C1C=CC=C2)C3=CC=CC=C3	3.099
AntiCardioVascular	3	AChR	Neuronal Signaling	195.69	62-51-1	CC(C[N+](C)(C)C)OC(C)=O	-3.492
AntiCardioVascular	3	Others	Metabolism	60.06	57-13-6	NC(N)=O	-1.043
AntiCardioVascular	3	MAO	Metabolism	195.69	306-07-0	CN(CC#C)CC1=CC=CC=C1	3.477
AntiCardioVascular	3	5-HT Receptor	Neuronal Signaling	465.97	135159-51-2	COC1=CC=CC(=C1)CCC2=C(OCC(CN(C)C)OC(=O)CCC(O)=O)C=CC=C2	1.427
AntiCardioVascular	3	Prostaglandin Receptor	Immunology & Inflammation	496.62	475086-01-2	CC(C)N(CCCCOCC(=O)N[S](C)(=O)=O)C1=NC(=C(N=C1)C2=CC=CC=C2)C3=CC=CC=C3	3.996
AntiCardioVascular	3	Phosphorylase,Thymidylate Synthase	Metabolism	279.12	183204-72-0	ClC1=C(CN2CCCC2=N)NC(=O)NC1=O	-0.388
AntiCardioVascular	3	Calcium Channel,P2 Receptor,P450 (e.g. CYP17)	Metabolism	396.39	69659-80-9	CC1=C(OC2=C1C(=O)C(=O)C3=C2C=CC4=C3CCCC4(C)C)[S]([O-])(=O)=O	1.873
AntiCardioVascular	3	NF-κB	NF-κB	143.18	471-87-4	C[N+]1(C)CCCC1C([O-])=O	-2.431
AntiCardioVascular	3	GABA Receptor,PPAR	Metabolism	324.37	59870-68-7	CC1(C)OC2=C(C=C1)C3=C(CC(CO3)C4=CC=C(O)C=C4O)C=C2	3.999
AntiCardioVascular	3	Immunology & Inflammation related	Immunology & Inflammation	184.15	99-24-1	COC(=O)C1=CC(=C(O)C(=C1)O)O	0.959
AntiCardioVascular	3	Others	Others	256.42	57-10-3	CCCCCCCCCCCCCCCC(O)=O	6.393
AntiCardioVascular	3	Others	Others	325.36	315-22-0	CC1C(=O)OC2CCN3CC=C(COC(=O)C(C)(O)C1(C)O)C23	-0.015
AntiCardioVascular	3	Immunology & Inflammation related	Immunology & Inflammation	448.38	522-12-3	CC1OC(OC2=C(OC3=C(C(=CC(=C3)O)O)C2=O)C4=CC(=C(O)C=C4)O)C(O)C(O)C1O	0.589
AntiCardioVascular	3	Others	Others	154.16	10597-60-1	OCCC1=CC=C(O)C(=C1)O	1.062
AntiCardioVascular	3	AChR,BACE,BChE	Neuronal Signaling	390.38	18524-94-2	COC(=O)C1=COC(OC2OC(CO)C(O)C(O)C2O)C3C(C)C(O)CC13	-1.895
AntiCardioVascular	3	Influenza Virus	Microbiology	194.18	10284-63-6	COC1C(O)C(O)C(O)C(O)C1O	-2.656
AntiCardioVascular	3	Others	Others	318.45	27975-19-5	CC12CCC3C4(C)CCCC(C)(C4CCC3(CC1=O)C2)C(O)=O	3.924
AntiCardioVascular	3	Autophagy,HDAC,Mitophagy,Notch,PGC-1α	Epigenetics	144.21	99-66-1	CCCC(CCC)C(O)=O	2.749
AntiCardioVascular	3	Immunology & Inflammation related	Immunology & Inflammation	136.19	1124-11-4	CC1=NC(=C(C)N=C1C)C	0.659
AntiCardioVascular	3	Adrenergic Receptor	Neuronal Signaling	307.77	11041-94-4	OC1=CC=C(CC2NCCC3=CC(=C(O)C=C23)O)C=C1	3.031
AntiCardioVascular	3	Apoptosis related	Apoptosis	222.24	525-82-6	O=C1C=C(OC2=C1C=CC=C2)C3=CC=CC=C3	3.136
AntiCardioVascular	3	COX,Immunology & Inflammation related,Interleukins,PGES	Immunology & Inflammation	182.17	93-07-2	COC1=C(OC)C=C(C=C1)C(O)=O	1.426
AntiCardioVascular	3	ACE,HDAC	DNA Damage/DNA Repair	224.21	530-59-6	COC1=C(O)C(=CC(=C1)\C=C\C(O)=O)OC	1.652
AntiCardioVascular	3	Adrenergic Receptor	Neuronal Signaling	372.89	34381-68-5	CCCC(=O)NC1=CC(=C(OCC(O)CNC(C)C)C=C1)C(C)=O	1.997
AntiCardioVascular	3	PDE	Metabolism	483.95	330784-47-9	COC1=C(Cl)C=C(CNC2=C(C=NC(=N2)N3CCCC3CO)C(=O)NCC4=NC=CC=N4)C=C1	2.165
AntiCardioVascular	3	Carbonic Anhydrase	Metabolism	236.27	554-57-4	CN1N=C(SC1=NC(C)=O)[S](N)(=O)=O	0.03
AntiCardioVascular	3	Adrenergic Receptor	Neuronal Signaling	236.74	522-48-5	C1CC(C2=NCCN2)C3=CC=CC=C3C1	2.567
AntiCardioVascular	3	5-HT Receptor,Serotonin Transporter	Neuronal Signaling	342.69	79559-97-0	CNC1CCC(C2=CC=C(Cl)C(=C2)Cl)C3=C1C=CC=C3	5.378
AntiCardioVascular	3	Androgen Receptor	Endocrinology & Hormones	416.57	52-01-7	CC(=O)SC1CC2=CC(=O)CCC2(C)C3CCC4(C)C(CCC45CCC(=O)O5)C13	3.731
AntiCardioVascular	3	Others	Others	297.95	13755-38-9	O=N[Fe--](C#N)(C#N)(C#N)(C#N)C#N	0.571
AntiCardioVascular	3	Adrenergic Receptor	Neuronal Signaling	291.13	23256-50-0	CC(O)=NC(=N)N/N=C/C1=C(Cl)C=CC=C1Cl	1.987
AntiCardioVascular	3	Fungal,Proton Pump	Transmembrane Transporters	317.7	13463-41-7	O1N2C=CC=CC2=[SH][Zn]13ON4C=CC=CC4=[SH]3	0.874
AntiCardioVascular	3	Adrenergic Receptor	GPCR & G Protein	295.8	318-98-9	CC(C)NCC(O)COC1=CC=CC2=CC=CC=C12	2.922
AntiCardioVascular	3	Adrenergic Receptor	GPCR & G Protein	343.89	116209-55-3	CC(C)NCC(O)COC1=CC=C(CCOCC2CC2)C=C1	2.959
AntiCardioVascular	3	Adrenergic Receptor	Neuronal Signaling	331.83	81161-17-3	COC(=O)CCC1=CC=C(OCC(O)CNC(C)C)C=C1	2.36
AntiCardioVascular	3	Adrenergic Receptor	Neuronal Signaling	432.49	26921-17-5	CC(C)(C)NCC(O)COC1=NSN=C1N2CCOCC2	-1.539
AntiCardioVascular	3	HDAC	DNA Damage/DNA Repair	187.19	1716-12-7	[Na]OC(=O)CCCC1=CC=CC=C1	2.497
AntiCardioVascular	3	Prostaglandin Receptor	GPCR & G Protein	263.31	2624-44-4	OC1=CC=C(O)C(=C1)[S](O)(=O)=O	1.16
AntiCardioVascular	3	PPAR	Metabolism	361.82	41859-67-0	CC(C)(OC1=CC=C(CCNC(=O)C2=CC=C(Cl)C=C2)C=C1)C(O)=O	3.868
AntiCardioVascular	3	Acyltransferase,Transferase	Metabolism	276.37	456-59-7	CC1CC(CC(C)(C)C1)OC(=O)C(O)C2=CC=CC=C2	3.636
AntiCardioVascular	3	Calcium Channel,P450 (e.g. CYP17),P-gp	Transmembrane Transporters	491.06	152-11-4	COC1=CC=C(CCN(C)CCCC(C#N)(C(C)C)C2=CC=C(OC)C(=C2)OC)C=C1OC	5.916
AntiCardioVascular	3	Others	Others	190.15	4940-39-0	OC(=O)C1=CC(=O)C2=CC=CC=C2O1	1.247
AntiCardioVascular	3	Sodium Channel	Transmembrane Transporters	165.19	94-09-7	CCOC(=O)C1=CC=C(N)C=C1	1.287
AntiCardioVascular	3	P450 (e.g. CYP17)	Metabolism	424.08	3562-84-3	CCC1=C(C(=O)C2=CC(=C(O)C(=C2)Br)Br)C3=C(O1)C=CC=C3	5.604
AntiCardioVascular	3	HMG-CoA Reductase	Metabolism	390.51	73573-88-3	CCC(C)C(=O)OC1CCC=C2C=CC(C)C(CCC3CC(O)CC(=O)O3)C12	3.966
AntiCardioVascular	3	Sodium Channel	Transmembrane Transporters	215.72	5370-01-4	CC(N)COC1=C(C)C=CC=C1C	2.716
AntiCardioVascular	3	Adrenergic Receptor	Neuronal Signaling	372.5	56-47-3	CC(=O)OCC(=O)C1CCC2C3CCC4=CC(=O)CCC4(C)C3CCC12C	3.567
AntiCardioVascular	3	Others	Others	363.79	31637-97-5	CC(C)(OC1=CC=C(Cl)C=C1)C(=O)OCCOC(=O)C2=CC=CN=C2	3.334
AntiCardioVascular	3	Adrenergic Receptor	GPCR & G Protein	442.22	70359-46-5	OC(C(O)C(O)=O)C(O)=BrC1=C2N=CC=NC2=CC=C1NC3=NCCN3	-0.426
AntiCardioVascular	3	Adrenergic Receptor	GPCR & G Protein	328.83	51781-21-6	CC(C)(C)NCC(O)COC1=C2CCC(=O)NC2=CC=C1	1.664
AntiCardioVascular	3	Adrenergic Receptor	GPCR & G Protein	364.87	32780-64-6	CC(CCC1=CC=CC=C1)NCC(O)C2=CC(=C(O)C=C2)C(N)=O	2.737
AntiCardioVascular	3	AChR	Neuronal Signaling	345.91	3254-89-5	OC(CCCN1CCCCC1)(C2=CC=CC=C2)C3=CC=CC=C3	4.774
AntiCardioVascular	3	DNA Methyltransferase,Sodium Channel	Transmembrane Transporters	271.79	614-39-1	CCN(CC)CCNC(=O)C1=CC=C(N)C=C1	1.509
AntiCardioVascular	3	PDHK	Metabolism	336.29	66-76-2	OC1=C(CC2=C(O)C3=C(OC2=O)C=CC=C3)C(=O)OC4=CC=CC=C14	2.789
AntiCardioVascular	3	Others	Others	252.26	117-37-3	COC1=CC=C(C=C1)C2C(=O)C3=C(C=CC=C3)C2=O
AntiCardioVascular	3	Others	Others	431.94	91-33-8	N[S](=O)(=O)C1=CC2=C(C=C1Cl)N=C(CSCC3=CC=CC=C3)N[S]2(=O)=O	1.966
AntiCardioVascular	3	Others	Others	247.72	61-16-5	COC1=CC(=C(OC)C=C1)C(O)C(C)N	1.151
AntiCardioVascular	3	Chloride Channel,Sodium Channel	Transmembrane Transporters	275.34	1084-65-7	CC1=C(C=C2C(=C1)CCC[S]2(=O)=O)[S](N)(=O)=O	1.078
AntiCardioVascular	3	PDE	Metabolism	278.31	6493-05-6	C[N]1C=NC2=C1C(=O)N(CCCCC(C)=O)C(=O)N2C	0.507
AntiCardioVascular	3	Others	Others	263.34	85371-64-8	CC(NC(NC1=CC=NC=C1)=NC#N)C(C)(C)C	1.624
AntiCardioVascular	3	Others	Others	421.41	73-48-3	N[S](=O)(=O)C1=CC2=C(NC(CC3=CC=CC=C3)N[S]2(=O)=O)C=C1C(F)(F)F
AntiCardioVascular	3	Others	Others	410.51	521-78-8	CC(CN(C)C)CN1C2=C(CCC3=CC=CC=C13)C=CC=C2	1.84
AntiCardioVascular	3	TpoR	Immunology & Inflammation	442.47	496775-61-2	CC1=CC=C(C=C1C)N2N=C(C)C(=N/NC3=CC=CC(=C3O)C4=CC(=CC=C4)C(O)=O)/C2=O	4.702
AntiCardioVascular	3	Carbonic Anhydrase	Metabolism	222.25	59-66-5	CC(=O)NC1=NN=C(S1)[S](N)(=O)=O	-1.329
AntiCardioVascular	3	Others	Others	188.18	2490-97-3	CC(=O)NC(CCC(N)=O)C(O)=O	-1.587
AntiCardioVascular	3	PPAR	Metabolism	318.75	42017-89-0	CC(C)(OC1=CC=C(C=C1)C(=O)C2=CC=C(Cl)C=C2)C(O)=O	4.159
AntiCardioVascular	3	FAO	Metabolism	339.26	13171-25-0	COC1=C(OC)C(=C(CN2CCNCC2)C=C1)OC	2.039
AntiCardioVascular	3	Dopamine Receptor	Neuronal Signaling	401.86	67227-57-0	C[S](O)(=O)=OC1=CC=C(C=C1)C2CNCCC3=C(Cl)C(=C(O)C=C23)O	2.639
AntiCardioVascular	3	ADC Cytotoxin,Potassium Channel	Transmembrane Transporters	230.67	364-98-7	CC1=NC2=CC=C(Cl)C=C2[S](=O)(=O)N1	1.196
AntiCardioVascular	3	Others	Others	191.14	16051-77-7	OC1COC2C(COC12)O[N+]([O-])=O	1.003
AntiCardioVascular	3	P2 Receptor	Neuronal Signaling	409.9	389574-19-0	CC(=O)OC1=CC2=C(CCN(C2)C(C(=O)C3CC3)C4=C(F)C=CC=C4)S1	4.183
AntiCardioVascular	3	Others	Others	242.23	25717-80-0	CCOC(=O)[N-]C1=C[N+](=NO1)N2CCOCC2	0.42
AntiCardioVascular	3	EGFR	Angiogenesis	270.8	73-78-9	CCN(CC)CC(=O)NC1=C(C)C=CC=C1C	3.008
AntiCardioVascular	3	Adrenergic Receptor	GPCR & G Protein	423.89	63074-08-8	COC1=CC2=C(C=C1OC)C(=NC(=N2)N3CCN(CC3)C(=O)C4CCCO4)N	1.762
AntiCardioVascular	3	COX,VEGFR	Neuronal Signaling	430.71	59-02-9	CC(C)CCCC(C)CCCC(C)CCCC1(C)CCC2=C(C)C(=C(C)C(=C2O1)C)O	10.44
AntiCardioVascular	3	Adrenergic Receptor	Neuronal Signaling	282.55	29110-48-3	NC(=N)NC(=O)CC1=C(Cl)C=CC=C1Cl	2.412
AntiCardioVascular	3	Vitamin	Metabolism	450.7	84-80-0	CC(C)CCCC(C)CCCC(C)CCC/C(C)=C/CC1=C(C)C(=O)C2=C(C=CC=C2)C1=O	10.25
AntiCardioVascular	3	GPR,Immunology & Inflammation related,RAR/RXR	Immunology & Inflammation	432.59	130209-82-4	CC(C)OC(=O)CCC\C=C/CC1C(O)CC(O)C1CCC(O)CCC2=CC=CC=C2	4.365
AntiCardioVascular	3	MAO	Metabolism	147.13	91-56-5	O=C1NC2=C(C=CC=C2)C1=O	0.67
AntiCardioVascular	3	Calcium Channel	Transmembrane Transporters	368.51	298-57-7	C1CN(CCN1C\C=C\C2=CC=CC=C2)C(C3=CC=CC=C3)C4=CC=CC=C4	5.524
AntiCardioVascular	3	PDGFR	Protein Tyrosine Kinase	205.26	15421-84-8	CCN(CC)C1=CC(=NC2=NC=N[N]12)C	1.922
AntiCardioVascular	3	NF-κB	NF-κB	224.25	20426-12-4	OC1=CC=C(C=C1)/C=C/C(=O)C2=CC=CC=C2	3.46
AntiCardioVascular	3	Vitamin	Microbiology	258.27	573-20-6	CC(=O)OC1=C2C=CC=CC2=C(OC(C)=O)C(=C1)C	2.759
AntiCardioVascular	3	Others	Others	309.27	131-48-6	CC(=O)NC1C(O)CC(O)(OC1C(O)C(O)CO)C(O)=O	0
AntiCardioVascular	3	Others	Others	244.2	3083-77-0	OCC1OC(C(O)C1O)N2C=CC(=O)NC2=O	0
AntiCardioVascular	3	Adrenergic Receptor	Neuronal Signaling	266.34	29122-68-7	CC(C)NCC(O)COC1=CC=C(CC(N)=O)C=C1	0.669
AntiCardioVascular	3	Others	Others	183.18	81-07-2	O=C1N[S](=O)(=O)C2=C1C=CC=C2	0.359
AntiCardioVascular	3	Prostaglandin Receptor	GPCR & G Protein	452.53	209860-87-7	CC(C)OC(=O)CCC\C=C/CC1C(O)CC(O)C1/C=C/C(F)(F)COC2=CC=CC=C2	4.329
AntiCardioVascular	3	Dehydrogenase,p53,Sirtuin	Apoptosis	454.63	1011557-82-6	CN(C)CCCCC(=O)NC1=CC=C(NC(=S)NC(=O)C2=CC=C(C=C2)C(C)(C)C)C=C1	5.7
AntiCardioVascular	3	IκB/IKK	NF-κB	224.3	354812-17-2	NC(=O)C1=C(N)C=C(S1)C2=CSC=C2	1.51
AntiCardioVascular	3	Adenosine Receptor	GPCR & G Protein	238.24	603-00-9	CC(O)C[N]1C=NC2=C1C(=O)N(C)C(=O)N2C	-0.262
AntiCardioVascular	3	NMDAR	Neuronal Signaling	154.25	78-70-6	CC(C)=CCCC(C)(O)C=C	2.735
AntiCardioVascular	3	AChR	Neuronal Signaling	113.2	504-03-0	CC1CCCC(C)N1	1.456
AntiCardioVascular	3	Others	Others	139.11	2398-81-4	OC(=O)C1=CC=C[N+](=C1)[O-]	-0.535
AntiCardioVascular	3	S1P Receptor	GPCR & G Protein	343.9	162359-56-0	CCCCCCCCC1=CC=C(CCC(N)(CO)CO)C=C1	4.58
AntiCardioVascular	3	COX	Immunology & Inflammation	295.33	63610-08-2	CCC(C(O)=O)C1=CC=C(C=C1)N2CC3=C(C=CC=C3)C2=O	3.157
AntiCardioVascular	3	Adrenergic Receptor	Endocrinology & Hormones	309.4	42200-33-9	CC(C)(C)NCC(O)COC1=CC=CC2=C1CC(O)C(O)C2	1.146
AntiCardioVascular	3	Others	Others	288.28	7327-87-9	N\N=C1/NN\C(=N/N)C2=C1C=CC=C2	-1.44
AntiCardioVascular	3	Angiotensin Receptor	GPCR & G Protein	422.91	114798-26-4	CCCCC1=NC(=C(CO)[N]1CC2=CC=C(C=C2)C3=C(C=CC=C3)C4=NN=N[NH]4)Cl	4.241
AntiCardioVascular	3	Guanylate Cyclase,NOS	Immunology & Inflammation	236.14	87-33-2	[O-][N+](=O)OC1COC2C(COC12)O[N+]([O-])=O	3.413
AntiCardioVascular	3	AChR	Neuronal Signaling	362.46	242478-37-1	O=C(OC1CN2CCC1CC2)N3CCC4=C(C=CC=C4)C3C5=CC=CC=C5	4.029
AntiCardioVascular	3	Calcium Channel	Transmembrane Transporters	479.52	55985-32-5	COC(=O)C1=C(C)NC(=C(C1C2=CC=CC(=C2)[N+]([O-])=O)C(=O)OCCN(C)CC3=CC=CC=C3)C	3.488
AntiCardioVascular	3	Mineralocorticoid Receptor	Endocrinology & Hormones	340.46	976-71-6	CC12CCC(=O)C=C1C=CC3C2CCC4(C)C3CCC45CCC(=O)O5	3.519
AntiCardioVascular	3	Sodium Channel	Transmembrane Transporters	347.22	1262618-39-2	FC(F)(F)OC1=CC=C(C=C1)C2=C[N]3C(=NN=C3C(F)(F)F)C=C2	5.307
AntiCardioVascular	3	Calcium Channel,Ras	Transmembrane Transporters	351.91	13636-18-5	CC(NCCC(C1=CC=CC=C1)C2=CC=CC=C2)C3=CC=CC=C3	5.772
AntiCardioVascular	3	AMPK	PI3K/Akt/mTOR	365.24	18422-05-4	NC1=NC=NC2=C1N=C[N]2C3OC(CO[P](O)(O)=O)C(O)C3O	-2.16
AntiCardioVascular	3	Prostaglandin Receptor	Metabolism	416.47	116649-85-5	OC(=O)CC[N]1C2=C(CC(CC2)N[S](=O)(=O)C3=CC=C(F)C=C3)C4=CC=CC=C14	3.51
AntiCardioVascular	3	NADPH-oxidase	Immunology & Inflammation	241.31	6631-94-3	CC(=O)C1=CC=C2SC3=C(NC2=C1)C=CC=C3	3.408
AntiCardioVascular	3	ROS	Immunology & Inflammation	236.35	148081-72-5	CCCCCCOC1=CC(=C(O)C(=C1C)C)C	5.271
AntiCardioVascular	3	Adenosine Receptor	GPCR & G Protein	390.35	313348-27-5	CNC(=O)C1=C[N](N=C1)C2=NC3=C(N=C[N]3C4OC(CO)C(O)C4O)C(=N2)N	-1.925
AntiCardioVascular	3	Potassium Channel	Transmembrane Transporters	326.43	4360-12-7	CCC1C(O)N2C3CC1C4C(O)C5(CC24)C3N(C)C6=CC=CC=C56	1.932
AntiCardioVascular	3	Factor Xa	Metabolism	451.91	330942-05-7	COC1=CC=C(NC(=O)C2=CC=C(C=C2)C(=N)N(C)C)C(=C1)C(=O)NC3=CC=C(Cl)C=N3	2.904
AntiCardioVascular	3	P450 (e.g. CYP17)	Metabolism	226.27	54-36-4	CC(C)(C1=CC=CN=C1)C(=O)C2=CC=CN=C2	1.847
AntiCardioVascular	3	Adrenergic Receptor	Neuronal Signaling	267.36	51384-51-1	COCCC1=CC=C(OCC(O)CNC(C)C)C=C1	1.757
AntiCardioVascular	3	HDAC	Epigenetics	252.72	1623-93-4	Cl[S](=O)(=O)C1=CC=C(C=C1)C2=CC=CC=C2	3.257
AntiCardioVascular	3	NF-κB	NF-κB	464.38	482-36-0	OCC1OC(OC2=C(OC3=C(C(=CC(=C3)O)O)C2=O)C4=CC(=C(O)C=C4)O)C(O)C(O)C1O	-0.3
AntiCardioVascular	3	5-HT Receptor	Neuronal Signaling	473.56	3200-06-4	CCN(CC)CCOC(=O)C(CC1CCCO1)CC2=C3C=CC=CC3=CC=C2	1.048
AntiCardioVascular	3	ADC Cytotoxin,Calcium Channel	Transmembrane Transporters	336.23	14663-23-1	[O-]C1=NC(=O)CN1/N=C/C2=CC=C(O2)C3=CC=C(C=C3)[N+]([O-])=O	1.769
AntiCardioVascular	3	Sodium Channel	Transmembrane Transporters	422.54	6160-12-9	O[S](O)(=O)=C1CCN2CC3CC(CN4CCCCC34)C2C1	0.72
AntiCardioVascular	3	Angiotensin Receptor	GPCR & G Protein	446.5	144689-24-7	CCCC1=NC(=C([N]1CC2=CC=C(C=C2)C3=C(C=CC=C3)C4=NN=N[NH]4)C(O)=O)C(C)(C)O	3.766
AntiCardioVascular	3	Others	Others	164.16	14755-02-3	OC(=O)/C=C/C1=CC(=CC=C1)O	1.685
AntiCardioVascular	3	NMDAR	Neuronal Signaling	305.84	341-69-5	CN(C)CCOC(C1=CC=CC=C1)C2=CC=CC=C2C	4.253
AntiCardioVascular	3	Adrenergic Receptor	Neuronal Signaling	315.84	964-52-3	CC(C)C1=C(OCCN(C)C)C=C(C)C(=C1)OC(C)=O	3.782
AntiCardioVascular	3	Vitamin	Metabolism	256.68	1146-99-2	ClC1=CC=C(C=C1)C2C(=O)C3=CC=CC=C3C2=O	3.483
AntiCardioVascular	3	Others	Others	326.41	3168-01-2	CC(O)C1=CC=C(C=C1)[S](=O)(=O)NC(=O)NC2CCCCC2	2.152
AntiCardioVascular	3	Others	Others	155.28	79-55-0	CN1C(C)(C)CCCC1(C)C	2.402
AntiCardioVascular	3	ACE,RAAS	Endocrinology & Hormones	489	83435-67-0	CCOC(=O)C(CCC1=CC=CC=C1)NC(C)C(=O)N(CC(O)=O)C2CC3=C(C2)C=CC=C3	1.253
AntiCardioVascular	3	Others	Others	192.12	77-92-9	OC(=O)CC(O)(CC(O)=O)C(O)=O	-1.319
AntiCardioVascular	3	Histone Demethylase	Epigenetics	291.3	796-42-9	OC1=CC=C2C=CC=CC2=C1/C=N/NC(=O)C3=CC=NC=C3	2.199
AntiCardioVascular	3	Adrenergic Receptor	Neuronal Signaling	383.4	19216-56-9	COC1=CC2=NC(=NC(=C2C=C1OC)N)N3CCN(CC3)C(=O)C4=CC=CO4	2.107
AntiCardioVascular	3	Adrenergic Receptor	Neuronal Signaling	285.81	13707-88-5	CC(C)NCC(O)COC1=CC=CC=C1CC=C	3.021
AntiCardioVascular	3	PDE	Metabolism	342.43	68550-75-4	CN(C1CCCCC1)C(=O)CCCOC2=CC3=C(NC(=O)C=C3)C=C2	2.929
AntiCardioVascular	3	HDAC	Epigenetics	271.15	537672-41-6	CCCCNNC(=O)C1=CC=C(Br)C=C1	2.623
AntiCardioVascular	3	PPAR	Metabolism	421.91	856676-23-8	CC(C)(OC1=CC=C(C=C1)C(=O)C2=CC=C(Cl)C=C2)C([O-])=C[N+](C)(C)CCO	1.111
AntiCardioVascular	3	Sodium Channel	Transmembrane Transporters	283.35	159138-80-4	CC(C)C1=CC=C(C=C1[S](C)(=O)=O)C(=O)NC(N)=N	1.386
AntiCardioVascular	3	Prostaglandin Receptor	GPCR & G Protein	419.52	475085-57-5	CC(C)N(CCCCOCC(O)=O)C1=NC(=C(N=C1)C2=CC=CC=C2)C3=CC=CC=C3	4.843
AntiCardioVascular	3	AhR	Metabolism	208.21	2922-83-0	NC(CC(=O)C1=C(N)C=CC=C1)C(O)=O	-2.752
AntiCardioVascular	3	JAK	JAK/STAT	297.31	202475-60-3	COC1=C(OC)C=C2C(=NC=NC2=C1)NC3=CC=C(O)C=C3	3.202
AntiCardioVascular	3	HDAC	Epigenetics	204.22	38937-66-5	ONC(=O)CCCCCCC(=O)NO	0.235
AntiCardioVascular	3	Sirtuin	Epigenetics	437.35	420831-40-9	BrC1=CC(=CC=C1)NC(=O)C2=CC=CC(=C2)[S](=O)(=O)N3CCCCCC3	3.853
AntiCardioVascular	3	Sirtuin	Epigenetics	418.44	374922-43-7	NC1=C(C2=C(N=C3C=CC=CC3=N2)[N]1C4=CC=C(F)C=C4)[S](=O)(=O)C5=CC=CC=C5	4.683
AntiCardioVascular	3	AChR	Neuronal Signaling	327.85	5870-29-1	CN(C)CCOC(=O)C(C1=CC=CC=C1)C2(O)CCCC2	2.871
AntiCardioVascular	3	RAAS	Endocrinology & Hormones	424.49	86541-75-5	CCOC(=O)C(CCC1=CC=CC=C1)NC2CCC3=C(C=CC=C3)N(CC(O)=O)C2=O	0.621
AntiCardioVascular	3	S1P Receptor	Neuronal Signaling	307.47	162359-55-9	CCCCCCCCC1=CC=C(CCC(N)(CO)CO)C=C1	4.198
AntiCardioVascular	3	p38 MAPK	MAPK	404.3	745833-23-2	NC(=O)N(C1=NC(=C(C=C1)C(N)=O)C2=C(F)C=C(F)C=C2)C3=C(F)C=CC=C3F	3.682
AntiCardioVascular	3	Others	Others	228.29	80-05-7	CC(C)(C1=CC=C(O)C=C1)C2=CC=C(O)C=C2	3.778
AntiCardioVascular	3	Others	Others	136.23	5989-54-8	CC(=C)C1CCC(=CC1)C	3.502
AntiCardioVascular	3	HIF	Angiogenesis	179.17	3416-24-8	NC(C=O)C(O)C(O)C(O)CO	-3.081
AntiCardioVascular	3	S1P Receptor	GPCR & G Protein	409.56	947303-87-9	CCN(CC)CC1=CC=C(C=C1)C(=O)N(CCC2=CC=CC=C2OC)C3CCNC3	3.415
AntiCardioVascular	3	PKC	TGF-beta/Smad	357.4	193620-69-8	COC1=CC=C(C=C1)C(C2=CC=C(OC)C=C2)=C3C(=O)NC4=C3C=CC=C4	4.176
AntiCardioVascular	3	AChR	Metabolism	244.78	153504-70-2	CC1OC2(CS1)CN3CCC2CC3	2.151
AntiCardioVascular	3	MAO	Neuronal Signaling	313.33	30578-37-1	COC1=[N+](N=CC(=C1)N)C2=CC=CC=C2	-1.09
AntiCardioVascular	3	ACE,RAAS	Endocrinology & Hormones	430.54	87679-37-6	CCOC(=O)C(CCC1=CC=CC=C1)NC(C)C(=O)N2C3CCCCC3CC2C(O)=O	0.764
AntiCardioVascular	3	BACE	Neuronal Signaling	474.91	333745-53-2	COC1=CC=C(Cl)C=C1N(CC(=O)NC2=CC=C3OCOC3=C2)[S](=O)(=O)C4=CC=CC=C4	3.576
AntiCardioVascular	3	SPHK	Immunology & Inflammation	293.36	1104874-94-3	CCCCCC(=O)NC(CC1=CC=C(O)C=C1)C(=O)OC	2.914
AntiCardioVascular	3	Ras	Cell Cycle	419.31	454453-49-7	[O-][N+](=O)C1=CC(=CC(=C1NNC(=S)NC2=CC=C(F)C=C2)[N+]([O-])=O)C(F)(F)F	4.976
AntiCardioVascular	3	Others	Metabolism	385.41	959551-10-1	FC(F)(F)C1=CC=CC=C1C2=NC3=CC=CC=C3C(=N2)NCC4=CC=CS4	5.621
AntiCardioVascular	3	Potassium Channel	Transmembrane Transporters	360.41	947914-18-3	COC1=CC=CC=C1C(=O)NC2=CC=CC(=C2)NC(=O)C3=CC=CC(=C3)C	3.869
AntiCardioVascular	3	Estrogen/progestogen Receptor	Endocrinology & Hormones	242.27	94105-90-5	OC1=CC=C(C=C1)C2COC3=C(C2)C=CC(=C3)O	3.211
AntiCardioVascular	3	ATPase	Transmembrane Transporters	292.33	856925-71-8	CC1=CC=C2N=C3N(CCC3(O)C(=O)C2=C1)C4=CC=CC=C4	2.426
AntiCardioVascular	3	Autophagy,DUB	Proteases	300.37	314245-33-5	CC1=CC(=C(C)[N]1C2=CC=C(F)C=C2)C(=O)CN3CCCC3	3.409
AntiCardioVascular	3	Ferroptosis,NADPH-oxidase,ROS	Immunology & Inflammation	394.85	1218942-37-0	CN(C)C1=CC=CC(=C1)C2=C3C(=O)N(NC3=CC(=O)N2C)C4=CC=CC=C4Cl	2.366
AntiCardioVascular	3	SPHK	Immunology & Inflammation	380.91	915385-81-8	ClC1=CC=C(C=C1)[C]23CC4[CH2]C(C[C](C4)(C2)C(=O)NCC5=CC=NC=C5)C3	4.265
AntiCardioVascular	3	SPHK	Immunology & Inflammation	302.78	312636-16-1	OC1=CC=C(NC2=NC(=CS2)C3=CC=C(Cl)C=C3)C=C1	4.746
AntiCardioVascular	3	S1P Receptor	GPCR & G Protein	408.29	383150-41-2	CC(C)C1=C2C(=N[N](C)C2=NC(=C1)NNC(=O)NC3=CC(=NC(=C3)Cl)Cl)C	4.055
AntiCardioVascular	3	Apoptosis related,CDK,GSK-3,JAK	PI3K/Akt/mTOR	356.17	667463-62-9	O\N=C/1\C(NC2=CC=CC=C12)=C3\C(=O)NC4=C3C=CC(=C4)Br	2.692
AntiCardioVascular	3	Apoptosis related,Autophagy,p38 MAPK	MAPK	383.46	585543-15-3	CC1=C(F)C=C(C=C1C2=CC=C(C=N2)C(=O)NCC(C)(C)C)C(=O)NC3CC3	3.689
AntiCardioVascular	3	HDAC	Epigenetics	362.4	1396841-57-8	NC1=CC(=CC=C1NC(=O)\C=C\C2=C[N](C\C=C\C3=CC=CC=C3)N=C2)F	3.242
AntiCardioVascular	3	HDAC	Cytoskeletal Signaling	314.34	1429651-50-2	OCCN(C(=O)CC1=CC=C(C=C1)C(=O)NO)C2=CC=CC=C2	1.33
AntiCardioVascular	3	HDAC	Epigenetics	339.43	1215493-56-3	CC1=CC=C(C=C1)C(=O)NCCCCCC(=O)NC2=CC=CC=C2N	2.895
AntiCardioVascular	3	Epigenetic Reader Domain	Epigenetics	370.4	1044870-39-4	COC1=CC(=C2C(=O)NC(=NC2=C1)C3=CC(=C(OCCO)C(=C3)C)C)OC	2.877
AntiCardioVascular	3	Rho	Cell Cycle	430.55	1380432-32-5	CC[N]1C2=C(C=CC=C2)C3=C1C=CC(=C3)NC4=NC(=NC=C4)NCCCN5CCOCC5	4.407
AntiCardioVascular	3	Axl,Mertk,Tyro3	Protein Tyrosine Kinase	463.58	1493764-08-1	CCCCNC1=NC(=C(C=N1)C(=O)NCC2=CC=C(C=C2)[N]3C=CN=C3)NC4CCC(O)CC4	3.14
AntiCardioVascular	3	Ras	Cell Cycle	449.67	1469337-95-8	OC1=CC(=C(I)C=C1NCC(=O)N2CCN(CC2)C(=O)C=C)Cl	1.819
AntiCardioVascular	3	Ras	Cell Cycle	405.34	2060530-16-5	SCCCC(=O)NC1CCN(CC1)C(=O)COC2=CC=C(Cl)C=C2Cl	2.441
AntiCardioVascular	3	Apoptosis related,Autophagy,Ferroptosis,FLT3,PDGFR,Raf,VEGFR	MAPK	464.82	284461-73-0	CNC(=O)C1=CC(=CC=N1)OC2=CC=C(NC(=O)NC3=CC=C(Cl)C(=C3)C(F)(F)F)C=C2	4.175
AntiCardioVascular	3	Cysteine Protease	Proteases	237.25	179461-52-0	OC(=O)C(/S)=C/C1=C[NH]C2=CC=C(F)C=C12	2.49
AntiCardioVascular	3	Hydroxylase,P450 (e.g. CYP17)	Metabolism	227.24	928134-65-0	FC1=C(C=CC(=C1)C#N)C2CCC3=CN=C[N]23	2.02
AntiCardioVascular	3	Lipase	Metabolism	366.33	1515856-92-4	OC(=O)C1=CC(=CC=C1N2CCC(C2)OCC3=NC=CC=C3)C(F)(F)F	3.725
AntiCardioVascular	3	ATPase	Transmembrane Transporters	417.82	219793-45-0	[O-][N+](=O)C1=CC=C(C=C1OC(=O)C2=CC=C(Cl)C=C2)[S](=O)(=O)C3=CC=CC=C3	4.923
AntiCardioVascular	3	HDAC	DNA Damage/DNA Repair	341.4	1403783-31-2	CCCCN(CC1=CC=C(C=C1)C(=O)NO)C(=O)NC2=CC=CC=C2	3.079
AntiCardioVascular	3	CRM1,ROS	Immunology & Inflammation	317.34	20069-09-4	COC1=CC(=CC(=C1OC)OC)/C=C/C(=O)N2CCC=CC2=O	2.135
AntiCardioVascular	3	HDAC	Epigenetics	447.51	910462-43-0	C[N]1C=C(C=N1)C2=CC=C(C=C2)[S](=O)(=O)[N]3C=CC(=C3)\C=C\C(=O)NC4=CC=CC=C4N	2.955
AntiCardioVascular	3	HDAC	DNA Damage/DNA Repair	294.35	1418033-25-6	CC1=CC(=CC(=C1)C(=O)NOCCCCCC(=O)NO)C	2.204
AntiCardioVascular	3	Sirtuin	Cytoskeletal Signaling	434.27	304896-28-4	ClC1=CC=C(Cl)C(=C1)C2=CC=C(O2)\C=C(C#N)/C(=O)NC3=C4C=CC=NC4=CC=C3	5.641
AntiCardioVascular	3	HDAC	Epigenetics	198.22	5690-03-9	O=C1CCC2=C3C=CC=CC3=CC=C2O1	2.831
AntiCardioVascular	3	HDAC	DNA Damage/DNA Repair	278.35	1477949-42-0	CCOC(=O)NCCCC(=O)NCCC1=CC=CC=C1	1.899
AntiCardioVascular	3	HDAC	DNA Damage/DNA Repair	446.5	1045792-66-2	CC(C)(C)OC(=O)NC1=CC=C(C=C1)C2=CC(=NO2)C(=O)NCCCCCCC(=O)NO	3.23
AntiCardioVascular	3	Ras	Cell Cycle	334.1	1637739-82-2	C[N]1N=C(C)C2=C1OC(=C(C#N)C2C3=CC=C(C=C3)C(F)(F)F)N	2.861
AntiCardioVascular	3	HDAC	Angiogenesis	406.36	254964-60-8	COC1=C2C(=C(C(=O)N(C)C3=CC=C(C=C3)C(F)(F)F)C(=O)N(C)C2=CC=C1)O	2.797
AntiCardioVascular	3	Autophagy,FXR	Metabolism	420.63	459789-99-2	CCC1C(O)C2C3CCC(C(C)CCC(O)=O)C3(C)CCC2C4(C)CCC(O)CC14	4.79
AntiCardioVascular	3	Autophagy,PPMTase,Ras	Cell Cycle	358.54	162520-00-5	CC(C)=CCC/C(C)=C/CC/C(C)=C/CSC1=CC=CC=C1C(O)=O	7.12
AntiCardioVascular	3	Apoptosis related,p38 MAPK,Rho	Cell Cycle	407.49	71203-35-5	COC1=CC=C(C=C1)C2CC(=NN2C3=CC=C(C=C3)[S](N)(=O)=O)C4=CC=CC=C4	3.87
AntiCardioVascular	3	HDAC	DNA Damage/DNA Repair	214.22	926259-99-6	NC1=CC=CC=C1NC(=O)C2=NC=CN=C2	-0.005
AntiCardioVascular	3	IκB/IKK	NF-κB	322.75	431898-65-6	ClC1=CC(=C2[NH]C3=C(C=CN=C3)C2=C1)NC(=O)C4=CN=CC=C4	2.471
AntiCardioVascular	3	Rho	Cell Cycle	454.75	285986-88-1	CC(ONC(=O)C1=CC(=CC(=C1)C(F)(F)F)C(F)(F)F)C(=O)NC2=CC=C(Cl)C=C2	4.553
AntiCardioVascular	3	HDAC	DNA Damage/DNA Repair	284.31	1440209-96-0	ONC(=O)C1=CC=CC(=C1)C(=O)NCCC2=CC=CC=C2	1.957
AntiCardioVascular	3	BACE	Neuronal Signaling	431.41	1227163-84-9	NC1=NC(C2=CC=CC(=C2)C3=CN=CN=C3)(C4=CC(=NC=C4)C(F)F)C5=CC=CC(=C15)F	3.574
AntiCardioVascular	3	Apoptosis related,Bcl-2,CDK	Cell Cycle	351.45	872573-93-8	O=C1N=C(NCC2=CC=CS2)S\C1=C/C3=CC=C4N=CC=CC4=C3	3.712
AntiCardioVascular	3	Dyes	Others	423.46	55779-48-1	OC1=CC=C(CC2=NC3=C(CC4=CC=CC=C4)NC(=CN3C2=O)C5=CC=C(O)C=C5)C=C1	3.404
AntiCardioVascular	3	CDK	Cell Cycle	418.71	902135-91-5	ClC1=CC=CC(=C1C(=O)NC2=C[NH]N=C2C(=O)NC3CCNCC3)Cl	1.98
AntiCardioVascular	3	Sirtuin	Epigenetics	420.55	709002-46-0	CC1=NC(=NC(=C1)C)SCC(=O)NC2=NC=C(CC3=CC=CC4=CC=CC=C34)S2	4.065
AntiCardioVascular	3	PAI-1	Metabolism	439.38	393105-53-8	OC(=O)C(=O)C1=C[N](CC2=CC=CC=C2)C3=CC=C(C=C13)C4=CC=C(OC(F)(F)F)C=C4	7.066
AntiCardioVascular	3	ROCK	Cell Cycle	353.25	173897-44-4	CC(N)C1=CC=C(C=C1)C(=O)NC2=C3C=C[NH]C3=NC=C2	2.204
AntiCardioVascular	3	S1P Receptor	GPCR & G Protein	404.46	1306760-87-1	CC(C)OC1=CC=C(C=C1C#N)C2=NC(=NO2)C3=CC=CC4=C3CCC4NCCO	3.291
AntiCardioVascular	3	AMPK,ATP-citrate lyase,LDL	PI3K/Akt/mTOR	344.49	738606-46-7	CC(C)(CCCCCC(O)CCCCCC(C)(C)C(O)=O)C(O)=O	5.18
AntiCardioVascular	3	HIF	Angiogenesis	280.66	223387-75-5	OC(=O)CNC(=O)C1=C(O)C2=CC=CC=C2C(=N1)Cl	1.337
AntiCardioVascular	3	ROCK	Cell Cycle	395.88	887375-67-9	CC1CNCCCN1[S](=O)(=O)C2=CC=CC3=CN=CC(=C23)F	0.739
AntiCardioVascular	3	TRP Channel	Transmembrane Transporters	402.91	130495-35-1	COC1=CC=C(CCCOC(C[N]2C=CN=C2)C3=CC=C(OC)C=C3)C=C1	4.114
AntiCardioVascular	3	Dehydrogenase,p53,Sirtuin	Apoptosis	369.48	380315-80-0	CC(=O)NC1=CC=C(NC(=S)NC(=O)C2=CC=C(C=C2)C(C)(C)C)C=C1	4.287
AntiCardioVascular	3	Apoptosis related,HDAC	Epigenetics	433.5	1316214-52-4	ONC(=O)CCCCCCNC(=O)C1=CN=C(N=C1)N(C2=CC=CC=C2)C3=CC=CC=C3	3.917
AntiCardioVascular	3	GPR	Endocrinology & Hormones	347.41	885101-89-3	OC(=O)CCC1=CC=C(NCC2=CC=CC(=C2)OC3=CC=CC=C3)C=C1	4.903
AntiCardioVascular	3	PPAR	Metabolism	471.49	317318-84-6	CC1=CC(=CC=C1OCC(O)=O)SCC2=C(C)N=C(S2)C3=CC=C(C(=C3)F)C(F)(F)F	5.795
AntiCardioVascular	3	Apoptosis related,Autophagy,IDO/TDO,RIP kinase,TNF-alpha	Apoptosis	259.33	4311-88-0	CN1C(=O)C(CC2=C[NH]C3=CC=CC=C23)NC1=S	2.472
AntiCardioVascular	3	HDAC	DNA Damage/DNA Repair	326.35	287383-59-9	ONC(=O)CCCCCN1C(=O)C2=C3C(=CC=C2)C=CC=C3C1=O	2.119
AntiCardioVascular	3	Apoptosis related,Autophagy,HDAC	Epigenetics	335.4	1252003-15-8	CN1CCC2=C(C1)C3=C(C=CC=C3)[N]2CC4=CC=C(C=C4)C(=O)NO	3.081
AntiCardioVascular	3	PAR	GPCR & G Protein	492.58	618385-01-6	CCOC(=O)NC1CCC2C(C1)CC3C(C(C)OC3=O)C2\C=C\C4=CC=C(C=N4)C5=CC=CC(=C5)F	5.261
AntiCardioVascular	3	CFTR	Transmembrane Transporters	493.15	328541-79-3	OC1=C(Br)C(=C(/C=N/NC(=O)CNC2=CC3=CC=CC=C3C=C2)C=C1Br)O	4.265
AntiCardioVascular	3	p38 MAPK	MAPK	406.48	623152-17-0	CCCNC(=O)C1=C[N]2N=CN=C(NC3=CC(=CC=C3C)C(=O)NC4CC4)C2=C1C	3.269
AntiCardioVascular	3	Guanylate Cyclase	GPCR & G Protein	360.39	256376-24-6	NC1=NC(=NC=C1C2CC2)C3=N[N](CC4=C(F)C=CC=C4)C5=NC=CC=C35	3.402
AntiCardioVascular	3	Guanylate Cyclase	GPCR & G Protein	422.42	625115-55-1	COC(=O)N(C)C1=C(N)N=C(N=C1N)C2=N[N](CC3=CC=CC=C3F)C4=NC=CC=C24	2.341
AntiCardioVascular	3	Apoptosis related,Ras	Cell Cycle	432.94	1629268-00-3	CC1(CC1)C2=C(Cl)C=C(O)C(=C2)NCC(=O)N3CCN(CC3)C4CN(C4)C(=O)C=C	2.256
AntiCardioVascular	3	HIF	Angiogenesis	393.43	960539-70-2	OC(=O)CNC(=O)C1C(=O)N(C2CCCCC2)C(=O)N(C3CCCCC3)C1=O	1.747
AntiCardioVascular	3	Epigenetic Reader Domain,Histone Acetyltransferase	Epigenetics	386.45	1884712-47-3	CC1CC(=O)NC2=C(N1)C(=CC=C2)C3=CC4=C(C=C3)[N](C)N=C4C5=C[N](C)N=C5	3.035
AntiCardioVascular	3	BACE	Neuronal Signaling	412.53	1383982-64-6	COC1CCC2(CC1)CC3=C(C=C(C=C3)C4=CN=CC(=C4)C#CC)C25N=C(C)C(=N5)N	3.882
AntiCardioVascular	3	S1P Receptor	GPCR & G Protein	460.97	854107-55-4	CCCN=C1S\C(=C/C2=CC=C(OCC(O)CO)C(=C2)Cl)C(=O)N1C3=CC=CC=C3C	4.941
AntiCardioVascular	3	Sirtuin	DNA Damage/DNA Repair	468.57	1001908-89-9	OC1CCN(C1)CC2=CSC3=NC(=C[N]23)C4=C(NC(=O)C5=CC6=C(C=CC=C6)C=C5)C=CC=C4	3.6
AntiCardioVascular	3	ASK	Apoptosis	445.49	1448428-04-3	CC(C)[N]1C=NN=C1C2=CC=CC(=N2)NC(=O)C3=CC(=C(C)C=C3F)[N]4C=NC(=C4)C5CC5	4.054
AntiCardioVascular	3	Ras	Cell Cycle	449.79	436133-68-5	CC1=C(Cl)C=C(NC(=S)NNC2=C(C=C(C=C2[N+]([O-])=O)C(F)(F)F)[N+]([O-])=O)C=C1	5.921
AntiCardioVascular	3	HDAC	Epigenetics	292.12	200626-61-5	ClC1=CC=C(C(=C1)Cl)C(=O)[N]2N=NC3=CC=CC=C23	4.418
AntiCardioVascular	3	NOS	Immunology & Inflammation	250.17	214358-33-5	CC(=N)NCC1=CC=CC(=C1)CN	0.881
AntiCardioVascular	3	LPA Receptor	GPCR & G Protein	461.55	638132-34-0	COC1=C(C)C(=CC(=C1)C(=O)N(CCCC2=CC=CC=C2)CC3=CC=C(CC(O)=O)C=C3)OC	5.306
AntiCardioVascular	3	PARP	DNA Damage/DNA Repair	351.27	66611-37-8	NC(=N\OCC(O)CN1CCCCC1)/C2=CC=CN=C2	1.097
AntiCardioVascular	3	Liver X Receptor	Metabolism	422.78	875787-07-8	FC1=CC=C(C=C1)C2=C3C=CC=C(C3=N[N]2CC4=CC=C(F)C=C4Cl)C(F)(F)F	7.227
AntiCardioVascular	3	PCSK9	Metabolism	389.49	2133832-83-2	COC1=CC=C(CCC(=O)N(C2CCCNC2)C3=C4C=CC=CC4=CC=N3)C=C1	3.684
AntiCardioVascular	3	Sirtuin	DNA Damage/DNA Repair	394.47	1105698-15-4	CC(C(=O)NC1=CC=CC(=C1)N=CC2=C(O)C=CC3=CC=CC=C23)C4=CC=CC=C4	5.374
AntiCardioVascular	3	HDAC	Epigenetics	467.95	1316215-12-9	ONC(=O)CCCCCCNC(=O)C1=CN=C(N=C1)N(C2=CC=CC=C2)C3=C(Cl)C=CC=C3	4.582
AntiCardioVascular	3	Rho	Cell Cycle	408.88	1443437-74-8	ClC1=CC=C(NC(=O)C2CCCN(C2)C(=O)C3=CC(=CC=C3)C4=CC=CO4)C=C1	4.213
AntiCardioVascular	3	GRK	GPCR & G Protein	365.36	817194-38-0	CC1=C(C(NC(=O)N1)C2=CC=C(F)C=C2)C(=O)NC3=CC4=C([NH]N=C4)C=C3	1.843
AntiCardioVascular	3	FGFR	Angiogenesis	396.44	192705-79-6	COC1=CC(=CC(=C1)C2=CC3=C(N=C(N)N=C3)N=C2NC(=O)NC(C)(C)C)OC	2.279
AntiCardioVascular	3	Apoptosis related,HDAC	Epigenetics	458.55	1206731-57-8	ONC(=O)CCCCCCC(=O)N/N=C/C1=CC=C(C=C1)N(C2=CC=CC=C2)C3=CC=CC=C3	5.406
AntiCardioVascular	3	HDAC	Epigenetics	456.42	1314891-22-9	CC(C)(CNC(=O)C1=CC(=CC=C1)C2=NOC(=N2)C(F)(F)F)C3=COC(=N3)C4=CC=CC=C4	4.525
AntiCardioVascular	3	Apoptosis related,FAK	Angiogenesis	414.89	1224887-10-8	CONC(=O)C1=CC=CC=C1NC2=C(Cl)C=NC(=C2)NC3=CC(=N[N]3C(C)C)C	3.82
AntiCardioVascular	3	Others	Others	337.37	1446321-46-5	CC(C)[N]1N=CC=C1C2=NC=CC=C2COC3=CC=CC(=C3C=O)O	3.378
AntiCardioVascular	3	SGLT	GPCR & G Protein	404.45	1201913-82-7	CCC1=CC=C(CC2=CC3=C(COC34OC(CO)C(O)C(O)C4O)C=C2)C=C1	1.92
AntiCardioVascular	3	BACE	Neuronal Signaling	409.41	1286770-55-5	CN1C(=N)NC(C)(C[S]1(=O)=O)C2=CC(=CC=C2F)NC(=O)C3=CC=C(F)C=N3	1.314
AntiCardioVascular	3	HDAC	Epigenetics	390.41	1616493-44-7	NC1=C(NC(=O)C2=CC=C(CNC(=O)\C=C\C3=CC=CN=C3)C=C2)C=C(F)C=C1	2.182
AntiCardioVascular	3	Integrin	Cytoskeletal Signaling	495.07	150915-40-5	CCCC[S](=O)(=O)NC(CC1=CC=C(OCCCCC2CCNCC2)C=C1)C(O)=O	0.922
AntiCardioVascular	3	HBV,Sirtuin	Epigenetics	366.32	887686-02-4	OC(=O)C1=CC(=CC=C1O)NC(=O)C2=CC(=CC=C2)NC(=O)C3=CC=CO3	2.182
AntiCardioVascular	3	Sirtuin	Cytoskeletal Signaling	146.15	120241-79-4	[NH]1C=C(N=N1)C2=CC=CN=C2	0.602
AntiCardioVascular	3	HDAC	Epigenetics	270.29	1375465-91-0	ONC(=O)C1=CN=C(NC2(CC2)C3=CC=CC=C3)N=C1	1.325
AntiCardioVascular	3	HDAC	Epigenetics	396.44	1815580-06-3	COC1=C(OCCCC(=O)NO)C=C(C=C1)N(C)C2=NC(=NC3=CC=CC=C23)C	3.042
AntiCardioVascular	3	Rho	Cell Cycle	338.41	2097938-73-1	CC[N]1C2=C(C=CC=C2)C3=CC(=CC=C13)[N]4N=NC=C4C5=CC=CC=C5	5.446
AntiCardioVascular	3	FGFR	Angiogenesis	413.4	1612888-66-0	CC1=CC(=C(N[S](=O)(=O)C2=CC=CC(=C2)C(O)=O)C=C1C3=CC=CN=C3)[N+]([O-])=O	2.695
AntiCardioVascular	3	HDAC	Epigenetics	415.36	1236199-60-2	C[N]1C(=NC2=CC(=CC=C12)N(CCCl)CCCl)CCCCCCC(=O)NO	4.36
AntiCardioVascular	3	HDAC	Epigenetics	256.3	2196203-96-8	CC1=CC=C(C=C1NCC2=CC=CC=C2)C(=O)NO	2.723
AntiCardioVascular	3	RIP kinase	Apoptosis	384.47	2158197-70-5	CC1=CC=C(OC2=CC=NC3=CC(=CC=C23)C4=C[N](N=C4)C5CCNCC5)C=C1	3.805
AntiCardioVascular	3	Histone Acetyltransferase	Epigenetics	389.38	2055397-28-7	FC1=CC(=CC(=C1)C(=O)NN[S](=O)(=O)C2=CC=CC=C2F)C3=NC=CC=C3	2.781
AntiCardioVascular	3	Ras	Cell Cycle	448.58	2244904-70-7	CNCC1=C(C=CC=C1)C2=CSC(=C2)C(C)NC3=NC(=NC4=CC(=C(OC)C=C34)OC)C	4.522
AntiCardioVascular	3	Others	Others	134.09	6915-15-7	OC(CC(O)=O)C(O)=O	-1.012
AntiCardioVascular	3	Others	Others	278.3	87205-99-0	CC1COC2=C1C(=O)C(=O)C3=C2C=CC4=C3C=CC=C4C	3.184
AntiCardioVascular	3	Others	Others	330.29	67979-25-3	COC1=C(O)C2=C(C=C1O)C(=O)C3=C(C2=O)C(=C(O)C(=C3)C)OC	2.535
AntiCardioVascular	3	5-HT Receptor	Neuronal Signaling	382.45	51014-29-0	CO\C=C(/C1CC2N(CCC23C(=O)NC4=CC=CC=C34)CC1C=C)C(=O)OC	1.712
AntiCardioVascular	3	FLT3,HDAC	Angiogenesis	283.24	1818-71-9	NC1=NC(=O)NC2=C1N=C[N]2C3OC(CO)C(O)C3O	-2.38
AntiCardioVascular	3	Akt,Calcium Channel,p38 MAPK	PI3K/Akt/mTOR	386.4	73069-25-7	C\C=C(C)/C(=O)OC1C(OC(C)=O)C2=C(OC1(C)C)C=CC3=C2OC(=O)C=C3	3.502
AntiCardioVascular	3	Others	Others	177.22	556-27-4	NC(C[S](=O)CC=C)C(O)=O	-3.391
AntiCardioVascular	3	AChR	Neuronal Signaling	203.75	826-39-1	CNC1(C)C2CCC(C2)C1(C)C	2.565
AntiCardioVascular	3	PPAR	Metabolism	164.2	5471-51-2	CC(=O)CCC1=CC=C(O)C=C1	1.809
AntiCardioVascular	3	Adrenergic Receptor	Neuronal Signaling	169.18	51-41-2	NCC(O)C1=CC(=C(O)C=C1)O	-0.059
AntiCardioVascular	3	Hydroxylase	Metabolism	314.17	69056-38-8	CC(O)C(O)C1CNC2=C(N1)C(=O)NC(=N2)N	-1.572
AntiCardioVascular	3	HIF	Angiogenesis	306.7	1000025-07-9	OC(=O)CNC(=O)C1=NC=C(C=C1O)C2=CC=CC(=C2)Cl	1.738
AntiCardioVascular	3	S1P Receptor	GPCR & G Protein	316.44	945128-26-7	O=C(N(C1CCCCC1)C2CCCCC2)C3=NOC(=C3)C4CC4	4.746
AntiCardioVascular	3	Others	Others	218.21	6956-96-3	COC1=C(OC)C(=O)C2=C(C=CC=C2)C1=O	1.133
AntiCardioVascular	3	FABP	Metabolism	474.55	300657-03-8	CCC1=C(C2=CC=CC=C2)C(=N[N]1C3=CC=CC=C3C4=CC=CC(=C4)OCC(O)=O)C5=CC=CC=C5	7.317
AntiCardioVascular	3	Potassium Channel	Transmembrane Transporters	474.44	113559-13-0	CC1=CC=CC(=N1)CCN2CCC(CC2)C(=O)C3=CC=C(N[S](C)(=O)=O)C=C3	3.05
AntiCardioVascular	3	ROCK	Cell Cycle	402.79	867017-68-3	CC1=C[NH]C2=NC=CC(=C12)OC3=C(F)C=C(NC4=NC(=NC(=C4)Cl)N)C=C3F	4.587
AntiCardioVascular	3	TRP Channel	Transmembrane Transporters	453.32	1416799-28-4	OC(=O)C1=CN=C(C=C1)C(=O)NC(C2=CC(=C(OC(F)(F)F)C=C2)F)C3=C(F)C=CC=N3	4.843
AntiCardioVascular	3	Peroxidases	Metabolism	325.77	1435467-37-0	COC1=C(C=C(Cl)C=C1)C2=CC(=O)NC(=S)N2CC(N)=O	1.868
AntiCardioVascular	3	Histone Acetyltransferase	Epigenetics	384.42	2055397-18-5	CC1=CC(=CC(=C1F)C(=O)NN[S](=O)(=O)C2=CC=CC=C2)C3=CC=CC=C3	3.784
AntiCardioVascular	3	Others	Others	209.31	927871-76-9	COC1=CC=C2SCCN(C)CC2=C1	2.247
AntiCardioVascular	3	TGF-beta/Smad	TGF-beta/Smad	415.52	1099644-42-4	CCOC(=O)C1=C(C)NC2=C(C1C3=CC=C(C=C3)C4=CC=CC=C4)C(=O)CC(C)(C)C2	4.434
AntiCardioVascular	3	Sirtuin	Epigenetics	469.58	309271-94-1	CCC(SC1=NN=C2C(=N1)[NH]C3=C2C=CC=C3)C(=O)N4C5=C(SC6=CC=CC=C46)C=CC=C5	6.482
AntiCardioVascular	3	Rho	Cell Cycle	384.43	429653-73-6	CC1=CC=CC(=C1)COC2=CC=CC(=C2)/C=C/3C(=O)NN(C3=O)C4=CC=CC=C4	4.305
AntiCardioVascular	3	Acetyl-CoA carboxylase	Metabolism	485.62	591778-68-6	O=C(C1CCCN(C1)C2CCN(CC2)C(=O)C3=C4C=CC=CC4=CC5=CC=CC=C35)N6CCOCC6	2.88
AntiCardioVascular	3	MLCK	Cytoskeletal Signaling	273.33	1642288-47-8	CC(C)N1C(=O)NC(=CC1=O)NC(C)C2=CC=CC=C2	2.093
AntiCardioVascular	3	Tyrosinase	Proteases	316.26	480-19-3	COC1=C(O)C=CC(=C1)C2=C(O)C(=O)C3=C(O2)C=C(O)C=C3O	1.856
AntiCardioVascular	3	Immunology & Inflammation related	Immunology & Inflammation	430.62	472-11-7	CC1CCC2(OC1)OC3CC4C5CC=C6CC(O)CC(O)C6(C)C5CCC4(C)C3C2C	3.408
AntiCardioVascular	3	Others	Others	432.38	3681-93-4	OCC1OC(C(O)C(O)C1O)C2=C(O)C=C(O)C3=C2OC(=CC3=O)C4=CC=C(O)C=C4	0.018
AntiCardioVascular	3	Adrenergic Receptor	Neuronal Signaling	370.4	31008-19-2	COC1=CC=C(C=C1OC)C2OCC3C2COC3C4=CC5=C(OCO5)C=C4	2.436
AntiCardioVascular	3	HDAC	Epigenetics	339.43	537034-17-6	NC1=CC=CC=C1NC(=O)CCCCCCC(=O)NC2=CC=CC=C2	3.028
AntiCardioVascular	3	ACE,RAAS	Endocrinology & Hormones	476.61	111902-57-9	CCOC(=O)C(CCC1=CC=CC=C1)NC2CSC(CN(CC(O)=O)C2=O)C3=CC=CS3	0.405
AntiCardioVascular	3	HDAC	Epigenetics	304.33	1816294-67-3	CCCCNNC(=O)C1=CC=C(C=C1)C2=C(F)C(=CC=C2)F	3.804
AntiCardioVascular	3	Calcium Channel	Transmembrane Transporters	448.47	99522-79-9	COC(=O)C1=C(C)NC(=C(C1C2=CC=CC(=C2)[N+]([O-])=O)C(=O)OC\C=C\C3=CC=CC=C3)C	3.817
AntiCardioVascular	3	Sirtuin	DNA Damage/DNA Repair	290.7	23111-00-4	NC(=O)C1=CC=C[N+](=C1)C2OC(CO)C(O)C2O	-3.882
AntiCardioVascular	3	VEGFR	Protein Tyrosine Kinase	310.35	15966-93-5	CCOC(=O)C1=C(C)[NH]C(=C1C)\C=C2/C(=O)NC3=C2C=CC=C3	2.952
AntiCardioVascular	3	HDAC	Epigenetics	325.4	537034-15-4	NC1=CC=CC=C1NC(=O)CCCCCC(=O)NC2=CC=CC=C2	2.572
AntiCardioVascular	3	NADPH-oxidase	Immunology & Inflammation	360.39	722456-31-7	C([N]1N=NC2=C1N=CN=C2SC3=NC4=C(O3)C=CC=C4)C5=CC=CC=C5	4.369
AntiCardioVascular	3	THR	Metabolism	435.22	920509-32-6	CC(C)C1=CC(=NNC1=O)OC2=C(Cl)C=C(C=C2Cl)N3N=C(C#N)C(=O)NC3=O	3.021
AntiCardioVascular	3	Actin,Rho	Cell Cycle	444.86	1922098-69-8	FC1(F)CC(CN(C1)C(=O)C2=CC(=CC=C2)C3=CC=CO3)C(=O)NC4=CC=C(Cl)C=C4	3.99
AntiCardioVascular	3	COVID-19,HIV	Microbiology	274.18	60940-34-3	O=C1N([Se]C2=C1C=CC=C2)C3=CC=CC=C3	3.227
AntiCardioVascular	3	Mechanosensitive Channel	Transmembrane Transporters	355.27	448947-81-7	ClC1=C(CSC2=NN=C(S2)C3=NC=CN=C3)C(=CC=C1)Cl	3.81
AntiCardioVascular	3	HDAC	Epigenetics	366.6	2374313-54-7	CCCCCCCCCCCCCCCCNNC(=O)C1=CC=CS1	7.302
AntiCardioVascular	3	Sirtuin	Epigenetics	247.29	358721-70-7	N1C(C2=CN=CC=C2)C3=CC=C[N]3C4=CC=CC=C14	2.914
AntiCardioVascular	3	cGAS	Metabolism	391.25	2369751-30-2	NC1=NC=C(C=C1)C2=CC(=C(Cl)C3=C2C4=C(CCN(C4)C(=O)CO)[NH]3)Cl	2.353
AntiCardioVascular	3	Liver X Receptor	Metabolism	384.43	264206-85-1	COC1=CC=C(NC2=C(C(=O)N(CC3=CC=CC=C3)C2=O)C4=CC=CC=C4)C=C1	3.947
AntiCardioVascular	3	Sodium Channel	Transmembrane Transporters	461.79	2227548-95-8	ClC1=CC=C(CNC(=O)C2CCN(CC2)[S](=O)(=O)C3=CC(=CC(=C3)Cl)Cl)C=C1	4.203
AntiCardioVascular	3	Others	Epigenetics	269.32	315702-75-1	OC1=CC=CC(=C1)NC2=NC(=CS2)C3=CC=CC=N3	3.36
AntiCardioVascular	3	PI3K	PI3K/Akt/mTOR	456.58	2919575-27-0	CCN1CCN(CC1)C2=CC=C(NC3=CC(=CC=N3)NC4=C5N(CCC5=CC=C4)C(C)=O)C=C2	4.188
AntiCardioVascular	3	GluR	Neuronal Signaling	196.25	110958-19-5	O=C1CCC(N1)C(=O)N2CCCCC2	-0.053
AntiCardioVascular	3	S1P Receptor	GPCR & G Protein	457.49	1206123-37-6	OC(=O)CC1CCC2=C1[NH]C3=CC=C(OCC4=CC(=C(C=C4)C5CCCC5)C(F)(F)F)C=C23	6.935
AntiCardioVascular	3	Others	Others	102.17	624-95-3	CC(C)(C)CCO	1.428
AntiCardioVascular	3	PDE	Metabolism	474.58	139755-83-2	CCCC1=N[N](C)C2=C1N=C(NC2=O)C3=CC(=CC=C3OCC)[S](=O)(=O)N4CCN(C)CC4	2.247
AntiCardioVascular	3	RAAS	Endocrinology & Hormones	441.6	107133-36-8	CCCC(NC(C)C(=O)N1C2CCCCC2CC1C(O)=O)C(=O)OCC	0.016
AntiCardioVascular	3	Others	Others	157.21	1197-18-8	NCC1CCC(CC1)C(O)=O	-1.753
AntiCardioVascular	3	P2 Receptor	Neuronal Signaling	300.25	53885-35-1	ClC1=C(CN2CCC3=C(C2)C=CS3)C=CC=C1	4.275
AntiCardioVascular	3	Apoptosis related,Autophagy,HDAC	Epigenetics	110.09	156-54-7	CCCC([O-])=O	-0.556
AntiCardioVascular	3	ACE,RAAS	Endocrinology & Hormones	441.52	83915-83-7	NCCCCC(NC(CCC1=CC=CC=C1)C(O)=O)C(=O)N2CCCC2C(O)=O	-3.673
AntiCardioVascular	3	Sodium Channel	Transmembrane Transporters	302.12	17440-83-4	NC(=N)NC(=O)C1=NC(=C(N)N=C1N)Cl	-0.78
AntiCardioVascular	3	5-HT Receptor	Neuronal Signaling	332.87	135729-62-3	O=C1N(CC2CCCC3=CC=CC1=C23)C4CN5CCC4CC5	3.127
AntiCardioVascular	3	Akt	PI3K/Akt/mTOR	407.57	58066-85-6	CCCCCCCCCCCCCCCCO[P]([O-])(=O)OCC[N+](C)(C)C	3.722
AntiCardioVascular	3	Others	Others	182.65	657-27-2	NCCCCC(N)C(O)=O	0
AntiCardioVascular	3	Others	Others	396.56	2181-04-6	CC12CCC(=O)C=C1C=CC3C2CCC4(C)C3CCC4(O)CCC([O-])=O
AntiCardioVascular	3	5-HT Receptor	Neuronal Signaling	216.17	24276-84-4	COC1=CC(=CC=C1O)\C=C\C([O-])=O	0.195
AntiCardioVascular	3	P450 (e.g. CYP17)	Metabolism	198.17	76822-21-4	OC(CC1=CC=C(O)C(=C1)O)C(O)=O	0.679
AntiCardioVascular	3	Others	Others	133.17	444-27-9	OC(=O)C1CSCN1	-2.889
AntiCardioVascular	3	P450 (e.g. CYP17),Prostaglandin Receptor	Metabolism	250.23	189224-26-8	[O-]C(=O)\C=C\C1=CC=C(C[N]2C=CN=C2)C=C1	0.13
AntiCardioVascular	3	Adrenergic Receptor	Neuronal Signaling	296.39	645-43-2	NC(=N)NCCN1CCCCCCC1	0.579
AntiCardioVascular	3	Others	Others	174.2	7200-25-1	NC(CCCNC(N)=N)C(O)=O	-3.831
AntiCardioVascular	3	Others	Others	133.1	56-84-8	NC(CC(O)=O)C(O)=O	-3.78
AntiCardioVascular	3	Peroxidases	Metabolism	215.63	7423-93-0	NC(CC1=CC(=C(O)C=C1)Cl)C(O)=O	-1.183
AntiCardioVascular	3	Others	Others	103.12	144-90-1	CC(CN)C(O)=O	-2.935
AntiCardioVascular	3	Others	Others	406.06	38099-82-0	OC(CO[P]([O-])([O-])=O)C(O)C(O)C(=O)CO[P](O)([O-])=O	-6.668
AntiCardioVascular	3	Imidazoline Receptor	GPCR & G Protein	278.24	85409-38-7	O[P](O)(O)=C1CN=C(NC(C2CC2)C3CC3)O1	1.296
AntiCardioVascular	3	Others	Others	131.17	60-32-2	NCCCCCC(O)=O	-2.164
AntiCardioVascular	3	Topoisomerase	DNA Damage/DNA Repair	302.19	476-66-4	OC1=CC2=C3C(=C1O)OC(=O)C4=CC(=C(O)C(=C34)OC2=O)O	0
AntiCardioVascular	3	Adrenergic Receptor	GPCR & G Protein	419.86	19237-84-4	COC1=CC2=C(C=C1OC)C(=NC(=N2)N3CCN(CC3)C(=O)C4=CC=CO4)N	2.489
AntiCardioVascular	3	Angiotensin Receptor	GPCR & G Protein	428.53	138402-11-6	CCCCC1=NC2(CCCC2)C(=O)N1CC3=CC=C(C=C3)C4=CC=CC=C4C5=N[NH]N=N5	0
AntiCardioVascular	3	Chloride Channel	Transmembrane Transporters	348.42	56211-40-6	CC(C)NC(=O)N[S](=O)(=O)C1=C(NC2=CC(=CC=C2)C)C=CN=C1	0
AntiCardioVascular	3	Mineralocorticoid Receptor	Endocrinology & Hormones	414.49	107724-20-9	COC(=O)C1CC2=CC(=O)CCC2(C)C34OC3CC5(C)C(CCC56CCC(=O)O6)C14	0
AntiCardioVascular	3	Sodium Channel	Transmembrane Transporters	350.45	42971-09-5	CCOC(=O)C1=CC2(CC)CCCN3CCC4=C(C23)[N]1C5=CC=CC=C45	0
AntiCardioVascular	3	5-HT Receptor	Neuronal Signaling	395.43	74050-98-9	FC1=CC=C(C=C1)C(=O)C2CCN(CC2)CCN3C(=O)NC4=CC=CC=C4C3=O	2.991
AntiCardioVascular	3	Vasopressin Receptor	GPCR & G Protein	427.54	137975-06-5	CN(C)C1CCCN(C(=O)C2=CC=C(NC(=O)C3=C(C)C=CC=C3)C=C2)C4=C1C=CC=C4	4.654
AntiCardioVascular	3	Others	Others	354.44	1617-90-9	CCC12CCCN3CCC4=C(C13)[N](C5=CC=CC=C45)C(O)(C2)C(=O)OC	3.546
AntiCardioVascular	3	Amino acid transporter,GlyT	Neuronal Signaling	313.78	14028-44-5	ClC1=CC2=C(OC3=C(C=CC=C3)N=C2N4CCNCC4)C=C1	0
AntiCardioVascular	3	HIF	Angiogenesis	314.3	1154028-82-6	O=C1N(NC=C1[N]2C=CN=N2)C3=NC=NC(=C3)N4CCOCC4	0
AntiCardioVascular	3	Potassium Channel	Transmembrane Transporters	196.64	304-20-1	N/N=C/1NN=CC2=C1C=CC=C2	0.798
AntiCardioVascular	3	Others	Others	139.15	30652-11-0	CN1C=CC(=O)C(=C1C)O	-0.139

## Sheet: Sheet2
["	CC1=CC(=C(F)C=C1)NC(=O)NC2=CC=C(C=C2)C3=C4C(=N[NH]C4=CC=C3)N	", 0],			0.02804, 0.05733, 0.05624, NaN, 0.05225, 0.03742, 0.02748, 0.05597, 0.04618, 0.04187, 0.05343, 0.00751, NaN, 0.04303, 0.02363,																				["CC1=CC(=C(F)C=C1)NC(=O)NC2=CC=C(C=C2)C3=C4C(=N[NH]C4=CC=C3)N", 0],
["	CNC(=O)C1=CC=CC=C1SC2=CC3=C(C=C2)C(=N[NH]3)\C=C\C4=CC=CC=N4	", 0],			0.02313, 0.03824, 0.04508, NaN, 0.03409, 0.03145, 0.01148, 0.04898, 0.03952, 0.03869, 0.04808, 0.01269, NaN, 0.03291, 0.02697,																				["CNC(=O)C1=CC=CC=C1SC2=CC3=C(C=C2)C(=N[NH]3)\C=C\C4=CC=CC=N4", 0],
["	CC1=NC(=C(O)C2=C1C=C(OC3=CC=CC=C3)C=C2)C(=O)NCC(O)=O	", 0],			0.05257, 0.08373, 0.07241, NaN, 0.05616, 0.03988, 0.01803, 0.06758, 0.05318, 0.04479, 0.05521, 0.02068, NaN, 0.05457, 0.03705,																				["CC1=NC(=C(O)C2=C1C=C(OC3=CC=CC=C3)C=C2)C(=O)NCC(O)=O", 0],
["	CN(C)C/C=C/C(=O)NC1=CC2=C(NC3=CC=C(F)C(=C3)Cl)N=CN=C2C=C1OC4CCOC4	", 0],			0.02301, 0.02911, 0.04007, NaN, 0.03540, 0.02793, 0.01223, 0.04925, 0.04373, 0.03822, 0.04589, 0.00761, NaN, 0.03646, 0.02757,																				["CN(C)C/C=C/C(=O)NC1=CC2=C(NC3=CC=C(F)C(=C3)Cl)N=CN=C2C=C1OC4CCOC4", 0],
["	CC1=C2N=C([NH]C2=CC(=C1)N3CCOCC3)C4=C(NCC(O)C5=CC=CC(=C5)Cl)C=CNC4=O	", 0],			0.02472, 0.02274, 0.01859, NaN, NaN, 0.01452, 0.00539, 0.03756, 0.03183, 0.03200, 0.03622, NaN, NaN, NaN, NaN,																				["CC1=C2N=C([NH]C2=CC(=C1)N3CCOCC3)C4=C(NCC(O)C5=CC=CC(=C5)Cl)C=CNC4=O", 0],
["	COC1=C(OCCCN2CCCC2)C=C3N=CN=C(OC4=C(F)C5=C([NH]C(=C5)C)C=C4)C3=C1	", 0],			0.02387, 0.01775, 0.03950, NaN, 0.03377, 0.02473, 0.01207, 0.05032, 0.04157, 0.03694, 0.04818, 0.00959, NaN, NaN, 0.03321,																				["COC1=C(OCCCN2CCCC2)C=C3N=CN=C(OC4=C(F)C5=C([NH]C(=C5)C)C=C4)C3=C1", 0],
["	CN1CCN(CC1)C2=CC3=C(C=C2)N=C([NH]3)C4=C(N)C5=C(NC4=O)C=CC=C5F	", 0],			0.02621, 0.04556, 0.04920, NaN, 0.04026, 0.03192, 0.02619, 0.05113, 0.04182, 0.04067, 0.04955, 0.01147, NaN, 0.03593, 0.02481,																				["CN1CCN(CC1)C2=CC3=C(C=C2)N=C([NH]3)C4=C(N)C5=C(NC4=O)C=CC=C5F", 0],
["	CC1=NC(=CC(=N1)N2CCN(CCO)CC2)NC3=NC=C(S3)C(=O)NC4=C(Cl)C=CC=C4C	", 0],			0.02268, 0.02763, 0.04290, NaN, 0.03599, 0.02632, 0.01157, 0.04765, 0.04208, 0.03513, 0.04632, 0.00882, NaN, NaN, 0.02679,																				["CC1=NC(=CC(=N1)N2CCN(CCO)CC2)NC3=NC=C(S3)C(=O)NC4=C(Cl)C=CC=C4C", 0],
["	COC1=C(OCCCN2CCOCC2)C=C3C(=NC=NC3=C1)NC4=CC=C(F)C(=C4)Cl	", 0],			0.02257, 0.02041, 0.02926, NaN, 0.03250, 0.01745, 0.00852, 0.04398, 0.03561, 0.03054, 0.03902, NaN, NaN, NaN, 0.03014,																				["COC1=C(OCCCN2CCOCC2)C=C3C(=NC=NC3=C1)NC4=CC=C(F)C(=C4)Cl", 0]
["	NC1=C2CN(C3CCC(=O)NC3=O)C(=O)C2=CC=C1	", 0],			0.05805, 0.10115, 0.07678, 0.04626, 0.06594, 0.04177, 0.01447, 0.07776, 0.05939, 0.05581, 0.05622, 0.04730, 0.07693, 0.07083, 0.05360,																				["NC1=C2CN(C3CCC(=O)NC3=O)C(=O)C2=CC=C1", 0],
["	C[N]1N=C2C=C(C=CC2=C1C)N(C)C3=NC(=NC=C3)NC4=CC=C(C)C(=C4)[S](N)(=O)=O	", 0],			0.02409, 0.02540, 0.02938, NaN, NaN, 0.01493, 0.00516, 0.03930, 0.03303, 0.03158, 0.03511, NaN, NaN, NaN, NaN,																				["C[N]1N=C2C=C(C=CC2=C1C)N(C)C3=NC(=NC=C3)NC4=CC=C(C)C(=C4)[S](N)(=O)=O", 0],
["	CN1CCN(CC1)C2=NC(=NC(=C2)NC3=N[NH]C(=C3)C)SC4=CC=C(NC(=O)C5CC5)C=C4	", 0],			0.02516, 0.02215, 0.01922, NaN, NaN, 0.01724, 0.00673, 0.03945, 0.03138, 0.03093, 0.03620, NaN, NaN, NaN, 0.03679,																				["CN1CCN(CC1)C2=NC(=NC(=C2)NC3=N[NH]C(=C3)C)SC4=CC=C(NC(=O)C5CC5)C=C4", 0],
["	CN1CCN(CC1)CC2=CC=C(C=C2)C(=O)NC3=CC(=C(C)C=C3)NC4=NC(=CS4)C5=CC=CN=C5	", 0],			0.02503, 0.02924, 0.01396, NaN, NaN, 0.01405, 0.00522, 0.03885, 0.03539, 0.03414, 0.03692, NaN, NaN, NaN, NaN,																				["CN1CCN(CC1)CC2=CC=C(C=C2)C(=O)NC3=CC(=C(C)C=C3)NC4=NC(=CS4)C5=CC=CN=C5", 0],
["	CC(OC1=C(N)N=CC(=C1)C2=C[N](N=C2)C3CCNCC3)C4=C(Cl)C=CC(=C4Cl)F	", 0],			0.02914, 0.05845, 0.05561, NaN, 0.05074, 0.03802, 0.02791, 0.05643, 0.04830, 0.04155, 0.05371, 0.01057, NaN, 0.04303, 0.02694,																				["CC(OC1=C(N)N=CC(=C1)C2=C[N](N=C2)C3CCNCC3)C4=C(Cl)C=CC(=C4Cl)F", 0],
["	CC(O)COC1=C[N]2N=CN=C(OC3=C(F)C4=C([NH]C(=C4)C)C=C3)C2=C1C	", 0],			0.05207, 0.08295, 0.07491, NaN, 0.05915, 0.04000, 0.01757, 0.06740, 0.05243, 0.04389, 0.05348, 0.02496, NaN, 0.05555, 0.03682,																				["CC(O)COC1=C[N]2N=CN=C(OC3=C(F)C4=C([NH]C(=C4)C)C=C3)C2=C1C", 0],
["	NC1=NC=NC2=C1C(=C[N]2C3CC(C3)CN4CCCC4)C5=CC(=CC=C5)OCC6=CC=CC=C6	", 0],			0.02656, 0.02684, 0.01277, NaN, NaN, 0.01392, 0.00570, 0.04294, 0.03205, 0.03078, 0.03667, NaN, NaN, NaN, NaN,																				["NC1=NC=NC2=C1C(=C[N]2C3CC(C3)CN4CCCC4)C5=CC(=CC=C5)OCC6=CC=CC=C6", 0],
["	ClC1=CC=C(NC2=NN=C(CC3=CC=NC=C3)C4=CC=CC=C24)C=C1	", 0],			0.02321, 0.02776, 0.04546, NaN, 0.03690, 0.03076, 0.01183, 0.04637, 0.04263, 0.03817, 0.04414, 0.01038, NaN, 0.03398, 0.03241,																				["ClC1=CC=C(NC2=NN=C(CC3=CC=NC=C3)C4=CC=CC=C24)C=C1", 0],
["	COC(C(=O)N1CC2=C(C1)C(=N[NH]2)NC(=O)C3=CC=C(C=C3)N4CCN(C)CC4)C5=CC=CC=C5	", 0],			0.02491, 0.02558, 0.03691, NaN, 0.04008, 0.01675, 0.00915, 0.04270, 0.03834, 0.03267, 0.04284, NaN, NaN, NaN, 0.03011,																				["COC(C(=O)N1CC2=C(C1)C(=N[NH]2)NC(=O)C3=CC=C(C=C3)N4CCN(C)CC4)C5=CC=CC=C5", 0],
["	O=C(NC1CC1)NC2=C[NH]N=C2C3=NC4=CC(=CC=C4[NH]3)CN5CCOCC5	", 0],			0.02368, 0.02880, 0.04369, NaN, 0.04048, 0.02950, 0.01208, 0.04963, 0.04361, 0.03879, 0.04988, 0.00904, NaN, 0.03422, 0.02683,																				["O=C(NC1CC1)NC2=C[NH]N=C2C3=NC4=CC(=CC=C4[NH]3)CN5CCOCC5", 0],
["	CC(N)C(=O)OC(C)COC1=C[N]2N=CN=C(OC3=C(F)C4=C([NH]C(=C4)C)C=C3)C2=C1C	", 0],			0.02939, 0.05488, 0.05852, NaN, 0.05371, 0.03679, 0.02757, 0.05752, 0.04810, 0.04223, 0.05259, 0.01057, NaN, 0.04266, 0.02713,																				["CC(N)C(=O)OC(C)COC1=C[N]2N=CN=C(OC3=C(F)C4=C([NH]C(=C4)C)C=C3)C2=C1C", 0],
["	OC1=C(O)C=C(C=C1)\C=C(C#N)\C(=O)NCC2=CC=CC=C2	", 0],			0.05559, 0.08615, 0.07400, 0.01847, 0.05975, 0.04208, 0.01789, 0.07106, 0.05386, 0.04689, 0.05435, 0.02605, NaN, 0.05700, 0.03806,																				["OC1=C(O)C=C(C=C1)\C=C(C#N)\C(=O)NCC2=CC=CC=C2", 0],
["	COC1=C(C=C2C(=CC=NC2=C1)OC3=CC(=C(NC(=O)NC4CC4)C=C3)Cl)C(N)=O	", 0],			0.02320, 0.03431, 0.04807, NaN, 0.03925, 0.03013, 0.01196, 0.05303, 0.04313, 0.03981, 0.05107, 0.00882, NaN, 0.03986, 0.02724,																				["COC1=C(C=C2C(=CC=NC2=C1)OC3=CC(=C(NC(=O)NC4CC4)C=C3)Cl)C(N)=O", 0],
["	COCC(=O)NC/C=C/C1=CC=C2N=CN=C(NC3=CC=C(OC4=CC=C(C)N=C4)C(=C3)C)C2=C1	", 0],			0.02402, 0.02106, 0.03906, NaN, 0.03218, 0.01745, 0.00630, 0.03807, 0.03211, 0.02945, 0.03388, NaN, NaN, NaN, 0.03420,																				["COCC(=O)NC/C=C/C1=CC=C2N=CN=C(NC3=CC=C(OC4=CC=C(C)N=C4)C(=C3)C)C2=C1", 0],
["	CN1CCN(CC1)C2=CC=C(NC3=NC=C(Cl)C(=N3)OC4=CC(=CC=C4)NC(=O)C=C)C=C2	", 0],			0.02387, 0.01908, 0.03212, NaN, 0.03011, 0.01721, 0.00623, 0.04129, 0.03219, 0.02897, 0.03604, NaN, NaN, NaN, 0.03184,																				["CN1CCN(CC1)C2=CC=C(NC3=NC=C(Cl)C(=N3)OC4=CC(=CC=C4)NC(=O)C=C)C=C2", 0],
["	CC1=C(SC(=N1)N)C2=NC(=NC=C2)NC3=CC=C(C=C3)N4CCOCC4	", 0],			0.03366, 0.06510, 0.06255, NaN, 0.05267, 0.03687, 0.02226, 0.06374, 0.05154, 0.04399, 0.05351, 0.00975, NaN, 0.04721, 0.03083,																				["CC1=C(SC(=N1)N)C2=NC(=NC=C2)NC3=CC=C(C=C3)N4CCOCC4", 0],
["	COC1=C(NC2=NC=C(Cl)C(=N2)OC3=CC(=CC=C3)NC(=O)C=C)C=CC(=C1)N4CCN(C)CC4	", 0],			0.02553, 0.02301, 0.01748, NaN, NaN, 0.01741, 0.00560, 0.03851, 0.03167, 0.02945, 0.03500, NaN, NaN, NaN, 0.03409,																				["COC1=C(NC2=NC=C(Cl)C(=N2)OC3=CC(=CC=C3)NC(=O)C=C)C=CC(=C1)N4CCN(C)CC4", 0],
["	CC(C)(C)C1=C(/C=C/2NC(=O)C(/NC2=O)=C/C3=CC=CC=C3)N=C[NH]1	", 0],			0.03696, 0.07082, 0.06283, NaN, 0.05668, 0.03758, 0.02232, 0.06292, 0.05077, 0.04374, 0.05365, 0.00932, NaN, 0.04857, 0.03400,																				["CC(C)(C)C1=C(/C=C/2NC(=O)C(/NC2=O)=C/C3=CC=CC=C3)N=C[NH]1", 0],
["	CNC(=O)C1=CC(=CC=N1)OC2=CC(=C(NC(=O)NC3=CC=C(Cl)C(=C3)C(F)(F)F)C=C2)F	", 0],			0.02934, 0.05520, 0.05559, NaN, 0.05107, 0.03750, 0.02715, 0.05618, 0.04643, 0.04110, 0.04992, 0.00834, NaN, 0.04405, 0.02435,																				["CNC(=O)C1=CC(=CC=N1)OC2=CC(=C(NC(=O)NC3=CC=C(Cl)C(=C3)C(F)(F)F)C=C2)F", 0],
["	CN1CCN(CC1)C2=CC=C(NC3=NC=C(Cl)C(=N3)SC4=CC(=CC=C4)NC(=O)C=C)C=C2	", 0],			0.02448, 0.02345, 0.03799, NaN, 0.03083, 0.01783, 0.00633, 0.03738, 0.03129, 0.02800, 0.03415, NaN, NaN, NaN, 0.03642,																				["CN1CCN(CC1)C2=CC=C(NC3=NC=C(Cl)C(=N3)SC4=CC(=CC=C4)NC(=O)C=C)C=C2", 0],
["	CN1CCN(CC1)C2=CC(=NC(=N2)\C=C\C3=CC=CC=C3)NC4=N[NH]C(=C4)C	", 0],			0.02251, 0.02144, 0.03275, NaN, 0.03255, 0.01661, 0.00603, 0.04219, 0.03320, 0.02860, 0.03925, NaN, NaN, NaN, 0.03249,																				["CN1CCN(CC1)C2=CC(=NC(=N2)\C=C\C3=CC=CC=C3)NC4=N[NH]C(=C4)C", 0],
["	COC1=CC2=C(C=C1OCCCCCCC(=O)NO)C(=NC=N2)NC3=CC(=CC=C3)C#C	", 0],			0.02331, 0.02984, 0.04426, NaN, 0.03709, 0.02577, 0.01250, 0.04767, 0.04088, 0.03762, 0.04789, 0.00931, NaN, 0.03697, 0.02883,																				["COC1=CC2=C(C=C1OCCCCCCC(=O)NO)C(=NC=N2)NC3=CC(=CC=C3)C#C", 0],
["	COC1=CC2=C(C=C1OC)C(=CC=N2)OC3=CC=C(NC(=O)NC4=NOC(=C4)C)C(=C3)Cl	", 0],			0.03118, 0.05887, 0.05583, NaN, 0.05154, 0.03797, 0.02782, 0.06467, 0.05104, 0.04446, 0.05358, 0.01125, NaN, 0.04352, 0.03040,																				["COC1=CC2=C(C=C1OC)C(=CC=N2)OC3=CC=C(NC(=O)NC4=NOC(=C4)C)C(=C3)Cl", 0],
["	FC(F)(F)OC1=CC=C(NC(=O)C2=C(NCC3=CC=NC4=CC=CC=C34)C=CS2)C=C1	", 0],			0.02628, 0.05137, 0.05170, NaN, 0.04532, 0.03824, 0.03064, 0.05391, 0.04562, 0.04108, 0.05332, 0.00829, NaN, 0.04039, 0.02420,																				["FC(F)(F)OC1=CC=C(NC(=O)C2=C(NCC3=CC=NC4=CC=CC=C34)C=CS2)C=C1", 0],
["	COC1=C(O)C=C2CCC3C(CCC4(C)C(O)CCC34)C2=C1	", 0],			0.06065, 0.10225, 0.07753, 0.04829, 0.07297, 0.03989, 0.01399, 0.07865, 0.06084, 0.05509, 0.05714, 0.05231, 0.07808, 0.07145, 0.05602,																				["COC1=C(O)C=C2CCC3C(CCC4(C)C(O)CCC34)C2=C1", 0],
["	CC/C(C1=CC=CC=C1)=C(C2=CC=CC=C2)/C3=CC=C(OCCN(C)C)C=C3	", 0],			0.02512, 0.02055, 0.02698, NaN, 0.01841, 0.01682, 0.00630, 0.04080, 0.03147, 0.02920, 0.03612, NaN, NaN, NaN, 0.03328,																				["CC/C(C1=CC=CC=C1)=C(C2=CC=CC=C2)/C3=CC=C(OCCN(C)C)C=C3", 0],
["	S=C(NCC1=CC=C2OCOC2=C1)N3CCN(CC3)C4=NC=NC5=C4OC6=CC=CC=C56	", 0],			0.02609, 0.01795, 0.02194, NaN, 0.01575, 0.01569, 0.00493, 0.04004, 0.03037, 0.02940, 0.03415, NaN, NaN, NaN, 0.03185,																				["S=C(NCC1=CC=C2OCOC2=C1)N3CCN(CC3)C4=NC=NC5=C4OC6=CC=CC=C56", 0],
["	OC1=CC=C(C=C1)C2=COC3=C(C(=CC(=C3)O)O)C2=O	", 0],			0.05973, 0.09814, 0.07763, 0.04656, 0.07204, 0.04087, 0.01363, 0.07825, 0.05998, 0.05515, 0.05654, 0.04958, 0.08223, 0.07223, 0.05575,																				["OC1=CC=C(C=C1)C2=COC3=C(C(=CC(=C3)O)O)C2=O", 0],
["	COC1=CC2=NC=CC(=C2C=C1OC)OC3=CC=C(NC(=O)NC4=CC=C(F)C=C4F)C(=C3)F	", 0],			0.02693, 0.04938, 0.05108, NaN, 0.04232, 0.03836, 0.02637, 0.05229, 0.04401, 0.04059, 0.05183, 0.00960, NaN, 0.03501, 0.02450,																				["COC1=CC2=NC=CC(=C2C=C1OC)OC3=CC=C(NC(=O)NC4=CC=C(F)C=C4F)C(=C3)F", 0],
["	N#CCC(C1CCCC1)[N]2C=C(C=N2)C3=NC=NC4=C3C=C[NH]4	", 0],			0.02973, 0.05978, 0.05716, NaN, 0.05335, 0.03810, 0.02679, 0.06246, 0.05170, 0.04279, 0.05565, 0.01118, NaN, 0.04447, 0.03034,																				["N#CCC(C1CCCC1)[N]2C=C(C=N2)C3=NC=NC4=C3C=C[NH]4", 0],
["	CCOC1=C(NC(=O)\C=C\CN(C)C)C=C2C(=C1)N=CC(=C2NC3=CC(=C(F)C=C3)Cl)C#N	", 0],			0.02286, 0.02322, 0.03293, NaN, 0.03393, 0.01682, 0.00859, 0.04299, 0.03895, 0.03257, 0.04163, NaN, NaN, NaN, 0.02845,																				["CCOC1=C(NC(=O)\C=C\CN(C)C)C=C2C(=C1)N=CC(=C2NC3=CC(=C(F)C=C3)Cl)C#N", 0],
["	OC1=CC=C(C=C1)\C=C\C2=CC(=CC(=C2)O)O	", 0],			0.05285, 0.08566, 0.07266, 0.01588, 0.05778, 0.04304, 0.01794, 0.06864, 0.05321, 0.04669, 0.05430, 0.02335, NaN, 0.05805, 0.03851,																				["OC1=CC=C(C=C1)\C=C\C2=CC(=CC(=C2)O)O", 0],
["	O=C1C2=C(C=CC=C2)C3=N[NH]C4=CC=CC1=C34	", 0],			0.05323, 0.08080, 0.07223, NaN, 0.05856, 0.03904, 0.01777, 0.06809, 0.05260, 0.04665, 0.05473, 0.02365, NaN, 0.05605, 0.04034,																				["O=C1C2=C(C=CC=C2)C3=N[NH]C4=CC=CC1=C34", 0],
["	CC1=C(CCC(O)=O)C(=C([NH]1)/C=C/2C(=O)NC3=CC=CC=C23)C	", 0],			0.05589, 0.07969, 0.07346, NaN, 0.06168, 0.04064, 0.01807, 0.06916, 0.05213, 0.04551, 0.05352, 0.02269, NaN, 0.05846, 0.03825,																				["CC1=C(CCC(O)=O)C(=C([NH]1)/C=C/2C(=O)NC3=CC=CC=C23)C", 0],
["	CCN1CCN(CC1)CC2=CC=C(C=C2)C3=CC4=C(NC(C)C5=CC=CC=C5)N=CN=C4[NH]3	", 0],			0.02494, 0.02579, 0.02301, NaN, NaN, 0.01463, 0.00558, 0.04135, 0.03098, 0.03176, 0.03704, NaN, NaN, NaN, 0.03110,																				["CCN1CCN(CC1)CC2=CC=C(C=C2)C3=CC4=C(NC(C)C5=CC=CC=C5)N=CN=C4[NH]3", 0],
["	COC1=C(OC)C(=CC(=C1)NC2=NC(=C(F)C=N2)NC3=NC4=C(OC(C)(C)C(=O)N4)C=C3)OC	", 0],			0.02485, 0.03654, 0.04866, NaN, 0.03844, 0.02991, 0.01339, 0.05204, 0.04466, 0.04052, 0.05118, 0.00991, NaN, 0.03419, 0.02729,																				["COC1=C(OC)C(=CC(=C1)NC2=NC(=C(F)C=N2)NC3=NC4=C(OC(C)(C)C(=O)N4)C=C3)OC", 0],
["	COCCOC1=CC=C2[N](C=NC2=C1)C3=NC4=C(C=CC=C4C=C3)N5CCC(N)CC5	", 0],			0.02629, 0.02307, 0.03677, NaN, 0.02804, 0.01711, 0.00686, 0.04070, 0.03047, 0.02985, 0.03472, NaN, NaN, NaN, 0.03450,																				["COCCOC1=CC=C2[N](C=NC2=C1)C3=NC4=C(C=CC=C4C=C3)N5CCC(N)CC5", 0],
["	CC1=C(C)C2=C(C=C1)C(=O)C3=C(O2)C(=CC=C3)CC(O)=O	", 0],			0.05423, 0.09391, 0.07444, 0.03710, 0.06506, 0.04201, 0.01642, 0.07721, 0.05686, 0.05193, 0.05489, 0.02599, NaN, 0.06203, 0.04430,																				["CC1=C(C)C2=C(C=C1)C(=O)C3=C(O2)C(=CC=C3)CC(O)=O", 0],
["	CCCNC(=O)NC1=CC=C(OC2=NC=NC3=CC(=C(OC)C=C23)OC)C=C1Cl	", 0],			0.02724, 0.05462, 0.05744, NaN, 0.04254, 0.03758, 0.02776, 0.05853, 0.04604, 0.04197, 0.05099, 0.00937, NaN, 0.04374, 0.02557,																				["CCCNC(=O)NC1=CC=C(OC2=NC=NC3=CC(=C(OC)C=C23)OC)C=C1Cl", 0],
["	C[S](=O)(=O)C1=CC(=CC=C1)CNC2=NC(=NC=C2C(F)(F)F)NC3=CC4=C(NC(=O)CC4)C=C3	", 0],			0.02324, 0.02857, 0.04628, NaN, 0.03802, 0.02814, 0.01150, 0.04786, 0.04012, 0.03456, 0.04422, 0.00776, NaN, 0.03428, 0.02807,																				["C[S](=O)(=O)C1=CC(=CC=C1)CNC2=NC(=NC=C2C(F)(F)F)NC3=CC4=C(NC(=O)CC4)C=C3", 0],
["	O=C(N1CCNCC1)C2=CC=C(C=C2)/C=C/C3=N[NH]C4=C3C=CC=C4	", 0],			0.02412, 0.03929, 0.05114, NaN, 0.03924, 0.03030, 0.01232, 0.05138, 0.04372, 0.04063, 0.05156, 0.00851, NaN, 0.03563, 0.02724,																				["O=C(N1CCNCC1)C2=CC=C(C=C2)/C=C/C3=N[NH]C4=C3C=CC=C4", 0],
["	CC(NC1=NC=C(Cl)C(=N1)NC2=N[NH]C(=C2)C)C3=NC=C(F)C=N3	", 0],			0.02536, 0.04335, 0.04993, NaN, 0.04102, 0.03363, 0.01981, 0.05081, 0.04312, 0.04063, 0.05372, 0.00852, NaN, 0.03268, 0.02363,																				["CC(NC1=NC=C(Cl)C(=N1)NC2=N[NH]C(=C2)C)C3=NC=C(F)C=N3", 0],
["	CC1=N[NH]C(=C1)NC2=N[N]3C(=C(C)N=C3C(=C2)CN4CCOCC4)CC5=CC=C(Cl)C=C5F	", 0],			0.02489, 0.01890, 0.03576, NaN, 0.02176, 0.01619, 0.00618, 0.03715, 0.03287, 0.03090, 0.03349, NaN, NaN, NaN, 0.03456,																				["CC1=N[NH]C(=C1)NC2=N[N]3C(=C(C)N=C3C(=C2)CN4CCOCC4)CC5=CC=C(Cl)C=C5F", 0],
["	CCC(C1=CC=CC=C1)C2=C(O)C3=CC=CC=C3OC2=O	", 0],			0.03481, 0.06290, 0.06064, NaN, 0.05447, 0.03772, 0.02249, 0.06381, 0.05049, 0.04395, 0.05196, 0.01070, NaN, 0.04488, 0.03099,																				["CCC(C1=CC=CC=C1)C2=C(O)C3=CC=CC=C3OC2=O", 0],
["	CNC(=O)CN1CCC(CC1)OC2=C(OC)C=C3N=CN=C(NC4=C(F)C(=CC=C4)Cl)C3=C2	", 0],			0.02636, 0.05010, 0.05204, NaN, 0.04285, 0.03637, 0.03042, 0.05563, 0.04841, 0.04089, 0.05104, 0.00891, NaN, 0.04184, 0.02405,																				["CNC(=O)CN1CCC(CC1)OC2=C(OC)C=C3N=CN=C(NC4=C(F)C(=CC=C4)Cl)C3=C2", 0],
["	NC1=NC=CC(=C1Cl)OC2=CC=C(NC(=O)C3=CNC=C(C3=O)C4=CC=C(F)C=C4)C=C2F	", 0],			0.02432, 0.03775, 0.04526, NaN, 0.03921, 0.02781, 0.01222, 0.05076, 0.04477, 0.04094, 0.05258, 0.01002, NaN, 0.03449, 0.02562,																				["NC1=NC=CC(=C1Cl)OC2=CC=C(NC(=O)C3=CNC=C(C3=O)C4=CC=C(F)C=C4)C=C2F", 0],
["	COCCOC1=CC2=C(C=C1OCCO)C(=NC=N2)NC3=CC=CC(=C3)C#C	", 0],			0.02951, 0.05486, 0.05773, NaN, 0.05369, 0.03812, 0.02753, 0.05539, 0.04745, 0.04014, 0.05213, 0.01155, NaN, 0.04256, 0.02474,																				["COCCOC1=CC2=C(C=C1OCCO)C(=NC=N2)NC3=CC=CC(=C3)C#C", 0],
["	CC(NC1=NC(=C(F)C=C1C#N)NC2=N[NH]C(=C2)C)C3=CC=C(F)C=C3	", 0],			0.03143, 0.06036, 0.05854, NaN, 0.05236, 0.03552, 0.02793, 0.06305, 0.05210, 0.04268, 0.05292, 0.01033, NaN, 0.04403, 0.02772,																				["CC(NC1=NC(=C(F)C=C1C#N)NC2=N[NH]C(=C2)C)C3=CC=C(F)C=C3", 0],
["	FC(F)(F)C1=CC=C(\C=C\C2=NC(=CO2)COC3=CC=C(CCCC[N]4C=CN=N4)C=C3)C=C1	", 0],			0.02426, 0.03201, 0.05002, NaN, 0.03862, 0.02731, 0.01211, 0.04983, 0.04280, 0.03926, 0.05094, 0.00949, NaN, 0.03463, 0.02643,																				["FC(F)(F)C1=CC=C(\C=C\C2=NC(=CO2)COC3=CC=C(CCCC[N]4C=CN=N4)C=C3)C=C1", 0],
["	O=C(NCC#N)C1=CC=C(C=C1)C2=NC(=NC=C2)NC3=CC=C(C=C3)N4CCOCC4	", 0],			0.02435, 0.02234, 0.03839, NaN, 0.03404, 0.01662, 0.00898, 0.04943, 0.04507, 0.03781, 0.04649, NaN, NaN, NaN, 0.03519,																				["O=C(NCC#N)C1=CC=C(C=C1)C2=NC(=NC=C2)NC3=CC=C(C=C3)N4CCOCC4", 0],
["	CNC(=O)C1=NC=CC(=C1)COC2=NN=C(NC3=CC=C(Cl)C=C3)C4=C2OC=C4	", 0],			0.02368, 0.02980, 0.05165, NaN, 0.04398, 0.02980, 0.01153, 0.04949, 0.04179, 0.03573, 0.04409, 0.00711, NaN, 0.04097, 0.02881,																				["CNC(=O)C1=NC=CC(=C1)COC2=NN=C(NC3=CC=C(Cl)C=C3)C4=C2OC=C4", 0],
["	CCCC(NC(=O)/C(=C/C1=NC(=CC=C1)Br)C#N)C2=CC=CC=C2	", 0],			0.03510, 0.06897, 0.06195, NaN, 0.05632, 0.03863, 0.02360, 0.06428, 0.05162, 0.04394, 0.05099, 0.00923, NaN, 0.04768, 0.03135,																				["CCCC(NC(=O)/C(=C/C1=NC(=CC=C1)Br)C#N)C2=CC=CC=C2", 0],
["	OC1=CC2=C(CC(OC(=O)C3=CC(=C(O)C(=C3)O)O)C(O2)C4=CC(=C(O)C(=C4)O)O)C(=C1)O	", 0],			0.05334, 0.09280, 0.07283, 0.04120, 0.05961, 0.04125, 0.01691, 0.07029, 0.05510, 0.04840, 0.05181, 0.02450, NaN, 0.06060, 0.04277,																				["OC1=CC2=C(CC(OC(=O)C3=CC(=C(O)C(=C3)O)O)C(O2)C4=CC(=C(O)C(=C4)O)O)C(=C1)O", 0],
["	OC(C1CC2CCN1CC2C=C)C3=CC=NC4=CC=CC=C34	", 0],			0.03134, 0.05264, 0.05495, NaN, 0.05279, 0.03708, 0.03638, 0.05703, 0.04716, 0.04207, 0.05510, 0.00880, NaN, 0.04239, 0.02578,																				["OC(C1CC2CCN1CC2C=C)C3=CC=NC4=CC=CC=C34", 0],
["	COC1=CC(=CC=C1O)\C=C\C(O)=O	", 0],			0.03445, 0.04486, 0.06236, 0.11494, 0.04468, 0.03299, 0.01208, 0.09032, 0.06651, 0.06460, 0.06139, 0.10756, 0.09728, 0.06237, 0.04337,																				["COC1=CC(=CC=C1O)\C=C\C(O)=O", 0],
["	OC1C(OC2=CC(=CC(=C2C1=O)O)O)C3=CC(=C(O)C=C3)O	", 0],			0.05567, 0.08796, 0.07225, 0.01825, 0.05963, 0.04224, 0.01621, 0.07088, 0.05391, 0.04639, 0.05277, 0.02241, NaN, 0.05879, 0.03834,																				["OC1C(OC2=CC(=CC(=C2C1=O)O)O)C3=CC(=C(O)C=C3)O", 0],
["	OC1=CC(=C2C(=O)C(=C(OC2=C1)C3=CC=C(O)C(=C3)O)O)O	", 0],			0.05675, 0.09369, 0.07631, 0.04595, 0.07445, 0.03787, 0.01507, 0.07844, 0.05971, 0.05670, 0.05677, 0.04734, 0.08149, 0.07283, 0.05435,																				["OC1=CC(=C2C(=O)C(=C(OC2=C1)C3=CC=C(O)C(=C3)O)O)O", 0],
["	CC1=CC2=C(C(=C1)O)C(=O)C3=C(O)C=CC=C3C2=O	", 0],			0.05535, 0.09856, 0.07382, 0.03878, 0.06374, 0.04094, 0.01621, 0.07908, 0.05897, 0.05287, 0.05687, 0.03531, 0.08115, 0.06825, 0.04416,																				["CC1=CC2=C(C(=C1)O)C(=O)C3=C(O)C=CC=C3C2=O", 0],
["	CC(C)C1CC23OC1(O)CC(=C)C2CCC3C	", 0],			0.05713, 0.09852, 0.07760, 0.04772, 0.07376, 0.03891, 0.01428, 0.07872, 0.05903, 0.05312, 0.05714, 0.05042, 0.08152, 0.07235, 0.05505,																				["CC(C)C1CC23OC1(O)CC(=C)C2CCC3C", 0],
["	CC12CC3(O)OC(O1)C4(COC(=O)C5=CC=CC=C5)C3CC24OC6OC(CO)C(O)C(O)C6O	", 0],			0.05598, 0.09129, 0.07364, 0.03730, 0.06096, 0.04103, 0.01636, 0.07495, 0.05630, 0.04941, 0.05448, 0.02782, NaN, 0.06139, 0.04164,																				["CC12CC3(O)OC(O1)C4(COC(=O)C5=CC=CC=C5)C3CC24OC6OC(CO)C(O)C(O)C6O", 0],
["	CN1CCN(CC1)CC2=CC=C(C=C2)C(=O)NC3=CC=C(C)C(=C3)NC4=NC=CC(=N4)C5=CC=CN=C5	", 0],			0.02465, 0.01766, 0.02082, NaN, NaN, 0.01380, 0.00530, 0.04371, 0.03556, 0.02997, 0.03499, NaN, NaN, NaN, 0.00223,																				["CN1CCN(CC1)CC2=CC=C(C=C2)C(=O)NC3=CC=C(C)C(=C3)NC4=NC=CC(=N4)C5=CC=CN=C5", 0],
["	OC1=CC=C2C=CC(=O)OC2=C1O	", 0],			0.03377, 0.04676, 0.06252, 0.11553, 0.04076, 0.03211, 0.01148, 0.09017, 0.06672, 0.06484, 0.06132, 0.10910, 0.09906, 0.06223, 0.04344,																				["OC1=CC=C2C=CC(=O)OC2=C1O", 0],
["	NC1=NC=NC2=C1C(=N[N]2C3CCCC3)C4=CN=C5[NH]C=CC5=C4	", 0],			0.02921, 0.05585, 0.05808, NaN, 0.05355, 0.03527, 0.02657, 0.05555, 0.04942, 0.04149, 0.05048, 0.00798, NaN, 0.04244, 0.02604,																				["NC1=NC=NC2=C1C(=N[N]2C3CCCC3)C4=CN=C5[NH]C=CC5=C4", 0],
["	NC1=C2C(=NC=N1)[N](N=C2C3=CC=C(OC4=CC=CC=C4)C=C3)C5CCCN(C5)C(=O)C=C	", 0],			0.02338, 0.02928, 0.04857, NaN, 0.03800, 0.02585, 0.01220, 0.04746, 0.04150, 0.03839, 0.05180, 0.01011, NaN, 0.03553, 0.02937,																				["NC1=C2C(=NC=N1)[N](N=C2C3=CC=C(OC4=CC=CC=C4)C=C3)C5CCCN(C5)C(=O)C=C", 0],
["	O=C(CC1=CC=C(C=N1)C2=CC=C(OCCN3CCOCC3)C=C2)NCC4=CC=CC=C4	", 0],			0.02481, 0.02205, 0.04246, NaN, 0.03419, 0.01618, 0.00957, 0.04780, 0.04262, 0.03525, 0.04901, NaN, NaN, NaN, 0.03566,																				["O=C(CC1=CC=C(C=N1)C2=CC=C(OCCN3CCOCC3)C=C2)NCC4=CC=CC=C4", 0],
["	COC1=C(NC(=O)/C=C/CN2CCCCC2)C=C3C(=NC=NC3=C1)NC4=CC(=C(F)C=C4)Cl	", 0],			0.02491, 0.01927, 0.02740, NaN, NaN, 0.01694, 0.00528, 0.04024, 0.03123, 0.02867, 0.03474, NaN, NaN, NaN, 0.03350,																				["COC1=C(NC(=O)/C=C/CN2CCCCC2)C=C3C(=NC=NC3=C1)NC4=CC(=C(F)C=C4)Cl", 0],
["	COC1=C(OC)C=C2C(=NC=NC2=C1)NC3=CC(=CC=C3)Cl	", 0],			0.02935, 0.06052, 0.05573, NaN, 0.05603, 0.03637, 0.02669, 0.05798, 0.04927, 0.04287, 0.05459, 0.01000, NaN, 0.04302, 0.02650,																				["COC1=C(OC)C=C2C(=NC=NC2=C1)NC3=CC(=CC=C3)Cl", 0],
["	CC1(COC1)COC2=CC3=C(C=C2)[N](C=N3)C4=NC5=C(C=CC=C5C=C4)N6CCC(N)CC6	", 0],			0.02367, 0.02101, 0.04143, NaN, 0.03553, 0.02955, 0.01194, 0.04996, 0.04345, 0.03775, 0.04715, 0.00879, NaN, NaN, 0.03024,																				["CC1(COC1)COC2=CC3=C(C=C2)[N](C=N3)C4=NC5=C(C=CC=C5C=C4)N6CCC(N)CC6", 0],
["	COC1=C(NC2=NC3=C(C=N2)N(C)C(=O)N3C4CCCC4)C=CC(=C1)OC5CCN(C)CC5	", 0],			0.02276, 0.02632, 0.04517, NaN, 0.03542, 0.02784, 0.01185, 0.04937, 0.04455, 0.03796, 0.04761, 0.00998, NaN, 0.03499, 0.02762,																				["COC1=C(NC2=NC3=C(C=N2)N(C)C(=O)N3C4CCCC4)C=CC(=C1)OC5CCN(C)CC5", 0],
["	CN1C=NC2=C(C=C(NC3=CC(=CC=C3C)NC(=O)C4=CC(=CC=C4)C(C)(C)C#N)C=C2)C1=O	", 0],			0.02584, 0.02145, 0.02675, NaN, NaN, 0.01634, 0.00593, 0.03892, 0.03048, 0.02878, 0.03539, NaN, NaN, NaN, 0.03806,																				["CN1C=NC2=C(C=C(NC3=CC(=CC=C3C)NC(=O)C4=CC(=CC=C4)C(C)(C)C#N)C=C2)C1=O", 0],
["	CC1COC(=N1)NC2=CC3=C(C=C2)N=CN=C3NC4=CC(=C(OCC5=NC=CS5)C=C4)Cl	", 0],			0.02514, 0.01900, 0.02535, NaN, NaN, 0.01585, 0.00617, 0.04050, 0.03177, 0.02777, 0.03578, NaN, NaN, NaN, 0.03491,																				["CC1COC(=N1)NC2=CC3=C(C=C2)N=CN=C3NC4=CC(=C(OCC5=NC=CS5)C=C4)Cl", 0],
["	CCC1=CC2=C(C=C1N3CCC(CC3)N4CCOCC4)C(C)(C)C5=C(C2=O)C6=CC=C(C=C6[NH]5)C#N	", 0],			0.02533, 0.01993, 0.01345, NaN, NaN, 0.01606, 0.00522, 0.04060, 0.03024, 0.03134, 0.03535, NaN, NaN, NaN, 0.03150,																				["CCC1=CC2=C(C=C1N3CCC(CC3)N4CCOCC4)C(C)(C)C5=C(C2=O)C6=CC=C(C=C6[NH]5)C#N", 0],
["	CN(CC1COCCO1)[S](=O)(=O)NC2=CC3=C(C=C2)C=CC4=C(C=C(C=N4)C5=C[N](C)N=C5)C3=O	", 0],			0.02504, 0.05156, 0.04900, NaN, 0.04395, 0.03289, 0.02622, 0.05087, 0.04094, 0.04008, 0.04886, 0.00824, NaN, 0.03493, 0.02324,																				["CN(CC1COCCO1)[S](=O)(=O)NC2=CC3=C(C=C2)C=CC4=C(C=C(C=N4)C5=C[N](C)N=C5)C3=O", 0],
["	COC(=O)NC1=NC2=CC=C(C=C2[NH]1)C(=O)C3=CC=CS3	", 0],			0.06182, 0.09938, 0.07544, 0.04741, 0.06896, 0.03754, 0.01384, 0.07835, 0.06114, 0.05578, 0.05633, 0.05282, 0.08017, 0.07081, 0.05475,																				["COC(=O)NC1=NC2=CC=C(C=C2[NH]1)C(=O)C3=CC=CS3", 0],
["	CC1CCN(CC1N(C)C2=C3C=C[NH]C3=NC=N2)C(=O)CC#N	", 0],			0.05251, 0.09046, 0.07450, 0.01532, 0.05755, 0.04154, 0.01631, 0.07216, 0.05447, 0.04670, 0.05252, 0.02275, NaN, 0.05923, 0.04195,																				["CC1CCN(CC1N(C)C2=C3C=C[NH]C3=NC=N2)C(=O)CC#N", 0],
["	CC(NC(=O)\C(=C\C1=NC(=CC=C1)Br)C#N)C2=CC=CC=C2	", 0],			0.04254, 0.07274, 0.06716, NaN, 0.05623, 0.03655, 0.01877, 0.06441, 0.05074, 0.04415, 0.04947, 0.00858, NaN, 0.05143, 0.03737,																				["CC(NC(=O)\C(=C\C1=NC(=CC=C1)Br)C#N)C2=CC=CC=C2", 0],
["	COC1=CC(=CC(=C1)OC)CCC2=CC(=N[NH]2)NC(=O)C3=CC=C(C=C3)N4CC(C)NC(C)C4	", 0],			0.02384, 0.02199, 0.04085, NaN, 0.03394, 0.02878, 0.00896, 0.04944, 0.04261, 0.03742, 0.04500, NaN, NaN, NaN, 0.02701,																				["COC1=CC(=CC(=C1)OC)CCC2=CC(=N[NH]2)NC(=O)C3=CC=C(C=C3)N4CC(C)NC(C)C4", 0],
["	CN1CCN(CC1)C2=CC=CC(=C2)NC3=N[N]4C=CC=C(C5=CC=C(C=C5)[S](C)(=O)=O)C4=N3	", 0],			0.02333, 0.02121, 0.03092, NaN, NaN, 0.01656, 0.00499, 0.03607, 0.02935, 0.02982, 0.03077, NaN, NaN, NaN, 0.03347,																				["CN1CCN(CC1)C2=CC=CC(=C2)NC3=N[N]4C=CC=C(C5=CC=C(C=C5)[S](C)(=O)=O)C4=N3", 0],
["	CC(C)(C)C1=C(O)C(=CC(=C1)/C=C(C#N)/C(N)=S)C(C)(C)C	", 0],			0.05908, 0.09444, 0.07704, 0.04682, 0.07201, 0.03689, 0.01402, 0.07900, 0.06115, 0.05568, 0.05755, 0.04419, 0.07954, 0.07484, 0.05579,																				["CC(C)(C)C1=C(O)C(=CC(=C1)/C=C(C#N)/C(N)=S)C(C)(C)C", 0],
["	CNC(=O)C1=C(NC2=C(Cl)C=NC(=N2)NC3=C(OC)C=C(C=C3)N4CCOCC4)C=CC=C1	", 0],			0.02338, 0.02380, 0.03898, NaN, 0.03292, 0.02280, 0.00906, 0.04681, 0.04367, 0.03616, 0.05010, 0.00892, NaN, NaN, 0.03296,																				["CNC(=O)C1=C(NC2=C(Cl)C=NC(=N2)NC3=C(OC)C=C(C=C3)N4CCOCC4)C=CC=C1", 0],
["	CCN1C(=C(C(=O)NC)C(=O)C2=CC=C(N=C12)C#CC(C)(O)COC)N	", 0],			0.05434, 0.09767, 0.07560, 0.04718, 0.07208, 0.03936, 0.01383, 0.07764, 0.05954, 0.05603, 0.05646, 0.04628, 0.08455, 0.07045, 0.05224,																				["CCN1C(=C(C(=O)NC)C(=O)C2=CC=C(N=C12)C#CC(C)(O)COC)N", 0],
["	CC1=CC(=C([NH]1)/C=C/2C(=O)NC3=CC=CC=C23)C	", 0],			0.05352, 0.08694, 0.07178, 0.01542, 0.05953, 0.04213, 0.01633, 0.07147, 0.05508, 0.04666, 0.05449, 0.01814, NaN, 0.05564, 0.03877,																				["CC1=CC(=C([NH]1)/C=C/2C(=O)NC3=CC=CC=C23)C", 0],
["	CC[S](=O)(=O)N1CC(CC#N)(C1)[N]2C=C(C=N2)C3=NC=NC4=C3C=C[NH]4	", 0],			0.03977, 0.07279, 0.06808, NaN, 0.05493, 0.03698, 0.01875, 0.06469, 0.04995, 0.04315, 0.05108, 0.00905, NaN, 0.05144, 0.03714,																				["CC[S](=O)(=O)N1CC(CC#N)(C1)[N]2C=C(C=N2)C3=NC=NC4=C3C=C[NH]4", 0],
["	COC1=CC2=NC=NC(=C2C=C1OC)NC3=CC=C(O)C(=C3)Br	", 0],			0.04466, 0.07557, 0.07078, NaN, 0.06102, 0.03721, 0.01847, 0.06573, 0.05167, 0.04429, 0.05217, 0.02088, NaN, 0.05386, 0.03776,																				["COC1=CC2=NC=NC(=C2C=C1OC)NC3=CC=C(O)C(=C3)Br", 0],
["	CC(C)(C)C1=CC(=CC(=C1O)C(C)(C)C)C=C(C#N)C#N	", 0],			0.05536, 0.09868, 0.07428, 0.04887, 0.06603, 0.03852, 0.01465, 0.07867, 0.05894, 0.05457, 0.05674, 0.04823, 0.08425, 0.07062, 0.05604,																				["CC(C)(C)C1=CC(=CC(=C1O)C(C)(C)C)C=C(C#N)C#N", 0],
["	CC1=CC(=C(NC2=C3C=CC(=CC3=NC=N2)OCC4=CC=CC=C4)C=C1O)F	", 0],			0.02438, 0.03805, 0.04671, NaN, 0.03703, 0.02830, 0.01210, 0.04987, 0.04306, 0.03881, 0.04754, 0.01014, NaN, 0.03369, 0.02439,																				["CC1=CC(=C(NC2=C3C=CC(=CC3=NC=N2)OCC4=CC=CC=C4)C=C1O)F", 0],
["	COC1=CC2=NC=NC(=C2C=C1OC)NC3=C(F)C=C(Cl)C=C3	", 0],			0.04348, 0.07525, 0.06747, NaN, 0.05976, 0.03678, 0.01825, 0.06811, 0.05100, 0.04428, 0.05207, 0.00967, NaN, 0.05482, 0.03711,																				["COC1=CC2=NC=NC(=C2C=C1OC)NC3=C(F)C=C(Cl)C=C3", 0],
["	NC(=O)C1=CC=CC(=C1)C2=NC=NC(=C2)NC3=CC=C(OC(F)(F)F)C=C3	", 0],			0.02662, 0.05851, 0.05443, NaN, 0.04467, 0.03942, 0.02964, 0.05368, 0.04586, 0.04217, 0.04826, 0.00936, NaN, 0.04295, 0.02504,																				["NC(=O)C1=CC=CC(=C1)C2=NC=NC(=C2)NC3=CC=C(OC(F)(F)F)C=C3", 0],
["	N#CCC(C1CCCC1)[N]2C=C(C=N2)C3=NC=NC4=C3C=C[NH]4	", 0],			0.03076, 0.06101, 0.05787, NaN, 0.05399, 0.03917, 0.02593, 0.06499, 0.04976, 0.04251, 0.05347, 0.01086, NaN, 0.04197, 0.03025,																				["N#CCC(C1CCCC1)[N]2C=C(C=N2)C3=NC=NC4=C3C=C[NH]4", 0],
["	C[N]1C=C(C=N1)C2=C3C=NNC(=O)C4=C3C(=CC(=C4)NC(=O)C(N)C5CCCCC5)[NH]2	", 0],			0.02363, 0.02428, 0.04950, NaN, 0.03648, 0.03138, 0.01229, 0.04886, 0.04116, 0.03492, 0.04859, 0.01198, NaN, 0.03460, 0.02908,																				["C[N]1C=C(C=N1)C2=C3C=NNC(=O)C4=C3C(=CC(=C4)NC(=O)C(N)C5CCCCC5)[NH]2", 0],
["	OC(=O)CNC(=O)C1=C(O)C2=C(C=CC=C2)N(CC3=CC=CC=C3)C1=O	", 0],			0.03925, 0.07580, 0.06722, NaN, 0.05544, 0.03638, 0.02025, 0.06174, 0.04944, 0.04480, 0.05141, 0.01011, NaN, 0.04837, 0.03625,																				["OC(=O)CNC(=O)C1=C(O)C2=C(C=CC=C2)N(CC3=CC=CC=C3)C1=O", 0],
["	C#CC1=CC(=CC=C1)NC2=NC=NC3=C2C=C4OCCOCCOCCOC4=C3	", 0],			0.02390, 0.03416, 0.04482, NaN, 0.04003, 0.02890, 0.01177, 0.05066, 0.04338, 0.04078, 0.05413, 0.00921, NaN, 0.03546, 0.02278,																				["C#CC1=CC(=CC=C1)NC2=NC=NC3=C2C=C4OCCOCCOCCOC4=C3", 0],
["	C[N]1N=C2C=C(C=CC2=C1C)N(C)C3=NC(=NC=C3)NC4=CC=C(C)C(=C4)[S](N)(=O)=O	", 0],			0.02608, 0.02174, 0.02178, NaN, NaN, 0.01426, 0.00528, 0.04302, 0.03235, 0.02868, 0.03581, NaN, NaN, NaN, NaN,																				["C[N]1N=C2C=C(C=CC2=C1C)N(C)C3=NC(=NC=C3)NC4=CC=C(C)C(=C4)[S](N)(=O)=O", 0],
["	OC1=CC(=CC(=C1)/C=C/C2=CC=C(O)C(=C2)O)O	", 0],			0.05567, 0.09079, 0.07384, 0.04378, 0.06023, 0.04143, 0.01661, 0.07211, 0.05507, 0.04796, 0.05325, 0.02886, NaN, 0.06019, 0.04162,																				["OC1=CC(=CC(=C1)/C=C/C2=CC=C(O)C(=C2)O)O", 0],
["	O=C1OC(=O)C2C3CCC(O3)C12	", 0],			0.03058, 0.03788, 0.05585, 0.13556, 0.02836, 0.02466, NaN, 0.09337, 0.07093, 0.06572, 0.06219, 0.07314, 0.05948, 0.05509, 0.03419,																				["O=C1OC(=O)C2C3CCC(O3)C12", 0],
["	CC(CC1=CC=C(O)C(=C1)O)C(C)CC2=CC=C(O)C(=C2)O	", 0],			0.05533, 0.09037, 0.07291, 0.04451, 0.06125, 0.04440, 0.01664, 0.07145, 0.05352, 0.04810, 0.05303, 0.01962, NaN, 0.05880, 0.03916,																				["CC(CC1=CC=C(O)C(=C1)O)C(C)CC2=CC=C(O)C(=C2)O", 0],
["	CCN(CC)CC(=O)NC1=C(C)C=CC=C1C	", 0],			0.05055, 0.08427, 0.07205, 0.05432, 0.06739, 0.03625, 0.01173, 0.08646, 0.06420, 0.06094, 0.05999, 0.10455, 0.09566, 0.07574, 0.05081,																				["CCN(CC)CC(=O)NC1=C(C)C=CC=C1C", 0],
["	CC(C)CCCC(C)CCCC(C)CCCC1(C)CCC2=C(C)C(=C(C)C(=C2O1)C)O	", 0],			0.02863, 0.05327, 0.05719, NaN, 0.05221, 0.03664, 0.02685, 0.05586, 0.04785, 0.04053, 0.05167, 0.00887, NaN, 0.04288, 0.02617,																				["CC(C)CCCC(C)CCCC(C)CCCC1(C)CCC2=C(C)C(=C(C)C(=C2O1)C)O", 0],
["	CCN(CC)C1=CC(=NC2=NC=N[N]12)C	", 0],			0.05285, 0.09483, 0.07630, 0.05359, 0.06737, 0.03582, 0.01182, 0.08242, 0.06252, 0.05661, 0.05821, 0.10504, 0.08521, 0.07722, 0.05335,																				["CCN(CC)C1=CC(=NC2=NC=N[N]12)C", 0],
["	[O-][N+](=O)/C=C/C1=CC2=C(OCO2)C=C1	", 0],			0.03969, 0.08185, 0.06874, 0.07314, 0.05464, 0.03195, 0.01187, 0.09001, 0.06612, 0.06350, 0.06160, 0.12503, 0.10022, 0.06671, 0.04351,																				["[O-][N+](=O)/C=C/C1=CC2=C(OCO2)C=C1", 0],
["	O[P](O)(O)=N#CCC(C1CCCC1)[N]2C=C(C=N2)C3=NC=NC4=C3C=C[NH]4	", 0],			0.02956, 0.06103, 0.06054, NaN, 0.05477, 0.03785, 0.02713, 0.06166, 0.05238, 0.04500, 0.05390, 0.01046, NaN, 0.04299, 0.02912,																				["O[P](O)(O)=N#CCC(C1CCCC1)[N]2C=C(C=N2)C3=NC=NC4=C3C=C[NH]4", 0],
["	NC1=CC(=C(N)C=C1N)N	", 0],			0.03144, 0.02765, 0.06464, 0.13579, 0.02615, 0.03538, 0.00940, 0.09041, 0.06859, 0.06470, 0.06194, 0.09514, 0.09543, 0.05985, 0.04131,																				["NC1=CC(=C(N)C=C1N)N", 0],
["	OC1=CC=C2C(=O)C=COC2=C1	", 0],			0.04621, 0.07983, 0.07135, 0.06945, 0.05839, 0.03297, 0.01177, 0.08750, 0.06508, 0.06279, 0.06283, 0.11657, 0.23677, 0.07377, 0.05126,																				["OC1=CC=C2C(=O)C=COC2=C1", 0],
["	NC1=CC=C(OC2=CC=C(C=C2)C3=CC=C(OC4=CC=C(N)C=C4)C=C3)C=C1	", 0],			0.02745, 0.05469, 0.05594, NaN, 0.05277, 0.03648, 0.03037, 0.05643, 0.04594, 0.04156, 0.05152, 0.00983, NaN, 0.04414, 0.02482,																				["NC1=CC=C(OC2=CC=C(C=C2)C3=CC=C(OC4=CC=C(N)C=C4)C=C3)C=C1", 0],
["	CNC(=O)C1=C(C)OC2=CC(=CC=C12)OC3=C4C=C(OC)C(=CC4=NC=N3)OC	", 0],			0.02718, 0.04726, 0.05454, NaN, 0.04140, 0.03646, 0.02940, 0.05559, 0.04574, 0.04187, 0.05213, 0.00841, NaN, 0.04010, 0.02459,																				["CNC(=O)C1=C(C)OC2=CC(=CC=C12)OC3=C4C=C(OC)C(=CC4=NC=N3)OC", 0],
["	CC[S](=O)(=O)N1CC(CC#N)(C1)[N]2C=C(C=N2)C3=NC=NC4=C3C=C[NH]4	", 0],			0.03920, 0.07359, 0.06749, NaN, 0.05493, 0.03793, 0.01878, 0.06366, 0.05035, 0.04522, 0.05140, 0.00884, NaN, 0.05227, 0.03454,																				["CC[S](=O)(=O)N1CC(CC#N)(C1)[N]2C=C(C=N2)C3=NC=NC4=C3C=C[NH]4", 0],
["	CC1(C)CNC2=CC(=CC=C12)NC(=O)C3=C(NCC4=CC=NC=C4)N=CC=C3	", 0],			0.02428, 0.02808, 0.03990, NaN, 0.03165, 0.01722, 0.00944, 0.04318, 0.03936, 0.03238, 0.04173, NaN, NaN, NaN, 0.03319,																				["CC1(C)CNC2=CC(=CC=C12)NC(=O)C3=C(NCC4=CC=NC=C4)N=CC=C3", 0],
["	CC(=O)NC(CS)C(N)=O	", 0],			0.02316, NaN, 0.04233, NaN, NaN, NaN, NaN, 0.09564, 0.07560, 0.07336, 0.06459, 0.04871, NaN, NaN, NaN,																				["CC(=O)NC(CS)C(N)=O", 0],
["	COC1=C(OC)C=C2C(=NC=NC2=C1)NC3=CC=C(O)C=C3	", 0],			0.04021, 0.07382, 0.06646, NaN, 0.05450, 0.03668, 0.01948, 0.06279, 0.04990, 0.04451, 0.05094, 0.00990, NaN, 0.04783, 0.03489,																				["COC1=C(OC)C=C2C(=NC=NC2=C1)NC3=CC=C(O)C=C3", 0],
["	COC1=CC2=NC=NC(=C2C=C1OC)NC3=CC(=C(O)C(=C3)Br)Br	", 0],			0.03650, 0.06925, 0.06508, NaN, 0.05905, 0.03699, 0.02285, 0.06467, 0.05303, 0.04414, 0.05218, 0.00920, NaN, 0.04779, 0.03407,																				["COC1=CC2=NC=NC(=C2C=C1OC)NC3=CC(=C(O)C(=C3)Br)Br", 0],
["	CC1(C)CN(C1)C(=O)C2=CC=C(C=C2)C3=CC=CC4=NC(=N[N]34)NC(=O)C5CC5	", 0],			0.03303, 0.06534, 0.06201, NaN, 0.05568, 0.03830, 0.02178, 0.06356, 0.05015, 0.04603, 0.05425, 0.01025, NaN, 0.04639, 0.03057,																				["CC1(C)CN(C1)C(=O)C2=CC=C(C=C2)C3=CC=CC4=NC(=N[N]34)NC(=O)C5CC5", 0],
["	NC(C=O)C(O)C(O)C(O)CO	", 0],			0.01761, NaN, 0.03837, 0.13242, NaN, 0.00832, NaN, 0.09442, 0.07355, 0.07012, 0.06308, 0.05990, 0.05842, 0.05635, 0.02908,																				["NC(C=O)C(O)C(O)C(O)CO", 0],
["	OC1=CC(=CC=C1)CNC(=O)C2=CC3=C([NH]2)C=CC(=C3)F	", 0],			0.05522, 0.09178, 0.07458, 0.04400, 0.06200, 0.04277, 0.01663, 0.07131, 0.05439, 0.04864, 0.05382, 0.01752, NaN, 0.05781, 0.03788,																				["OC1=CC(=CC=C1)CNC(=O)C2=CC3=C([NH]2)C=CC(=C3)F", 0],
["	OC1=C(O)C=C(C=C1)\C=C(C#N)\C(=O)NC2=CC=CC=C2	", 0],			0.05517, 0.08674, 0.07224, NaN, 0.05894, 0.04065, 0.01823, 0.06843, 0.05330, 0.04491, 0.05408, 0.02005, NaN, 0.05647, 0.03798,																				["OC1=C(O)C=C(C=C1)\C=C(C#N)\C(=O)NC2=CC=CC=C2", 0],
["	OC1=CC=CC(=C1)NC2=NC=C(F)C(=N2)NC3=CC(=CC=C3)O	", 0],			0.02507, 0.04764, 0.05115, NaN, 0.04161, 0.03182, 0.02450, 0.05214, 0.04656, 0.04024, 0.05349, 0.00926, NaN, 0.03458, 0.02370,																				["OC1=CC=CC(=C1)NC2=NC=C(F)C(=N2)NC3=CC(=CC=C3)O", 0],
["	COC1=CC2=NC=NC(=C2C=C1OC)NC3=CC(=CC=C3)O	", 0],			0.03682, 0.06779, 0.06520, NaN, 0.05830, 0.03688, 0.02243, 0.06489, 0.05037, 0.04489, 0.05180, 0.00977, NaN, 0.04996, 0.03411,																				["COC1=CC2=NC=NC(=C2C=C1OC)NC3=CC(=CC=C3)O", 0],
["	COC1=CC2=C(C=C1OC)C(=NC=N2)NC3=CC=CC=C3	", 0],			0.03719, 0.06891, 0.06090, NaN, 0.05713, 0.03672, 0.02346, 0.06352, 0.05067, 0.04263, 0.05267, 0.00920, NaN, 0.04671, 0.03442,																				["COC1=CC2=C(C=C1OC)C(=NC=N2)NC3=CC=CC=C3", 0],
["	ClC1=CC(=CC(=C1)Cl)\C=C(C#N)/C2=CC=CN=C2	", 0],			0.05260, 0.08957, 0.07252, 0.01576, 0.06015, 0.04496, 0.01830, 0.06745, 0.05209, 0.04726, 0.05330, 0.01943, NaN, 0.05556, 0.03726,																				["ClC1=CC(=CC(=C1)Cl)\C=C(C#N)/C2=CC=CN=C2", 0],
["	CC(CCC1=NC=CC=C1)(CCC2=NC=CC=C2)C(=O)C3=CC=CC=C3	", 0],			0.02215, 0.01962, 0.04609, NaN, 0.03739, 0.02828, 0.01199, 0.04861, 0.04227, 0.03594, 0.04828, 0.00920, NaN, 0.03564, 0.03164,																				["CC(CCC1=NC=CC=C1)(CCC2=NC=CC=C2)C(=O)C3=CC=CC=C3", 0],
["	OC1=C(O)C=C(C=C1)\C=C(C#N)\C(=O)NCCCC2=CC=CC=C2	", 0],			0.03222, 0.06967, 0.06013, NaN, 0.05622, 0.03703, 0.02235, 0.06436, 0.05097, 0.04571, 0.05155, 0.01021, NaN, 0.04709, 0.03167,																				["OC1=C(O)C=C(C=C1)\C=C(C#N)\C(=O)NCCCC2=CC=CC=C2", 0],
["	C[S](=O)(=O)NC1=CC(=CN=C1Cl)C2=CC3=C(NC4=CC=C(F)C(=C4)Cl)N=CN=C3C=C2	", 0],			0.02348, 0.02801, 0.04250, NaN, 0.04250, 0.02667, 0.01215, 0.04870, 0.04277, 0.03571, 0.04666, 0.00928, NaN, 0.03380, 0.02483,																				["C[S](=O)(=O)NC1=CC(=CN=C1Cl)C2=CC3=C(NC4=CC=C(F)C(=C4)Cl)N=CN=C3C=C2", 0],
["	COC1=CC2=C(NC3=CC=C(Br)C=C3F)N=CN=C2C=C1OCC[N]4C=CN=N4	", 0],			0.02961, 0.05530, 0.05603, NaN, 0.05542, 0.03772, 0.02695, 0.05765, 0.04898, 0.04191, 0.05460, 0.00997, NaN, 0.04139, 0.02657,																				["COC1=CC2=C(NC3=CC=C(Br)C=C3F)N=CN=C2C=C1OCC[N]4C=CN=N4", 0],
["	COC1=CC2=NC=NC(=C2C=C1OC)NC3=CC=C(OC4=CC=CC=C4)C=C3	", 0],			0.02680, 0.05203, 0.05377, NaN, 0.04328, 0.03884, 0.03235, 0.05429, 0.04643, 0.04074, 0.05159, 0.00843, NaN, 0.04117, 0.02432,																				["COC1=CC2=NC=NC(=C2C=C1OC)NC3=CC=C(OC4=CC=CC=C4)C=C3", 0],
["	COC1=C(OC)C=C2C(=NC=NC2=C1)OC3=CC=C(CC(=O)NC4=C[N](N=C4)C(C)C)C=C3	", 0],			0.02351, 0.03228, 0.04525, NaN, 0.03618, 0.03083, 0.01178, 0.04779, 0.04558, 0.03706, 0.04925, 0.00918, NaN, 0.03605, 0.02759,																				["COC1=C(OC)C=C2C(=NC=NC2=C1)OC3=CC=C(CC(=O)NC4=C[N](N=C4)C(C)C)C=C3", 0],
["	COC1=CC=C(C=C1OC)C2=CC3=NC=C[N]3C(=N2)NC4=NC=CC=C4C(N)=O	", 0],			0.02353, 0.02978, 0.03607, NaN, 0.03655, 0.01741, 0.00924, 0.04341, 0.03918, 0.03258, 0.04324, NaN, NaN, NaN, 0.03289,																				["COC1=CC=C(C=C1OC)C2=CC3=NC=C[N]3C(=N2)NC4=NC=CC=C4C(N)=O", 0],
["	CC(C)(C)[N]1N=C(C2=CC=C(Cl)C=C2)C3=C(N)N=CN=C13	", 0],			0.05596, 0.09150, 0.07516, 0.03639, 0.05943, 0.04076, 0.01624, 0.07489, 0.05554, 0.04991, 0.05469, 0.02744, NaN, 0.06304, 0.04363,																				["CC(C)(C)[N]1N=C(C2=CC=C(Cl)C=C2)C3=C(N)N=CN=C13", 0],
["	CC(NC1=NC=NC2=C1N=C[NH]2)C3=CC4=CC=CC(=C4C(=O)N3C5=CC=CC=C5)Cl	", 0],			0.02566, 0.02330, 0.01877, NaN, NaN, 0.01592, 0.00597, 0.04015, 0.03049, 0.03126, 0.03463, NaN, NaN, NaN, 0.03111,																				["CC(NC1=NC=NC2=C1N=C[NH]2)C3=CC4=CC=CC(=C4C(=O)N3C5=CC=CC=C5)Cl", 0],
["	O=C(NC1=CC=C(C=C1)C2=CC=NC(=N2)NC3=CC=C(C=C3)N4CCOCC4)C5CCCN5	", 0],			0.02420, 0.02250, 0.01925, NaN, NaN, 0.01348, 0.00521, 0.03801, 0.03223, 0.03355, 0.03452, NaN, NaN, NaN, 0.03312,																				["O=C(NC1=CC=C(C=C1)C2=CC=NC(=N2)NC3=CC=C(C=C3)N4CCOCC4)C5CCCN5", 0],
["	BrC1=CC(=CC=C1)NC2=NC=NC3=CC=C(NC(=O)C=C)C=C23	", 0],			0.03096, 0.06660, 0.05794, NaN, 0.05339, 0.03743, 0.02575, 0.06348, 0.05158, 0.04551, 0.05429, 0.01011, NaN, 0.04260, 0.02927,																				["BrC1=CC(=CC=C1)NC2=NC=NC3=CC=C(NC(=O)C=C)C=C23", 0],
["	CC(OC1=CC=C2[NH]N=C(\C=C\C3=C[N](CCO)N=C3)C2=C1)C4=C(Cl)C=NC=C4Cl	", 0],			0.02431, 0.03478, 0.04863, NaN, 0.04050, 0.02900, 0.01225, 0.04967, 0.04524, 0.03873, 0.05139, 0.00818, NaN, 0.03688, 0.02100,																				["CC(OC1=CC=C2[NH]N=C(\C=C\C3=C[N](CCO)N=C3)C2=C1)C4=C(Cl)C=NC=C4Cl", 0],
["	CC1=CC=C(C=C1)C2=N[N](C3=NC=NC(=C23)N)C(C)(C)C	", 0],			0.03436, 0.06870, 0.06252, NaN, 0.05288, 0.03796, 0.02204, 0.06481, 0.05126, 0.04421, 0.05244, 0.00984, NaN, 0.04653, 0.03117,																				["CC1=CC=C(C=C1)C2=N[N](C3=NC=NC(=C23)N)C(C)(C)C", 0],
["	COC1=C(NC2=NC(=C(Cl)C=N2)C3=C[NH]C4=C3C=CC=C4)C=CC(=C1)N5CCC(N)CC5	", 0],			0.02322, 0.02140, 0.04749, NaN, 0.03720, 0.02883, 0.01184, 0.04754, 0.04236, 0.03735, 0.04626, 0.01007, NaN, 0.03373, 0.03036,																				["COC1=C(NC2=NC(=C(Cl)C=N2)C3=C[NH]C4=C3C=CC=C4)C=CC(=C1)N5CCC(N)CC5", 0],
["	C[N]1C2=C(C=CC=C2)C3=C1C4=C(C5=C3C(=O)NC5)C6=C(C=CC=C6)[N]4CCC#N	", 0],			0.02428, 0.03749, 0.04703, NaN, 0.04077, 0.02850, 0.01212, 0.04912, 0.04168, 0.03827, 0.04988, 0.00953, NaN, 0.03012, 0.02575,																				["C[N]1C2=C(C=CC=C2)C3=C1C4=C(C5=C3C(=O)NC5)C6=C(C=CC=C6)[N]4CCC#N", 0],
["	O=C(NC1=N[N]2C(=N1)C=CC=C2C3=CC=C(OCC4=CC=C(N=C4)C#N)C=C3)C5CC5	", 0],			0.02380, 0.02150, 0.02338, NaN, 0.01057, 0.01649, 0.00609, 0.03875, 0.03126, 0.02829, 0.03533, NaN, NaN, NaN, 0.03114,																				["O=C(NC1=N[N]2C(=N1)C=CC=C2C3=CC=C(OCC4=CC=C(N=C4)C#N)C=C3)C5CC5", 0],
["	CC[N]1C(=CC2=C1N=C(NC3=N[N](C)C(=C3)C)C4=C2[N](C)C=N4)C(=O)N(C5CC5)C6CC6	", 0],			0.02383, 0.02166, 0.03095, NaN, 0.03225, 0.01744, 0.00634, 0.03814, 0.02983, 0.03041, 0.03528, NaN, NaN, NaN, 0.03272,																				["CC[N]1C(=CC2=C1N=C(NC3=N[N](C)C(=C3)C)C4=C2[N](C)C=N4)C(=O)N(C5CC5)C6CC6", 0],
["	COC1=C2C=CC=C[N]2C(=C1C)C(=O)C3=CC=C(N)C(=C3)C(=O)O[Na]	", 0],			0.03414, 0.06778, 0.06076, NaN, 0.05665, 0.03669, 0.02293, 0.06336, 0.05143, 0.04384, 0.05311, 0.00989, NaN, 0.04714, 0.03295,																				["COC1=C2C=CC=C[N]2C(=C1C)C(=O)C3=CC=C(N)C(=C3)C(=O)O[Na]", 0],
["	COCCOC1=CC=C(NC2=NC=C(F)C(=N2)NC3=CC(=CC=C3)NC(=O)C=C)C=C1	", 0],			0.02370, 0.02430, 0.03118, NaN, 0.02865, 0.01613, 0.00588, 0.04020, 0.03154, 0.03066, 0.03622, NaN, NaN, NaN, 0.03348,																				["COCCOC1=CC=C(NC2=NC=C(F)C(=N2)NC3=CC(=CC=C3)NC(=O)C=C)C=C1", 0],
["	O\N=C/1\C(NC2=CC=CC=C12)=C3\C(=O)NC4=C3C=CC(=C4)Br	", 0],			0.03223, 0.06369, 0.05975, NaN, 0.05294, 0.03713, 0.02232, 0.06108, 0.05225, 0.04447, 0.05277, 0.00919, NaN, 0.04559, 0.02975,																				["O\N=C/1\C(NC2=CC=CC=C12)=C3\C(=O)NC4=C3C=CC(=C4)Br", 0],
["	CNC(=O)C1=CC(=CC=N1)OC2=CC=C(NC3=NC(=C(F)C=N3)NC4=CC=CC(=C4)NC(=O)C=C)C=C2	", 0],			0.02600, 0.02410, 0.02495, NaN, NaN, 0.01454, 0.00479, 0.04123, 0.03438, 0.03166, 0.03822, NaN, NaN, NaN, 0.00180,																				["CNC(=O)C1=CC(=CC=N1)OC2=CC=C(NC3=NC(=C(F)C=N3)NC4=CC=CC(=C4)NC(=O)C=C)C=C2", 0],
["	COC1=C(OC)C=C2C(=NC=NC2=C1)SC3=NN=C(C)S3	", 0],			0.04451, 0.07597, 0.06968, NaN, 0.05545, 0.03743, 0.01765, 0.07012, 0.05195, 0.04729, 0.05249, 0.01967, NaN, 0.05476, 0.03784,																				["COC1=C(OC)C=C2C(=NC=NC2=C1)SC3=NN=C(C)S3", 0],
["	COC1=CC=C(/C=C/C(=O)C2(CCCCC2)C(=O)\C=C\C3=CC(=C(OC)C=C3)OC)C=C1OC	", 0],			0.02666, 0.04936, 0.05244, NaN, 0.04095, 0.03370, 0.02487, 0.05212, 0.04529, 0.04366, 0.05262, 0.00861, NaN, 0.03445, 0.02651,																				["COC1=CC=C(/C=C/C(=O)C2(CCCCC2)C(=O)\C=C\C3=CC(=C(OC)C=C3)OC)C=C1OC", 0],
["	CSC1=CC(=CC=C1)NC2=NC3C(C=N2)C=C(C(=O)N3C)C4=C(Cl)C=CC=C4Cl	", 0],			0.02501, 0.04720, 0.04620, NaN, 0.03947, 0.02809, 0.01184, 0.05394, 0.04449, 0.04273, 0.05069, 0.00869, NaN, 0.03232, 0.02716,																				["CSC1=CC(=CC=C1)NC2=NC3C(C=N2)C=C(C(=O)N3C)C4=C(Cl)C=CC=C4Cl", 0],
["	CC1=CC=C(NC2=C(N=NC(=C2)NC3CCCCC3N)C(N)=O)N=C1C	", 0],			0.02400, 0.05163, 0.04822, NaN, 0.04303, 0.03131, 0.02708, 0.05126, 0.04277, 0.03896, 0.05215, 0.00867, NaN, 0.03667, 0.02585,																				["CC1=CC=C(NC2=C(N=NC(=C2)NC3CCCCC3N)C(N)=O)N=C1C", 0],
["	COC1=C(NC2=NC=CC(=N2)C3=C[N](C)C4=C3C=CC=C4)C=C(NC(=O)C=C)C(=C1)N(C)CCN(C)C	", 0],			0.02358, 0.02058, 0.03283, NaN, 0.03138, 0.01635, 0.00628, 0.03945, 0.03117, 0.02787, 0.03768, NaN, NaN, NaN, 0.03399,																				["COC1=C(NC2=NC=CC(=N2)C3=C[N](C)C4=C3C=CC=C4)C=C(NC(=O)C=C)C(=C1)N(C)CCN(C)C", 0],
["	COC1=C(NC2=NC=CC(=N2)C3=C[NH]C4=C3C=CC=C4)C=C(NC(=O)C=C)C(=C1)N(C)CCN(C)C	", 0],			0.02381, 0.02006, 0.03626, NaN, 0.03232, 0.01733, 0.00904, 0.04681, 0.04158, 0.03677, 0.04705, NaN, NaN, NaN, 0.02857,																				["COC1=C(NC2=NC=CC(=N2)C3=C[NH]C4=C3C=CC=C4)C=C(NC(=O)C=C)C(=C1)N(C)CCN(C)C", 0],
["	CN1CCN(CC1)CC2=CC=C(C=C2)C3=CC4=C([NH]C=C4C5=CC=C6[NH]C=CC6=C5)N=C3	", 0],			0.02479, 0.01967, 0.01996, NaN, NaN, 0.01583, 0.00482, 0.04319, 0.03430, 0.02995, 0.03508, NaN, NaN, NaN, 0.03229,																				["CN1CCN(CC1)CC2=CC=C(C=C2)C3=CC4=C([NH]C=C4C5=CC=C6[NH]C=CC6=C5)N=C3", 0],
["	COC1=CC2=C(C=C1OC3CCN(CC3)C(=O)C=C)C(=NC=N2)NC4=CC=C(Cl)C(=C4F)Cl	", 0],			0.02358, 0.03408, 0.04420, NaN, 0.03732, 0.02854, 0.01185, 0.05071, 0.04185, 0.03866, 0.04902, 0.00785, NaN, 0.03504, 0.02681,																				["COC1=CC2=C(C=C1OC3CCN(CC3)C(=O)C=C)C(=NC=N2)NC4=CC=C(Cl)C(=C4F)Cl", 0],
["	CNC(=O)C1=CC(=CC=N1)OC2=CC=C(NC(=O)NC3=CC=C(Cl)C(=C3)C(F)(F)F)C=C2	", 0],			0.03187, 0.06566, 0.06069, NaN, 0.05471, 0.03792, 0.02321, 0.05997, 0.05101, 0.04556, 0.05181, 0.01044, NaN, 0.04390, 0.02921,																				["CNC(=O)C1=CC(=CC=N1)OC2=CC=C(NC(=O)NC3=CC=C(Cl)C(=C3)C(F)(F)F)C=C2", 0],
["	COC(=O)CNC(=O)C(=O)OC	", 0],			NaN, NaN, 0.00901, NaN, NaN, 0.02411, NaN, 0.09811, 0.07788, 0.07393, 0.06320, NaN, NaN, NaN, NaN,																				["COC(=O)CNC(=O)C(=O)OC", 0],
["	C1CN(CCO1)C2=CC=C(NC3=NC(=C[N]4C=CN=C34)C5=CC=C6C=N[NH]C6=C5)C=C2	", 0],			0.02445, 0.02825, 0.03131, NaN, 0.03253, 0.01648, 0.00903, 0.04933, 0.04358, 0.03710, 0.04804, 0.00240, NaN, NaN, 0.03074,																				["C1CN(CCO1)C2=CC=C(NC3=NC(=C[N]4C=CN=C34)C5=CC=C6C=N[NH]C6=C5)C=C2", 0],
["	OCCNC(=O)C1=CC=CC(=C1)C2=CC(=NC=N2)NC3=CC=C(OC(F)(F)F)C=C3	", 0],			0.03011, 0.05310, 0.05728, NaN, 0.05323, 0.03798, 0.02968, 0.05717, 0.04628, 0.04101, 0.05068, 0.00996, NaN, 0.04267, 0.02492,																				["OCCNC(=O)C1=CC=CC(=C1)C2=CC(=NC=N2)NC3=CC=C(OC(F)(F)F)C=C3", 0],
["	CC1OC2=C(N)N=CC(=C2)C3=C(C#N)[N](C)N=C3CN(C)C(=O)C4=C1C=C(F)C=C4	", 0],			0.02436, 0.04070, 0.04944, NaN, 0.03885, 0.02954, 0.01962, 0.05072, 0.04425, 0.04067, 0.05153, 0.01041, NaN, 0.03273, 0.02547,																				["CC1OC2=C(N)N=CC(=C2)C3=C(C#N)[N](C)N=C3CN(C)C(=O)C4=C1C=C(F)C=C4", 0],
["	CCC(C)(NC1=NC(=NC=C1)C2=C[NH]C3=NC=CC=C23)C(=O)NCC(F)(F)F	", 0],			0.03275, 0.06434, 0.05855, NaN, 0.05485, 0.03726, 0.02287, 0.06360, 0.04960, 0.04516, 0.05378, 0.01012, NaN, 0.04581, 0.02950,																				["CCC(C)(NC1=NC(=NC=C1)C2=C[NH]C3=NC=CC=C23)C(=O)NCC(F)(F)F", 0],
["	CC#CC(=O)NC1=CC2=C(NC3=CC=CC(=C3)Br)N=CN=C2C=C1	", 0],			0.03221, 0.06039, 0.05876, NaN, 0.05318, 0.03651, 0.02844, 0.06150, 0.05063, 0.04326, 0.05254, 0.00969, NaN, 0.04296, 0.02800,																				["CC#CC(=O)NC1=CC2=C(NC3=CC=CC(=C3)Br)N=CN=C2C=C1", 0],
["	O=C(NC1=N[N]2C(=N1)C=CC=C2C3=CC=C(CN4CC[S](=O)(=O)CC4)C=C3)C5CC5	", 0],			0.02347, 0.03552, 0.04519, NaN, 0.03789, 0.03223, 0.01200, 0.04987, 0.04149, 0.04003, 0.04814, 0.00937, NaN, 0.03166, 0.02350,																				["O=C(NC1=N[N]2C(=N1)C=CC=C2C3=CC=C(CN4CC[S](=O)(=O)CC4)C=C3)C5CC5", 0],
["	NC(CC1=CC=C(C=C1)[N+]([O-])(CCCl)CCCl)C(O)=O	", 0],			0.06066, 0.09945, 0.07630, 0.04557, 0.07332, 0.03849, 0.01415, 0.07891, 0.06089, 0.05518, 0.05673, 0.04551, 0.07588, 0.07346, 0.05253,																				["NC(CC1=CC=C(C=C1)[N+]([O-])(CCCl)CCCl)C(O)=O", 0],
["	COC1=C2C(=C(C(=O)N(C)C3=CC=C(C=C3)C(F)(F)F)C(=O)N(C)C2=CC=C1)O	", 0],			0.05371, 0.08151, 0.07261, NaN, 0.06001, 0.03864, 0.01769, 0.06912, 0.05167, 0.04512, 0.05523, 0.02034, NaN, 0.05648, 0.03711,																				["COC1=C2C(=C(C(=O)N(C)C3=CC=C(C=C3)C(F)(F)F)C(=O)N(C)C2=CC=C1)O", 0],
["	CC[S](=O)(=O)N1CCN(CC1)C2=CC=C(NC3=NC(=C(C=N3)C(N)=O)NC4CC4)C=C2	", 0],			0.02479, 0.05069, 0.05016, NaN, 0.03744, 0.03177, 0.01962, 0.05122, 0.04234, 0.03843, 0.05432, 0.00973, NaN, 0.03143, 0.02667,																				["CC[S](=O)(=O)N1CCN(CC1)C2=CC=C(NC3=NC(=C(C=N3)C(N)=O)NC4CC4)C=C2", 0],
["	CCN1C(=O)C(=CC2=C(C)N=C(N)N=C12)C3=CC=N[NH]3	", 0],			0.05564, 0.09862, 0.07802, 0.03953, 0.06526, 0.03958, 0.01594, 0.07589, 0.05772, 0.05436, 0.05619, 0.02855, 0.08404, 0.06776, 0.04334,																				["CCN1C(=O)C(=CC2=C(C)N=C(N)N=C12)C3=CC=N[NH]3", 0],
["	NC(=O)C1=C(N[CH]2C3C[CH]4CC2C[C](O)(C4)C3)C5=C([NH]C=C5)N=C1	", 0],			0.05719, 0.09726, 0.07268, 0.03768, 0.06281, 0.04187, 0.01664, 0.07509, 0.05727, 0.05013, 0.05501, 0.02536, 0.08454, 0.06348, 0.04313,																				["NC(=O)C1=C(N[CH]2C3C[CH]4CC2C[C](O)(C4)C3)C5=C([NH]C=C5)N=C1", 0],
["	CC1=NC2=C([NH]1)C=C(C=C2)[N]3N=CC(=C3N)C(=O)C4=CC5=C([NH]4)C=CC=C5	", 0],			0.02346, 0.04347, 0.04884, NaN, 0.03738, 0.03111, 0.01986, 0.05159, 0.04214, 0.04034, 0.05222, 0.01056, NaN, 0.03591, 0.02483,																				["CC1=NC2=C([NH]1)C=C(C=C2)[N]3N=CC(=C3N)C(=O)C4=CC5=C([NH]4)C=CC=C5", 0],
["	CC1=C[NH]C(=C1CCC(O)=O)C=C2C(=O)NC3=C2C=CC=C3	", 0],			0.04987, 0.07934, 0.07177, NaN, 0.05678, 0.03789, 0.01799, 0.06820, 0.05229, 0.04495, 0.05469, 0.02286, NaN, 0.05541, 0.03909,																				["CC1=C[NH]C(=C1CCC(O)=O)C=C2C(=O)NC3=C2C=CC=C3", 0],
["	C/C(O)=C(C#N)/C(=O)NC1=C(Br)C=CC(=C1)Br	", 0],			0.03313, 0.04190, 0.06564, 0.12749, 0.04057, 0.03118, 0.01172, 0.09026, 0.06827, 0.06602, 0.06133, 0.10865, 0.09587, 0.06071, 0.04113,																				["C/C(O)=C(C#N)/C(=O)NC1=C(Br)C=CC(=C1)Br", 0],
["	CC1=CC(=CC=C1)NC2=C(C=NC(=N2)NC3CCCCC3N)C(N)=O	", 0],			0.02633, 0.04947, 0.05202, NaN, 0.04205, 0.03331, 0.02571, 0.05270, 0.04744, 0.04074, 0.05224, 0.00916, NaN, 0.03522, 0.02499,																				["CC1=CC(=CC=C1)NC2=C(C=NC(=N2)NC3CCCCC3N)C(N)=O", 0],
["	CN(C)[S](=O)(=O)C1=CC=C2NC(=O)C(=C\C3=CC4=C(CCCC4)[NH]3)/C2=C1	", 0],			0.05454, 0.08504, 0.07485, NaN, 0.05776, 0.03884, 0.01805, 0.06755, 0.05325, 0.04471, 0.05323, 0.02466, NaN, 0.05542, 0.03785,																				["CN(C)[S](=O)(=O)C1=CC=C2NC(=O)C(=C\C3=CC4=C(CCCC4)[NH]3)/C2=C1", 0],
["	CCN(CC)CCNC(=O)C1=C(C)[NH]C(=C1C)/C=C/2C(=O)NC3=C2C=C(F)C=C3	", 0],			0.02609, 0.05621, 0.05532, NaN, 0.04509, 0.03748, 0.03185, 0.05604, 0.04657, 0.04001, 0.05126, 0.00890, NaN, 0.04186, 0.02303,																				["CCN(CC)CCNC(=O)C1=C(C)[NH]C(=C1C)/C=C/2C(=O)NC3=C2C=C(F)C=C3", 0],
["	COCCOC1=C(OCCOC)C=C2C(=NC=NC2=C1)NC3=CC=CC(=C3)C#C	", 0],			0.02390, 0.04789, 0.05058, NaN, 0.03688, 0.03001, 0.01197, 0.05056, 0.04293, 0.04261, 0.05091, 0.00915, NaN, 0.03862, 0.02921,																				["COCCOC1=C(OCCOC)C=C2C(=NC=NC2=C1)NC3=CC=CC(=C3)C#C", 0],
["	FC(F)(F)C1=NC=C(CNC2=NC=C(CC3=C[NH]C4=NC=C(Cl)C=C34)C=C2)C=C1	", 0],			0.02364, 0.02204, 0.04126, NaN, 0.03658, 0.02232, 0.00891, 0.04997, 0.04420, 0.03827, 0.04971, NaN, NaN, NaN, 0.03099,																				["FC(F)(F)C1=NC=C(CNC2=NC=C(CC3=C[NH]C4=NC=C(Cl)C=C34)C=C2)C=C1", 0],
["	CN(C)C/C=C/C(=O)N1CCCCC(C1)[N]2C(=NC3=CC=CC(=C23)Cl)NC(=O)C4=CC(=NC=C4)C	", 0],			0.02630, 0.02189, 0.01344, NaN, NaN, 0.01429, 0.00522, 0.03973, 0.03131, 0.03098, 0.03656, NaN, NaN, NaN, 0.00151,																				["CN(C)C/C=C/C(=O)N1CCCCC(C1)[N]2C(=NC3=CC=CC(=C23)Cl)NC(=O)C4=CC(=NC=C4)C", 0],
["	CN1CCN(CC1)C2=CC=C(NC3=NC4=C(C(=C[NH]4)C)C(=N3)C5=CC(=CC=C5)CC#N)C=C2F	", 0],			0.02464, 0.02679, 0.02151, NaN, NaN, 0.01612, 0.00625, 0.04211, 0.03194, 0.02821, 0.03261, NaN, NaN, NaN, 0.03636,																				["CN1CCN(CC1)C2=CC=C(NC3=NC4=C(C(=C[NH]4)C)C(=N3)C5=CC(=CC=C5)CC#N)C=C2F", 0],
["	NC1=C2N(C(=O)N(C3CCCN(C3)C(=O)C=C)C2=NC=N1)C4=CC=C(OC5=CC=CC=C5)C=C4	", 0],			0.02556, 0.01871, 0.03274, NaN, 0.02302, 0.01710, 0.00612, 0.04168, 0.03355, 0.02927, 0.03435, NaN, NaN, NaN, 0.03449,																				["NC1=C2N(C(=O)N(C3CCCN(C3)C(=O)C=C)C2=NC=N1)C4=CC=C(OC5=CC=CC=C5)C=C4", 0],
["	CC12CCC3C(CC=C4CC(O)CCC34C)C1CCC2C(O)CC(O)(C(F)(F)F)C(F)(F)F	", 0],			0.05931, 0.09773, 0.07832, 0.04669, 0.07515, 0.03776, 0.01487, 0.07943, 0.05998, 0.05504, 0.05725, 0.04683, 0.07858, 0.07442, 0.05279,																				["CC12CCC3C(CC=C4CC(O)CCC34C)C1CCC2C(O)CC(O)(C(F)(F)F)C(F)(F)F", 0],
["	OCC1=CC=C(O1)C2=N[N](CC3=CC=CC=C3)C4=C2C=CC=C4	", 0],			0.03012, 0.06294, 0.05708, NaN, 0.05333, 0.03677, 0.02620, 0.06388, 0.05017, 0.04342, 0.05394, 0.00995, NaN, 0.04313, 0.03046,																				["OCC1=CC=C(O1)C2=N[N](CC3=CC=CC=C3)C4=C2C=CC=C4", 0],
["	COC1=C(OC(=O)N2CCN(C)CC2C)C=C3C(=NC=NC3=C1)NC4=CC=CC(=C4F)Cl	", 0],			0.02449, 0.01865, 0.02920, NaN, 0.01490, 0.01622, 0.00653, 0.04233, 0.03368, 0.02876, 0.03701, NaN, NaN, NaN, 0.03838,																				["COC1=C(OC(=O)N2CCN(C)CC2C)C=C3C(=NC=NC3=C1)NC4=CC=CC(=C4F)Cl", 0],
["	OC(=O)CNC(=O)C1=C(O)C2=CC=CC=C2C(=N1)Cl	", 0],			0.05779, 0.09785, 0.07652, 0.04634, 0.06571, 0.04098, 0.01428, 0.07843, 0.05933, 0.05510, 0.05613, 0.05174, 0.08361, 0.06907, 0.05199,																				["OC(=O)CNC(=O)C1=C(O)C2=CC=CC=C2C(=N1)Cl", 0],
["	CC(C)N(CCC(=O)C1=CC=C2C=CC=CC2=C1)CC3=CC=CC=C3	", 0],			0.02364, 0.02295, 0.03288, NaN, 0.03463, 0.01741, 0.00920, 0.05087, 0.04318, 0.03716, 0.04887, NaN, NaN, NaN, 0.02960,																				["CC(C)N(CCC(=O)C1=CC=C2C=CC=CC2=C1)CC3=CC=CC=C3", 0],
["	OC1=C(O)C=C(C=C1)C=C(C#N)C#N	", 0],			0.03681, 0.06755, 0.06385, 0.08817, 0.05400, 0.03304, 0.01201, 0.08921, 0.06621, 0.06470, 0.06176, 0.11612, 0.09787, 0.06642, 0.04465,																				["OC1=C(O)C=C(C=C1)C=C(C#N)C#N", 0],
["	COC1=CC=C(C=C1OC)C(=O)NC2=C(C(N)=O)C3=C(CCCC3)S2	", 0],			0.05460, 0.09382, 0.07241, 0.04267, 0.06122, 0.04195, 0.01654, 0.07172, 0.05524, 0.04767, 0.05524, 0.02184, NaN, 0.05845, 0.03962,																				["COC1=CC=C(C=C1OC)C(=O)NC2=C(C(N)=O)C3=C(CCCC3)S2", 0],
["	COC1=CC2=NC=C(N=C2C=C1OC)C3=CC=CC=C3	", 0],			0.04258, 0.07464, 0.06809, NaN, 0.05950, 0.03732, 0.01839, 0.06288, 0.05095, 0.04415, 0.05195, 0.01142, NaN, 0.05045, 0.03600,																				["COC1=CC2=NC=C(N=C2C=C1OC)C3=CC=CC=C3", 0],
["	NC1CCCCC1NC2=NC=C(C(N)=O)C(=N2)NC3=CC(=CC=C3)[N]4N=CC=N4	", 0],			0.02527, 0.02109, 0.02032, NaN, 0.01332, 0.01666, 0.00668, 0.04132, 0.03068, 0.02934, 0.03542, NaN, NaN, NaN, 0.03640,																				["NC1CCCCC1NC2=NC=C(C(N)=O)C(=N2)NC3=CC(=CC=C3)[N]4N=CC=N4", 0],
["	OC1=CC(=C(C=C1)C(=O)\C=C\C2=CC(=C(O)C=C2)O)O	", 0],			0.05937, 0.09623, 0.07691, 0.04671, 0.07165, 0.03779, 0.01402, 0.08108, 0.06048, 0.05444, 0.05706, 0.04732, 0.07871, 0.07696, 0.05446,																				["OC1=CC(=C(C=C1)C(=O)\C=C\C2=CC(=C(O)C=C2)O)O", 0],
["	C1CCN(C1)CCOC2=CC=C3NC4=NC=CC(=N4)C5=CC(=CC=C5)COC\C=C\COCC2=C3	", 0],			0.02515, 0.01903, 0.01770, NaN, NaN, 0.01663, 0.00646, 0.03960, 0.03070, 0.02904, 0.03407, NaN, NaN, NaN, 0.03468,																				["C1CCN(C1)CCOC2=CC=C3NC4=NC=CC(=N4)C5=CC(=CC=C5)COC\C=C\COCC2=C3", 0],
["	CC#CC(=O)N1CCCC1C2=NC(=C3[N]2C=CN=C3N)C4=CC=C(C=C4)C(=O)NC5=NC=CC=C5	", 0],			0.02607, 0.02325, 0.01865, NaN, NaN, 0.01471, 0.00504, 0.04164, 0.03247, 0.03231, 0.03731, NaN, NaN, NaN, NaN,																				["CC#CC(=O)N1CCCC1C2=NC(=C3[N]2C=CN=C3N)C4=CC=C(C=C4)C(=O)NC5=NC=CC=C5", 0],
["	CN1CCN(CC1)C2=CC=C(NC3=NC=C4C=C(C#N)C(=O)N(C5CCCC5)C4=N3)C=C2	", 0],			0.02412, 0.02901, 0.04285, NaN, 0.03528, 0.02603, 0.01219, 0.04871, 0.04533, 0.03663, 0.04792, 0.01009, NaN, 0.03808, 0.03522,																				["CN1CCN(CC1)C2=CC=C(NC3=NC=C4C=C(C#N)C(=O)N(C5CCCC5)C4=N3)C=C2", 0],
["	CC#CC(=O)N1CCC(C1)N2C(=O)N(C3=CC=C(OC4=CC=CC=C4)C=C3)C5=C(N)N=CN=C25	", 0],			0.02415, 0.03464, 0.04816, NaN, 0.04025, 0.02799, 0.01218, 0.04996, 0.04368, 0.03660, 0.04412, 0.00844, NaN, 0.03521, 0.02860,																				["CC#CC(=O)N1CCC(C1)N2C(=O)N(C3=CC=C(OC4=CC=CC=C4)C=C3)C5=C(N)N=CN=C25", 0],
["	OC(=O)CNC(=O)C1C(=O)N(C2CCCCC2)C(=O)N(C3CCCCC3)C1=O	", 0],			0.05503, 0.09172, 0.07391, 0.03869, 0.05937, 0.04201, 0.01618, 0.07069, 0.05403, 0.04689, 0.05343, 0.02700, NaN, 0.06119, 0.04235,																				["OC(=O)CNC(=O)C1C(=O)N(C2CCCCC2)C(=O)N(C3CCCCC3)C1=O", 0],
["	OCC1=CC(=NC=N1)OC2=CC=C3C(=C2)C=CC=C3C(=O)NC4=CC(=CC=C4)C(F)(F)F	", 0],			0.02399, 0.03263, 0.05010, NaN, 0.03523, 0.03042, 0.01228, 0.04916, 0.04129, 0.03763, 0.04622, 0.00993, NaN, 0.03448, 0.02754,																				["OCC1=CC(=NC=N1)OC2=CC=C3C(=C2)C=CC=C3C(=O)NC4=CC(=CC=C4)C(F)(F)F", 0],
["	NC1=NC(=CC=N1)OC2=CC=C3C(=C2)C=CC=C3C(=O)NC4=CC(=CC=C4)C(F)(F)F	", 0],			0.02384, 0.02325, 0.03165, NaN, 0.03463, 0.01720, 0.00863, 0.04352, 0.03989, 0.03409, 0.05159, 0.00853, NaN, NaN, 0.03248,																				["NC1=NC(=CC=N1)OC2=CC=C3C(=C2)C=CC=C3C(=O)NC4=CC(=CC=C4)C(F)(F)F", 0],
["	CN(C1CCN(CC1)CC2=CC=C(C=C2)C(N)=O)C(=O)CNC3=C(C)C(=C(N)C(=C3C)C)C	", 0],			0.02318, 0.02197, 0.04178, NaN, 0.03520, 0.02922, 0.01192, 0.04916, 0.04362, 0.03898, 0.04519, 0.01133, NaN, 0.03395, 0.02924,																				["CN(C1CCN(CC1)CC2=CC=C(C=C2)C(N)=O)C(=O)CNC3=C(C)C(=C(N)C(=C3C)C)C", 0],
["	CN[S](=O)(=O)CC1CCC(CC1)N(C)C2=C3C=C[NH]C3=NC=N2	", 0],			0.05226, 0.08235, 0.07349, NaN, 0.05997, 0.03888, 0.01782, 0.06740, 0.05303, 0.04480, 0.05223, 0.02024, NaN, 0.05671, 0.03955,																				["CN[S](=O)(=O)CC1CCC(CC1)N(C)C2=C3C=C[NH]C3=NC=N2", 0],
["	OC1=CC=C(F)C=C1C(N2CC3=C(C=CC=C3)C2=O)C(=O)NC4=NC=CS4	", 0],			0.05330, 0.08392, 0.07434, NaN, 0.05807, 0.04073, 0.01799, 0.06779, 0.05210, 0.04594, 0.05401, 0.02244, NaN, 0.05569, 0.03723,																				["OC1=CC=C(F)C=C1C(N2CC3=C(C=CC=C3)C2=O)C(=O)NC4=NC=CS4", 0],
["	CN1CCN(CC1)C2=CC=C(NC3=NC(=C4SC=CC4=N3)OC5=CC=CC(=C5)NC(=O)C=C)C=C2	", 0],			0.02360, 0.02392, 0.02130, NaN, NaN, 0.01628, 0.00542, 0.03742, 0.03149, 0.02976, 0.03533, NaN, NaN, NaN, 0.03330,																				["CN1CCN(CC1)C2=CC=C(NC3=NC(=C4SC=CC4=N3)OC5=CC=CC(=C5)NC(=O)C=C)C=C2", 0],
["	[O-][N+](=O)C1=CC=C(SC2=CC=CC=[N+]2[O-])C3=NON=C13	", 0],			0.05899, 0.09461, 0.07604, 0.04798, 0.06985, 0.03952, 0.01369, 0.07732, 0.05959, 0.05427, 0.05736, 0.04607, 0.08351, 0.07088, 0.05449,																				["[O-][N+](=O)C1=CC=C(SC2=CC=CC=[N+]2[O-])C3=NON=C13", 0],
["	CC1=CC=CC(=C1)OC2=CNC(=O)N=C2	", 0],			0.05015, 0.08027, 0.07250, 0.05527, 0.06470, 0.03508, 0.01160, 0.08717, 0.06480, 0.06232, 0.06106, 0.10212, 0.12457, 0.07480, 0.05170,																				["CC1=CC=CC(=C1)OC2=CNC(=O)N=C2", 0],
["	C[S](=O)(=O)C1=CC=C(OC2=CC(=CC(=C2)F)C#N)C3=C1C(O)C(F)(F)C3	", 0],			0.04371, 0.07890, 0.06892, NaN, 0.05862, 0.03713, 0.01854, 0.06443, 0.05064, 0.04361, 0.05106, 0.00915, NaN, 0.04999, 0.03801,																				["C[S](=O)(=O)C1=CC=C(OC2=CC(=CC(=C2)F)C#N)C3=C1C(O)C(F)(F)C3", 0],
["	CC1=CC(=CC=C1OC2=CC3=NC=N[N]3C=C2)NC4=NC=NC5=CC=C(NC6=NC(C)(C)CO6)C=C45	", 0],			0.02773, 0.01926, 0.02488, NaN, NaN, 0.01316, 0.00517, 0.04117, 0.03206, 0.03100, 0.03522, NaN, NaN, NaN, 0.00181,																				["CC1=CC(=CC=C1OC2=CC3=NC=N[N]3C=C2)NC4=NC=NC5=CC=C(NC6=NC(C)(C)CO6)C=C45", 0],
["	COC1=CC(=CC(=C1)N(CCNC(C)C)C2=CC3=NC(=CN=C3C=C2)C4=C[N](C)N=C4)OC	", 0],			0.02406, 0.02116, 0.03447, NaN, 0.03939, 0.01710, 0.00588, 0.04016, 0.03238, 0.02938, 0.03634, NaN, NaN, NaN, 0.03179,																				["COC1=CC(=CC(=C1)N(CCNC(C)C)C2=CC3=NC(=CN=C3C=C2)C4=C[N](C)N=C4)OC", 0],
["	O=C1CSC(=O)N1CC2=CC=C3NC(=O)C(=C\C4=CC(=C[NH]4)CN5CCOCC5)/C3=C2	", 0],			0.02671, 0.04691, 0.04889, NaN, 0.04284, 0.03132, 0.02472, 0.05180, 0.04429, 0.04086, 0.05061, 0.00734, NaN, 0.03525, 0.02549,																				["O=C1CSC(=O)N1CC2=CC=C3NC(=O)C(=C\C4=CC(=C[NH]4)CN5CCOCC5)/C3=C2", 0],
["	COC(=O)C1=CC(=C(O)C=C1)NC(=O)COC2=CC=C(C=C2)[C]34CC5[CH2][CH](C[CH]([CH2]5)C3)C4	", 0],			0.02704, 0.05356, 0.05676, NaN, 0.04617, 0.03800, 0.03016, 0.05757, 0.04706, 0.04167, 0.05143, 0.00889, NaN, 0.04228, 0.02431,																				["COC(=O)C1=CC(=C(O)C=C1)NC(=O)COC2=CC=C(C=C2)[C]34CC5[CH2][CH](C[CH]([CH2]5)C3)C4", 0],
["	COC1=CC=C(C=C1)C(NC(=O)C2=C(O)N=C(N=C2)C3=NN=CC=C3)C4=CC=C(OC)C=C4	", 0],			0.02713, 0.05034, 0.05288, NaN, 0.04205, 0.03769, 0.03137, 0.05458, 0.04661, 0.04150, 0.05181, 0.00781, NaN, 0.04151, 0.02329,																				["COC1=CC=C(C=C1)C(NC(=O)C2=C(O)N=C(N=C2)C3=NN=CC=C3)C4=CC=C(OC)C=C4", 0],
["	COC1=CC(=CC(=C1)C2=CC3=C(N=C(N)N=C3)N=C2NC(=O)NC(C)(C)C)OC	", 0],			0.02768, 0.05855, 0.05642, NaN, 0.05190, 0.03670, 0.02893, 0.05692, 0.04738, 0.03963, 0.04998, 0.00963, NaN, 0.04339, 0.02599,																				["COC1=CC(=CC(=C1)C2=CC3=C(N=C(N)N=C3)N=C2NC(=O)NC(C)(C)C)OC", 0],
["	CC(C)[N]1N=C(C2=CC=C(NC(=O)NC3=CC(=CC=C3F)C(F)(F)F)C=C2)C4=C(N)N=CN=C14	", 0],			0.02532, 0.04764, 0.05353, NaN, 0.04144, 0.03147, 0.02576, 0.05131, 0.04328, 0.03927, 0.04957, 0.00877, NaN, 0.03401, 0.02309,																				["CC(C)[N]1N=C(C2=CC=C(NC(=O)NC3=CC(=CC=C3F)C(F)(F)F)C=C2)C4=C(N)N=CN=C14", 0],
["	CONC(=O)C1=CC=CC=C1NC2=C(Cl)C=NC(=C2)NC3=CC(=N[N]3C(C)C)C	", 0],			0.02357, 0.02625, 0.04654, NaN, 0.03316, 0.02591, 0.01110, 0.04661, 0.04234, 0.03737, 0.04399, 0.01236, NaN, NaN, 0.03225,																				["CONC(=O)C1=CC=CC=C1NC2=C(Cl)C=NC(=C2)NC3=CC(=N[N]3C(C)C)C", 0],
["	CC1CCC(CN1C(=O)C=C)NC2=C3C=C[NH]C3=NC=N2	", 0],			0.05696, 0.09309, 0.07387, 0.03996, 0.06095, 0.04067, 0.01626, 0.07198, 0.05346, 0.04864, 0.05348, 0.03061, NaN, 0.05979, 0.04110,																				["CC1CCC(CN1C(=O)C=C)NC2=C3C=C[NH]C3=NC=N2", 0],
["	CN(C)C(=O)/C(=C/C1=CC=C(O1)C2=NC3=CN=C4[NH]C=CC4=C3[N]2C5CCCCC5)C#N	", 0],			0.02339, 0.03437, 0.04376, NaN, 0.03653, 0.03151, 0.01097, 0.05211, 0.03913, 0.03721, 0.04601, 0.00902, NaN, 0.03687, 0.02519,																				["CN(C)C(=O)/C(=C/C1=CC=C(O1)C2=NC3=CN=C4[NH]C=CC4=C3[N]2C5CCCCC5)C#N", 0],
["	NC(=O)C1=C(N)[N](N=C1C2=CC=C(OC3=CC=CC=C3)C=C2)C4CCCN(C4)C(=O)C=C	", 0],			0.02700, 0.04836, 0.05597, NaN, 0.04364, 0.03595, 0.02858, 0.05277, 0.04525, 0.03986, 0.05370, 0.00853, NaN, 0.03520, 0.02273,																				["NC(=O)C1=C(N)[N](N=C1C2=CC=C(OC3=CC=CC=C3)C=C2)C4CCCN(C4)C(=O)C=C", 0],
["	OC1CCN(C1)C2=C(C=C(C=N2)C(=O)NC3=CC=C(OC(F)(F)Cl)C=C3)C4=CC=N[NH]4	", 0],			0.03665, 0.07029, 0.06253, NaN, 0.05513, 0.03719, 0.02214, 0.06436, 0.05018, 0.04547, 0.05313, 0.00995, NaN, 0.04940, 0.03358,																				["OC1CCN(C1)C2=C(C=C(C=N2)C(=O)NC3=CC=C(OC(F)(F)Cl)C=C3)C4=CC=N[NH]4", 0],
["	NC1=CC=C(C=N1)C2=CC=CC(=N2)C(=O)NC3=CC4=C(N=C3)N=C(O4)N5CCOCC5	", 0],			0.02302, 0.02474, 0.04446, NaN, 0.02608, 0.01595, 0.00613, 0.03917, 0.03048, 0.02863, 0.03875, NaN, NaN, NaN, 0.03469,																				["NC1=CC=C(C=N1)C2=CC=CC(=N2)C(=O)NC3=CC4=C(N=C3)N=C(O4)N5CCOCC5", 0],
["	CC1CNC(=O)C2=C3N=C(NC(C)C4=C(O1)C=CC(=C4)F)C=C[N]3N=C2	", 0],			0.04855, 0.07859, 0.07146, NaN, 0.05952, 0.03712, 0.01840, 0.06573, 0.05196, 0.04478, 0.05383, 0.02526, NaN, 0.05545, 0.03795,																				["CC1CNC(=O)C2=C3N=C(NC(C)C4=C(O1)C=CC(=C4)F)C=C[N]3N=C2", 0],
["	COCCNCCC1=CC(=CC=C1)NC2=NC3=C(CC(C4=CC=CC=C4F)C5=C3C=CC=C5)C=N2	", 0],			0.02381, 0.02565, 0.01376, NaN, NaN, 0.01405, 0.00523, 0.03814, 0.03241, 0.02987, 0.03503, NaN, NaN, NaN, 0.03750,																				["COCCNCCC1=CC(=CC=C1)NC2=NC3=C(CC(C4=CC=CC=C4F)C5=C3C=CC=C5)C=N2", 0],
["	C[N]1C=C(C=N1)C2=CC3=C(N=CN=C3[NH]2)C4=CC=C(CNC(=O)C5=NOC(=N5)C(C)(C)C)C(=C4)F	", 0],			0.02433, 0.02128, 0.03507, NaN, 0.03293, 0.01701, 0.00567, 0.03703, 0.03221, 0.02833, 0.03271, NaN, NaN, NaN, 0.03652,																				["C[N]1C=C(C=N1)C2=CC3=C(N=CN=C3[NH]2)C4=CC=C(CNC(=O)C5=NOC(=N5)C(C)(C)C)C(=C4)F", 0],
["	CCOC(=O)C1=C[NH]C2=C1C(=NC=N2)C3=CC(=CC=C3)NC(=O)C(C)=C	", 0],			0.03591, 0.06845, 0.06052, NaN, 0.05445, 0.03846, 0.02274, 0.06168, 0.05203, 0.04444, 0.05315, 0.00942, NaN, 0.04711, 0.03183,																				["CCOC(=O)C1=C[NH]C2=C1C(=NC=N2)C3=CC(=CC=C3)NC(=O)C(C)=C", 0],
["	OC1=CC=C(C(=C1O)O)C2=CC(=O)C3=CC=CC=C3O2	", 0],			0.05491, 0.09713, 0.07646, 0.03999, 0.06271, 0.04090, 0.01641, 0.07514, 0.05885, 0.05329, 0.05627, 0.03843, 0.09956, 0.06914, 0.04395,																				["OC1=CC=C(C(=C1O)O)C2=CC(=O)C3=CC=CC=C3O2", 0],
["	CC1=CSC(=N1)C2=C([NH]C=N2)C3=CC4=C(C=C3)N=CS4	", 0],			0.05646, 0.09788, 0.07409, 0.03778, 0.06350, 0.04084, 0.01704, 0.07472, 0.05883, 0.05078, 0.05691, 0.03011, 0.08277, 0.06397, 0.04339,																				["CC1=CSC(=N1)C2=C([NH]C=N2)C3=CC4=C(C=C3)N=CS4", 0],
["	OCC1CCC(CO1)NC2=C3C(=NC=N2)[NH]C=C3C(=O)C4=CC=C(OC5=CC=CC=C5)C=C4Cl	", 0],			0.02346, 0.01868, 0.03580, NaN, 0.03341, 0.01659, 0.00872, 0.04795, 0.04415, 0.03680, 0.05031, NaN, NaN, NaN, 0.03157,																				["OCC1CCC(CO1)NC2=C3C(=NC=N2)[NH]C=C3C(=O)C4=CC=C(OC5=CC=CC=C5)C=C4Cl", 0],
["	C[N]1C=C(C=N1)C2=NC=CC(=C2)OC3=CC(=C(NC(=O)C4(CC4)C(=O)NC5=CC=CC=C5)C=C3F)F	", 0],			0.02565, 0.01981, 0.01988, NaN, NaN, 0.01347, 0.00513, 0.04081, 0.03218, 0.03089, 0.03521, NaN, NaN, NaN, 0.03128,																				["C[N]1C=C(C=N1)C2=NC=CC(=C2)OC3=CC(=C(NC(=O)C4(CC4)C(=O)NC5=CC=CC=C5)C=C3F)F", 0],
["	COC1=C(OCC2(N)CC2)C=C3N=CC=C(OC4=C(F)C5=C([NH]C(=C5)C)C=C4)C3=C1	", 0],			0.03087, 0.06445, 0.05784, NaN, 0.05518, 0.03758, 0.02681, 0.06257, 0.05216, 0.04391, 0.05538, 0.00964, NaN, 0.04281, 0.03052,																				["COC1=C(OCC2(N)CC2)C=C3N=CC=C(OC4=C(F)C5=C([NH]C(=C5)C)C=C4)C3=C1", 0],
["	CN1CCN(CC1)C2=C(F)C=C(NC3=NC4=C(C=C[NH]4)C(=N3)OC5=CC(=CC=C5)NC(=O)C=C)C=C2	", 0],			0.02425, 0.01969, 0.02250, NaN, NaN, 0.01401, 0.00495, 0.04194, 0.03246, 0.03070, 0.03350, NaN, NaN, NaN, 0.03327,																				["CN1CCN(CC1)C2=C(F)C=C(NC3=NC4=C(C=C[NH]4)C(=N3)OC5=CC(=CC=C5)NC(=O)C=C)C=C2", 0],
["	CC1=CC(=C(N[S](=O)(=O)C2=CC=CC(=C2)C(O)=O)C=C1C3=CC=CN=C3)[N+]([O-])=O	", 0],			0.02467, 0.04822, 0.04722, NaN, 0.04222, 0.03253, 0.01994, 0.05402, 0.04395, 0.03984, 0.04986, 0.00883, NaN, 0.03553, 0.02448,																				["CC1=CC(=C(N[S](=O)(=O)C2=CC=CC(=C2)C(O)=O)C=C1C3=CC=CN=C3)[N+]([O-])=O", 0],
["	CCC[S](=O)(=O)NC1CC(C1)N(C)C2=C3C=C[NH]C3=NC=N2	", 0],			0.05672, 0.10079, 0.07623, 0.04738, 0.07453, 0.04031, 0.01375, 0.07883, 0.06031, 0.05462, 0.05687, 0.04704, 0.07959, 0.07277, 0.05352,																				["CCC[S](=O)(=O)NC1CC(C1)N(C)C2=C3C=C[NH]C3=NC=N2", 0],
["	CN1CCN(CC1)C(=O)COC2=CC=C(C=C2)[C]34C[CH]5[CH2]C([CH2][CH](C5)C3)C4	", 0],			0.03835, 0.07325, 0.06912, NaN, 0.05813, 0.03759, 0.02034, 0.06166, 0.05036, 0.04550, 0.05244, 0.01055, NaN, 0.04857, 0.03527,																				["CN1CCN(CC1)C(=O)COC2=CC=C(C=C2)[C]34C[CH]5[CH2]C([CH2][CH](C5)C3)C4", 0],
["	NC1=C(C(=NC=N1)NCC2CCN(CC2)C(=O)C=C)C3=CC=C(OC4=CC=CC=C4)C=C3	", 0],			0.02379, 0.03415, 0.04307, NaN, 0.03977, 0.02907, 0.01219, 0.05168, 0.04398, 0.03724, 0.04764, 0.00891, NaN, 0.03612, 0.02985,																				["NC1=C(C(=NC=N1)NCC2CCN(CC2)C(=O)C=C)C3=CC=C(OC4=CC=CC=C4)C=C3", 0],
["	COCCOC1=CC(=C2C(=NC=NC2=C1)NC3=CC=C(NC(=O)C[N]4C=C(N=N4)C(C)C)C=C3)F	", 0],			0.02336, 0.02695, 0.02456, NaN, NaN, 0.01599, 0.00625, 0.03759, 0.03193, 0.02935, 0.03357, NaN, NaN, NaN, 0.03923,																				["COCCOC1=CC(=C2C(=NC=NC2=C1)NC3=CC=C(NC(=O)C[N]4C=C(N=N4)C(C)C)C=C3)F", 0],
["	NC(=O)C1=C2NCCC(C3CCN(CC3)C(=O)C=C)[N]2N=C1C4=CC=C(OC5=CC=CC=C5)C=C4	", 0],			0.02432, 0.02206, 0.01664, NaN, NaN, 0.01601, 0.00561, 0.03958, 0.03142, 0.02750, 0.03512, NaN, NaN, NaN, 0.03535,																				["NC(=O)C1=C2NCCC(C3CCN(CC3)C(=O)C=C)[N]2N=C1C4=CC=C(OC5=CC=CC=C5)C=C4", 0],
["	C[N]1C=C(NC2=NC=CC(=N2)N3CC4CCC(C3)N4C(=O)C5CC5(F)F)C=N1	", 0],			0.03597, 0.07195, 0.06279, NaN, 0.05843, 0.03750, 0.02302, 0.06415, 0.04974, 0.04303, 0.05102, 0.01068, NaN, 0.04676, 0.03537,																				["C[N]1C=C(NC2=NC=CC(=N2)N3CC4CCC(C3)N4C(=O)C5CC5(F)F)C=N1", 0],
["	COC1=C(O)C2=C(OC(=CC2=O)C3=CC=CC=C3)C=C1O	", 0],			0.05642, 0.09124, 0.07637, 0.04804, 0.07179, 0.03641, 0.01274, 0.08427, 0.06195, 0.05819, 0.05855, 0.09426, 0.07985, 0.07632, 0.04980,																				["COC1=C(O)C2=C(OC(=CC2=O)C3=CC=CC=C3)C=C1O", 0],
["	NC1=NC(=O)NC2=C1N=C[N]2C3OC(CO)C(O)C3O	", 0],			0.04979, 0.09071, 0.07459, 0.05731, 0.06550, 0.03613, 0.01230, 0.08709, 0.06396, 0.05851, 0.05999, 0.09309, 0.08619, 0.07690, 0.05313,																				["NC1=NC(=O)NC2=C1N=C[N]2C3OC(CO)C(O)C3O", 0],
["	FC(F)(F)C1=CC(=CC=C1)NC2=CC=NC(=N2)NC3=CC(=CC=C3)NC(=O)C4CC4	", 0],			0.02532, 0.01964, 0.03035, NaN, 0.03506, 0.01773, 0.00925, 0.04199, 0.03573, 0.02990, 0.03868, NaN, NaN, NaN, 0.03089,																				["FC(F)(F)C1=CC(=CC=C1)NC2=CC=NC(=N2)NC3=CC(=CC=C3)NC(=O)C4CC4", 0],
["	OC(=O)CNC(=O)C1=NC=C(C=C1O)C2=CC=CC(=C2)Cl	", 0],			0.05521, 0.08378, 0.07358, NaN, 0.05895, 0.04174, 0.01807, 0.07045, 0.05196, 0.04426, 0.05359, 0.02316, NaN, 0.05724, 0.03896,																				["OC(=O)CNC(=O)C1=NC=C(C=C1O)C2=CC=CC(=C2)Cl", 0],
["	CNC(=O)C1=NC=CC(=C1)OC2=CC=C(NC(=O)C3=CC=CC(=C3)C(F)(F)F)C=C2	", 0],			0.03314, 0.06428, 0.06042, NaN, 0.05355, 0.03599, 0.02304, 0.06255, 0.05198, 0.04571, 0.05339, 0.00951, NaN, 0.04666, 0.02925,																				["CNC(=O)C1=NC=CC(=C1)OC2=CC=C(NC(=O)C3=CC=CC(=C3)C(F)(F)F)C=C2", 0],
["	COC1=CC2=NC=NC(=C2C=C1OC)N(C)C3=CC=CC(=C3)Br	", 0],			0.03009, 0.05728, 0.05633, NaN, 0.05465, 0.03592, 0.02781, 0.05734, 0.04731, 0.03948, 0.05357, 0.00918, NaN, 0.04660, 0.02604,																				["COC1=CC2=NC=NC(=C2C=C1OC)N(C)C3=CC=CC(=C3)Br", 0],
["	COC1=C(F)C(=C(F)C(=C1)OC)COC2=CN=C(NC3=C[N](CCO)N=C3)N=C2	", 0],			0.04023, 0.07104, 0.06669, NaN, 0.05644, 0.03688, 0.02062, 0.06468, 0.05158, 0.04338, 0.05182, 0.00853, NaN, 0.04923, 0.03314,																				["COC1=C(F)C(=C(F)C(=C1)OC)COC2=CN=C(NC3=C[N](CCO)N=C3)N=C2", 0],
["	COC1=CC2=C(C=C1OC)C(=NC=N2)NC3=CC(=CC=C3)Br	", 0],			0.03299, 0.06375, 0.05948, NaN, 0.05496, 0.03546, 0.02263, 0.06302, 0.05201, 0.04439, 0.05152, 0.00844, NaN, 0.04499, 0.03108,																				["COC1=CC2=C(C=C1OC)C(=NC=N2)NC3=CC(=CC=C3)Br", 0],
["	NC1=NC=NC2=C1C(=N[N]2C3CCCC3)C4=CC=C(OC5=CC=CC=C5)C=C4	", 0],			0.02342, 0.03148, 0.04588, NaN, 0.03795, 0.02814, 0.01208, 0.05082, 0.04065, 0.03687, 0.04651, 0.01143, NaN, 0.03480, 0.03265,																				["NC1=NC=NC2=C1C(=N[N]2C3CCCC3)C4=CC=C(OC5=CC=CC=C5)C=C4", 0],
["	CC1=CC(C[N]2C3=NC=NC(=C3C(=C12)C4=CC5=CC=CC=C5N=C4)N)NC(=O)C=C	", 0],			0.02646, 0.01847, 0.02249, NaN, 0.01451, 0.01709, 0.00562, 0.03753, 0.03034, 0.03062, 0.03448, NaN, NaN, NaN, 0.04008,																				["CC1=CC(C[N]2C3=NC=NC(=C3C(=C12)C4=CC5=CC=CC=C5N=C4)N)NC(=O)C=C", 0],
["	COC1=CC(=CC(=C1)C#CC2=N[N](C3CCN(C3)C(=O)C=C)C4=NC=NC(=C24)N)OC	", 0],			0.02443, 0.02257, 0.04351, NaN, 0.03739, 0.03167, 0.01168, 0.04776, 0.04566, 0.03785, 0.04899, 0.01025, NaN, 0.03168, 0.03032,																				["COC1=CC(=CC(=C1)C#CC2=N[N](C3CCN(C3)C(=O)C=C)C4=NC=NC(=C24)N)OC", 0],
["	NC(=O)\C(=C\C1=CC=C(O)C(=C1)O)C#N	", 0],			0.03706, 0.06148, 0.06596, 0.08631, 0.05681, 0.03261, 0.01194, 0.08827, 0.06661, 0.06293, 0.06063, 0.11491, 0.09704, 0.06574, 0.04905,																				["NC(=O)\C(=C\C1=CC=C(O)C(=C1)O)C#N", 0],
["	COC1=CC=C(C=C1OC)\C=C(C#N)/C2=CC=CN=C2	", 0],			0.05457, 0.09493, 0.07556, 0.03958, 0.05891, 0.04182, 0.01658, 0.07563, 0.05571, 0.05246, 0.05433, 0.02746, NaN, 0.06080, 0.04301,																				["COC1=CC=C(C=C1OC)\C=C(C#N)/C2=CC=CN=C2", 0],
["	CCOC(=O)C1=C(C)[NH]C(=C1C)\C=C2/C(=O)NC3=C2C=CC=C3	", 0],			0.05574, 0.08265, 0.07357, NaN, 0.06000, 0.04086, 0.01788, 0.06645, 0.05178, 0.04678, 0.05363, 0.02277, NaN, 0.05660, 0.03750,																				["CCOC(=O)C1=C(C)[NH]C(=C1C)\C=C2/C(=O)NC3=C2C=CC=C3", 0],
["	CC(C)(C)OC(=O)C1=CC=C(N=C1)N2NC=C([N]3C=CN=N3)C2=O	", 0],			0.05356, 0.08978, 0.07256, 0.01414, 0.06110, 0.04137, 0.01670, 0.07013, 0.05366, 0.04736, 0.05368, 0.01980, NaN, 0.05813, 0.03841,																				["CC(C)(C)OC(=O)C1=CC=C(N=C1)N2NC=C([N]3C=CN=N3)C2=O", 0],
["	CCCCCCCCCCCCCC(O)=O	", 0],			0.04430, 0.08539, 0.06975, 0.06830, 0.06172, 0.03464, 0.01143, 0.08747, 0.06598, 0.06475, 0.06015, 0.11473, 0.22680, 0.07434, 0.05177,																				["CCCCCCCCCCCCCC(O)=O", 0],
["	FC(F)(F)C1=CC(=CC=C1)NC2=CC(=NC=N2)NC3=CC(=CC=C3)NC(=O)C4CC4	", 0],			0.02362, 0.02190, 0.04464, NaN, 0.03292, 0.02318, 0.00897, 0.04792, 0.04168, 0.03866, 0.04782, NaN, NaN, NaN, 0.02718,																				["FC(F)(F)C1=CC(=CC=C1)NC2=CC(=NC=N2)NC3=CC(=CC=C3)NC(=O)C4CC4", 0],
["	CN(C)CCN[S](=O)(=O)CC1=CC(=CC=C1)NC2=NC=CC(=N2)OC3=CC4=C([NH]C(=C4)C)C=C3	", 0],			0.02485, 0.01853, 0.03376, NaN, 0.02878, 0.01719, 0.00866, 0.04181, 0.03100, 0.02994, 0.03678, NaN, NaN, NaN, 0.03290,																				["CN(C)CCN[S](=O)(=O)CC1=CC(=CC=C1)NC2=NC=CC(=N2)OC3=CC4=C([NH]C(=C4)C)C=C3", 0],
["	CC(C)(C)[N]1N=C(C2=CC=CC3=C2C=CC=C3)C4=C1N=CN=C4N	", 0],			0.02961, 0.05731, 0.05624, NaN, 0.05421, 0.03591, 0.03155, 0.05832, 0.04990, 0.04235, 0.05394, 0.00876, NaN, 0.04351, 0.02482,																				["CC(C)(C)[N]1N=C(C2=CC=CC3=C2C=CC=C3)C4=C1N=CN=C4N", 0],
["	OC1=C(O)C=C(C=C1)/C=C(C#N)/C(=O)N2CCC3=C2C=CC=C3	", 0],			0.02982, 0.06339, 0.05713, NaN, 0.05593, 0.03702, 0.02677, 0.06463, 0.05114, 0.04502, 0.05312, 0.00994, NaN, 0.04299, 0.03068,																				["OC1=C(O)C=C(C=C1)/C=C(C#N)/C(=O)N2CCC3=C2C=CC=C3", 0],
["	FC1=CC=C(C=C1)/C=C/2C(=O)NC3=CC=CC=C23	", 0],			0.04636, 0.07967, 0.07009, NaN, 0.05892, 0.03773, 0.01791, 0.06679, 0.05362, 0.04577, 0.05427, 0.02147, NaN, 0.05516, 0.03987,																				["FC1=CC=C(C=C1)/C=C/2C(=O)NC3=CC=CC=C23", 0],
["	COC1=CC=CC=C1/C=C/2C(=O)NC3=CC=CC=C23	", 0],			0.04132, 0.07241, 0.06969, NaN, 0.05676, 0.03661, 0.02064, 0.06338, 0.05013, 0.04453, 0.05131, 0.01151, NaN, 0.04894, 0.03372,																				["COC1=CC=CC=C1/C=C/2C(=O)NC3=CC=CC=C23", 0],
["	CN(C)C(=O)N1CCC(C1)NC(=O)C2=C(C)[NH]C(=C2C)\C=C\3C(=O)NC4=C3C=C(F)C=C4	", 0],			0.02362, 0.02940, 0.04926, NaN, 0.03618, 0.03041, 0.01259, 0.04748, 0.04231, 0.03657, 0.04708, 0.00824, NaN, 0.03612, 0.02992,																				["CN(C)C(=O)N1CCC(C1)NC(=O)C2=C(C)[NH]C(=C2C)\C=C\3C(=O)NC4=C3C=C(F)C=C4", 0],
["	COC1=C(NC(=O)NC(C)C2=NC=CS2)C=CC(=C1)OC3=C4C=C(OC)C(=CC4=NC=C3)OC	", 0],			0.02358, 0.03631, 0.04821, NaN, 0.03849, 0.02802, 0.01193, 0.05191, 0.04049, 0.03985, 0.04997, 0.00965, NaN, 0.03279, 0.02385,																				["COC1=C(NC(=O)NC(C)C2=NC=CS2)C=CC(=C1)OC3=C4C=C(OC)C(=CC4=NC=C3)OC", 0],
["	NC1=C2C(=C[N](C3CCCC3)C2=NC=N1)C4=CC=C(OC5=CC=CC=C5)C=C4	", 0],			0.02477, 0.04136, 0.04931, NaN, 0.03906, 0.03080, 0.01369, 0.05110, 0.04307, 0.04012, 0.04854, 0.01093, NaN, 0.03255, 0.02448,																				["NC1=C2C(=C[N](C3CCCC3)C2=NC=N1)C4=CC=C(OC5=CC=CC=C5)C=C4", 0],
["	CCN1C(=O)N(CC2=C1C3=C([NH]C(=C3)CN4CCOCC4)N=C2)C5=C(F)C(=CC(=C5F)OC)OC	", 0],			0.02602, 0.05312, 0.05301, NaN, 0.04483, 0.03741, 0.03197, 0.05757, 0.04657, 0.04195, 0.05006, 0.00955, NaN, 0.04156, 0.02294,																				["CCN1C(=O)N(CC2=C1C3=C([NH]C(=C3)CN4CCOCC4)N=C2)C5=C(F)C(=CC(=C5F)OC)OC", 0],
["	CC1=CC(=C([NH]1)/C=C/2C(=O)NC3=CC=C(Cl)C=C23)C	", 0],			0.05399, 0.09480, 0.07565, 0.03833, 0.06780, 0.04173, 0.01624, 0.07509, 0.05749, 0.05076, 0.05542, 0.02521, 0.07719, 0.06156, 0.04286,																				["CC1=CC(=C([NH]1)/C=C/2C(=O)NC3=CC=C(Cl)C=C23)C", 0],
["	CCNC(=O)NC1=CC=C(OC2=NC=NC(=C2\C=N\OC)N)C=C1Cl	", 0],			0.03740, 0.06939, 0.06208, NaN, 0.05695, 0.03716, 0.02341, 0.06389, 0.05125, 0.04423, 0.05238, 0.00970, NaN, 0.04732, 0.03339,																				["CCNC(=O)NC1=CC=C(OC2=NC=NC(=C2\C=N\OC)N)C=C1Cl", 0],
["	CC(C)C1=CC2=C(C=C1)C3(C)CCCC(C)(C3CC2)C(O)=O	", 0],			0.05465, 0.09412, 0.07541, 0.03919, 0.06034, 0.04157, 0.01647, 0.07132, 0.05361, 0.04662, 0.05308, 0.02846, NaN, 0.05982, 0.03891,																				["CC(C)C1=CC2=C(C=C1)C3(C)CCCC(C)(C3CC2)C(O)=O", 0],
["	COC1=CC=C(C=C1)C2=NOC(=C2)NC3=NC(=NC=C3)N4CCOCC4	", 0],			0.03287, 0.06449, 0.06042, NaN, 0.05637, 0.03727, 0.02305, 0.06219, 0.04982, 0.04222, 0.05299, 0.01042, NaN, 0.04588, 0.02931,																				["COC1=CC=C(C=C1)C2=NOC(=C2)NC3=NC(=NC=C3)N4CCOCC4", 0],
["	NC(=O)C1=C(N=C(C=C1)C2CCN(CC2)C(=O)C=C)C3=CC=C(OC4=CC=CC=C4)C=C3	", 0],			0.02330, 0.02882, 0.03794, NaN, 0.03152, 0.01649, 0.00911, 0.04813, 0.04381, 0.03451, 0.04873, 0.00101, NaN, NaN, 0.03078,																				["NC(=O)C1=C(N=C(C=C1)C2CCN(CC2)C(=O)C=C)C3=CC=C(OC4=CC=CC=C4)C=C3", 0],
["	C(NC(=O)C1=NC=CC(=C1)OC2=CC=C(NC(=O)NC3=CC=C(Cl)C(=C3)C(F)(F)F)C=C2)([2H])([2H])[2H]	", 0],			0.03024, 0.05589, 0.05704, NaN, 0.05181, 0.03723, 0.03162, 0.05858, 0.04854, 0.04098, 0.05238, 0.00785, NaN, 0.04426, 0.02501,																				["C(NC(=O)C1=NC=CC(=C1)OC2=CC=C(NC(=O)NC3=CC=C(Cl)C(=C3)C(F)(F)F)C=C2)([2H])([2H])[2H]", 0],
["	CCCCNC1=NC=C2C(=N1)[N](C=C2C3=CC=C(CN4CCN(C)CC4)C=C3)C5CCC(O)CC5	", 0],			0.02555, 0.01413, 0.02205, NaN, NaN, 0.01677, 0.00618, 0.03984, 0.03195, 0.03105, 0.03421, NaN, NaN, NaN, 0.02895,																				["CCCCNC1=NC=C2C(=N1)[N](C=C2C3=CC=C(CN4CCN(C)CC4)C=C3)C5CCC(O)CC5", 0],
["	CN(CC(O)=O)C(N)=N	", 0],			0.02793, NaN, 0.04462, 0.13450, NaN, 0.02672, NaN, 0.09522, 0.07116, 0.06862, 0.06150, 0.06755, 0.06013, 0.05648, 0.02917,																				["CN(CC(O)=O)C(N)=N", 0],
["	C[N]1C=C(C=N1)C2=C3C(=O)NCC3=C(F)C(=N2)NC4CCCCC4N	", 0],			0.03896, 0.07026, 0.06335, NaN, 0.05323, 0.03581, 0.02239, 0.06522, 0.05121, 0.04347, 0.05269, 0.00905, NaN, 0.04853, 0.03350,																				["C[N]1C=C(C=N1)C2=C3C(=O)NCC3=C(F)C(=N2)NC4CCCCC4N", 0],
["	FC1=C(Cl)C=C(NC2=NC=NC3=CC(=C(NC(=O)C=C)C=C23)OCCCN4CCOCC4)C=C1	", 0],			0.02323, 0.03682, 0.04422, NaN, 0.03976, 0.02907, 0.01159, 0.05192, 0.04520, 0.04052, 0.05081, 0.00789, NaN, 0.03265, 0.02508,																				["FC1=C(Cl)C=C(NC2=NC=NC3=CC(=C(NC(=O)C=C)C=C23)OCCCN4CCOCC4)C=C1", 0],
["	COCCOC1=C(OCCOC)C=C2C(=NC=NC2=C1)NC3=CC=CC(=C3)C#C	", 0],			0.02463, 0.03422, 0.04750, NaN, 0.03976, 0.02882, 0.01200, 0.05230, 0.04232, 0.04070, 0.05067, 0.00841, NaN, 0.03442, 0.02531,																				["COCCOC1=C(OCCOC)C=C2C(=NC=NC2=C1)NC3=CC=CC(=C3)C#C", 0],
["	COC1=CC2=C(C=C1OCC3CCN(C)CC3)N=CN=C2NC4=C(F)C=C(Br)C=C4	", 0],			0.02921, 0.05633, 0.05737, NaN, 0.05255, 0.03741, 0.02840, 0.05553, 0.04838, 0.04279, 0.05083, 0.00756, NaN, 0.04272, 0.02394,																				["COC1=CC2=C(C=C1OCC3CCN(C)CC3)N=CN=C2NC4=C(F)C=C(Br)C=C4", 0],
["	CN(C)C1=CC=C(C=C1)C2=NC3=C(N4CCN(CC4)CC(=O)NC5=NC=CS5)C(=CN=C3[NH]2)Cl	", 0],			0.02563, 0.01924, 0.02075, NaN, NaN, 0.01322, 0.00561, 0.03987, 0.03086, 0.03199, 0.03631, NaN, NaN, NaN, 0.03254,																				["CN(C)C1=CC=C(C=C1)C2=NC3=C(N4CCN(CC4)CC(=O)NC5=NC=CS5)C(=CN=C3[NH]2)Cl", 0],
["	CC1=C(C(=C([NH]1)\C=C2/C(=O)NC3=C2C=C(F)C=C3)C)C(=O)NCCN4CCCC4	", 0],			0.04486, 0.07866, 0.06921, NaN, 0.06028, 0.03675, 0.01820, 0.06777, 0.05365, 0.04493, 0.05422, 0.02426, NaN, 0.05396, 0.03697,																				["CC1=C(C(=C([NH]1)\C=C2/C(=O)NC3=C2C=C(F)C=C3)C)C(=O)NCCN4CCCC4", 0],
["	O=C1N(NC=C1[N]2C=CN=N2)C3=NC=NC(=C3)N4CCOCC4	", 0],			0.05394, 0.09353, 0.07468, 0.04025, 0.06209, 0.04123, 0.01698, 0.07499, 0.05677, 0.05201, 0.05665, 0.02994, NaN, 0.06259, 0.04259,																				["O=C1N(NC=C1[N]2C=CN=N2)C3=NC=NC(=C3)N4CCOCC4", 0],
["	COC1=CC2=C(C=C1OCCCN3CCOCC3)C(=NC=N2)NC4=CC(=C(F)C=C4)Cl	", 0],			0.02258, 0.03312, 0.04315, NaN, 0.03789, 0.02965, 0.01155, 0.05053, 0.04346, 0.03860, 0.05008, 0.00887, NaN, 0.03210, 0.02790,																				["COC1=CC2=C(C=C1OCCCN3CCOCC3)C(=NC=N2)NC4=CC(=C(F)C=C4)Cl", 0],
["	CC(C)CC(NC(=O)C(CC1=CC=CC=C1)NC(=O)C2=NC=CN=C2)B(O)O	", 0],			0.03760, 0.06755, 0.06329, NaN, 0.05481, 0.03714, 0.02342, 0.06322, 0.04980, 0.04363, 0.05216, 0.00895, NaN, 0.04916, 0.03226,																				["CC(C)CC(NC(=O)C(CC1=CC=CC=C1)NC(=O)C2=NC=CN=C2)B(O)O", 0],
["	CC1=C(CCNCC2=CC=C(\C=C\C(=O)NO)C=C2)C3=C([NH]1)C=CC=C3	", 0],			0.05415, 0.08350, 0.07375, NaN, 0.05736, 0.04115, 0.01736, 0.07043, 0.05196, 0.04644, 0.05295, 0.02332, NaN, 0.05707, 0.03654,																				["CC1=C(CCNCC2=CC=C(\C=C\C(=O)NO)C=C2)C3=C([NH]1)C=CC=C3", 0],
["	ONC(=O)CCCCCCC(=O)NC1=CC=CC=C1	", 0],			0.04879, 0.08284, 0.07215, 0.05379, 0.06627, 0.03459, 0.01180, 0.08646, 0.06478, 0.06398, 0.06209, 0.10127, 0.09228, 0.07631, 0.04909,																				["ONC(=O)CCCCCCC(=O)NC1=CC=CC=C1", 0],
["	COC\1=CC(=NC1=C\C2=C(C)C=C(C)[NH]2)C3=CC4=CC=CC=C4[NH]3	", 0],			0.02695, 0.05059, 0.05145, NaN, 0.04269, 0.03898, 0.03216, 0.05498, 0.04585, 0.03912, 0.05039, 0.00811, NaN, 0.04189, 0.02593,																				["COC\1=CC(=NC1=C\C2=C(C)C=C(C)[NH]2)C3=CC4=CC=CC=C4[NH]3", 0],
["	NC(=O)C1=CC(=C(I)C=C1)[N+]([O-])=O	", 0],			0.03211, 0.04384, 0.06184, 0.14018, 0.03311, 0.03173, 0.00918, 0.09134, 0.06949, 0.06566, 0.06179, 0.08570, 0.09142, 0.05995, 0.03404,																				["NC(=O)C1=CC(=C(I)C=C1)[N+]([O-])=O", 0],
["	CCN\C(SC1=CC=CC=C1N)=C(C#N)\C(C#N)=C(N)/SC2=CC=CC=C2N	", 0],			0.02404, 0.02193, 0.04614, NaN, 0.03778, 0.02875, 0.01255, 0.04886, 0.04354, 0.03955, 0.04764, 0.01119, NaN, 0.03401, 0.02972,																				["CCN\C(SC1=CC=CC=C1N)=C(C#N)\C(C#N)=C(N)/SC2=CC=CC=C2N", 0],
["	NCC(=O)NC1=CC=C(C=C1)[N]2N=C(C=C2C3=CC4=C(C=C3)C5=C(C=CC=C5)C=C4)C(F)(F)F	", 0],			0.02480, 0.02209, 0.02629, NaN, 0.00673, 0.01727, 0.00643, 0.03959, 0.03254, 0.03017, 0.03442, NaN, NaN, NaN, 0.03321,																				["NCC(=O)NC1=CC=C(C=C1)[N]2N=C(C=C2C3=CC4=C(C=C3)C5=C(C=CC=C5)C=C4)C(F)(F)F", 0],
["	CN1N=C(N)C2=C[N](C3OC(CO)C(O)C3O)C4=C2C1=NC=N4	", 0],			0.05408, 0.09482, 0.07357, 0.03941, 0.06229, 0.04250, 0.01641, 0.07513, 0.05711, 0.05021, 0.05577, 0.02814, NaN, 0.06226, 0.04307,																				["CN1N=C(N)C2=C[N](C3OC(CO)C(O)C3O)C4=C2C1=NC=N4", 0],
["	CC(C)(C)C1=CN=C(CSC2=CN=C(NC(=O)C3CCNCC3)S2)O1	", 0],			0.05823, 0.09885, 0.07782, 0.04636, 0.07390, 0.03839, 0.01367, 0.08009, 0.06006, 0.05291, 0.05697, 0.04995, 0.08142, 0.07239, 0.05191,																				["CC(C)(C)C1=CN=C(CSC2=CN=C(NC(=O)C3CCNCC3)S2)O1", 0],
["	CCC(CO)NC1=NC(=C2N=C[N](C(C)C)C2=N1)NCC3=CC=CC=C3	", 0],			0.02441, 0.03926, 0.04903, NaN, 0.04132, 0.02729, 0.01231, 0.05140, 0.04148, 0.04011, 0.05330, 0.00996, NaN, 0.03814, 0.02534,																				["CCC(CO)NC1=NC(=C2N=C[N](C(C)C)C2=N1)NCC3=CC=CC=C3", 0],
["	CC1=CC=C(C=C1)[S](=O)(=O)OCC(=O)NC2=CC=C(C(O)=O)C(=C2)O	", 0],			0.05789, 0.09378, 0.07438, 0.03588, 0.05967, 0.04060, 0.01641, 0.07827, 0.05809, 0.05367, 0.05845, 0.02442, 0.08219, 0.06358, 0.04236,																				["CC1=CC=C(C=C1)[S](=O)(=O)OCC(=O)NC2=CC=C(C(O)=O)C(=C2)O", 0],
["	CCCC(CCC)C(=O)O[Na]	", 0],			0.02756, NaN, 0.04410, 0.13325, NaN, 0.03013, NaN, 0.09185, 0.07143, 0.06764, 0.06234, 0.07339, 0.06111, 0.05712, 0.03015,																				["CCCC(CCC)C(=O)O[Na]", 0],
["	FC1=CNC(=O)NC1=O	", 0],			0.02267, NaN, 0.03896, NaN, NaN, 0.00820, NaN, 0.09624, 0.07376, 0.07439, 0.06437, 0.05120, 0.05017, NaN, 0.02588,																				["FC1=CNC(=O)NC1=O", 0],
["	CN(CC1=NC2=C(N)N=C(N)N=C2N=C1)C3=CC=C(C=C3)C(=O)NC(CCC(O)=O)C(O)=O	", 0],			0.02379, 0.03910, 0.04573, NaN, 0.03790, 0.02963, 0.01267, 0.04949, 0.04298, 0.04040, 0.04985, 0.00945, NaN, 0.03493, 0.02978,																				["CN(CC1=NC2=C(N)N=C(N)N=C2N=C1)C3=CC=C(C=C3)C(=O)NC(CCC(O)=O)C(O)=O", 0],
["	NC1=CC=C(C=N1)C(=O)NC2=CC=CC(=C2)C3=NC(=C4OC5=NC=CC=C5C4=N3)N6CCOCC6	", 0],			0.02423, 0.01538, 0.01187, NaN, NaN, 0.01445, 0.00531, 0.03930, 0.03015, 0.02835, 0.02829, NaN, NaN, NaN, NaN,																				["NC1=CC=C(C=N1)C(=O)NC2=CC=CC(=C2)C3=NC(=C4OC5=NC=CC=C5C4=N3)N6CCOCC6", 0],
["	CN1CCC(C(O)C1)C2=C3OC(=CC(=O)C3=C(O)C=C2O)C4=C(Cl)C=CC=C4	", 0],			0.05416, 0.08529, 0.07262, NaN, 0.05956, 0.04224, 0.01767, 0.06980, 0.05175, 0.04459, 0.05373, 0.02701, NaN, 0.05677, 0.03942,																				["CN1CCC(C(O)C1)C2=C3OC(=CC(=O)C3=C(O)C=C2O)C4=C(Cl)C=CC=C4", 0],
["	CC/C(C1=CC=CC=C1)=C(C2=CC=CC=C2)/C3=CC=C(OCCN(C)C)C=C3	", 0],			0.02473, 0.01814, 0.02724, NaN, 0.02291, 0.01694, 0.00623, 0.03982, 0.03229, 0.02946, 0.03656, NaN, NaN, NaN, 0.03217,																				["CC/C(C1=CC=CC=C1)=C(C2=CC=CC=C2)/C3=CC=C(OCCN(C)C)C=C3", 0],
["	NC1=NC(=O)C2=C(N1)[N](C=N2)C3CC(O)C(CO)C3=C	", 0],			0.04750, 0.08329, 0.07303, 0.05435, 0.06683, 0.03491, 0.01214, 0.08590, 0.06491, 0.06170, 0.06196, 0.10582, 0.09412, 0.07535, 0.05042,																				["NC1=NC(=O)C2=C(N1)[N](C=N2)C3CC(O)C(CO)C3=C", 0],
["	CC(NCCCC1=CC(=CC=C1)C(F)(F)F)C2=CC=CC3=C2C=CC=C3	", 0],			0.02355, 0.04722, 0.05053, NaN, 0.03720, 0.02962, 0.01923, 0.05007, 0.04418, 0.04023, 0.05172, 0.00841, NaN, 0.03259, 0.02813,																				["CC(NCCCC1=CC(=CC=C1)C(F)(F)F)C2=CC=CC3=C2C=CC=C3", 0],
["	CC1CCC2C(C)C(=O)OC3OC4(C)CCC1C23OO4	", 0],			0.04869, 0.08205, 0.07192, 0.05438, 0.06371, 0.03533, 0.01182, 0.08514, 0.06467, 0.06449, 0.06073, 0.10244, 0.09544, 0.07504, 0.04981,																				["CC1CCC2C(C)C(=O)OC3OC4(C)CCC1C23OO4", 0],
["	CCCCCCNC(=O)N1C=C(F)C(=O)NC1=O	", 0],			0.03836, 0.08507, 0.06870, 0.07884, 0.06114, 0.03302, 0.01181, 0.09072, 0.06726, 0.06289, 0.06155, 0.12597, 0.09944, 0.06786, 0.04611,																				["CCCCCCNC(=O)N1C=C(F)C(=O)NC1=O", 0],
["	OCC1OC(CC1O)N2C=C(F)C(=O)NC2=O	", 0],			0.03272, 0.03210, 0.06137, 0.13589, 0.03607, 0.03418, 0.00899, 0.09143, 0.06853, 0.06343, 0.06189, 0.09453, 0.09406, 0.05948, 0.04094,																				["OCC1OC(CC1O)N2C=C(F)C(=O)NC2=O", 0],
["	CC(=O)OC1(CCC2C3C=C(C)C4=CC(=O)CCC4(C)C3CCC12C)C(C)=O	", 0],			0.03092, 0.05890, 0.05809, NaN, 0.05360, 0.03673, 0.02801, 0.06042, 0.05121, 0.04317, 0.05165, 0.00867, NaN, 0.04148, 0.02707,																				["CC(=O)OC1(CCC2C3C=C(C)C4=CC(=O)CCC4(C)C3CCC12C)C(C)=O", 0],
["	S=C1N=CNC2=C1[NH]C=N2	", 0],			0.04722, 0.07714, 0.07284, 0.05604, 0.06112, 0.03457, 0.01175, 0.08864, 0.06472, 0.06474, 0.06144, 0.11288, 0.24238, 0.07499, 0.05357,																				["S=C1N=CNC2=C1[NH]C=N2", 0],
["	CC1CC2C3CCC4=CC(=O)C=CC4(C)C3(F)C(O)CC2(C)C1(O)C(=O)CO	", 0],			0.05515, 0.09739, 0.07604, 0.03802, 0.06361, 0.04153, 0.01640, 0.08095, 0.05792, 0.05412, 0.05759, 0.02526, 0.08170, 0.06644, 0.04426,																				["CC1CC2C3CCC4=CC(=O)C=CC4(C)C3(F)C(O)CC2(C)C1(O)C(=O)CO", 0],
["	CCOC(=O)N1CCC(CC1)=C2C3=C(CCC4=C2N=CC=C4)C=C(Cl)C=C3	", 0],			0.02523, 0.03948, 0.04720, NaN, 0.03817, 0.03054, 0.01433, 0.05176, 0.04182, 0.03984, 0.05212, 0.00954, NaN, 0.03008, 0.02520,																				["CCOC(=O)N1CCC(CC1)=C2C3=C(CCC4=C2N=CC=C4)C=C(Cl)C=C3", 0],
["	CN1C(=O)C(=C(N=C1N2CCCC[S]2(=O)=O)C(=O)NCC3=CC=C(F)C=C3)O	", 0],			0.05272, 0.08785, 0.07560, 0.04462, 0.05834, 0.04138, 0.01655, 0.07147, 0.05379, 0.04675, 0.05380, 0.02029, NaN, 0.05921, 0.04110,																				["CN1C(=O)C(=C(N=C1N2CCCC[S]2(=O)=O)C(=O)NCC3=CC=C(F)C=C3)O", 0],
["	CCOC1=C(NC(=O)\C=C\CN(C)C)C=C2C(=C1)N=CC(=C2NC3=CC(=C(F)C=C3)Cl)C#N	", 0],			0.02302, 0.01964, 0.02931, NaN, 0.03477, 0.01668, 0.00866, 0.04285, 0.03882, 0.03109, 0.04073, NaN, NaN, NaN, 0.03055,																				["CCOC1=C(NC(=O)\C=C\CN(C)C)C=C2C(=C1)N=CC(=C2NC3=CC(=C(F)C=C3)Cl)C#N", 0],
["	OC1=CC=C(C=C1)\C=C\C2=CC(=CC(=C2)O)O	", 0],			0.05291, 0.08584, 0.07142, 0.01602, 0.05870, 0.04207, 0.01808, 0.07069, 0.05368, 0.04547, 0.05356, 0.02039, NaN, 0.05631, 0.03868,																				["OC1=CC=C(C=C1)\C=C\C2=CC(=CC(=C2)O)O", 0],
["	CC1=CN(C2OC(CO)C=C2)C(=O)NC1=O	", 0],			0.02825, 0.03286, 0.05197, 0.14036, 0.02406, 0.02899, 0.00884, 0.09144, 0.06918, 0.06491, 0.06260, 0.08103, 0.08554, 0.05912, 0.03368,																				["CC1=CN(C2OC(CO)C=C2)C(=O)NC1=O", 0],
["	CC(C[N]1C=NC2=C(N)N=CN=C12)OC[P](O)(O)=O	", 0],			0.04655, 0.07851, 0.07500, 0.05719, 0.06441, 0.03387, 0.01170, 0.08839, 0.06579, 0.06605, 0.06184, 0.11711, 0.13245, 0.07417, 0.05153,																				["CC(C[N]1C=NC2=C(N)N=CN=C12)OC[P](O)(O)=O", 0],
["	COC1=C(OC2CCCC2)C=C(C=C1)C3CNC(=O)C3	", 0],			0.05353, 0.09517, 0.07492, 0.03909, 0.06275, 0.04171, 0.01627, 0.07443, 0.05630, 0.05106, 0.05607, 0.02453, 0.08608, 0.06367, 0.04685,																				["COC1=C(OC2CCCC2)C=C(C=C1)C3CNC(=O)C3", 0],
["	CC1CCC(CC1)C(=O)N(C2CCC(O)CC2)C3=C(SC(=C3)C#CC(C)(C)C)C(O)=O	", 0],			0.05281, 0.08955, 0.07287, 0.01655, 0.05808, 0.04240, 0.01644, 0.07085, 0.05369, 0.04950, 0.05447, 0.01881, NaN, 0.05773, 0.04006,																				["CC1CCC(CC1)C(=O)N(C2CCC(O)CC2)C3=C(SC(=C3)C#CC(C)(C)C)C(O)=O", 0],
["	CC(C)CC(=O)NC1=N[NH]C2=C1CN(C(=O)C3CCN(C)CC3)C2(C)C	", 0],			0.05732, 0.09664, 0.07577, 0.04337, 0.07215, 0.03937, 0.01360, 0.07880, 0.05934, 0.05577, 0.05624, 0.04919, 0.07941, 0.07548, 0.05429,																				["CC(C)CC(=O)NC1=N[NH]C2=C1CN(C(=O)C3CCN(C)CC3)C2(C)C", 0],
["	CC(=O)NC1=NC(=C(S1)C2=CC(=C(Cl)C=C2)[S](=O)(=O)NCCO)C	", 0],			0.05812, 0.09057, 0.07368, 0.05534, 0.07158, 0.03729, 0.01289, 0.08182, 0.06201, 0.05660, 0.05833, 0.09959, 0.09384, 0.07755, 0.05213,																				["CC(=O)NC1=NC(=C(S1)C2=CC(=C(Cl)C=C2)[S](=O)(=O)NCCO)C", 0],
["	COC1=C(C)C2=C(C(=O)OC2)C(=C1C\C=C(C)\CCC(=O)OCCN3CCOCC3)O	", 0],			0.05471, 0.08212, 0.07407, NaN, 0.05776, 0.04305, 0.01780, 0.06882, 0.05168, 0.04788, 0.05353, 0.02240, NaN, 0.05618, 0.03923,																				["COC1=C(C)C2=C(C(=O)OC2)C(=C1C\C=C(C)\CCC(=O)OCCN3CCOCC3)O", 0],
["	ClC1=CC=CC(=C1C(=O)NC2=C[NH]N=C2C(=O)NC3CCNCC3)Cl	", 0],			0.03768, 0.06840, 0.06231, NaN, 0.05546, 0.03808, 0.02266, 0.06417, 0.05247, 0.04350, 0.05221, 0.00862, NaN, 0.04783, 0.03201,																				["ClC1=CC=CC(=C1C(=O)NC2=C[NH]N=C2C(=O)NC3CCNCC3)Cl", 0],
["	CC1=C(C)C2=C(C=C1)C(=O)C3=C(O2)C(=CC=C3)CC(O)=O	", 0],			0.05768, 0.09411, 0.07352, 0.03840, 0.06551, 0.04131, 0.01649, 0.07754, 0.05664, 0.04987, 0.05426, 0.02968, NaN, 0.06364, 0.04334,																				["CC1=C(C)C2=C(C=C1)C(=O)C3=C(O2)C(=CC=C3)CC(O)=O", 0],
["	COC1=CC=C(C=C1)C2=NC3=CC(=CC=C3[NH]2)C4=NNC(=O)CC4C	", 0],			0.02976, 0.05792, 0.05945, NaN, 0.05119, 0.03751, 0.02786, 0.06109, 0.05101, 0.04299, 0.05186, 0.01090, NaN, 0.04233, 0.03033,																				["COC1=CC=C(C=C1)C2=NC3=CC(=CC=C3[NH]2)C4=NNC(=O)CC4C", 0],
["	O=[S](=O)(N1CCCNCC1)C2=C3C=CN=CC3=CC=C2	", 0],			0.03814, 0.07011, 0.06700, NaN, 0.05588, 0.03705, 0.02326, 0.06424, 0.05097, 0.04490, 0.05194, 0.00893, NaN, 0.04871, 0.03409,																				["O=[S](=O)(N1CCCNCC1)C2=C3C=CN=CC3=CC=C2", 0],
["	N[S](=O)(=O)C1=C(Cl)C=C(NCC2=CC=CO2)C(=C1)C(O)=O	", 0],			0.05506, 0.09485, 0.07390, 0.03874, 0.06128, 0.04183, 0.01634, 0.07307, 0.05593, 0.05270, 0.05569, 0.02422, NaN, 0.06191, 0.04311,																				["N[S](=O)(=O)C1=C(Cl)C=C(NCC2=CC=CO2)C(=C1)C(O)=O", 0],
["	CC12CC(=O)C3C(CCC4=CC(=O)C=CC34C)C1CCC2(O)C(=O)CO	", 0],			0.05887, 0.10341, 0.07866, 0.04847, 0.06828, 0.03979, 0.01478, 0.07911, 0.05915, 0.05413, 0.05694, 0.04881, 0.07738, 0.07002, 0.05319,																				["CC12CC(=O)C3C(CCC4=CC(=O)C=CC34C)C1CCC2(O)C(=O)CO", 0],
["	COC1=CC=C2C=C(C=CC2=C1)C(C)C([O-])=O	", 0],			0.05588, 0.09459, 0.07327, 0.03885, 0.06368, 0.04147, 0.01651, 0.07539, 0.05767, 0.05181, 0.05548, 0.02659, NaN, 0.06365, 0.04419,																				["COC1=CC=C2C=C(C=CC2=C1)C(C)C([O-])=O", 0],
["	CC(=O)OC1=C(C=CC=C1)C(=O)NC2=NC=C(S2)[N+]([O-])=O	", 0],			0.05349, 0.08634, 0.07640, 0.05449, 0.06718, 0.03525, 0.01225, 0.08393, 0.06299, 0.05823, 0.06000, 0.09411, 0.08984, 0.07524, 0.05234,																				["CC(=O)OC1=C(C=CC=C1)C(=O)NC2=NC=C(S2)[N+]([O-])=O", 0],
["	CC(C)CC1=CC=C(C=C1)C(C)C(O)=O	", 0],			0.04740, 0.08177, 0.06963, 0.05593, 0.06308, 0.03324, 0.01180, 0.08676, 0.06559, 0.06371, 0.06114, 0.15662, 0.14772, 0.07411, 0.05623,																				["CC(C)CC1=CC=C(C=C1)C(C)C(O)=O", 0],
["	CC1=CN(C2CC(O)C(CO)O2)C(=O)NC1=O	", 0],			0.03066, 0.05902, 0.06228, 0.14376, 0.03917, 0.03258, 0.01153, 0.08991, 0.06872, 0.06359, 0.06144, 0.10267, 0.09698, 0.06000, 0.04108,																				["CC1=CN(C2CC(O)C(CO)O2)C(=O)NC1=O", 0],
["	CCN(CC)C(=S)SSC(=S)N(CC)CC	", 0],			0.02522, NaN, 0.03647, 0.13733, NaN, 0.02461, NaN, 0.09230, 0.07181, 0.06753, 0.06245, 0.06661, 0.06517, 0.05600, 0.03102,																				["CCN(CC)C(=S)SSC(=S)N(CC)CC", 0],
["	CC(C)[N+]1(C)C2CCC1CC(C2)OC(=O)C(CO)C3=CC=CC=C3	", 0],			0.05559, 0.09349, 0.07572, 0.03962, 0.06092, 0.04221, 0.01664, 0.07549, 0.05590, 0.05231, 0.05508, 0.02382, NaN, 0.06296, 0.04173,																				["CC(C)[N+]1(C)C2CCC1CC(C2)OC(=O)C(CO)C3=CC=CC=C3", 0],
["	O=C1CN(CC2N1CCC3=CC=CC=C23)C(=O)C4CCCCC4	", 0],			0.03718, 0.06880, 0.06533, NaN, 0.05582, 0.03765, 0.02214, 0.06346, 0.05051, 0.04394, 0.05240, 0.00931, NaN, 0.04847, 0.03394,																				["O=C1CN(CC2N1CCC3=CC=CC=C23)C(=O)C4CCCCC4", 0],
["	OCC1CCC(O1)[N]2C=NC3=C2N=CNC3=O	", 0],			0.05622, 0.09582, 0.07466, 0.04806, 0.07287, 0.03785, 0.01432, 0.07937, 0.05956, 0.05512, 0.05785, 0.04978, 0.08082, 0.07297, 0.05464,																				["OCC1CCC(O1)[N]2C=NC3=C2N=CNC3=O", 0],
["	NC1=NC(=O)N(C=C1F)C2CSC(CO)O2	", 0],			0.04575, 0.07685, 0.07345, 0.07258, 0.06015, 0.03208, 0.01197, 0.08722, 0.06595, 0.06248, 0.06194, 0.12507, 0.23854, 0.07336, 0.04639,																				["NC1=NC(=O)N(C=C1F)C2CSC(CO)O2", 0],
["	NC1=NC(=O)N(C=C1)C2CSC(CO)O2	", 0],			0.04634, 0.08100, 0.07075, 0.07044, 0.06064, 0.03325, 0.01239, 0.08761, 0.06630, 0.06200, 0.06110, 0.11457, 0.22895, 0.07308, 0.04863,																				["NC1=NC(=O)N(C=C1)C2CSC(CO)O2", 0],
["	OC(=O)C1=CC=C(C=C1)[N]2N=C(N=C2C3=CC=CC=C3O)C4=CC=CC=C4O	", 0],			0.02305, 0.02758, 0.04742, NaN, 0.03565, 0.02965, 0.01211, 0.04711, 0.04249, 0.03782, 0.04793, 0.00968, NaN, 0.03288, 0.03077,																				["OC(=O)C1=CC=C(C=C1)[N]2N=C(N=C2C3=CC=CC=C3O)C4=CC=CC=C4O", 0],
["	NC1=NC(=O)N(C=C1)C2OC(CO)C(O)C2(F)F	", 0],			0.03129, 0.03128, 0.06330, 0.14170, 0.04222, 0.03191, 0.01246, 0.08967, 0.06811, 0.06516, 0.06140, 0.10028, 0.09578, 0.06206, 0.03999,																				["NC1=NC(=O)N(C=C1)C2OC(CO)C(O)C2(F)F", 0],
["	NC1=NC(=O)N(C=C1)C2CCC(CO)O2	", 0],			0.04592, 0.08040, 0.07645, 0.05384, 0.06012, 0.03611, 0.01160, 0.08785, 0.06537, 0.06480, 0.06056, 0.11545, 0.23583, 0.07507, 0.05383,																				["NC1=NC(=O)N(C=C1)C2CCC(CO)O2", 0],
["	C[N]1C=NC(=C1SC2=C3[NH]C=NC3=NC=N2)[N+]([O-])=O	", 0],			0.05373, 0.09363, 0.07445, 0.03677, 0.06319, 0.04152, 0.01683, 0.07586, 0.05813, 0.05291, 0.05592, 0.03035, 0.08289, 0.06306, 0.04347,																				["C[N]1C=NC(=C1SC2=C3[NH]C=NC3=NC=N2)[N+]([O-])=O", 0],
["	CC1CC2C3CCC(O)(C(=O)CO)C3(C)CC(O)C2C4(C)C=CC(=O)C=C14	", 0],			0.05283, 0.08817, 0.07265, 0.05757, 0.06564, 0.03485, 0.01213, 0.08778, 0.06539, 0.06062, 0.06136, 0.10682, 0.08767, 0.07539, 0.04872,																				["CC1CC2C3CCC(O)(C(=O)CO)C3(C)CC(O)C2C4(C)C=CC(=O)C=C14", 0],
["	CC1=CC=NC2=C1NC(=O)C3=C(N=CC=C3)N2C4CC4	", 0],			0.05664, 0.08610, 0.07647, NaN, 0.05805, 0.04111, 0.01814, 0.06833, 0.05221, 0.04532, 0.05303, 0.01779, NaN, 0.05577, 0.03846,																				["CC1=CC=NC2=C1NC(=O)C3=C(N=CC=C3)N2C4CC4", 0],
["	CC(C(O)=O)C1=CC=C(C=C1)C(=O)C2=CC=CS2	", 0],			0.06014, 0.09831, 0.07587, 0.04646, 0.07271, 0.04052, 0.01409, 0.07808, 0.05929, 0.05503, 0.05611, 0.05035, 0.08279, 0.07436, 0.05762,																				["CC(C(O)=O)C1=CC=C(C=C1)C(=O)C2=CC=CS2", 0],
["	CN(C)C1C2C(O)C3C(=C(O)C4=C(C=CC=C4O)C3(C)O)C(=O)C2(O)C(=O)C(=C1O)C(N)=O	", 0],			0.03149, 0.06214, 0.05759, NaN, 0.05442, 0.03827, 0.02622, 0.06306, 0.04887, 0.04210, 0.05382, 0.00902, NaN, 0.04256, 0.02924,																				["CN(C)C1C2C(O)C3C(=C(O)C4=C(C=CC=C4O)C3(C)O)C(=O)C2(O)C(=O)C(=C1O)C(N)=O", 0],
["	NC1=NC(=S)C2=C(N1)N=C[NH]2	", 0],			0.03599, 0.04554, 0.06530, 0.11626, 0.04065, 0.03117, 0.01183, 0.08899, 0.06905, 0.06349, 0.06219, 0.10602, 0.09653, 0.06346, 0.04477,																				["NC1=NC(=S)C2=C(N1)N=C[NH]2", 0],
["	OCC1OC(CC1O)N2C=C(C(=O)NC2=O)C(F)(F)F	", 0],			0.03035, 0.04455, 0.06364, 0.13742, 0.03243, 0.03351, 0.00876, 0.09150, 0.06887, 0.06528, 0.06246, 0.09491, 0.09634, 0.06031, 0.03912,																				["OCC1OC(CC1O)N2C=C(C(=O)NC2=O)C(F)(F)F", 0],
["	NC1=C2N=C[N](C3OC(CO)C(O)C3O)C2=NC=N1	", 0],			0.05193, 0.08493, 0.07316, 0.05509, 0.06590, 0.03512, 0.01199, 0.08802, 0.06538, 0.06114, 0.05983, 0.09492, 0.09437, 0.07621, 0.05235,																				["NC1=C2N=C[N](C3OC(CO)C(O)C3O)C2=NC=N1", 0],
["	NC1=NC2=C(N=C[N]2COCCO)C(=O)N1	", 0],			0.05066, 0.08000, 0.07247, 0.05753, 0.06135, 0.03514, 0.01186, 0.08763, 0.06497, 0.06499, 0.06046, 0.09662, 0.12507, 0.07338, 0.05055,																				["NC1=NC2=C(N=C[N]2COCCO)C(=O)N1", 0],
["	COC1=CC(=CC=C1O)/C=C/C(O)=C/C(=O)/C=C/C2=CC(=C(O)C=C2)OC	", 0],			0.03131, 0.06396, 0.06357, NaN, 0.05530, 0.03630, 0.02193, 0.06347, 0.05119, 0.04486, 0.05285, 0.00904, NaN, 0.04994, 0.02934,																				["COC1=CC(=CC=C1O)/C=C/C(O)=C/C(=O)/C=C/C2=CC(=C(O)C=C2)OC", 0],
["	CC(C)C(N)C(=O)OCCOC[N]1C=NC2=C1N=C(N)NC2=O	", 0],			0.05587, 0.09766, 0.07938, 0.04502, 0.07148, 0.03909, 0.01341, 0.07740, 0.06154, 0.05521, 0.05816, 0.05344, 0.08216, 0.07338, 0.05157,																				["CC(C)C(N)C(=O)OCCOC[N]1C=NC2=C1N=C(N)NC2=O", 0],
["	NC1=NC2=C(N=C[N]2COC(CO)CO)C(=O)N1	", 0],			0.05184, 0.08804, 0.07159, 0.05451, 0.06552, 0.03561, 0.01183, 0.08644, 0.06472, 0.06477, 0.06136, 0.10134, 0.09311, 0.07526, 0.05041,																				["NC1=NC2=C(N=C[N]2COC(CO)CO)C(=O)N1", 0],
["	OCC1OC(CC1O)N2C=C(I)C(=O)NC2=O	", 0],			0.03096, 0.03772, 0.06288, 0.13791, 0.03093, 0.03316, 0.00959, 0.08995, 0.06870, 0.06453, 0.06102, 0.09081, 0.09345, 0.05987, 0.04377,																				["OCC1OC(CC1O)N2C=C(I)C(=O)NC2=O", 0],
["	NC(=O)NO	", 0],			NaN, NaN, 0.01724, NaN, NaN, NaN, NaN, 0.09868, 0.08089, 0.07822, 0.06302, NaN, NaN, NaN, NaN,																				["NC(=O)NO", 0],
["	CCOC(=O)C1=C(COCCN)NC(=C(C1C2=C(Cl)C=CC=C2)C(=O)OC)C	", 0],			0.05458, 0.08575, 0.07255, 0.01425, 0.05853, 0.04210, 0.01816, 0.06920, 0.05302, 0.04472, 0.05382, 0.02570, NaN, 0.05547, 0.03774,																				["CCOC(=O)C1=C(COCCN)NC(=C(C1C2=C(Cl)C=CC=C2)C(=O)OC)C", 0],
["	CN(C)C1=CC=C(C=C1)C(C2=CC=C(C=C2)N(C)C)=C3C=CC(C=C3)=[N+](C)C	", 0],			0.02295, 0.02299, 0.04173, NaN, 0.03338, 0.02910, 0.01197, 0.04917, 0.04494, 0.03665, 0.04949, 0.01008, NaN, NaN, 0.03136,																				["CN(C)C1=CC=C(C=C1)C(C2=CC=C(C=C2)N(C)C)=C3C=CC(C=C3)=[N+](C)C", 0],
["	COC1=C2OC=CC2=CC3=C1OC(=O)C=C3	", 0],			0.05684, 0.09146, 0.07583, 0.05508, 0.07305, 0.03673, 0.01210, 0.08343, 0.06178, 0.05730, 0.05950, 0.09880, 0.09664, 0.07785, 0.05426,																				["COC1=C2OC=CC2=CC3=C1OC(=O)C=C3", 0],
["	CC(N)[C]12C[CH]3[CH2]C([CH2][CH](C3)C1)C2	", 0],			0.03894, 0.07276, 0.06449, 0.08596, 0.05531, 0.03440, 0.01195, 0.08926, 0.06715, 0.06488, 0.06115, 0.11498, 0.09786, 0.06549, 0.04505,																				["CC(N)[C]12C[CH]3[CH2]C([CH2][CH](C3)C1)C2", 0],
["	OCC1OC2C(OC3=NC(=N)C=CN23)C1O	", 0],			0.05108, 0.09171, 0.07284, 0.05594, 0.06673, 0.03565, 0.01184, 0.08512, 0.06284, 0.05922, 0.05935, 0.09742, 0.08656, 0.07722, 0.05096,																				["OCC1OC2C(OC3=NC(=N)C=CN23)C1O", 0],
["	COC1=CC2=C(C=C1CC3=C(F)C(=CC=C3)Cl)C(=O)C(=CN2C(CO)C(C)C)C(O)=O	", 0],			0.03697, 0.06899, 0.06030, NaN, 0.05361, 0.03731, 0.02222, 0.06413, 0.05109, 0.04582, 0.05352, 0.01066, NaN, 0.04768, 0.03260,																				["COC1=CC2=C(C=C1CC3=C(F)C(=CC=C3)Cl)C(=O)C(=CN2C(CO)C(C)C)C(O)=O", 0],
["	CN1C(=O)C(=C(N=C1C(C)(C)NC(=O)C2=NN=C(C)O2)C(=O)NCC3=CC=C(F)C=C3)O	", 0],			0.04229, 0.07665, 0.06738, NaN, 0.05763, 0.03721, 0.01799, 0.06239, 0.04996, 0.04454, 0.04962, 0.00958, NaN, 0.05125, 0.03696,																				["CN1C(=O)C(=C(N=C1C(C)(C)NC(=O)C2=NN=C(C)O2)C(=O)NCC3=CC=C(F)C=C3)O", 0],
["	CCC1=NC(=NC(=C1C2=CC=C(Cl)C=C2)N)N	", 0],			0.05748, 0.09422, 0.07428, 0.03892, 0.05956, 0.04117, 0.01649, 0.07598, 0.05543, 0.05032, 0.05522, 0.02810, NaN, 0.06375, 0.04271,																				["CCC1=NC(=NC(=C1C2=CC=C(Cl)C=C2)N)N", 0],
["	CC12C[CH]3CC(C)([CH2]1)C[C](N)(C3)C2	", 0],			0.03534, 0.03783, 0.06670, 0.11785, 0.04635, 0.03232, 0.01178, 0.08990, 0.06765, 0.06326, 0.06145, 0.10304, 0.09844, 0.06123, 0.03961,																				["CC12C[CH]3CC(C)([CH2]1)C[C](N)(C3)C2", 0],
["	CN(C)C1C2C(O)C3C(=C(O)C2(O)C(=O)C(=C1O)C(N)=O)C(=O)C4=C(O)C=CC=C4C3(C)O	", 0],			0.04697, 0.08102, 0.06848, NaN, 0.05737, 0.03767, 0.01848, 0.06836, 0.05233, 0.04574, 0.05398, 0.02080, NaN, 0.05687, 0.03840,																				["CN(C)C1C2C(O)C3C(=C(O)C2(O)C(=O)C(=C1O)C(N)=O)C(=O)C4=C(O)C=CC=C4C3(C)O", 0],
["	CN(CC1=CC(=CC(=C1N)Br)Br)C2CCCCC2	", 0],			0.05868, 0.09632, 0.07672, 0.04568, 0.07189, 0.03915, 0.01373, 0.07797, 0.06043, 0.05423, 0.05769, 0.05398, 0.07789, 0.07105, 0.05372,																				["CN(CC1=CC(=CC(=C1N)Br)Br)C2CCCCC2", 0],
["	CCC(C)C(=O)OC1CC(C)C=C2C=CC(C)C(CCC3CC(O)CC(=O)O3)C12	", 0],			0.05468, 0.09277, 0.07284, 0.03762, 0.06060, 0.04178, 0.01651, 0.07226, 0.05459, 0.04770, 0.05358, 0.02001, NaN, 0.05822, 0.04071,																				["CCC(C)C(=O)OC1CC(C)C=C2C=CC(C)C(CCC3CC(O)CC(=O)O3)C12", 0],
["	CC1SC2=C(C(O)=O)C(=O)C3=CC(=C(C=C3N12)N4CCN(CC4)CC5=C(C)OC(=O)O5)F	", 0],			0.03009, 0.06012, 0.05748, NaN, 0.05265, 0.03694, 0.02750, 0.05729, 0.04872, 0.04093, 0.05291, 0.00962, NaN, 0.04454, 0.02831,																				["CC1SC2=C(C(O)=O)C(=O)C3=CC(=C(C=C3N12)N4CCN(CC4)CC5=C(C)OC(=O)O5)F", 0],
["	CCOC(=O)C1=C(C)[N](C)C2=CC=C(O)C=C12	", 0],			0.04111, 0.07704, 0.06928, 0.07335, 0.05684, 0.03221, 0.01250, 0.09027, 0.06569, 0.06276, 0.06169, 0.13628, 0.10258, 0.06850, 0.04408,																				["CCOC(=O)C1=C(C)[N](C)C2=CC=C(O)C=C12", 0],
["	FC(F)OC1=CC=C(C=C1OCC2CC2)C(=O)NC3=C(Cl)C=NC=C3Cl	", 0],			0.05273, 0.08224, 0.07259, NaN, 0.05908, 0.03943, 0.01826, 0.06967, 0.05212, 0.04441, 0.05305, 0.02567, NaN, 0.05782, 0.03816,																				["FC(F)OC1=CC=C(C=C1OCC2CC2)C(=O)NC3=C(Cl)C=NC=C3Cl", 0],
["	CC1=N[NH]C(=C1)NC2=N[N]3C(=C(C)N=C3C(=C2)CN4CCOCC4)CC5=CC=C(Cl)C=C5F	", 0],			0.02429, 0.01937, 0.03308, NaN, 0.02351, 0.01670, 0.00631, 0.03967, 0.03127, 0.02785, 0.03529, NaN, NaN, NaN, 0.03369,																				["CC1=N[NH]C(=C1)NC2=N[N]3C(=C(C)N=C3C(=C2)CN4CCOCC4)CC5=CC=C(Cl)C=C5F", 0],
["	CC(C)CC(NC(=O)CNC(=O)C1=C(Cl)C=CC(=C1)Cl)B(O)O	", 0],			0.03977, 0.06779, 0.06974, 0.06752, 0.05969, 0.03250, 0.01209, 0.08841, 0.06653, 0.06491, 0.06262, 0.13685, 0.09906, 0.06964, 0.04681,																				["CC(C)CC(NC(=O)CNC(=O)C1=C(Cl)C=CC(=C1)Cl)B(O)O", 0],
["	CC(NC1=NC(=C(F)C=C1C#N)NC2=N[NH]C(=C2)C)C3=CC=C(F)C=C3	", 0],			0.03100, 0.05727, 0.05613, NaN, 0.05398, 0.03856, 0.02791, 0.06450, 0.05204, 0.04242, 0.05580, 0.01045, NaN, 0.04141, 0.02964,																				["CC(NC1=NC(=C(F)C=C1C#N)NC2=N[NH]C(=C2)C)C3=CC=C(F)C=C3", 0],
["	OC1=CC2=C(CC(OC(=O)C3=CC(=C(O)C(=C3)O)O)C(O2)C4=CC(=C(O)C(=C4)O)O)C(=C1)O	", 0],			0.05767, 0.09233, 0.07454, 0.04186, 0.05971, 0.04260, 0.01614, 0.07180, 0.05515, 0.04856, 0.05329, 0.02750, NaN, 0.05961, 0.04031,																				["OC1=CC2=C(CC(OC(=O)C3=CC(=C(O)C(=C3)O)O)C(O2)C4=CC(=C(O)C(=C4)O)O)C(=C1)O", 0],
["	OCC1=CC2=C(C(=C1)O)C(=O)C3=C(C=CC=C3O)C2=O	", 0],			0.05802, 0.09081, 0.08076, 0.04606, 0.07669, 0.03720, 0.01509, 0.07919, 0.06138, 0.05779, 0.05791, 0.05234, 0.07949, 0.07714, 0.05334,																				["OCC1=CC2=C(C(=C1)O)C(=O)C3=C(C=CC=C3O)C2=O", 0],
["	CC1(CO)C(O)CCC2(C)C(C\C=C\3C(O)COC3=O)C(=C)CCC12	", 0],			0.05072, 0.08358, 0.07201, 0.05325, 0.06373, 0.03498, 0.01209, 0.08616, 0.06469, 0.06327, 0.06124, 0.10788, 0.09806, 0.07363, 0.05282,																				["CC1(CO)C(O)CCC2(C)C(C\C=C\3C(O)COC3=O)C(=C)CCC12", 0],
["	OC1=CC=C(C=C1)C2=CC(=O)C3=C(O2)C=C(O)C=C3O	", 0],			0.05944, 0.09771, 0.07635, 0.04806, 0.07043, 0.03942, 0.01432, 0.07684, 0.05971, 0.05567, 0.05617, 0.04784, 0.08689, 0.06971, 0.05285,																				["OC1=CC=C(C=C1)C2=CC(=O)C3=C(O2)C=C(O)C=C3O", 0],
["	CC1CCC2C(C)C(OC3OC4(C)CCC1C23OO4)OC(=O)CCC(O)=O	", 0],			0.05111, 0.08706, 0.07385, 0.05495, 0.06754, 0.03495, 0.01217, 0.08540, 0.06420, 0.06127, 0.06070, 0.09907, 0.09383, 0.07571, 0.05174,																				["CC1CCC2C(C)C(OC3OC4(C)CCC1C23OO4)OC(=O)CCC(O)=O", 0],
["	OC1=C(O)C(=C2C(=O)C=C(OC2=C1)C3=CC=CC=C3)O	", 0],			0.05881, 0.09977, 0.07892, 0.04687, 0.07158, 0.04018, 0.01361, 0.07887, 0.06031, 0.05492, 0.05567, 0.04469, 0.07979, 0.07014, 0.05325,																				["OC1=C(O)C(=C2C(=O)C=C(OC2=C1)C3=CC=CC=C3)O", 0],
["	OC1C(O)C(OC(C1O)C(O)=O)OC2=C(O)C(=C3C(=O)C=C(OC3=C2)C4=CC=CC=C4)O	", 0],			0.05747, 0.09821, 0.07535, 0.03629, 0.06361, 0.04021, 0.01568, 0.07700, 0.05852, 0.05540, 0.05619, 0.04012, 0.09761, 0.06799, 0.05324,																				["OC1C(O)C(OC(C1O)C(O)=O)OC2=C(O)C(=C3C(=O)C=C(OC3=C2)C4=CC=CC=C4)O", 0],
["	COC1=C(O)C2=C(C=C1O)C(=O)OC3C(O)C(O)C(CO)OC23	", 0],			0.04821, 0.08701, 0.07301, 0.05617, 0.06411, 0.03393, 0.01226, 0.08633, 0.06372, 0.06322, 0.06072, 0.11308, 0.15050, 0.07632, 0.05026,																				["COC1=C(O)C2=C(C=C1O)C(=O)OC3C(O)C(O)C(CO)OC23", 0],
["	COC1=CC=C2C=C3C4=C(CC[N+]3=CC2=C1OC)C=C5OCOC5=C4	", 0],			0.04369, 0.06892, 0.06354, NaN, 0.05472, 0.03704, 0.02327, 0.06368, 0.05072, 0.04504, 0.05183, 0.01061, NaN, 0.05127, 0.03355,																				["COC1=CC=C2C=C3C4=C(CC[N+]3=CC2=C1OC)C=C5OCOC5=C4", 0],
["	OC1CC(O)(CC(OC(=O)\C=C\C2=CC(=C(O)C=C2)O)C1O)C(O)=O	", 0],			0.04485, 0.07858, 0.06992, 0.07021, 0.05887, 0.03319, 0.01174, 0.08695, 0.06617, 0.06346, 0.06193, 0.11125, 0.22661, 0.07297, 0.04901,																				["OC1CC(O)(CC(OC(=O)\C=C\C2=CC(=C(O)C=C2)O)C1O)C(O)=O", 0],
["	OCC1OC(OC2=CC3=C(C=C2)C(=O)C(=CO3)C4=CC=C(O)C=C4)C(O)C(O)C1O	", 0],			0.05425, 0.09350, 0.07431, 0.03797, 0.05883, 0.04227, 0.01678, 0.07411, 0.05482, 0.04934, 0.05377, 0.02728, NaN, 0.06241, 0.04169,																				["OCC1OC(OC2=CC3=C(C=C2)C(=O)C(=CO3)C4=CC=C(O)C=C4)C(O)C(O)C1O", 0],
["	CC1CCC2C(C)C(O)OC3OC4(C)CCC1C23OO4	", 0],			0.03978, 0.08016, 0.06778, 0.06905, 0.06114, 0.03355, 0.01189, 0.08961, 0.06603, 0.06405, 0.06240, 0.15427, 0.10420, 0.06953, 0.04605,																				["CC1CCC2C(C)C(O)OC3OC4(C)CCC1C23OO4", 0],
["	CC1=CC2=C(C(=C1)O)C(=O)C3=C(C=C(O)C=C3O)C2=O	", 0],			0.05797, 0.09118, 0.07687, 0.04868, 0.07162, 0.03637, 0.01269, 0.08072, 0.06142, 0.05811, 0.05845, 0.07998, 0.07823, 0.07785, 0.05326,																				["CC1=CC2=C(C(=C1)O)C(=O)C3=C(C=C(O)C=C3O)C2=O", 0],
["	COC1=CC(=CC=C1O)\C=C\C(O)=O	", 0],			0.03563, 0.04411, 0.06350, 0.11297, 0.04380, 0.03219, 0.01185, 0.09004, 0.06669, 0.06429, 0.06220, 0.11080, 0.09786, 0.06121, 0.04269,																				["COC1=CC(=CC=C1O)\C=C\C(O)=O", 0],
["	CN(C)CC1=C[NH]C2=C1C=CC=C2	", 0],			0.05207, 0.08947, 0.07186, 0.05734, 0.06619, 0.03595, 0.01181, 0.08333, 0.06414, 0.06265, 0.06107, 0.09192, 0.09144, 0.07611, 0.05124,																				["CN(C)CC1=C[NH]C2=C1C=CC=C2", 0],
["	OC1=C(CC=C)C=C(C=C1)C2=CC(=CC=C2O)CC=C	", 0],			0.04528, 0.07928, 0.07276, NaN, 0.05855, 0.03671, 0.01795, 0.06739, 0.05324, 0.04535, 0.05240, 0.02500, NaN, 0.05478, 0.03914,																				["OC1=C(CC=C)C=C(C=C1)C2=CC(=CC=C2O)CC=C", 0],
["	OC1=CC=C(C=C1)C2=C(O)C(=O)C3=C(O)C=C(O)C=C3O2	", 0],			0.05966, 0.10127, 0.07710, 0.04684, 0.07032, 0.03917, 0.01402, 0.07815, 0.05966, 0.05472, 0.05639, 0.04398, 0.08006, 0.07311, 0.05536,																				["OC1=CC=C(C=C1)C2=C(O)C(=O)C3=C(O)C=C(O)C=C3O2", 0],
["	CC1(C)OC2CC(=O)OCC23C4CCC5(C)C(OC(=O)C6OC56C4(C)C(=O)CC13)C7=COC=C7	", 0],			0.05403, 0.09863, 0.07539, 0.03661, 0.06279, 0.04026, 0.01611, 0.07624, 0.05779, 0.05404, 0.05586, 0.03315, 0.08470, 0.07024, 0.04461,																				["CC1(C)OC2CC(=O)OCC23C4CCC5(C)C(OC(=O)C6OC56C4(C)C(=O)CC13)C7=COC=C7", 0],
["	OC1=CC(=C2C(=O)C=C(OC2=C1)C3=CC=C(O)C(=C3)O)O	", 0],			0.05880, 0.09467, 0.07501, 0.04782, 0.07459, 0.03781, 0.01379, 0.07827, 0.05983, 0.05458, 0.05631, 0.04945, 0.07718, 0.07304, 0.05316,																				["OC1=CC(=C2C(=O)C=C(OC2=C1)C3=CC=C(O)C(=C3)O)O", 0],
["	OC1=CC(=C2C(=O)C(=C(OC2=C1)C3=CC(=C(O)C(=C3)O)O)O)O	", 0],			0.05789, 0.09526, 0.07712, 0.04555, 0.06397, 0.04043, 0.01438, 0.07864, 0.05943, 0.05523, 0.05740, 0.04953, 0.08079, 0.07086, 0.04937,																				["OC1=CC(=C2C(=O)C(=C(OC2=C1)C3=CC(=C(O)C(=C3)O)O)O)O", 0],
["	CC1(C)CC(C2CCC3(C)C(=CCC4C5(C)CCC(O)C(C)(C)C5CCC34C)C2C1)C(O)=O	", 0],			0.03367, 0.06629, 0.06044, NaN, 0.05364, 0.03714, 0.02227, 0.06239, 0.04967, 0.04244, 0.05367, 0.00926, NaN, 0.04607, 0.03248,																				["CC1(C)CC(C2CCC3(C)C(=CCC4C5(C)CCC(O)C(C)(C)C5CCC34C)C2C1)C(O)=O", 0],
["	COC1=CC=C2C=CC(=O)OC2=C1CC=C(C)C	", 0],			0.05680, 0.09984, 0.07803, 0.04688, 0.07212, 0.03825, 0.01378, 0.07992, 0.06035, 0.05768, 0.05830, 0.04629, 0.07858, 0.07477, 0.05924,																				["COC1=CC=C2C=CC(=O)OC2=C1CC=C(C)C", 0],
["	[O-][N+]12CCCC3CN4C(CCCC4=O)C(CCC1)C23	", 0],			0.05168, 0.08281, 0.07392, 0.05464, 0.06309, 0.03539, 0.01186, 0.08724, 0.06500, 0.06133, 0.06185, 0.10277, 0.09295, 0.07606, 0.05106,																				["[O-][N+]12CCCC3CN4C(CCCC4=O)C(CCC1)C23", 0],
["	OC1=CC(=C2C(=O)C(=C(OC2=C1)C3=CC=C(O)C(=C3)O)O)O	", 0],			0.05682, 0.09622, 0.07698, 0.04850, 0.07516, 0.03767, 0.01403, 0.07878, 0.05973, 0.05653, 0.05860, 0.04758, 0.07832, 0.07385, 0.05541,																				["OC1=CC(=C2C(=O)C(=C(OC2=C1)C3=CC=C(O)C(=C3)O)O)O", 0],
["	COC1=CC(=CC=C1O)C2OC3=CC=C(C=C3OC2CO)C4OC5=C(C(=CC(=C5)O)O)C(=O)C4O	", 0],			0.02886, 0.05508, 0.05732, NaN, 0.05378, 0.03690, 0.02688, 0.05601, 0.04843, 0.04219, 0.05232, 0.00983, NaN, 0.04331, 0.02546,																				["COC1=CC(=CC=C1O)C2OC3=CC=C(C=C3OC2CO)C4OC5=C(C(=CC(=C5)O)O)C(=O)C4O", 0],
["	O=C1C2=CC=CC=C2OC3=C1C=CC=C3	", 0],			0.05905, 0.09919, 0.07396, 0.03840, 0.06021, 0.04042, 0.01653, 0.07711, 0.05790, 0.05343, 0.05717, 0.03173, 0.08583, 0.06340, 0.04250,																				["O=C1C2=CC=CC=C2OC3=C1C=CC=C3", 0],
["	C[N+](C)(C)CC(O)CC([O-])=O	", 0],			NaN, NaN, 0.02919, NaN, NaN, 0.01078, NaN, 0.09985, 0.07836, 0.07644, 0.06639, NaN, NaN, NaN, NaN,																				["C[N+](C)(C)CC(O)CC([O-])=O", 0],
["	OC1=CC(=C2C(=O)C(=C(OC2=C1)C3=CC=C(O)C(=C3)O)O)O	", 0],			0.05834, 0.09936, 0.07556, 0.04833, 0.07433, 0.03778, 0.01438, 0.07863, 0.06035, 0.05484, 0.05679, 0.04878, 0.08282, 0.07284, 0.05606,																				["OC1=CC(=C2C(=O)C(=C(OC2=C1)C3=CC=C(O)C(=C3)O)O)O", 0],
["	OC1=CC=C(C=C1)C2CC(=O)C3=C(O)C=C(O)C=C3O2	", 0],			0.05620, 0.09385, 0.07338, 0.04929, 0.07105, 0.03599, 0.01417, 0.07987, 0.05952, 0.05559, 0.05851, 0.08971, 0.08067, 0.07900, 0.05292,																				["OC1=CC=C(C=C1)C2CC(=O)C3=C(O)C=C(O)C=C3O2", 0],
["	COC1=CC=C2C=C3C4=C(CC[N+]3=CC2=C1OC)C=C(OC)C(=C4)OC	", 0],			0.03870, 0.07221, 0.06773, NaN, 0.05622, 0.03805, 0.02238, 0.06348, 0.05063, 0.04559, 0.05206, 0.01052, NaN, 0.04964, 0.03222,																				["COC1=CC=C2C=C3C4=C(CC[N+]3=CC2=C1OC)C=C(OC)C(=C4)OC", 0],
["	OC1C(OC2=CC(=CC(=C2C1=O)O)O)C3=CC(=C(O)C(=C3)O)O	", 0],			0.05535, 0.08353, 0.07222, NaN, 0.05943, 0.04293, 0.01753, 0.06886, 0.05251, 0.04619, 0.05358, 0.02587, NaN, 0.05595, 0.03827,																				["OC1C(OC2=CC(=CC(=C2C1=O)O)O)C3=CC(=C(O)C(=C3)O)O", 0],
["	OC1=CC=C(C=C1)\C=C\C(=O)C2=C(O)C=C(O)C=C2	", 0],			0.05434, 0.08716, 0.07474, 0.05602, 0.07083, 0.03608, 0.01145, 0.08383, 0.06156, 0.05913, 0.05854, 0.09671, 0.08993, 0.07722, 0.05060,																				["OC1=CC=C(C=C1)\C=C\C(=O)C2=C(O)C=C(O)C=C2", 0],
["	O=C1C=CCC2C3CCCN4CCCC(CN12)C34	", 0],			0.05633, 0.09359, 0.07392, 0.04227, 0.06113, 0.04329, 0.01670, 0.07242, 0.05594, 0.04920, 0.05327, 0.02409, NaN, 0.06347, 0.04311,																				["O=C1C=CCC2C3CCCN4CCCC(CN12)C34", 0],
["	CC1=CC2=C(C(=C1)O)C(=O)C3=C(O)C=CC=C3C2=O	", 0],			0.05695, 0.09892, 0.07557, 0.03999, 0.06426, 0.04041, 0.01601, 0.07903, 0.05855, 0.05241, 0.05645, 0.03212, 0.08302, 0.06908, 0.04253,																				["CC1=CC2=C(C(=C1)O)C(=O)C3=C(O)C=CC=C3C2=O", 0],
["	COC(=O)C1=COC(OC2OC(CO)C(O)C(O)C2O)C3C1CC=C3CO	", 0],			0.04963, 0.07723, 0.07290, 0.05622, 0.06632, 0.03375, 0.01154, 0.08566, 0.06546, 0.06248, 0.06110, 0.11418, 0.14522, 0.07524, 0.04785,																				["COC(=O)C1=COC(OC2OC(CO)C(O)C(O)C2O)C3C1CC=C3CO", 0],
["	NC1=NC2=C(N=C[N]2C3OC(CO)C(O)C3O)C(=O)N1	", 0],			0.05907, 0.09349, 0.07695, 0.04668, 0.07252, 0.03675, 0.01295, 0.08086, 0.06165, 0.05674, 0.05808, 0.08066, 0.07904, 0.07760, 0.05465,																				["NC1=NC2=C(N=C[N]2C3OC(CO)C(O)C3O)C(=O)N1", 0],
["	N[C]12CC3[CH2][CH](C[CH]([CH2]3)C1)C2	", 0],			0.03619, 0.05061, 0.06789, 0.11601, 0.04635, 0.03240, 0.01178, 0.09055, 0.06678, 0.06476, 0.06258, 0.11443, 0.10120, 0.06105, 0.04332,																				["N[C]12CC3[CH2][CH](C[CH]([CH2]3)C1)C2", 0],
["	CC(=O)OCC(CC[N]1C=NC2=CN=C(N)N=C12)COC(C)=O	", 0],			0.05815, 0.09735, 0.07597, 0.04550, 0.07148, 0.03963, 0.01394, 0.07972, 0.05975, 0.05410, 0.05774, 0.05168, 0.08551, 0.07281, 0.05276,																				["CC(=O)OCC(CC[N]1C=NC2=CN=C(N)N=C12)COC(C)=O", 0],
["	CN1CCN(CC1)CC2=CC=C(C=C2)C(=O)NC3=CC=C(C)C(=C3)NC4=NC=CC(=N4)C5=CC=CN=C5	", 0],			0.02669, 0.01989, 0.02084, NaN, NaN, 0.01441, 0.00522, 0.04270, 0.03305, 0.03024, 0.03632, NaN, NaN, NaN, NaN,																				["CN1CCN(CC1)CC2=CC=C(C=C2)C(=O)NC3=CC=C(C)C(=C3)NC4=NC=CC(=N4)C5=CC=CN=C5", 0],
["	NC(=N)NC(=N)N1CCOCC1	", 0],			0.03389, 0.03804, 0.06516, 0.12032, 0.04393, 0.03170, 0.01175, 0.08977, 0.06784, 0.06536, 0.06185, 0.10745, 0.09666, 0.06042, 0.04022,																				["NC(=N)NC(=N)N1CCOCC1", 0],
["	COC1=C(C)C2=C(C(=C1C\C=C(/C)CCC(O)=O)O)C(=O)OC2	", 0],			0.04608, 0.08014, 0.06911, 0.07035, 0.05928, 0.03252, 0.01184, 0.08826, 0.06568, 0.06317, 0.06174, 0.11908, 0.22494, 0.07315, 0.04797,																				["COC1=C(C)C2=C(C(=C1C\C=C(/C)CCC(O)=O)O)C(=O)OC2", 0],
["	COC1=CC2=C(C=C1)N=CC=C2C(O)C3CC4CCN3CC4C=C	", 0],			0.03703, 0.07003, 0.06274, NaN, 0.05374, 0.03854, 0.02324, 0.06459, 0.05176, 0.04528, 0.05241, 0.01082, NaN, 0.04624, 0.03246,																				["COC1=CC2=C(C=C1)N=CC=C2C(O)C3CC4CCN3CC4C=C", 0],
["	NC(=O)C1=N[N](C=N1)C2OC(CO)C(O)C2O	", 0],			0.03155, 0.03705, 0.06235, 0.14715, 0.03291, 0.03300, 0.01185, 0.09033, 0.06843, 0.06471, 0.06136, 0.10307, 0.09633, 0.06002, 0.03991,																				["NC(=O)C1=N[N](C=N1)C2OC(CO)C(O)C2O", 0],
["	COC1=C(OC)C(=NC=N1)N[S](=O)(=O)C2=CC=C(N)C=C2	", 0],			0.06226, 0.09949, 0.07584, 0.04723, 0.06583, 0.03940, 0.01479, 0.07908, 0.06013, 0.05504, 0.05718, 0.04906, 0.08799, 0.07328, 0.05306,																				["COC1=C(OC)C(=NC=N1)N[S](=O)(=O)C2=CC=C(N)C=C2", 0],
["	[O-]C1=NC(=O)C(N1)(C2=CC=CC=C2)C3=CC=CC=C3	", 0],			0.05473, 0.09079, 0.07367, 0.04176, 0.06059, 0.04222, 0.01619, 0.07434, 0.05613, 0.04838, 0.05429, 0.02334, NaN, 0.06266, 0.04271,																				["[O-]C1=NC(=O)C(N1)(C2=CC=CC=C2)C3=CC=CC=C3", 0],
["	O=C1NC(=O)C(N1)(C2=CC=CC=C2)C3=CC=CC=C3	", 0],			0.05220, 0.09572, 0.07316, 0.03988, 0.06238, 0.04199, 0.01666, 0.07674, 0.05732, 0.05458, 0.05541, 0.02750, 0.07709, 0.06474, 0.04212,																				["O=C1NC(=O)C(N1)(C2=CC=CC=C2)C3=CC=CC=C3", 0],
["	CN1CCCC(CC1)N2N=C(CC3=CC=C(Cl)C=C3)C4=CC=CC=C4C2=O	", 0],			0.02337, 0.02176, 0.03881, NaN, 0.03385, 0.01664, 0.00913, 0.04205, 0.03848, 0.03325, 0.04309, NaN, NaN, NaN, 0.03048,																				["CN1CCCC(CC1)N2N=C(CC3=CC=C(Cl)C=C3)C4=CC=CC=C4C2=O", 0],
["	NCC(=O)CCC(O)=O	", 0],			NaN, NaN, 0.02124, NaN, NaN, 0.00850, NaN, 0.09740, 0.07829, 0.07467, 0.06367, NaN, NaN, NaN, NaN,																				["NCC(=O)CCC(O)=O", 0],
["	CN(C)C1C2CC3C(=C(O)C2(O)C(=O)C(=C1O)C(N)=O)C(=O)C4=C(O)C=CC=C4C3(C)O	", 0],			0.04698, 0.07963, 0.06815, NaN, 0.05771, 0.03606, 0.01815, 0.06788, 0.05291, 0.04483, 0.05297, 0.02428, NaN, 0.05537, 0.03671,																				["CN(C)C1C2CC3C(=C(O)C2(O)C(=O)C(=C1O)C(N)=O)C(=O)C4=C(O)C=CC=C4C3(C)O", 0],
["	CC1=CN(C2CC(N=[N+]=[N-])C(CO)O2)C(=O)NC1=O	", 0],			0.04797, 0.08320, 0.06963, 0.05745, 0.06506, 0.03428, 0.01168, 0.08584, 0.06496, 0.06337, 0.05999, 0.10001, 0.11743, 0.07497, 0.04804,																				["CC1=CN(C2CC(N=[N+]=[N-])C(CO)O2)C(=O)NC1=O", 0],
["	COC(=O)\C=C\C(=O)OC	", 0],			NaN, NaN, NaN, NaN, NaN, 0.00974, NaN, 0.09763, 0.07785, 0.07472, 0.06370, NaN, NaN, NaN, NaN,																				["COC(=O)\C=C\C(=O)OC", 0],
["	COC1=C2C(=NC=C2C(=O)C(=O)N3CCN(CC3C)C(=O)C4=CC=CC=C4)[NH]C=C1	", 0],			0.02866, 0.05420, 0.05539, NaN, 0.05498, 0.03650, 0.02621, 0.05339, 0.04637, 0.04081, 0.05137, 0.01049, NaN, 0.04287, 0.02451,																				["COC1=C2C(=NC=C2C(=O)C(=O)N3CCN(CC3C)C(=O)C4=CC=CC=C4)[NH]C=C1", 0],
["	CC1CCOC2CN3C=C(C(=O)NCC4=C(F)C=C(F)C=C4)C(=O)C(=C3C(=O)N12)O	", 0],			0.03985, 0.07631, 0.06695, NaN, 0.05598, 0.03806, 0.02018, 0.06380, 0.05096, 0.04454, 0.05098, 0.00923, NaN, 0.05023, 0.04234,																				["CC1CCOC2CN3C=C(C(=O)NCC4=C(F)C=C(F)C=C4)C(=O)C(=C3C(=O)N12)O", 0],
["	CN1CCC(C(O)C1)C2=C3OC(=CC(=O)C3=C(O)C=C2O)C4=C(Cl)C=CC=C4	", 0],			0.05352, 0.08553, 0.07497, NaN, 0.05699, 0.04197, 0.01802, 0.06756, 0.05115, 0.04548, 0.05244, 0.02435, NaN, 0.05775, 0.03939,																				["CN1CCC(C(O)C1)C2=C3OC(=CC(=O)C3=C(O)C=C2O)C4=C(Cl)C=CC=C4", 0],
["	COC1=C(OC)C=C2C(=NC=NC2=C1)NC3=CC(=CC=C3)Cl	", 0],			0.02928, 0.05620, 0.05458, NaN, 0.05360, 0.03546, 0.02685, 0.05873, 0.04879, 0.04340, 0.05131, 0.01077, NaN, 0.04191, 0.02508,																				["COC1=C(OC)C=C2C(=NC=NC2=C1)NC3=CC(=CC=C3)Cl", 0],
["	OC1=C(Cl)C=C(NC2=C(C(=O)NC2=O)C3=C(C=CC=C3)[N+]([O-])=O)C=C1	", 0],			0.05567, 0.09679, 0.07611, 0.04590, 0.07226, 0.03984, 0.01367, 0.07919, 0.06047, 0.05477, 0.05616, 0.04772, 0.08639, 0.07221, 0.05507,																				["OC1=C(Cl)C=C(NC2=C(C(=O)NC2=O)C3=C(C=CC=C3)[N+]([O-])=O)C=C1", 0],
["	CCN1CC(C)[N]2C(=C(O)C3=C2C(=NN(CC4=CC=C(F)C(=C4)Cl)C3=O)C(=O)NC)C1=O	", 0],			0.02870, 0.05808, 0.05701, NaN, 0.05290, 0.03735, 0.02669, 0.05942, 0.04874, 0.04272, 0.05379, 0.01013, NaN, 0.04255, 0.02527,																				["CCN1CC(C)[N]2C(=C(O)C3=C2C(=NN(CC4=CC=C(F)C(=C4)Cl)C3=O)C(=O)NC)C1=O", 0],
["	CCC1=C2N=C(C=C(NCC3=CC=C[N+](=C3)[O-])[N]2N=C1)N4CCCCC4CCO	", 0],			0.02459, 0.05617, 0.05263, NaN, 0.04110, 0.03135, 0.01990, 0.05073, 0.04299, 0.04003, 0.05098, 0.00869, NaN, 0.03660, 0.02802,																				["CCC1=C2N=C(C=C(NCC3=CC=C[N+](=C3)[O-])[N]2N=C1)N4CCCCC4CCO", 0],
["	CC1CCN(CC1N(C)C2=C3C=C[NH]C3=NC=N2)C(=O)CC#N	", 0],			0.05462, 0.08658, 0.07395, 0.01443, 0.05866, 0.04327, 0.01724, 0.07195, 0.05422, 0.04660, 0.05239, 0.02221, NaN, 0.05751, 0.04044,																				["CC1CCN(CC1N(C)C2=C3C=C[NH]C3=NC=N2)C(=O)CC#N", 0],
["	O=C1SN(C(=O)N1CC2=CC=CC=C2)C3=C4C=CC=CC4=CC=C3	", 0],			0.03159, 0.06476, 0.06223, NaN, 0.05420, 0.03896, 0.02333, 0.06024, 0.05041, 0.04301, 0.05274, 0.00983, NaN, 0.04757, 0.03006,																				["O=C1SN(C(=O)N1CC2=CC=CC=C2)C3=C4C=CC=CC4=CC=C3", 0],
["	CC[S](=O)(=O)N1CC(CC#N)(C1)[N]2C=C(C=N2)C3=NC=NC4=C3C=C[NH]4	", 0],			0.04169, 0.07542, 0.06820, NaN, 0.05828, 0.03713, 0.01894, 0.06446, 0.05031, 0.04256, 0.05118, 0.00907, NaN, 0.05047, 0.03680,																				["CC[S](=O)(=O)N1CC(CC#N)(C1)[N]2C=C(C=N2)C3=NC=NC4=C3C=C[NH]4", 0],
["	CC12NC(CC3=C1C=CC=C3)C4=C2C=CC=C4	", 0],			0.05527, 0.09504, 0.07364, 0.03899, 0.05904, 0.04088, 0.01693, 0.07396, 0.05522, 0.04961, 0.05497, 0.02353, NaN, 0.06060, 0.04308,																				["CC12NC(CC3=C1C=CC=C3)C4=C2C=CC=C4", 0],
["	CN(C)C(=O)COC(=O)CC1=CC=C(OC(=O)C2=CC=C(NC(N)=N)C=C2)C=C1	", 0],			0.05421, 0.08617, 0.07472, 0.04010, 0.05975, 0.04354, 0.01655, 0.07236, 0.05358, 0.04750, 0.05430, 0.02170, NaN, 0.05798, 0.03960,																				["CN(C)C(=O)COC(=O)CC1=CC=C(OC(=O)C2=CC=C(NC(N)=N)C=C2)C=C1", 0],
["	CC12NC(CC3=C1C=CC=C3)C4=C2C=CC=C4	", 0],			0.05435, 0.09535, 0.07545, 0.04070, 0.05880, 0.04243, 0.01672, 0.07520, 0.05555, 0.04939, 0.05560, 0.02774, NaN, 0.06174, 0.04409,																				["CC12NC(CC3=C1C=CC=C3)C4=C2C=CC=C4", 0],
["	CC(C)(C)C1=CC(=CC(=C1O)C(C)(C)C)C=C(C#N)C#N	", 0],			0.05740, 0.09969, 0.07498, 0.04327, 0.06636, 0.03889, 0.01488, 0.07792, 0.05966, 0.05567, 0.05652, 0.04852, 0.08255, 0.07205, 0.05549,																				["CC(C)(C)C1=CC(=CC(=C1O)C(C)(C)C)C=C(C#N)C#N", 0],
["	NC(=O)C1=CC=CC(=C1)C2=NC=NC(=C2)NC3=CC=C(OC(F)(F)F)C=C3	", 0],			0.02668, 0.04955, 0.05543, NaN, 0.04330, 0.03612, 0.02926, 0.05474, 0.04589, 0.04237, 0.05057, 0.00929, NaN, 0.04260, 0.02489,																				["NC(=O)C1=CC=CC(=C1)C2=NC=NC(=C2)NC3=CC=C(OC(F)(F)F)C=C3", 0],
["	CC1=CC(=C(NC2=CC=NC(=N2)NC3=CC=C(C=C3)C#N)C(=C1)C)C	", 0],			0.02315, 0.03540, 0.04741, NaN, 0.03834, 0.02882, 0.01243, 0.04957, 0.04216, 0.03811, 0.04994, 0.00889, NaN, 0.03476, 0.02870,																				["CC1=CC(=C(NC2=CC=NC(=N2)NC3=CC=C(C=C3)C#N)C(=C1)C)C", 0],
["	ClC(Cl)(Cl)C(NC(=O)\C=C\C1=CC=CC=C1)NC(=S)NC2=CC=CC3=C2N=CC=C3	", 0],			0.02499, 0.02179, 0.03817, NaN, 0.03181, 0.02575, 0.01185, 0.04878, 0.04177, 0.03913, 0.04974, 0.01409, NaN, NaN, 0.02875,																				["ClC(Cl)(Cl)C(NC(=O)\C=C\C1=CC=CC=C1)NC(=S)NC2=CC=CC3=C2N=CC=C3", 0],
["	CN1SC(=O)N(CC2=CC=CC=C2)C1=O	", 0],			0.05122, 0.08816, 0.07180, 0.05575, 0.06870, 0.03517, 0.01196, 0.08517, 0.06280, 0.05772, 0.06015, 0.09595, 0.09486, 0.07949, 0.05067,																				["CN1SC(=O)N(CC2=CC=CC=C2)C1=O", 0],
["	CC1=CN(C2OC(CO)C(O)C2F)C(=O)NC1=O	", 0],			0.03440, 0.05141, 0.05549, 0.13970, 0.03250, 0.03118, 0.00868, 0.09150, 0.06885, 0.06621, 0.06152, 0.09151, 0.08982, 0.05868, 0.03772,																				["CC1=CN(C2OC(CO)C(O)C2F)C(=O)NC1=O", 0],
["	CC(=O)OC1=C(C=CC=C1)C(O)=O	", 0],			0.02897, 0.02981, 0.04982, 0.14007, 0.02264, 0.02776, NaN, 0.09252, 0.07033, 0.06572, 0.06088, 0.07650, 0.05704, 0.05941, 0.02769,																				["CC(=O)OC1=C(C=CC=C1)C(O)=O", 0],
["	OC1=CC=C(Cl)C=C1C(=O)NC2=C(Cl)C=C(C=C2)[N+]([O-])=O	", 0],			0.05950, 0.09831, 0.07566, 0.04507, 0.07635, 0.03855, 0.01411, 0.07956, 0.06080, 0.05603, 0.05771, 0.04844, 0.08341, 0.07490, 0.05246,																				["OC1=CC=C(Cl)C=C1C(=O)NC2=C(Cl)C=C(C=C2)[N+]([O-])=O", 0],
["	OC1=C(C2CCC(CC2)C3=CC=C(Cl)C=C3)C(=O)C4=C(C=CC=C4)C1=O	", 0],			0.02885, 0.05607, 0.05736, NaN, 0.05211, 0.03821, 0.02839, 0.06432, 0.05176, 0.04248, 0.05458, 0.01044, NaN, 0.04299, 0.02668,																				["OC1=C(C2CCC(CC2)C3=CC=C(Cl)C=C3)C(=O)C4=C(C=CC=C4)C1=O", 0],
["	CC1=CC(=CC(=C1OC2=C(Br)C(=NC(=N2)NC3=CC=C(C=C3)C#N)N)C)C#N	", 0],			0.02433, 0.02612, 0.04159, NaN, 0.03654, 0.02779, 0.01181, 0.04882, 0.04389, 0.04073, 0.04728, 0.01093, NaN, 0.03576, 0.03338,																				["CC1=CC(=CC(=C1OC2=C(Br)C(=NC(=N2)NC3=CC=C(C=C3)C#N)N)C)C#N", 0],
["	CC1CC2C3CCC4=CC(=O)C=CC4(C)C3(F)C(O)CC2(C)C1(O)C(=O)COC(C)=O	", 0],			0.05589, 0.08484, 0.07316, NaN, 0.05849, 0.03994, 0.01749, 0.06784, 0.05262, 0.04575, 0.05269, 0.01907, NaN, 0.05539, 0.03668,																				["CC1CC2C3CCC4=CC(=O)C=CC4(C)C3(F)C(O)CC2(C)C1(O)C(=O)COC(C)=O", 0],
["	OC(=O)C1=CC=CC=C1O	", 0],			0.03250, 0.04507, 0.06231, 0.13916, 0.02592, 0.03053, 0.00951, 0.09260, 0.06980, 0.06638, 0.06154, 0.09317, 0.08958, 0.05766, 0.03835,																				["OC(=O)C1=CC=CC=C1O", 0],
["	CN(C)CCC=C1C2=CC=CC=C2CCC3=CC=CC=C13	", 0],			0.02308, 0.02750, 0.04466, NaN, 0.03712, 0.02898, 0.01118, 0.04890, 0.04227, 0.03596, 0.04747, 0.00772, NaN, 0.03514, 0.02924,																				["CN(C)CCC=C1C2=CC=CC=C2CCC3=CC=CC=C13", 0],
["	CNC1=NC=NC2=C1N=C[N]2C3OC(CO)C(O)C3O	", 0],			0.05648, 0.09994, 0.07618, 0.04019, 0.06413, 0.03961, 0.01603, 0.07821, 0.05820, 0.05371, 0.05603, 0.03141, 0.07692, 0.06679, 0.04496,																				["CNC1=NC=NC2=C1N=C[N]2C3OC(CO)C(O)C3O", 0],
["	CN1CCN(CCCN2C3=C(SC4=CC=C(C=C24)C(F)(F)F)C=CC=C3)CC1	", 0],			0.03053, 0.05992, 0.05602, NaN, 0.05209, 0.03759, 0.02716, 0.06543, 0.05163, 0.04326, 0.05301, 0.00860, NaN, 0.04207, 0.02981,																				["CN1CCN(CCCN2C3=C(SC4=CC=C(C=C24)C(F)(F)F)C=CC=C3)CC1", 0],
["	CC(=C)C1CCC2(CCC3(C)C(CCC4C5(C)CCC(O)C(C)(C)C5CCC34C)C12)C(O)=O	", 0],			0.02595, 0.04535, 0.05186, NaN, 0.04209, 0.03418, 0.02504, 0.05286, 0.04620, 0.04117, 0.05042, 0.00916, NaN, 0.03484, 0.02480,																				["CC(=C)C1CCC2(CCC3(C)C(CCC4C5(C)CCC(O)C(C)(C)C5CCC34C)C12)C(O)=O", 0],
["	OC1=CC=C(NC(=O)C2=C(O)C=CC=C2)C=C1	", 0],			0.04652, 0.08112, 0.07209, 0.05645, 0.06407, 0.03328, 0.01198, 0.08695, 0.06492, 0.06351, 0.06216, 0.10855, 0.12656, 0.07388, 0.05075,																				["OC1=CC=C(NC(=O)C2=C(O)C=CC=C2)C=C1", 0],
["	OC(=O)/C=C/C1=CC=CC=C1	", 0],			0.03928, 0.07263, 0.06667, 0.08185, 0.05832, 0.03281, 0.01159, 0.09001, 0.06589, 0.06382, 0.06130, 0.12153, 0.10002, 0.06846, 0.04444,																				["OC(=O)/C=C/C1=CC=CC=C1", 0],
["	O=C1CC(OC2=C1C=CC=C2)C3=CC=CC=C3	", 0],			0.05646, 0.09232, 0.07634, 0.03888, 0.06208, 0.04070, 0.01628, 0.07476, 0.05605, 0.05137, 0.05551, 0.02707, NaN, 0.06176, 0.04427,																				["O=C1CC(OC2=C1C=CC=C2)C3=CC=CC=C3", 0],
["	CC(C)CCCC(C)CCCC(C)CCCC1(C)CCC2=C(C)C(=C(C)C(=C2O1)C)OC(C)=O	", 0],			0.02667, 0.04806, 0.05158, NaN, 0.04781, 0.03147, 0.02738, 0.05365, 0.04603, 0.04095, 0.05171, 0.01020, NaN, 0.03464, 0.02322,																				["CC(C)CCCC(C)CCCC(C)CCCC1(C)CCC2=C(C)C(=C(C)C(=C2O1)C)OC(C)=O", 0],
["	OCCC1=CC=CC=C1	", 0],			0.03242, 0.03477, 0.06507, 0.13904, 0.03127, 0.03438, 0.00911, 0.09108, 0.06975, 0.06747, 0.06055, 0.09444, 0.09489, 0.05908, 0.04104,																				["OCCC1=CC=CC=C1", 0],
["	COC1=C(O)C=C(\C=C\C(O)=O)C=C1	", 0],			0.02830, 0.04092, 0.05628, 0.13634, 0.02913, 0.02797, 0.00889, 0.09101, 0.07097, 0.06597, 0.06239, 0.09072, 0.08358, 0.05686, 0.03205,																				["COC1=C(O)C=C(\C=C\C(O)=O)C=C1", 0],
["	COC1=CC2=C(C=C1OC)C3=CC4=C(C=[N+]3CC2)C(=C(OC)C=C4)OC	", 0],			0.05342, 0.08049, 0.07495, NaN, 0.05854, 0.03948, 0.01822, 0.06856, 0.05418, 0.04479, 0.05326, 0.02293, NaN, 0.05586, 0.03855,																				["COC1=CC2=C(C=C1OC)C3=CC4=C(C=[N+]3CC2)C(=C(OC)C=C4)OC", 0],
["	OCC1OC(OC2OC=C3C(=O)OCC=C3C2C=C)C(O)C(O)C1O	", 0],			0.05748, 0.09920, 0.07404, 0.03818, 0.06337, 0.04054, 0.01595, 0.07962, 0.05927, 0.05417, 0.05661, 0.03150, 0.08675, 0.06617, 0.04306,																				["OCC1OC(OC2OC=C3C(=O)OCC=C3C2C=C)C(O)C(O)C1O", 0],
["	CC1CCC2(O)C(C)(C)C3CCC2(C)C1C3	", 0],			0.03662, 0.08112, 0.06387, 0.08597, 0.05283, 0.03194, 0.01206, 0.08905, 0.06624, 0.06284, 0.06162, 0.10853, 0.09940, 0.06309, 0.04403,																				["CC1CCC2(O)C(C)(C)C3CCC2(C)C1C3", 0],
["	C/C=C(C)/C(O)=O	", 0],			0.02193, NaN, 0.04663, NaN, NaN, NaN, NaN, 0.09662, 0.07579, 0.07229, 0.06300, 0.05351, 0.05560, NaN, 0.02693,																				["C/C=C(C)/C(O)=O", 0],
["	COC(=O)C1=CC(=C(O)C(=C1)O)O	", 0],			0.03359, 0.04309, 0.06163, 0.14010, 0.02855, 0.03148, 0.00905, 0.09236, 0.06946, 0.06527, 0.06110, 0.09232, 0.08864, 0.05691, 0.03831,																				["COC(=O)C1=CC(=C(O)C(=C1)O)O", 0],
["	OC(=O)CCC1=CC=C(O)C=C1	", 0],			0.02759, NaN, 0.03776, 0.13203, NaN, 0.02586, NaN, 0.09391, 0.07098, 0.06721, 0.06204, 0.07000, 0.05971, 0.05620, 0.03628,																				["OC(=O)CCC1=CC=C(O)C=C1", 0],
["	OC1C=C2CCN3CC4=C(C=C5OCOC5=C4)C(C1O)C23	", 0],			0.05908, 0.09729, 0.07355, 0.04687, 0.07908, 0.03996, 0.01382, 0.07765, 0.06008, 0.05541, 0.05700, 0.04747, 0.07894, 0.07121, 0.05297,																				["OC1C=C2CCN3CC4=C(C=C5OCOC5=C4)C(C1O)C23", 0],
["	C[N+]1=CC(=CC=C1)C(O)=O	", 0],			0.03093, 0.03559, 0.05140, 0.14134, 0.03185, 0.02993, 0.00904, 0.09206, 0.06948, 0.06510, 0.06186, 0.08318, 0.08006, 0.05981, 0.03943,																				["C[N+]1=CC(=CC=C1)C(O)=O", 0],
["	COC1=C(O)C=C2OC3=C(C(=C(CC=C(C)C)C(=C3)O)O)C(=O)C2=C1CC=C(C)C	", 0],			0.04723, 0.07937, 0.07286, NaN, 0.05966, 0.03748, 0.01761, 0.06853, 0.05169, 0.04675, 0.05401, 0.02440, NaN, 0.05495, 0.03867,																				["COC1=C(O)C=C2OC3=C(C(=C(CC=C(C)C)C(=C3)O)O)C(=O)C2=C1CC=C(C)C", 0],
["	CC1(CO)C(O)CCC2(C)C(C\C=C3/C=COC3=O)C(=C)CCC12	", 0],			0.05811, 0.09527, 0.07678, 0.04715, 0.07414, 0.03699, 0.01454, 0.08073, 0.06011, 0.05689, 0.05757, 0.05305, 0.07478, 0.07530, 0.05652,																				["CC1(CO)C(O)CCC2(C)C(C\C=C3/C=COC3=O)C(=C)CCC12", 0],
["	OC1C(O)C(OC(C1O)C(O)=O)OC2=CC3=C(C(=O)C=C(O3)C4=CC=C(O)C=C4)C(=C2O)O	", 0],			0.06164, 0.10044, 0.07672, 0.04589, 0.07371, 0.03956, 0.01393, 0.07878, 0.05954, 0.05388, 0.05767, 0.05089, 0.07676, 0.07210, 0.05540,																				["OC1C(O)C(OC(C1O)C(O)=O)OC2=CC3=C(C(=O)C=C(O3)C4=CC=C(O)C=C4)C(=C2O)O", 0],
["	COC1=CC2=C(C(=C1OC)OC)C3=C(CC(C)C(C)C2)C=C(OC)C(=C3OC)OC	", 0],			0.05483, 0.09327, 0.07181, 0.03677, 0.06177, 0.03978, 0.01622, 0.07803, 0.05769, 0.05526, 0.05762, 0.03126, 0.08175, 0.06577, 0.04459,																				["COC1=CC2=C(C(=C1OC)OC)C3=C(CC(C)C(C)C2)C=C(OC)C(=C3OC)OC", 0],
["	COC1=CC2=C(OC=C(C2=O)C3=CC=C(O)C=C3)C=C1OC4OC(CO)C(O)C(O)C4O	", 0],			0.05466, 0.08632, 0.07468, 0.02276, 0.05889, 0.04190, 0.01595, 0.07101, 0.05501, 0.04623, 0.05327, 0.02216, NaN, 0.05668, 0.04022,																				["COC1=CC2=C(OC=C(C2=O)C3=CC=C(O)C=C3)C=C1OC4OC(CO)C(O)C(O)C4O", 0],
["	COC1=CC(=CC(=C1OC2OC(CO)C(O)C(O)C2O)OC)\C=C\CO	", 0],			0.05691, 0.09229, 0.07693, 0.05620, 0.06753, 0.03643, 0.01189, 0.08351, 0.06254, 0.05845, 0.05919, 0.09659, 0.09137, 0.07627, 0.05364,																				["COC1=CC(=CC(=C1OC2OC(CO)C(O)C(O)C2O)OC)\C=C\CO", 0],
["	OCC1OC(OC2=C(OC3=CC(=CC(=C3C2=O)O)O)C4=CC(=C(O)C=C4)O)C(O)C(O)C1O	", 0],			0.03792, 0.07170, 0.06167, NaN, 0.05485, 0.03673, 0.02280, 0.06372, 0.05071, 0.04423, 0.05152, 0.00938, NaN, 0.04790, 0.03363,																				["OCC1OC(OC2=C(OC3=CC(=CC(=C3C2=O)O)O)C4=CC(=C(O)C=C4)O)C(O)C(O)C1O", 0],
["	CC1(C)C2CCC1(C)C(=O)C2	", 0],			0.02933, 0.03500, 0.06273, 0.14784, 0.03239, 0.03363, 0.01140, 0.09055, 0.06847, 0.06631, 0.06170, 0.10361, 0.09792, 0.06261, 0.04109,																				["CC1(C)C2CCC1(C)C(=O)C2", 0],
["	COC1C(O)C(O)C(O)C(O)C1O	", 0],			0.03160, 0.02344, 0.04899, 0.13847, 0.02736, 0.02554, NaN, 0.09192, 0.07084, 0.06755, 0.06178, 0.06982, 0.06302, 0.05616, 0.03375,																				["COC1C(O)C(O)C(O)C(O)C1O", 0],
["	COC1=CC=C(C=C1)C2=C(O)C(=O)C3=C(O2)C=C(O)C=C3O	", 0],			0.05640, 0.10218, 0.07564, 0.04669, 0.06709, 0.03938, 0.01457, 0.07903, 0.05942, 0.05449, 0.05608, 0.05103, 0.08119, 0.07480, 0.05297,																				["COC1=CC=C(C=C1)C2=C(O)C(=O)C3=C(O2)C=C(O)C=C3O", 0],
["	O=C1OC2=C(C=C1)C=CC3=C2C=CO3	", 0],			0.05631, 0.09164, 0.07408, 0.04395, 0.07352, 0.03679, 0.01401, 0.08109, 0.06175, 0.05668, 0.05773, 0.08931, 0.07881, 0.07839, 0.05109,																				["O=C1OC2=C(C=C1)C=CC3=C2C=CO3", 0],
["	CC(=O)OC1CC2CCC1(C)C2(C)C	", 0],			0.02758, 0.03548, 0.05603, 0.13600, 0.03388, 0.03080, 0.01023, 0.09239, 0.07008, 0.06622, 0.06287, 0.08936, 0.08575, 0.05855, 0.03243,																				["CC(=O)OC1CC2CCC1(C)C2(C)C", 0],
["	COC1=C(O)C=CC(=C1)CC2C(COC2=O)CC3=CC=C(OC)C(=C3)OC	", 0],			0.05722, 0.08394, 0.07140, NaN, 0.05957, 0.04395, 0.01810, 0.06948, 0.05375, 0.04723, 0.05340, 0.02618, NaN, 0.05484, 0.03849,																				["COC1=C(O)C=CC(=C1)CC2C(COC2=O)CC3=CC=C(OC)C(=C3)OC", 0],
["	CC(=C)C1CCC2(CCC3(C)C(CCC4C5(C)CCC(=O)C(C)(C)C5CCC34C)C12)C(O)=O	", 0],			0.02630, 0.04810, 0.05212, NaN, 0.04552, 0.03515, 0.02618, 0.05230, 0.04619, 0.04198, 0.05258, 0.00940, NaN, 0.03391, 0.02509,																				["CC(=C)C1CCC2(CCC3(C)C(CCC4C5(C)CCC(=O)C(C)(C)C5CCC34C)C12)C(O)=O", 0],
["	OC1C=C2CCN3CC4=CC5=C(OCO5)C=C4C(C1O)C23	", 0],			0.05521, 0.09528, 0.07325, 0.04462, 0.06082, 0.04081, 0.01680, 0.07205, 0.05431, 0.04831, 0.05348, 0.02446, NaN, 0.06368, 0.04027,																				["OC1C=C2CCN3CC4=CC5=C(OCO5)C=C4C(C1O)C23", 0],
["	OCC1OC(OC2=C(\C=C\C3=CC=C(O)C=C3)C=C(O)C=C2O)C(O)C(O)C1O	", 0],			0.05660, 0.08675, 0.07420, 0.01337, 0.05704, 0.04220, 0.01809, 0.06937, 0.05457, 0.04680, 0.05473, 0.02126, NaN, 0.05433, 0.04018,																				["OCC1OC(OC2=C(\C=C\C3=CC=C(O)C=C3)C=C(O)C=C2O)C(O)C(O)C1O", 0],
["	OCC1OC(OC2OC=CC3C(O)C4OC4(CO)C23)C(O)C(O)C1O	", 0],			0.04769, 0.07659, 0.07510, 0.05503, 0.06637, 0.03658, 0.01176, 0.08641, 0.06526, 0.06330, 0.06114, 0.10436, 0.11972, 0.07538, 0.04904,																				["OCC1OC(OC2OC=CC3C(O)C4OC4(CO)C23)C(O)C(O)C1O", 0],
["	COC1=CC23CCCN2CCC4=CC5=C(OCO5)C=C4C3C1O	", 0],			0.03212, 0.06421, 0.06093, NaN, 0.05380, 0.03991, 0.02201, 0.06143, 0.05036, 0.04493, 0.05242, 0.00911, NaN, 0.04616, 0.03059,																				["COC1=CC23CCCN2CCC4=CC5=C(OCO5)C=C4C3C1O", 0],
["	OC1CC2=C(OC1C3=CC(=C(O)C(=C3)O)O)C=C(O)C=C2O	", 0],			0.05441, 0.09221, 0.07338, 0.05583, 0.07018, 0.03619, 0.01263, 0.08099, 0.06124, 0.05681, 0.05886, 0.09922, 0.09442, 0.07677, 0.05132,																				["OC1CC2=C(OC1C3=CC(=C(O)C(=C3)O)O)C=C(O)C=C2O", 0],
["	OC1=CC2=C(CC(OC(=O)C3=CC(=C(O)C(=C3)O)O)C(O2)C4=CC=C(O)C(=C4)O)C(=C1)O	", 0],			0.05495, 0.09346, 0.07361, 0.04236, 0.06058, 0.04096, 0.01660, 0.07484, 0.05638, 0.05104, 0.05485, 0.02887, NaN, 0.06206, 0.04465,																				["OC1=CC2=C(CC(OC(=O)C3=CC(=C(O)C(=C3)O)O)C(O2)C4=CC=C(O)C(=C4)O)C(=C1)O", 0],
["	OC1=CC2=C(C(=O)CC(O2)C3=CC=CC=C3)C(=C1)O	", 0],			0.05636, 0.09908, 0.07469, 0.04673, 0.07366, 0.03671, 0.01441, 0.07681, 0.06042, 0.05435, 0.05777, 0.04578, 0.08774, 0.07449, 0.05075,																				["OC1=CC2=C(C(=O)CC(O2)C3=CC=CC=C3)C(=C1)O", 0],
["	CCCC(CCC)C(O)=O	", 0],			0.03030, NaN, 0.03901, 0.13634, NaN, 0.02681, NaN, 0.09377, 0.07245, 0.07006, 0.06174, 0.06731, 0.06012, 0.05695, 0.03132,																				["CCCC(CCC)C(O)=O", 0],
["	NC1CONC1=O	", 0],			0.02161, NaN, 0.04068, NaN, NaN, NaN, NaN, 0.09741, 0.07568, 0.07119, 0.06246, 0.07080, 0.05463, NaN, 0.01757,																				["NC1CONC1=O", 0],
["	OC1CC2=C(OC1C3=CC(=C(O)C=C3)O)C=C(O)C=C2O	", 0],			0.05234, 0.08780, 0.07472, 0.05588, 0.06866, 0.03629, 0.01208, 0.08329, 0.06312, 0.05890, 0.05930, 0.09632, 0.09220, 0.07763, 0.05055,																				["OC1CC2=C(OC1C3=CC(=C(O)C=C3)O)C=C(O)C=C2O", 0],
["	CC(CC1=CC=C(O)C(=C1)O)C(C)CC2=CC=C(O)C(=C2)O	", 0],			0.05377, 0.09314, 0.07154, 0.04093, 0.05900, 0.04241, 0.01682, 0.06994, 0.05453, 0.04735, 0.05329, 0.02061, NaN, 0.05926, 0.03984,																				["CC(CC1=CC=C(O)C(=C1)O)C(C)CC2=CC=C(O)C(=C2)O", 0],
["	OC(=O)CCCCC1CCSS1	", 0],			0.02777, 0.02984, 0.06798, 0.14049, NaN, 0.02574, NaN, 0.09243, 0.07134, 0.06912, 0.06259, 0.07364, 0.05851, 0.05761, 0.03475,																				["OC(=O)CCCCC1CCSS1", 0],
["	CCCN(CCC)[S](=O)(=O)C1=CC=C(C=C1)C(O)=O	", 0],			0.05408, 0.08478, 0.07423, 0.05523, 0.06319, 0.03563, 0.01199, 0.08393, 0.06309, 0.05920, 0.05958, 0.09830, 0.09085, 0.07872, 0.04902,																				["CCCN(CCC)[S](=O)(=O)C1=CC=C(C=C1)C(O)=O", 0],
["	CC(C)C(N)C(=O)OCC(CO)OCN1C=NC2C1N=C(N)NC2=O	", 0],			0.05102, 0.08241, 0.07353, 0.05548, 0.06634, 0.03538, 0.01222, 0.08624, 0.06437, 0.06314, 0.06035, 0.10076, 0.09405, 0.07560, 0.05054,																				["CC(C)C(N)C(=O)OCC(CO)OCN1C=NC2C1N=C(N)NC2=O", 0],
["	CNC1CCC(C2=CC=C(Cl)C(=C2)Cl)C3=C1C=CC=C3	", 0],			0.04114, 0.07516, 0.06580, NaN, 0.05773, 0.03667, 0.01858, 0.06345, 0.04976, 0.04532, 0.05023, 0.01114, NaN, 0.05185, 0.03631,																				["CNC1CCC(C2=CC=C(Cl)C(=C2)Cl)C3=C1C=CC=C3", 0],
["	CC(C)N=C1C=C2N(C3=CC=C(Cl)C=C3)C4=C(C=CC=C4)N=C2C=C1NC5=CC=C(Cl)C=C5	", 0],			0.02516, 0.02165, 0.02528, NaN, 0.01989, 0.01690, 0.00642, 0.03860, 0.03088, 0.02888, 0.03152, NaN, NaN, NaN, 0.03163,																				["CC(C)N=C1C=C2N(C3=CC=C(Cl)C=C3)C4=C(C=CC=C4)N=C2C=C1NC5=CC=C(Cl)C=C5", 0],
["	O=C1OC2=C(C=CC=C2)C=C1	", 0],			0.03693, 0.02755, 0.06599, 0.11808, 0.04604, 0.03236, 0.01220, 0.08941, 0.06687, 0.06280, 0.06098, 0.10860, 0.09658, 0.06363, 0.04355,																				["O=C1OC2=C(C=CC=C2)C=C1", 0],
["	CCCCCCCCCCCCCCCC[N+]1=CC=CC=C1	", 0],			0.05257, 0.07879, 0.07384, NaN, 0.05723, 0.03872, 0.01795, 0.06573, 0.05234, 0.04511, 0.05398, 0.02144, NaN, 0.05666, 0.03965,																				["CCCCCCCCCCCCCCCC[N+]1=CC=CC=C1", 0],
["	NC1=NC(=O)C2=C(N1)[N](CCC(CO)CO)C=N2	", 0],			0.04886, 0.07916, 0.07255, 0.05819, 0.06311, 0.03303, 0.01207, 0.08682, 0.06506, 0.06355, 0.06083, 0.11101, 0.14712, 0.07389, 0.05089,																				["NC1=NC(=O)C2=C(N1)[N](CCC(CO)CO)C=N2", 0],
["	OC1=CC=CC=C1C(=O)NC2=CC=CC=C2	", 0],			0.05498, 0.09252, 0.07299, 0.03839, 0.06461, 0.04119, 0.01613, 0.07634, 0.05771, 0.05154, 0.05665, 0.02512, 0.07460, 0.06500, 0.04318,																				["OC1=CC=CC=C1C(=O)NC2=CC=CC=C2", 0],
["	CCOC1=CC2=C(N)C3=CC=C(N)C=C3N=C2C=C1	", 0],			0.04603, 0.07655, 0.06861, NaN, 0.05719, 0.03647, 0.01859, 0.06639, 0.05329, 0.04455, 0.05287, 0.02609, NaN, 0.05439, 0.03512,																				["CCOC1=CC2=C(N)C3=CC=C(N)C=C3N=C2C=C1", 0],
["	NC1=NC=CS1	", 0],			0.02564, NaN, 0.03328, 0.13690, NaN, 0.00949, NaN, 0.09591, 0.07325, 0.07127, 0.06228, 0.07122, 0.06076, 0.05959, 0.02909,																				["NC1=NC=CS1", 0],
["	CCN(CC)CCCC(C)NC1=C2C=C(OC)C=CC2=NC3=CC(=CC=C13)Cl	", 0],			0.02345, 0.02538, 0.03683, NaN, 0.03418, 0.01682, 0.00948, 0.04550, 0.03553, 0.03091, 0.03861, NaN, NaN, NaN, 0.02822,																				["CCN(CC)CCCC(C)NC1=C2C=C(OC)C=CC2=NC3=CC(=CC=C13)Cl", 0],
["	CCN(CC)CCNC(=O)C1=CC(=C(N)C=C1OC)Cl	", 0],			0.05111, 0.08865, 0.07483, 0.05576, 0.06482, 0.03454, 0.01188, 0.08611, 0.06319, 0.06081, 0.05980, 0.10490, 0.09118, 0.07878, 0.04732,																				["CCN(CC)CCNC(=O)C1=CC(=C(N)C=C1OC)Cl", 0],
["	NC1=C2C=CC=CC2=NC3=CC=CC=C13	", 0],			0.03737, 0.07061, 0.06527, NaN, 0.05768, 0.03817, 0.02283, 0.06266, 0.05103, 0.04493, 0.04995, 0.00913, NaN, 0.04725, 0.03321,																				["NC1=C2C=CC=CC2=NC3=CC=CC=C13", 0],
["	CN(C(=O)CN(CCO)CC(=O)N(C)C(C)(C)CC1=CC=CC=C1)C(C)(C)CC2=CC=CC=C2	", 0],			0.02429, 0.04359, 0.04782, NaN, 0.04107, 0.02945, 0.01130, 0.05167, 0.04373, 0.04267, 0.05266, 0.00811, NaN, 0.03521, 0.02683,																				["CN(C(=O)CN(CCO)CC(=O)N(C)C(C)(C)CC1=CC=CC=C1)C(C)(C)CC2=CC=CC=C2", 0],
["	C[N]1C=NC2=C1C(=O)N(CCCCC(C)=O)C(=O)N2C	", 0],			0.06002, 0.09836, 0.07574, 0.04777, 0.06968, 0.03942, 0.01403, 0.07795, 0.05977, 0.05596, 0.05704, 0.05027, 0.07911, 0.07255, 0.05169,																				["C[N]1C=NC2=C1C(=O)N(CCCCC(C)=O)C(=O)N2C", 0],
["	OC(=O)CCC1=NC2=C([NH]1)C=CC=C2	", 0],			0.04044, 0.05694, 0.06550, 0.08251, 0.05179, 0.03269, 0.01173, 0.08886, 0.06611, 0.06314, 0.06176, 0.11773, 0.09836, 0.06834, 0.04528,																				["OC(=O)CCC1=NC2=C([NH]1)C=CC=C2", 0],
["	OC(C1CCCCN1)C2=CC(=NC3=C(C=CC=C23)C(F)(F)F)C(F)(F)F	", 0],			0.05390, 0.08441, 0.07125, NaN, 0.05782, 0.04207, 0.01800, 0.06835, 0.05189, 0.04659, 0.05440, 0.01835, NaN, 0.05671, 0.03825,																				["OC(C1CCCCN1)C2=CC(=NC3=C(C=CC=C23)C(F)(F)F)C(F)(F)F", 0],
["	CC1(C)C2CCC1(C)C(=O)C2	", 0],			0.03003, 0.05271, 0.06287, 0.14825, 0.03505, 0.03143, 0.01184, 0.09065, 0.06826, 0.06471, 0.06198, 0.10760, 0.09598, 0.06091, 0.04403,																				["CC1(C)C2CCC1(C)C(=O)C2", 0],
["	CC1=CC(=CC(=C1Cl)C)O	", 0],			0.03443, 0.04746, 0.05866, 0.13889, 0.03136, 0.03495, 0.00905, 0.09057, 0.06996, 0.06375, 0.06257, 0.10497, 0.09487, 0.05989, 0.04049,																				["CC1=CC(=CC(=C1Cl)C)O", 0],
["	OC(=O)C1=C(O)C=CC=C1	", 0],			0.02927, NaN, 0.05148, 0.13715, 0.02872, 0.02394, NaN, 0.09245, 0.07019, 0.06623, 0.06184, 0.06774, 0.06040, 0.05686, 0.03516,																				["OC(=O)C1=C(O)C=CC=C1", 0],
["	OC1=C(Cl)C=C(Cl)C=C1SC2=C(O)C(=CC(=C2)Cl)Cl	", 0],			0.05674, 0.08910, 0.07509, 0.05802, 0.06889, 0.03544, 0.01202, 0.08302, 0.06356, 0.05848, 0.05899, 0.09970, 0.09084, 0.07919, 0.05283,																				["OC1=C(Cl)C=C(Cl)C=C1SC2=C(O)C(=CC(=C2)Cl)Cl", 0],
["	OC1=CC=CC2=C1C(=O)C3=C(O)C=CC=C3C2=O	", 0],			0.05186, 0.09359, 0.07372, 0.03964, 0.06027, 0.04260, 0.01645, 0.07103, 0.05411, 0.04784, 0.05242, 0.02083, NaN, 0.05871, 0.04059,																				["OC1=CC=CC2=C1C(=O)C3=C(O)C=CC=C3C2=O", 0],
["	CCCCC(CC)COC(=O)CC(C(=O)OCC(CC)CCCC)[S]([O-])(=O)=O	", 0],			0.04368, 0.07749, 0.06832, 0.06942, 0.06037, 0.03247, 0.01148, 0.08834, 0.06596, 0.06296, 0.06132, 0.12619, 0.10171, 0.06787, 0.04436,																				["CCCCC(CC)COC(=O)CC(C(=O)OCC(CC)CCCC)[S]([O-])(=O)=O", 0],
["	COC(=O)NC1=NC2=C([NH]1)C=CC(=C2)C(=O)C3=CC=CC=C3	", 0],			0.05579, 0.09180, 0.07315, 0.03975, 0.05898, 0.04157, 0.01640, 0.07399, 0.05535, 0.04928, 0.05446, 0.02782, NaN, 0.06225, 0.04344,																				["COC(=O)NC1=NC2=C([NH]1)C=CC(=C2)C(=O)C3=CC=CC=C3", 0],
["	FC(F)(F)C1(OC(=O)NC2=C1C=C(Cl)C=C2)C#CC3CC3	", 0],			0.05445, 0.09329, 0.07717, 0.04810, 0.07174, 0.03695, 0.01254, 0.08119, 0.06121, 0.05709, 0.05772, 0.08223, 0.08864, 0.07602, 0.04991,																				["FC(F)(F)C1(OC(=O)NC2=C1C=C(Cl)C=C2)C#CC3CC3", 0],
["	CC(C)CCCC(C)CCCC(C)CCCC1(C)CCC2=C(C)C(=C(C)C(=C2O1)C)O	", 0],			0.02926, 0.05517, 0.05445, NaN, 0.05375, 0.03694, 0.02807, 0.05479, 0.04769, 0.04043, 0.05105, 0.00977, NaN, 0.04171, 0.02834,																				["CC(C)CCCC(C)CCCC(C)CCCC1(C)CCC2=C(C)C(=C(C)C(=C2O1)C)O", 0],
["	OCC1OC(O)CC(O)C1O	", 0],			0.02601, NaN, 0.04147, NaN, NaN, 0.00850, NaN, 0.09491, 0.07353, 0.07226, 0.06154, 0.06257, 0.05058, 0.05309, 0.02352,																				["OCC1OC(O)CC(O)C1O", 0],
["	CCCCCCCCCCCCCCCC(=O)NCCO	", 0],			0.05644, 0.09797, 0.07776, 0.04710, 0.06960, 0.03675, 0.01415, 0.08076, 0.06163, 0.05736, 0.05756, 0.05112, 0.07861, 0.07568, 0.05310,																				["CCCCCCCCCCCCCCCC(=O)NCCO", 0],
["	OC1CC2=C(OC1C3=CC(=C(O)C=C3)O)C=C(O)C=C2O	", 0],			0.05266, 0.08981, 0.07519, 0.05282, 0.06811, 0.03547, 0.01184, 0.08300, 0.06228, 0.05839, 0.05970, 0.09710, 0.09018, 0.07815, 0.04909,																				["OC1CC2=C(OC1C3=CC(=C(O)C=C3)O)C=C(O)C=C2O", 0],
["	OC1CC2=C(OC1C3=CC(=C(O)C=C3)O)C=C(O)C=C2O	", 0],			0.05346, 0.08732, 0.07272, 0.05676, 0.06707, 0.03465, 0.01165, 0.08378, 0.06268, 0.05833, 0.05937, 0.09696, 0.09197, 0.07677, 0.05362,																				["OC1CC2=C(OC1C3=CC(=C(O)C=C3)O)C=C(O)C=C2O", 0],
["	O=C1OC2=C(C=C1)C=C3C=COC3=C2	", 0],			0.05663, 0.09739, 0.07660, 0.04560, 0.07333, 0.03860, 0.01419, 0.07955, 0.05989, 0.05533, 0.05904, 0.04594, 0.08067, 0.07202, 0.05552,																				["O=C1OC2=C(C=C1)C=C3C=COC3=C2", 0],
["	OC1=CC=C(\C=C\C2=CC(=CC(=C2)O)O)C(=C1)O	", 0],			0.05551, 0.09362, 0.07459, 0.04006, 0.06047, 0.04126, 0.01581, 0.07380, 0.05648, 0.05146, 0.05441, 0.02491, NaN, 0.06203, 0.04306,																				["OC1=CC=C(\C=C\C2=CC(=CC(=C2)O)O)C(=C1)O", 0],
["	CC(C)C1=CC=CC(=O)C(=C1)O	", 0],			0.03587, 0.04934, 0.06336, 0.13602, 0.03172, 0.03254, 0.00923, 0.09104, 0.06881, 0.06373, 0.06108, 0.09355, 0.09378, 0.05990, 0.03856,																				["CC(C)C1=CC=CC(=O)C(=C1)O", 0],
["	CC(=O)NC1C(O)CC(O)(OC1C(O)C(O)CO)C(O)=O	", 0],			0.02931, NaN, 0.04383, 0.13651, NaN, 0.02696, NaN, 0.09292, 0.07184, 0.06584, 0.06287, 0.07442, 0.06031, 0.05734, 0.03043,																				["CC(=O)NC1C(O)CC(O)(OC1C(O)C(O)CO)C(O)=O", 0],
["	OC(=O)COCCN1CCN(CC1)C(C2=CC=CC=C2)C3=CC=C(Cl)C=C3	", 0],			0.03974, 0.06720, 0.06683, NaN, 0.05548, 0.03733, 0.01972, 0.06269, 0.05097, 0.04503, 0.05235, 0.00921, NaN, 0.04790, 0.03622,																				["OC(=O)COCCN1CCN(CC1)C(C2=CC=CC=C2)C3=CC=C(Cl)C=C3", 0],
["	O=C1CC2=C(N1)C=CC=C2	", 0],			0.03763, 0.06217, 0.07104, 0.08567, 0.05265, 0.03378, 0.01154, 0.08896, 0.06696, 0.06522, 0.06179, 0.10665, 0.09851, 0.06410, 0.04472,																				["O=C1CC2=C(N1)C=CC=C2", 0],
["	COC(=O)C1=CC(=C2OCOC2=C1C3=C(C=C(OC)C4=C3OCO4)C(=O)OC)OC	", 0],			0.05398, 0.08628, 0.07170, 0.01709, 0.05751, 0.04161, 0.01839, 0.07230, 0.05268, 0.04790, 0.05383, 0.02160, NaN, 0.05573, 0.03870,																				["COC(=O)C1=CC(=C2OCOC2=C1C3=C(C=C(OC)C4=C3OCO4)C(=O)OC)OC", 0],
["	OC1OC2C(O)C(=O)OC2C1O	", 0],			0.02228, NaN, 0.04250, NaN, NaN, 0.01653, NaN, 0.09732, 0.07300, 0.07078, 0.06370, 0.06102, 0.06009, 0.05331, 0.02916,																				["OC1OC2C(O)C(=O)OC2C1O", 0],
["	COC1=C(O)C(=CC(=C1)CO)OC	", 0],			0.03042, 0.04968, 0.06091, 0.13707, 0.03153, 0.03068, 0.00897, 0.09097, 0.06901, 0.06435, 0.06135, 0.09583, 0.08993, 0.05899, 0.03736,																				["COC1=C(O)C(=CC(=C1)CO)OC", 0],
["	CC(=O)C1C(=O)C=C2OC3=C(C(=C(C)C(=C3C(C)=O)O)O)C2(C)C1=O	", 0],			0.05696, 0.09293, 0.07497, 0.04569, 0.07547, 0.03806, 0.01414, 0.07915, 0.06092, 0.05490, 0.05674, 0.04967, 0.08068, 0.07529, 0.05677,																				["CC(=O)C1C(=O)C=C2OC3=C(C(=C(C)C(=C3C(C)=O)O)O)C2(C)C1=O", 0],
["	OCC1OC2C(OC3=NC(=O)C=CN23)C1O	", 0],			0.04589, 0.07777, 0.06923, 0.07051, 0.06324, 0.03422, 0.01193, 0.08588, 0.06634, 0.06362, 0.06162, 0.11006, 0.23460, 0.07275, 0.04946,																				["OCC1OC2C(OC3=NC(=O)C=CN23)C1O", 0],
["	CCCC(CCC)C(N)=O	", 0],			0.02873, 0.01620, 0.05537, 0.13915, NaN, 0.02470, NaN, 0.09363, 0.07018, 0.06748, 0.06149, 0.06902, 0.05789, 0.05663, 0.03076,																				["CCCC(CCC)C(N)=O", 0],
["	CCCCCCCCC1=CC=C(CCC(N)(CO)CO)C=C1	", 0],			0.05724, 0.09383, 0.07715, 0.04585, 0.07226, 0.03914, 0.01356, 0.07756, 0.05958, 0.05488, 0.05733, 0.04822, 0.08074, 0.07327, 0.05486,																				["CCCCCCCCC1=CC=C(CCC(N)(CO)CO)C=C1", 0],
["	OCC1OC(CC1O)N2C=C(\C=C\Br)C(=O)NC2=O	", 0],			0.04052, 0.06810, 0.06536, 0.06675, 0.05540, 0.03247, 0.01158, 0.08916, 0.06721, 0.06430, 0.06197, 0.13645, 0.10342, 0.07027, 0.04561,																				["OCC1OC(CC1O)N2C=C(\C=C\Br)C(=O)NC2=O", 0],
["	CCN(CC)CCOC1=CC2=C(C=C1)C3=C(C=C(OCCN(CC)CC)C=C3)C2=O	", 0],			0.02283, 0.03796, 0.04499, NaN, 0.04013, 0.02856, 0.01204, 0.05062, 0.04325, 0.03852, 0.04896, 0.00869, NaN, 0.03144, 0.02637,																				["CCN(CC)CCOC1=CC2=C(C=C1)C3=C(C=C(OCCN(CC)CC)C=C3)C2=O", 0],
["	NC1=NC2=C(N=C[N]2COC(CO)CO)C(=N1)[O-]	", 0],			0.05265, 0.08862, 0.07516, 0.05643, 0.06844, 0.03552, 0.01176, 0.08562, 0.06493, 0.06222, 0.06035, 0.09585, 0.09344, 0.07555, 0.05228,																				["NC1=NC2=C(N=C[N]2COC(CO)CO)C(=N1)[O-]", 0],
["	COC1=C(OC)C(=CC(=C1)CC=C)OC	", 0],			0.03266, 0.03383, 0.06341, 0.11909, 0.04245, 0.03356, 0.01158, 0.08995, 0.06861, 0.06519, 0.06191, 0.11037, 0.09859, 0.06146, 0.04365,																				["COC1=C(OC)C(=CC(=C1)CC=C)OC", 0],
["	O=C1C2=C(C=CC=C2)C(=O)C3=C1C=CC=C3	", 0],			0.05680, 0.09842, 0.07594, 0.04827, 0.06997, 0.04276, 0.01504, 0.07582, 0.05921, 0.05500, 0.05739, 0.05169, 0.08089, 0.06904, 0.05551,																				["O=C1C2=C(C=CC=C2)C(=O)C3=C1C=CC=C3", 0],
["	COC1=CC2=CC=C(C=C2C=C1)C(C)C(O)=O	", 0],			0.05933, 0.09858, 0.07811, 0.04697, 0.07395, 0.03845, 0.01373, 0.07736, 0.05984, 0.05434, 0.05676, 0.05162, 0.07635, 0.07226, 0.05362,																				["COC1=CC2=CC=C(C=C2C=C1)C(C)C(O)=O", 0],
["	OC(=O)C1=CN(C2CC2)C3=C(C=C(F)C(=C3)N4CCNCC4)C1=O	", 0],			0.04674, 0.07995, 0.07128, NaN, 0.05723, 0.03618, 0.01756, 0.06856, 0.05285, 0.04439, 0.05327, 0.01967, NaN, 0.05431, 0.03646,																				["OC(=O)C1=CN(C2CC2)C3=C(C=C(F)C(=C3)N4CCNCC4)C1=O", 0],
["	NC1=NC2=C(N=C[N]2C3CC(CO)C=C3)C(=N1)NC4CC4	", 0],			0.05714, 0.10013, 0.07238, 0.03979, 0.06092, 0.04126, 0.01607, 0.07761, 0.05803, 0.05370, 0.05723, 0.03229, 0.08234, 0.06754, 0.04598,																				["NC1=NC2=C(N=C[N]2C3CC(CO)C=C3)C(=N1)NC4CC4", 0],
["	CN1C(=O)C(=C(N=C1C(C)(C)NC(=O)C2=NN=C(C)O2)C(=O)NCC3=CC=C(F)C=C3)[O-]	", 0],			0.04144, 0.07355, 0.06858, NaN, 0.06010, 0.03584, 0.01910, 0.06256, 0.04834, 0.04441, 0.05057, 0.00936, NaN, 0.05213, 0.03591,																				["CN1C(=O)C(=C(N=C1C(C)(C)NC(=O)C2=NN=C(C)O2)C(=O)NCC3=CC=C(F)C=C3)[O-]", 0],
["	NC1=NC(=O)C2=C(N1)[N](C=N2)C3CC(O)C(CO)C3=C	", 0],			0.04846, 0.08240, 0.07184, 0.05584, 0.06264, 0.03647, 0.01183, 0.08712, 0.06481, 0.06145, 0.06117, 0.10362, 0.09598, 0.07350, 0.04867,																				["NC1=NC(=O)C2=C(N1)[N](C=N2)C3CC(O)C(CO)C3=C", 0],
["	NC1=NC=NC2=C1N=C[N]2C3OC(CO[P](O)(O)=O)C(O)C3O	", 0],			0.05783, 0.09597, 0.07807, 0.04899, 0.06964, 0.04060, 0.01477, 0.07836, 0.05983, 0.05386, 0.05720, 0.04993, 0.08551, 0.07058, 0.05402,																				["NC1=NC=NC2=C1N=C[N]2C3OC(CO[P](O)(O)=O)C(O)C3O", 0],
["	NC1=NC=NC2=C1N=C[N]2C3OC(CO)C(O)C3O	", 0],			0.05771, 0.10117, 0.07540, 0.04552, 0.06857, 0.04075, 0.01371, 0.07830, 0.06034, 0.05476, 0.05563, 0.04762, 0.08248, 0.07102, 0.05161,																				["NC1=NC=NC2=C1N=C[N]2C3OC(CO)C(O)C3O", 0],
["	CC1(F)C(O)C(CO)OC1N2C=CC(=O)NC2=O	", 0],			0.03228, 0.04017, 0.05845, 0.13965, 0.03462, 0.03266, 0.00870, 0.09189, 0.06943, 0.06457, 0.06208, 0.08646, 0.09129, 0.05755, 0.03935,																				["CC1(F)C(O)C(CO)OC1N2C=CC(=O)NC2=O", 0],
["	CC1=NC=C(CO[P](O)(O)=O)C(=C1O)C=O	", 0],			0.03227, 0.03151, 0.06220, 0.13617, 0.03617, 0.03092, 0.00927, 0.08998, 0.06934, 0.06598, 0.06203, 0.09100, 0.09583, 0.05877, 0.04003,																				["CC1=NC=C(CO[P](O)(O)=O)C(=C1O)C=O", 0],
["	COC(=O)C1=CCC23CCC(C(C)(OC2=O)\C=C\C=C(C)\C(O)=O)C3(CC1)OC(C)=O	", 0],			0.02726, 0.05478, 0.05519, NaN, 0.05268, 0.03658, 0.02867, 0.05527, 0.04723, 0.04187, 0.05132, 0.00884, NaN, 0.04313, 0.02585,																				["COC(=O)C1=CCC23CCC(C(C)(OC2=O)\C=C\C=C(C)\C(O)=O)C3(CC1)OC(C)=O", 0],
["	CC(=O)OC1=CC=C(C=C1)[C](=[C]2CC[CH2]CC2)C3=CC=C(OC(C)=O)C=C3	", 0],			0.03568, 0.06987, 0.06282, NaN, 0.05413, 0.03771, 0.02266, 0.06483, 0.05201, 0.04431, 0.05468, 0.01108, NaN, 0.04729, 0.03023,																				["CC(=O)OC1=CC=C(C=C1)[C](=[C]2CC[CH2]CC2)C3=CC=C(OC(C)=O)C=C3", 0],
["	OC1=CC=CC=C1C(=O)NC2=NC=C(S2)[N+]([O-])=O	", 0],			0.05896, 0.09679, 0.07708, 0.04757, 0.07278, 0.03991, 0.01364, 0.07746, 0.06031, 0.05402, 0.05634, 0.05021, 0.08213, 0.07108, 0.05728,																				["OC1=CC=CC=C1C(=O)NC2=NC=C(S2)[N+]([O-])=O", 0],
["	COC1=C(C=C(C=C1C2=CC3=CC=C(N[S](C)(=O)=O)C=C3C=C2)N4C=CC(=O)NC4=O)C(C)(C)C	", 0],			0.02398, 0.03332, 0.04236, NaN, 0.04093, 0.03096, 0.01234, 0.05152, 0.04390, 0.04165, 0.05407, 0.00722, NaN, 0.03371, 0.02458,																				["COC1=C(C=C(C=C1C2=CC3=CC=C(N[S](C)(=O)=O)C=C3C=C2)N4C=CC(=O)NC4=O)C(C)(C)C", 0],
["	NC1=CC=C(Cl)C=C1C(=O)C(F)(F)F	", 0],			0.03361, 0.03606, 0.05646, 0.13960, 0.02978, 0.03175, 0.00947, 0.09108, 0.07050, 0.06635, 0.06233, 0.08835, 0.09049, 0.05991, 0.04215,																				["NC1=CC=C(Cl)C=C1C(=O)C(F)(F)F", 0],
["	OCC1OC(OC2=C(OC3=C(C(=CC(=C3)O)O)C2=O)C4=CC(=C(O)C=C4)O)C(O)C(O)C1O	", 0],			0.05254, 0.09325, 0.07234, 0.04093, 0.05965, 0.04176, 0.01607, 0.07232, 0.05404, 0.04786, 0.05301, 0.02414, NaN, 0.06149, 0.04094,																				["OCC1OC(OC2=C(OC3=C(C(=CC(=C3)O)O)C2=O)C4=CC(=C(O)C=C4)O)C(O)C(O)C1O", 0],
["	OCC1OC(OC2OC=CC3C(O)C=C(CO)C23)C(O)C(O)C1O	", 0],			0.05434, 0.08640, 0.07269, 0.05784, 0.07135, 0.03722, 0.01190, 0.08324, 0.06278, 0.05746, 0.05878, 0.09758, 0.09195, 0.07711, 0.05086,																				["OCC1OC(OC2OC=CC3C(O)C=C(CO)C23)C(O)C(O)C1O", 0],
["	COC1=C(OC)C(=CC(=C1)C(=O)NCC2=CC=C(OCCN(C)C)C=C2)OC	", 0],			0.04902, 0.07870, 0.06933, NaN, 0.06018, 0.03800, 0.01801, 0.06752, 0.05249, 0.04693, 0.05314, 0.01919, NaN, 0.05346, 0.03557,																				["COC1=C(OC)C(=CC(=C1)C(=O)NCC2=CC=C(OCCN(C)C)C=C2)OC", 0],
["	CC(N)[C]12C[CH]3C[CH]([CH2]C([CH2]3)C1)C2	", 0],			0.03433, 0.05066, 0.06312, 0.11575, 0.04624, 0.03153, 0.01164, 0.08930, 0.06784, 0.06300, 0.06126, 0.11290, 0.09936, 0.06224, 0.04102,																				["CC(N)[C]12C[CH]3C[CH]([CH2]C([CH2]3)C1)C2", 0],
["	CCN(CC)CC1=CC(=CC=C1O)NC2=C3C=CC(=CC3=NC=C2)Cl	", 0],			0.02741, 0.05185, 0.05189, NaN, 0.04545, 0.03669, 0.02755, 0.05292, 0.04521, 0.04329, 0.05277, 0.01001, NaN, 0.03916, 0.02277,																				["CCN(CC)CC1=CC(=CC=C1O)NC2=C3C=CC(=CC3=NC=C2)Cl", 0],
["	CC1=C(N(CC(=O)NC2=CC=C(C=C2)C3=NOC=N3)C(=O)C4CC[S](=O)(=O)CC4)C(=CC=C1)C	", 0],			0.02762, 0.05547, 0.05272, NaN, 0.05177, 0.03536, 0.02725, 0.05508, 0.04605, 0.04126, 0.05000, 0.00778, NaN, 0.04133, 0.02653,																				["CC1=C(N(CC(=O)NC2=CC=C(C=C2)C3=NOC=N3)C(=O)C4CC[S](=O)(=O)CC4)C(=CC=C1)C", 0],
["	NC1=NC(=O)N(C=C1)C2OC(CO)C(O)C2O	", 0],			0.03424, 0.04378, 0.06402, 0.14885, 0.03226, 0.03339, 0.00949, 0.09039, 0.06854, 0.06450, 0.06249, 0.09205, 0.09403, 0.05957, 0.04140,																				["NC1=NC(=O)N(C=C1)C2OC(CO)C(O)C2O", 0],
["	CC1=CCC2CC1C2(C)C	", 0],			0.03928, 0.06032, 0.06623, 0.08378, 0.05478, 0.03343, 0.01216, 0.08964, 0.06591, 0.06333, 0.06129, 0.11963, 0.09722, 0.06508, 0.04548,																				["CC1=CCC2CC1C2(C)C", 0],
["	CC(C)=CCC1=C(O)C(=O)C2=CC=CC=C2C1=O	", 0],			0.04494, 0.07725, 0.07153, NaN, 0.05697, 0.03679, 0.01837, 0.07008, 0.05255, 0.04534, 0.05269, 0.02150, NaN, 0.05529, 0.03649,																				["CC(C)=CCC1=C(O)C(=O)C2=CC=CC=C2C1=O", 0],
["	OC(=O)CCCCCCCCC(O)=O	", 0],			0.02929, 0.02589, 0.05755, 0.13835, 0.03147, 0.03004, NaN, 0.09202, 0.07062, 0.06647, 0.06152, 0.07291, 0.05958, 0.05623, 0.03495,																				["OC(=O)CCCCCCCCC(O)=O", 0],
["	O=C1N(CC2CCCC3=C2C1=CC=C3)C4CN5CCC4CC5	", 0],			0.02869, 0.06045, 0.05569, NaN, 0.05382, 0.03794, 0.02876, 0.05666, 0.04897, 0.04238, 0.05401, 0.00986, NaN, 0.04113, 0.02807,																				["O=C1N(CC2CCCC3=C2C1=CC=C3)C4CN5CCC4CC5", 0],
["	CC[S](=O)(=O)N1CC(CC#N)(C1)[N]2C=C(C=N2)C3=NC=NC4=C3C=C[NH]4	", 0],			0.03987, 0.07502, 0.06855, NaN, 0.05665, 0.03731, 0.01855, 0.06371, 0.05005, 0.04485, 0.05144, 0.00970, NaN, 0.05127, 0.03714,																				["CC[S](=O)(=O)N1CC(CC#N)(C1)[N]2C=C(C=N2)C3=NC=NC4=C3C=C[NH]4", 0],
["	CC(C)N(CCCCOCC(O)=O)C1=NC(=C(N=C1)C2=CC=CC=C2)C3=CC=CC=C3	", 0],			0.02671, 0.02411, 0.02378, NaN, 0.01380, 0.01788, 0.00607, 0.04270, 0.03239, 0.03019, 0.03689, NaN, NaN, NaN, 0.03196,																				["CC(C)N(CCCCOCC(O)=O)C1=NC(=C(N=C1)C2=CC=CC=C2)C3=CC=CC=C3", 0],
["	CCN(CC)CCNC(=O)C1=C(OC)C=C(N)C(=C1)Cl	", 0],			0.05029, 0.08128, 0.07139, 0.05590, 0.06435, 0.03514, 0.01174, 0.08755, 0.06597, 0.06281, 0.06179, 0.10288, 0.08823, 0.07574, 0.04814,																				["CCN(CC)CCNC(=O)C1=C(OC)C=C(N)C(=C1)Cl", 0],
["	OC1=C2N(CC3OC4CCC(C4)N3C2=O)C=C(C(=O)NCC5=C(F)C=C(F)C=C5F)C1=O	", 0],			0.04657, 0.07923, 0.07087, NaN, 0.05936, 0.03735, 0.01771, 0.06607, 0.05177, 0.04540, 0.05221, 0.02021, NaN, 0.05506, 0.03760,																				["OC1=C2N(CC3OC4CCC(C4)N3C2=O)C=C(C(=O)NCC5=C(F)C=C(F)C=C5F)C1=O", 0],
["	CC\1=C/CC(C)(C)\C=C\C(=O)\C(=C\CC1)C	", 0],			0.03269, 0.03794, 0.05975, 0.14064, 0.03268, 0.02844, 0.00838, 0.09115, 0.06950, 0.06541, 0.06208, 0.09250, 0.09119, 0.05803, 0.04123,																				["CC\1=C/CC(C)(C)\C=C\C(=O)\C(=C\CC1)C", 0],
["	OC(=O)CCCN1CCC(CC1)OC(C2=CC=C(Cl)C=C2)C3=CC=CC=N3	", 0],			0.02819, 0.05189, 0.05670, NaN, 0.05386, 0.03651, 0.02733, 0.05493, 0.04798, 0.04040, 0.05234, 0.01119, NaN, 0.04339, 0.02518,																				["OC(=O)CCCN1CCC(CC1)OC(C2=CC=C(Cl)C=C2)C3=CC=CC=N3", 0],
["	CN(CC1=CC(=CC(=C1N)Br)Br)C2CCCCC2	", 0],			0.05760, 0.09925, 0.07617, 0.04557, 0.07495, 0.03846, 0.01410, 0.07941, 0.06009, 0.05458, 0.05812, 0.04861, 0.07593, 0.07420, 0.05079,																				["CN(CC1=CC(=CC(=C1N)Br)Br)C2CCCCC2", 0],
["	CCN(CC)CC1=CC(=CC=C1O)NC2=CC=NC3=C2C=CC(=C3)Cl	", 0],			0.02343, 0.03187, 0.04870, NaN, 0.04050, 0.03111, 0.01164, 0.04846, 0.04096, 0.03692, 0.04395, 0.00839, NaN, 0.03487, 0.02606,																				["CCN(CC)CC1=CC(=CC=C1O)NC2=CC=NC3=C2C=CC(=C3)Cl", 0],
["	CCCCCCCCC1=CC=C(CCC(N)(CO)CO)C=C1	", 0],			0.05872, 0.09639, 0.07754, 0.04932, 0.07319, 0.03884, 0.01415, 0.07887, 0.05954, 0.05343, 0.05703, 0.04594, 0.07757, 0.07248, 0.05296,																				["CCCCCCCCC1=CC=C(CCC(N)(CO)CO)C=C1", 0],
["	OCC1=C(Cl)C=C(Cl)C=C1	", 0],			0.02893, NaN, 0.03663, 0.13734, NaN, 0.03157, NaN, 0.09360, 0.07124, 0.06740, 0.06100, 0.06595, 0.06087, 0.05585, 0.03302,																				["OCC1=C(Cl)C=C(Cl)C=C1", 0],
["	CC1=NC=C(CO[P](O)(O)=O)C(=C1O)C=O	", 0],			0.03340, 0.03958, 0.06448, 0.13638, 0.03467, 0.03291, 0.00906, 0.09113, 0.06920, 0.06619, 0.06162, 0.10402, 0.09431, 0.06118, 0.03799,																				["CC1=NC=C(CO[P](O)(O)=O)C(=C1O)C=O", 0],
["	CCCCCC1=C(O)C=C(C)C=C1	", 0],			0.04271, 0.07147, 0.06802, 0.07495, 0.05870, 0.03276, 0.01198, 0.08829, 0.06591, 0.06443, 0.06175, 0.15353, 0.10935, 0.07203, 0.05075,																				["CCCCCC1=C(O)C=C(C)C=C1", 0],
["	OC(=O)C1=NC=CC=C1	", 0],			0.03445, 0.04568, 0.06278, 0.13911, 0.03258, 0.03123, 0.00864, 0.08978, 0.07032, 0.06636, 0.06183, 0.08916, 0.08826, 0.05768, 0.03940,																				["OC(=O)C1=NC=CC=C1", 0],
["	CC1(C)C2CCC(=C)C1C2	", 0],			0.03612, 0.04504, 0.06188, 0.08539, 0.04850, 0.03053, 0.01208, 0.09028, 0.06771, 0.06575, 0.06168, 0.10303, 0.09941, 0.06220, 0.04429,																				["CC1(C)C2CCC(=C)C1C2", 0],
["	CC(C)(C)NCC(O)C1=C(Cl)C=CC=C1	", 0],			0.03459, 0.04015, 0.06349, 0.14596, 0.03558, 0.03103, 0.01197, 0.09047, 0.06849, 0.06464, 0.06218, 0.10245, 0.09563, 0.05962, 0.03933,																				["CC(C)(C)NCC(O)C1=C(Cl)C=CC=C1", 0],
["	COC1=C(O)C=CC(=C1)CNC(=O)CCCC\C=C/C(C)C	", 0],			0.05648, 0.09244, 0.07519, 0.04629, 0.07336, 0.03650, 0.01499, 0.07977, 0.06153, 0.05756, 0.05779, 0.08260, 0.07768, 0.07824, 0.05191,																				["COC1=C(O)C=CC(=C1)CNC(=O)CCCC\C=C/C(C)C", 0],
["	ClC1=CC=C(C[N]2C(=NC3=C2C=CC=C3)CN4CCCC4)C=C1	", 0],			0.02700, 0.05422, 0.05485, NaN, 0.04321, 0.03561, 0.03052, 0.05613, 0.04565, 0.04079, 0.05162, 0.00857, NaN, 0.04117, 0.02309,																				["ClC1=CC=C(C[N]2C(=NC3=C2C=CC=C3)CN4CCCC4)C=C1", 0],
["	CCN(CC)CC1=CC=C(C=C1)C(=O)N(CCC2=CC=CC=C2OC)C3CCNC3	", 0],			0.02352, 0.03714, 0.04657, NaN, 0.03616, 0.02933, 0.01196, 0.04894, 0.04287, 0.04095, 0.05144, 0.00863, NaN, 0.03646, 0.02071,																				["CCN(CC)CC1=CC=C(C=C1)C(=O)N(CCC2=CC=CC=C2OC)C3CCNC3", 0],
["	COC(=O)C1=CC(=C2OCOC2=C1C3=C4OCOC4=C(OC)C=C3CO)OC	", 0],			0.05399, 0.08937, 0.07313, 0.04415, 0.06038, 0.04183, 0.01647, 0.07121, 0.05501, 0.04685, 0.05332, 0.01677, NaN, 0.05794, 0.04152,																				["COC(=O)C1=CC(=C2OCOC2=C1C3=C4OCOC4=C(OC)C=C3CO)OC", 0],
["	CN1C(=O)NN=C1CN2C=CC(=C(OC3=CC(=CC(=C3)C#N)Cl)C2=O)C(F)(F)F	", 0],			0.03228, 0.06178, 0.05980, NaN, 0.05496, 0.03657, 0.02230, 0.06299, 0.05052, 0.04480, 0.05335, 0.00960, NaN, 0.04461, 0.03110,																				["CN1C(=O)NN=C1CN2C=CC(=C(OC3=CC(=CC(=C3)C#N)Cl)C2=O)C(F)(F)F", 0],
["	OC1=C(O)C=C(C=C1)\C=C(C#N)\C(=O)NCCCC2=CC=CC=C2	", 0],			0.03228, 0.06181, 0.06255, NaN, 0.05547, 0.03844, 0.02215, 0.06139, 0.05037, 0.04351, 0.05083, 0.00890, NaN, 0.04518, 0.02772,																				["OC1=C(O)C=C(C=C1)\C=C(C#N)\C(=O)NCCCC2=CC=CC=C2", 0],
["	CC1CC2C3CCC(O)(C(=O)COC(=O)CCC(O)=O)C3(C)CC(O)C2C4(C)C=CC(=O)C=C14	", 0],			0.05621, 0.09324, 0.07669, 0.04659, 0.07329, 0.03657, 0.01445, 0.07959, 0.06115, 0.05749, 0.05875, 0.04676, 0.08372, 0.07531, 0.05213,																				["CC1CC2C3CCC(O)(C(=O)COC(=O)CCC(O)=O)C3(C)CC(O)C2C4(C)C=CC(=O)C=C14", 0],
["	CC1CCC/C=C/C2CC(O)CC2C(O)/C=C/C(=O)O1	", 0],			0.05806, 0.09479, 0.07685, 0.04665, 0.07386, 0.04017, 0.01414, 0.07875, 0.06040, 0.05474, 0.05732, 0.04777, 0.07864, 0.07194, 0.05141,																				["CC1CCC/C=C/C2CC(O)CC2C(O)/C=C/C(=O)O1", 0],
["	CC1=C(C)C2=C(S1)[N]3C(=NN=C3C(CC(=O)OC(C)(C)C)N=C2C4=CC=C(Cl)C=C4)C	", 0],			0.02751, 0.05657, 0.05482, NaN, 0.05486, 0.03584, 0.02681, 0.05621, 0.04880, 0.04261, 0.05031, 0.00814, NaN, 0.04224, 0.02511,																				["CC1=C(C)C2=C(S1)[N]3C(=NN=C3C(CC(=O)OC(C)(C)C)N=C2C4=CC=C(Cl)C=C4)C", 0],
["	C[N]1C2=C(C=CC=C2)C3=C1C4=C(C5=C3C(=O)NC5)C6=C(C=CC=C6)[N]4CCC#N	", 0],			0.02375, 0.03462, 0.04471, NaN, 0.03874, 0.03136, 0.01213, 0.05062, 0.04121, 0.04093, 0.04970, 0.01096, NaN, 0.03325, 0.03064,																				["C[N]1C2=C(C=CC=C2)C3=C1C4=C(C5=C3C(=O)NC5)C6=C(C=CC=C6)[N]4CCC#N", 0],
["	C(NC1=NC2=CC=CC=C2C(=N1)NCC3=CC=CC=C3)C4=CC=CC=C4	", 0],			0.02600, 0.01853, 0.02530, NaN, NaN, 0.01729, 0.00616, 0.04079, 0.02964, 0.02841, 0.03601, NaN, NaN, NaN, 0.03473,																				["C(NC1=NC2=CC=CC=C2C(=N1)NCC3=CC=CC=C3)C4=CC=CC=C4", 0],
["	OC(=O)C1=C(C=C(C=C1)C2=C[NH]C3=NC=C(C=C23)C4=CC=CC=C4)C5CCCC5	", 0],			0.02486, 0.02140, 0.02847, NaN, 0.03125, 0.01729, 0.00668, 0.03799, 0.03081, 0.03035, 0.03880, NaN, NaN, NaN, 0.03028,																				["OC(=O)C1=C(C=C(C=C1)C2=C[NH]C3=NC=C(C=C23)C4=CC=CC=C4)C5CCCC5", 0],
["	NC1CC1C2=CC=C(C=C2)C3=CC=CC(=C3)O	", 0],			0.05401, 0.09311, 0.07521, 0.04015, 0.05849, 0.04269, 0.01663, 0.07169, 0.05351, 0.04712, 0.05431, 0.01910, NaN, 0.05772, 0.03790,																				["NC1CC1C2=CC=C(C=C2)C3=CC=CC(=C3)O", 0],
["	COC1=CC(=CC=C1)C2=CC(=C(NC(=O)C3=C(CCC3)C(O)=O)C=C2)F	", 0],			0.04574, 0.08009, 0.07080, NaN, 0.05639, 0.03786, 0.01785, 0.06717, 0.05132, 0.04544, 0.05439, 0.01829, NaN, 0.05527, 0.03778,																				["COC1=CC(=CC=C1)C2=CC(=C(NC(=O)C3=C(CCC3)C(O)=O)C=C2)F", 0],
["	FC1=CC2=C(NC(C3CC=CC23)C4=CN=CC=C4)C(=C1)F	", 0],			0.05617, 0.09140, 0.07253, 0.04315, 0.05904, 0.04153, 0.01667, 0.07461, 0.05715, 0.04958, 0.05477, 0.02680, NaN, 0.06076, 0.04303,																				["FC1=CC2=C(NC(C3CC=CC23)C4=CN=CC=C4)C(=C1)F", 0],
["	FC(F)(F)C1=CC(=C(C=C1)N2CCCCC2)NC(=O)C3=CC=NC=C3	", 0],			0.03072, 0.06520, 0.05901, NaN, 0.05501, 0.03601, 0.02661, 0.06265, 0.05089, 0.04354, 0.05198, 0.00996, NaN, 0.04295, 0.03241,																				["FC(F)(F)C1=CC(=C(C=C1)N2CCCCC2)NC(=O)C3=CC=NC=C3", 0],
["	COC1=CC(=C2C(=O)NC(=NC2=C1)C3=CC(=C(OCCO)C(=C3)C)C)OC	", 0],			0.03548, 0.06886, 0.06207, NaN, 0.05657, 0.03761, 0.02275, 0.06475, 0.05011, 0.04409, 0.05372, 0.00977, NaN, 0.04890, 0.03142,																				["COC1=CC(=C2C(=O)NC(=NC2=C1)C3=CC(=C(OCCO)C(=C3)C)C)OC", 0],
["	CN(C)CCCNC(=O)C1=CC=C(C=C1)C2=CC3=CC=CN=C3C(=C2)O	", 0],			0.02399, 0.02622, 0.04623, NaN, 0.03612, 0.02846, 0.01144, 0.04786, 0.04350, 0.03731, 0.04659, 0.00778, NaN, 0.03550, 0.02761,																				["CN(C)CCCNC(=O)C1=CC=C(C=C1)C2=CC3=CC=CN=C3C(=C2)O", 0],
["	CC1=CC(=CC(=C1NC2=NC(=NC=C2)NC3=CC=C(C=C3)C#N)C)/C=C/C#N	", 0],			0.02415, 0.02105, 0.02971, NaN, NaN, 0.01591, 0.00632, 0.03660, 0.03261, 0.02932, 0.03440, NaN, NaN, NaN, 0.03002,																				["CC1=CC(=CC(=C1NC2=NC(=NC=C2)NC3=CC=C(C=C3)C#N)C)/C=C/C#N", 0],
["	NCCC1=CC=C(C=C1)[S](F)(=O)=O	", 0],			0.03607, 0.04621, 0.06000, 0.11621, 0.04643, 0.03298, 0.01158, 0.08901, 0.06750, 0.06264, 0.06198, 0.10801, 0.09847, 0.06285, 0.04289,																				["NCCC1=CC=C(C=C1)[S](F)(=O)=O", 0],
["	CC(NC(=O)C(CC1=CC=CC=C1)NC(=O)OCC2=CC=CC=C2)C(=O)CF	", 0],			0.03762, 0.06840, 0.07257, NaN, 0.05477, 0.03677, 0.02430, 0.06425, 0.04989, 0.04370, 0.05176, 0.00967, NaN, 0.04911, 0.03422,																				["CC(NC(=O)C(CC1=CC=CC=C1)NC(=O)OCC2=CC=CC=C2)C(=O)CF", 0],
["	CC(C)CCNC(=O)C(CC(C)C)NC(=O)C1OC1C(O)=O	", 0],			0.03351, 0.02763, 0.06192, 0.14630, 0.03532, 0.03374, 0.01192, 0.09011, 0.06857, 0.06526, 0.06118, 0.10339, 0.09652, 0.06133, 0.04045,																				["CC(C)CCNC(=O)C(CC(C)C)NC(=O)C1OC1C(O)=O", 0],
["	CCOC(=O)C1OC1C(=O)NC(CC(C)C)C(=O)NCCC(C)C	", 0],			0.05420, 0.09255, 0.07472, 0.04639, 0.07161, 0.03715, 0.01252, 0.08167, 0.06229, 0.05639, 0.05871, 0.08977, 0.08982, 0.07905, 0.05236,																				["CCOC(=O)C1OC1C(=O)NC(CC(C)C)C(=O)NCCC(C)C", 0],
["	CNC(=O)C1=CC(=CC=N1)OC2=CC=C(NC(=O)NC3=CC=C(Cl)C(=C3)C(F)(F)F)C=C2	", 0],			0.03615, 0.06357, 0.05817, NaN, 0.05333, 0.03848, 0.02256, 0.06211, 0.05055, 0.04187, 0.05215, 0.00957, NaN, 0.04520, 0.02823,																				["CNC(=O)C1=CC(=CC=N1)OC2=CC=C(NC(=O)NC3=CC=C(Cl)C(=C3)C(F)(F)F)C=C2", 0],
["	COC(=O)C(CCSC)NC(=O)C1=C(C=C(NCC(N)CS)C=C1)C2=CC=CC=C2	", 0],			0.04847, 0.07896, 0.06959, NaN, 0.05714, 0.03794, 0.01790, 0.06850, 0.05296, 0.04478, 0.05362, 0.02269, NaN, 0.05486, 0.03813,																				["COC(=O)C(CCSC)NC(=O)C1=C(C=C(NCC(N)CS)C=C1)C2=CC=CC=C2", 0],
["	CC(C)(C)C1=CC(=NO1)C(=O)/C(=N/NC2=CC=CC(=C2)Cl)C#N	", 0],			0.05332, 0.08722, 0.07368, 0.01638, 0.06083, 0.04431, 0.01831, 0.07086, 0.05412, 0.04585, 0.05393, 0.02668, NaN, 0.05703, 0.03855,																				["CC(C)(C)C1=CC(=NO1)C(=O)/C(=N/NC2=CC=CC(=C2)Cl)C#N", 0],
["	NC1=N[NH]C2=C1C=C(N=N2)C3=C4C=CC=C[N]4N=C3C5=CC=CC=C5	", 0],			0.02751, 0.04950, 0.05222, NaN, 0.04463, 0.03567, 0.02621, 0.05411, 0.04536, 0.04100, 0.05206, 0.00928, NaN, 0.03383, 0.02704,																				["NC1=N[NH]C2=C1C=C(N=N2)C3=C4C=CC=C[N]4N=C3C5=CC=CC=C5", 0],
["	OCCNC(=O)C1=CC=CC(=C1)C2=CC(=NC=N2)NC3=CC=C(OC(F)(F)F)C=C3	", 0],			0.02904, 0.05616, 0.05629, NaN, 0.05105, 0.03629, 0.02709, 0.05518, 0.04852, 0.04238, 0.05264, 0.00794, NaN, 0.04295, 0.02434,																				["OCCNC(=O)C1=CC=CC(=C1)C2=CC(=NC=N2)NC3=CC=C(OC(F)(F)F)C=C3", 0],
["	CN(C(=O)CC1=CC=C(C=C1)C2=NC=CC=C2)C3=NC(=C(S3)[S](N)(=O)=O)C	", 0],			0.02638, 0.05625, 0.05625, NaN, 0.05300, 0.03488, 0.02907, 0.05549, 0.04719, 0.04214, 0.05119, 0.00874, NaN, 0.04346, 0.02567,																				["CN(C(=O)CC1=CC=C(C=C1)C2=NC=CC=C2)C3=NC(=C(S3)[S](N)(=O)=O)C", 0],
["	FC(F)(F)C1=CC(=CC(=C1)C(F)(F)F)C2=N[N](\C=C/C(=O)NNC3=CC=CC=N3)C=N2	", 0],			0.02653, 0.04827, 0.05102, NaN, 0.04385, 0.03776, 0.02650, 0.05309, 0.04566, 0.04245, 0.05158, 0.00852, NaN, 0.03578, 0.02393,																				["FC(F)(F)C1=CC(=CC(=C1)C(F)(F)F)C2=N[N](\C=C/C(=O)NNC3=CC=CC=N3)C=N2", 0],
["	CNC(=O)C1=NC=CC(=C1)OC2=CC3=C(C=C2)N=C(NC4CCCCC4O)S3	", 0],			0.02829, 0.05615, 0.05963, NaN, 0.05300, 0.03826, 0.02742, 0.05823, 0.04868, 0.04379, 0.05154, 0.00948, NaN, 0.04373, 0.02532,																				["CNC(=O)C1=NC=CC(=C1)OC2=CC3=C(C=C2)N=C(NC4CCCCC4O)S3", 0],
["	CC1COC2CN3C=C(C(=O)NCC4=C(F)C=C(F)C=C4)C(=O)C(=C3C(=O)N12)O	", 0],			0.05595, 0.08542, 0.07612, NaN, 0.05751, 0.04009, 0.01815, 0.06880, 0.05256, 0.04583, 0.05338, 0.02166, NaN, 0.05689, 0.03993,																				["CC1COC2CN3C=C(C(=O)NCC4=C(F)C=C(F)C=C4)C(=O)C(=C3C(=O)N12)O", 0],
["	COC1C(CCC2(CO2)C1C3(C)OC3CC=C(C)C)OC(=O)\C=C\C=C\C=C\C=C\C(O)=O	", 0],			0.03722, 0.06729, 0.06201, NaN, 0.05705, 0.03650, 0.02314, 0.06433, 0.04930, 0.04586, 0.05265, 0.00891, NaN, 0.04849, 0.03442,																				["COC1C(CCC2(CO2)C1C3(C)OC3CC=C(C)C)OC(=O)\C=C\C=C\C=C\C=C\C(O)=O", 0],
["	CC(C)C(CO)NC1=NC(=C2N=C[N](C(C)C)C2=N1)NC3=CC=CC(=C3)Cl	", 0],			0.02289, 0.02665, 0.04756, NaN, 0.03534, 0.03008, 0.01111, 0.04743, 0.03950, 0.03869, 0.04579, 0.01032, NaN, 0.03192, 0.02532,																				["CC(C)C(CO)NC1=NC(=C2N=C[N](C(C)C)C2=N1)NC3=CC=CC(=C3)Cl", 0],
["	ClC1=CC=CC(=C1C(=O)NC2=C[NH]N=C2C(=O)NC3CCNCC3)Cl	", 0],			0.03714, 0.06907, 0.06437, NaN, 0.05437, 0.03710, 0.02301, 0.06275, 0.05069, 0.04406, 0.05247, 0.00917, NaN, 0.04654, 0.03115,																				["ClC1=CC=CC(=C1C(=O)NC2=C[NH]N=C2C(=O)NC3CCNCC3)Cl", 0],
["	COC1=C(/C=C/C(=O)C2=CC=C(O)C=C2)C=C(C(=C1)O)C(C)(C)C=C	", 0],			0.05469, 0.09533, 0.07438, 0.03882, 0.06339, 0.04274, 0.01628, 0.07641, 0.05650, 0.05046, 0.05694, 0.02847, 0.08047, 0.06469, 0.04226,																				["COC1=C(/C=C/C(=O)C2=CC=C(O)C=C2)C=C(C(=C1)O)C(C)(C)C=C", 0],
["	CC(C)OC(=O)C(C)N[P](=O)(COC(C)C[N]1C=NC2=C1N=CN=C2N)OC3=CC=CC=C3	", 0],			0.02593, 0.05084, 0.05119, NaN, 0.04251, 0.03832, 0.03291, 0.05420, 0.04541, 0.04070, 0.05305, 0.00860, NaN, 0.04100, 0.02479,																				["CC(C)OC(=O)C(C)N[P](=O)(COC(C)C[N]1C=NC2=C1N=CN=C2N)OC3=CC=CC=C3", 0],
["	CC1=C(SSC1=S)C2=NC=CN=C2	", 0],			0.05260, 0.08796, 0.07388, 0.05558, 0.06543, 0.03432, 0.01162, 0.08606, 0.06314, 0.05905, 0.05972, 0.09858, 0.09014, 0.07810, 0.04831,																				["CC1=C(SSC1=S)C2=NC=CN=C2", 0],
["	FC1=CC=C(CNC2=NC=NC3=CC=C(F)C=C23)C=C1	", 0],			0.04657, 0.08013, 0.06946, NaN, 0.05754, 0.03817, 0.01779, 0.06647, 0.05171, 0.04434, 0.05262, 0.02419, NaN, 0.05521, 0.03612,																				["FC1=CC=C(CNC2=NC=NC3=CC=C(F)C=C23)C=C1", 0],
["	COC1=C(C(=C(CC=C(C)C)C(=C1)O)O)C(=O)\C=C\C2=CC=C(O)C=C2	", 0],			0.05710, 0.09402, 0.07571, 0.04139, 0.06416, 0.04045, 0.01640, 0.07533, 0.05695, 0.05131, 0.05522, 0.03223, 0.08166, 0.06316, 0.04448,																				["COC1=C(C(=C(CC=C(C)C)C(=C1)O)O)C(=O)\C=C\C2=CC=C(O)C=C2", 0],
["	CC(=O)O\N=C/1\C(NC2=CC=CC=C12)=C3\C(=O)NC4=C3C=CC(=C4)Br	", 0],			0.03006, 0.05758, 0.05859, NaN, 0.05289, 0.03812, 0.02703, 0.06253, 0.05252, 0.04246, 0.05340, 0.00918, NaN, 0.04502, 0.02940,																				["CC(=O)O\N=C/1\C(NC2=CC=CC=C12)=C3\C(=O)NC4=C3C=CC(=C4)Br", 0],
["	CCC(C)SSC1=NC=C[NH]1	", 0],			0.02972, 0.03449, 0.05033, 0.13879, NaN, 0.02633, NaN, 0.09196, 0.07076, 0.06608, 0.06262, 0.06763, 0.06036, 0.05590, 0.03723,																				["CCC(C)SSC1=NC=C[NH]1", 0],
["	NC(=O)C1=NC(=CN=C1O)F	", 0],			0.03072, 0.03987, 0.05727, 0.13853, 0.03425, 0.02934, 0.00951, 0.08984, 0.06979, 0.06527, 0.06171, 0.09196, 0.09071, 0.05760, 0.04463,																				["NC(=O)C1=NC(=CN=C1O)F", 0],
["	CC(C)C1=C2N=C(OC3CCCNC3)N=C(NCC4=CC=CC=C4[N]5C=CC=N5)[N]2N=C1	", 0],			0.02484, 0.01827, 0.01784, NaN, NaN, 0.01599, 0.00623, 0.04014, 0.03122, 0.03171, 0.03576, NaN, NaN, NaN, 0.03329,																				["CC(C)C1=C2N=C(OC3CCCNC3)N=C(NCC4=CC=CC=C4[N]5C=CC=N5)[N]2N=C1", 0],
["	ONC(=O)CCCCCN1C(=O)C2=C3C(=CC=C2)C=CC=C3C1=O	", 0],			0.03675, 0.07362, 0.06094, NaN, 0.05743, 0.03782, 0.02344, 0.06329, 0.05140, 0.04508, 0.05126, 0.00966, NaN, 0.04805, 0.03362,																				["ONC(=O)CCCCCN1C(=O)C2=C3C(=CC=C2)C=CC=C3C1=O", 0],
["	OC1=C(O)C=C(C=C1)\C=N\NC(=O)C2=C(O)C=C3C=CC=CC3=C2	", 0],			0.03072, 0.05631, 0.05836, NaN, 0.05287, 0.03832, 0.02964, 0.05810, 0.04811, 0.04333, 0.05380, 0.01095, NaN, 0.04503, 0.02656,																				["OC1=C(O)C=C(C=C1)\C=N\NC(=O)C2=C(O)C=C3C=CC=CC3=C2", 0],
["	NC1=NC=NC2=C1C=C[N]2C3OC(CO)C(O)C3O	", 0],			0.05930, 0.09434, 0.07385, 0.04728, 0.07377, 0.03899, 0.01397, 0.07869, 0.05972, 0.05430, 0.05726, 0.05475, 0.07999, 0.07396, 0.05423,																				["NC1=NC=NC2=C1C=C[N]2C3OC(CO)C(O)C3O", 0],
["	CC1=CC2=C(C=CC=C2C(N)=O)[N]1C3=NC4=C(COCC4)C(=N3)NCC5=CC=CC=C5	", 0],			0.02502, 0.01787, 0.03007, NaN, NaN, 0.01578, 0.00582, 0.03723, 0.03083, 0.02970, 0.03594, NaN, NaN, NaN, 0.03498,																				["CC1=CC2=C(C=CC=C2C(N)=O)[N]1C3=NC4=C(COCC4)C(=N3)NCC5=CC=CC=C5", 0],
["	CCOCC1=NC2=C([N]1CC(C)(C)O)C3=C(C=CC=C3)N=C2N	", 0],			0.05563, 0.08397, 0.07077, 0.01651, 0.05746, 0.04250, 0.01690, 0.07202, 0.05597, 0.04736, 0.05425, 0.02487, NaN, 0.05639, 0.03862,																				["CCOCC1=NC2=C([N]1CC(C)(C)O)C3=C(C=CC=C3)N=C2N", 0],
["	CC(C)(C)C(=O)OC1=CC=C(C=C1)[S](=O)(=O)NC2=CC=CC=C2C(=O)NCC(O)=O	", 0],			0.04016, 0.07296, 0.06575, NaN, 0.05645, 0.03568, 0.02013, 0.06186, 0.05013, 0.04494, 0.05096, 0.01096, NaN, 0.04915, 0.03406,																				["CC(C)(C)C(=O)OC1=CC=C(C=C1)[S](=O)(=O)NC2=CC=CC=C2C(=O)NCC(O)=O", 0],
["	CC(C)=CCC(O)C1=CC(=O)C2=C(O)C=CC(=C2C1=O)O	", 0],			0.05748, 0.10020, 0.07699, 0.04732, 0.06346, 0.04048, 0.01445, 0.07763, 0.06085, 0.05707, 0.05643, 0.04888, 0.08442, 0.07286, 0.05488,																				["CC(C)=CCC(O)C1=CC(=O)C2=C(O)C=CC(=C2C1=O)O", 0],
["	OCCOCCN1CCN(CC1)CC2=CC(=CC=C2)OC3=CC=CC=C3	", 0],			0.02699, 0.05331, 0.05414, NaN, 0.04383, 0.03588, 0.03040, 0.05570, 0.04783, 0.04161, 0.05175, 0.01069, NaN, 0.04109, 0.02462,																				["OCCOCCN1CCN(CC1)CC2=CC(=CC=C2)OC3=CC=CC=C3", 0],
["	CN(C)C(=O)/C(=C/C1=CC=C(O1)C2=NC3=CN=C4[NH]C=CC4=C3[N]2C5CCCCC5)C#N	", 0],			0.02444, 0.03123, 0.04635, NaN, 0.03603, 0.03008, 0.01179, 0.04954, 0.04281, 0.03773, 0.04537, 0.01021, NaN, 0.03381, 0.02797,																				["CN(C)C(=O)/C(=C/C1=CC=C(O1)C2=NC3=CN=C4[NH]C=CC4=C3[N]2C5CCCCC5)C#N", 0],
["	COCCNC(=O)NC1=CC2=C(C=C1)N=C(C3=CC=CS3)C(=N2)C4=CC=CS4	", 0],			0.02727, 0.05741, 0.05571, NaN, 0.05157, 0.03706, 0.02673, 0.05504, 0.04615, 0.04116, 0.05147, 0.00801, NaN, 0.04244, 0.02387,																				["COCCNC(=O)NC1=CC2=C(C=C1)N=C(C3=CC=CS3)C(=N2)C4=CC=CS4", 0],
["	OC(=O)C1=CC(=CC=C1O)NC(=O)C2=CC(=CC=C2)NC(=O)C3=CC=CO3	", 0],			0.02715, 0.04781, 0.05385, NaN, 0.04478, 0.03820, 0.03028, 0.05294, 0.04609, 0.04062, 0.05282, 0.00942, NaN, 0.04062, 0.02478,																				["OC(=O)C1=CC(=CC=C1O)NC(=O)C2=CC(=CC=C2)NC(=O)C3=CC=CO3", 0],
["	CCNC(=O)C1=CC2=C([NH]1)C(=O)N(C)C=C2C3=C(OC4=C(C)C=C(F)C=C4C)C=CC(=C3)C(C)(C)O	", 0],			0.02537, 0.05317, 0.05045, NaN, 0.04238, 0.03179, 0.02574, 0.05224, 0.04342, 0.04061, 0.05046, 0.00885, NaN, 0.03433, 0.02211,																				["CCNC(=O)C1=CC2=C([NH]1)C(=O)N(C)C=C2C3=C(OC4=C(C)C=C(F)C=C4C)C=CC(=C3)C(C)(C)O", 0],
["	CNC(=O)C1=CC=C(C=C1)C2=CN=C3C=NC(=C[N]23)C4=CC=CC=C4	", 0],			0.02401, 0.04304, 0.04790, NaN, 0.03901, 0.03076, 0.01411, 0.05003, 0.04240, 0.04074, 0.05126, 0.00916, NaN, 0.03408, 0.02446,																				["CNC(=O)C1=CC=C(C=C1)C2=CN=C3C=NC(=C[N]23)C4=CC=CC=C4", 0],
["	CN(C)[S](=O)(=O)C1=CC=C(N2CCCC2)C(=C1)C(=O)NC3=NC=C(C)S3	", 0],			0.03895, 0.07114, 0.06780, NaN, 0.05704, 0.03712, 0.02316, 0.06257, 0.05096, 0.04427, 0.05114, 0.00988, NaN, 0.04868, 0.03454,																				["CN(C)[S](=O)(=O)C1=CC=C(N2CCCC2)C(=C1)C(=O)NC3=NC=C(C)S3", 0],
["	OCCNCC1=CC=C(OCC2=CC=C(F)C=C2)C(=C1)OCC3=CC=C(F)C=C3	", 0],			0.03066, 0.06203, 0.05864, NaN, 0.05406, 0.03829, 0.02676, 0.06335, 0.05225, 0.04271, 0.05348, 0.00957, NaN, 0.04229, 0.02881,																				["OCCNCC1=CC=C(OCC2=CC=C(F)C=C2)C(=C1)OCC3=CC=C(F)C=C3", 0],
["	FC1=CC=C(C=C1)C2=C[N]3N=CC(=C3N=C2)C4=CSC(=C4)C(=O)NC(C5CC5)C(F)(F)F	", 0],			0.02677, 0.05173, 0.05548, NaN, 0.04388, 0.03681, 0.02528, 0.05218, 0.04579, 0.04136, 0.05186, 0.00727, NaN, 0.03645, 0.02475,																				["FC1=CC=C(C=C1)C2=C[N]3N=CC(=C3N=C2)C4=CSC(=C4)C(=O)NC(C5CC5)C(F)(F)F", 0],
["	OCC1OC(OC2=CC3=C(C(=C2)O)C(=O)C=C(O3)C4=CC=C(O)C(=C4)O)C(O)C(O)C1O	", 0],			0.05628, 0.09665, 0.07319, 0.04060, 0.05966, 0.04072, 0.01622, 0.07894, 0.05922, 0.05521, 0.05554, 0.02837, 0.09072, 0.06360, 0.04462,																				["OCC1OC(OC2=CC3=C(C(=C2)O)C(=O)C=C(O3)C4=CC=C(O)C(=C4)O)C(O)C(O)C1O", 0],
["	CC1COC2=C1C(=O)C(=O)C3=C2C=CC4=C3C=CC=C4C	", 0],			0.05536, 0.09365, 0.07447, 0.03909, 0.06026, 0.04177, 0.01655, 0.07391, 0.05662, 0.04966, 0.05529, 0.03038, NaN, 0.06189, 0.04162,																				["CC1COC2=C1C(=O)C(=O)C3=C2C=CC4=C3C=CC=C4C", 0],
["	CC1(C)CCC2(CCC3(C)C(=CCC4C5(C)CC(O)C(O)C(C)(C)C5CCC34C)C2C1)C(O)=O	", 0],			0.03252, 0.06880, 0.05950, NaN, 0.05359, 0.03723, 0.02180, 0.06366, 0.05012, 0.04393, 0.05423, 0.01022, NaN, 0.04542, 0.03200,																				["CC1(C)CCC2(CCC3(C)C(=CCC4C5(C)CC(O)C(O)C(C)(C)C5CCC34C)C2C1)C(O)=O", 0],
["	COC1=C(OC)C2=C(C=C1)C=C3C4=C(CC[N+]3=C2)C=C5OCOC5=C4	", 0],			0.05454, 0.08877, 0.07575, 0.01913, 0.05852, 0.04235, 0.01613, 0.07128, 0.05390, 0.04716, 0.05312, 0.02149, NaN, 0.05829, 0.04014,																				["COC1=C(OC)C2=C(C=C1)C=C3C4=C(CC[N+]3=C2)C=C5OCOC5=C4", 0],
["	OCC1OC(OC2=CC(=C(C(=O)CCC3=CC=C(O)C=C3)C(=C2)O)O)C(O)C(O)C1O	", 0],			0.05404, 0.08848, 0.07359, 0.01174, 0.05900, 0.04416, 0.01680, 0.07216, 0.05431, 0.04591, 0.05392, 0.02318, NaN, 0.05577, 0.04001,																				["OCC1OC(OC2=CC(=C(C(=O)CCC3=CC=C(O)C=C3)C(=C2)O)O)C(O)C(O)C1O", 0],
["	COC1=CC(=C(CC=C(C)C)C2=C1C(=O)CC(O2)C3=CC=C(O)C=C3)O	", 0],			0.05176, 0.08292, 0.07444, NaN, 0.05825, 0.03866, 0.01837, 0.06834, 0.05352, 0.04597, 0.05360, 0.02630, NaN, 0.05746, 0.03968,																				["COC1=CC(=C(CC=C(C)C)C2=C1C(=O)CC(O2)C3=CC=C(O)C=C3)O", 0],
["	C=CC1CNC(=S)O1	", 0],			0.02985, 0.03810, 0.05220, 0.13997, NaN, 0.02797, NaN, 0.09160, 0.06915, 0.06769, 0.06212, 0.06859, 0.06069, 0.05794, 0.03064,																				["C=CC1CNC(=S)O1", 0],
["	OCC1OC(C(O)C(O)C1O)C2=C(O)C=C(O)C3=C2OC(=CC3=O)C4=CC(=C(O)C=C4)O	", 0],			0.05383, 0.08042, 0.07428, NaN, 0.05962, 0.03978, 0.01803, 0.06897, 0.05354, 0.04481, 0.05340, 0.02353, NaN, 0.05636, 0.03744,																				["OCC1OC(C(O)C(O)C1O)C2=C(O)C=C(O)C3=C2OC(=CC3=O)C4=CC(=C(O)C=C4)O", 0],
["	OC1=CC=C(C=C1)C2=CC(=O)C3=C(O2)C=C(O)C(=C3O)O	", 0],			0.05707, 0.10156, 0.07580, 0.04484, 0.06297, 0.03993, 0.01470, 0.07756, 0.05785, 0.05455, 0.05636, 0.04966, 0.07771, 0.06946, 0.05622,																				["OC1=CC=C(C=C1)C2=CC(=O)C3=C(O2)C=C(O)C(=C3O)O", 0],
["	OC(=O)C(OC(=O)\C=C\C1=CC(=C(O)C=C1)O)C(OC(=O)\C=C\C2=CC(=C(O)C=C2)O)C(O)=O	", 0],			0.05568, 0.09394, 0.07413, 0.03865, 0.05965, 0.04253, 0.01636, 0.07133, 0.05458, 0.04839, 0.05186, 0.02517, NaN, 0.05900, 0.03949,																				["OC(=O)C(OC(=O)\C=C\C1=CC(=C(O)C=C1)O)C(OC(=O)\C=C\C2=CC(=C(O)C=C2)O)C(O)=O", 0],
["	OC1CC(O)(CC(OC(=O)\C=C\C2=CC=C(O)C(=C2)O)C1O)C(O)=O	", 0],			0.04499, 0.07773, 0.06921, 0.07242, 0.06075, 0.03325, 0.01183, 0.08708, 0.06546, 0.06436, 0.06205, 0.12010, 0.23135, 0.07336, 0.04930,																				["OC1CC(O)(CC(OC(=O)\C=C\C2=CC=C(O)C(=C2)O)C1O)C(O)=O", 0],
["	CN1CC2=C(C=CC3=C2OCO3)C4C(O)CC5=C(C=C6OCOC6=C5)C14	", 0],			0.03405, 0.06635, 0.06156, NaN, 0.05384, 0.03698, 0.02341, 0.06632, 0.05241, 0.04338, 0.05337, 0.00920, NaN, 0.04511, 0.03329,																				["CN1CC2=C(C=CC3=C2OCO3)C4C(O)CC5=C(C=C6OCOC6=C5)C14", 0],
["	COC1=C(O)C2=C(OC(=CC2=O)C3=CC=CC=C3)C=C1O	", 0],			0.05570, 0.09537, 0.07182, 0.04796, 0.07094, 0.03746, 0.01252, 0.08068, 0.06252, 0.05836, 0.05846, 0.08496, 0.08030, 0.07755, 0.05208,																				["COC1=C(O)C2=C(OC(=CC2=O)C3=CC=CC=C3)C=C1O", 0],
["	COC1=C2OCOC2=CC3=C1C4=C(CC(C)C(C)C3)C=C5OCOC5=C4OC	", 0],			0.04215, 0.07746, 0.06601, NaN, 0.05845, 0.03600, 0.01811, 0.06250, 0.04911, 0.04401, 0.05046, 0.00996, NaN, 0.05112, 0.03588,																				["COC1=C2OCOC2=CC3=C1C4=C(CC(C)C(C)C3)C=C5OCOC5=C4OC", 0],
["	COC1=CC2=C(C=C1OC)C3C(C)C4=C(CN3CC2)C(=C(OC)C=C4)OC	", 0],			0.04694, 0.07916, 0.06999, NaN, 0.05853, 0.03675, 0.01773, 0.06684, 0.05214, 0.04745, 0.05327, 0.02418, NaN, 0.05590, 0.03615,																				["COC1=CC2=C(C=C1OC)C3C(C)C4=C(CN3CC2)C(=C(OC)C=C4)OC", 0],
["	COC1=CC2=C(C=CC(=O)O2)C=C1O	", 0],			0.03292, 0.02672, 0.07061, 0.14792, 0.03347, 0.03224, 0.01151, 0.08982, 0.06870, 0.06570, 0.06145, 0.10275, 0.09885, 0.06039, 0.04065,																				["COC1=CC2=C(C=CC(=O)O2)C=C1O", 0],
["	COC1=CC2=C(C(=C1)O)C(=O)C=C(O2)C3=CC=C(O)C=C3	", 0],			0.05581, 0.09652, 0.07514, 0.05607, 0.06829, 0.03649, 0.01213, 0.08214, 0.06167, 0.05737, 0.05886, 0.09762, 0.09073, 0.07731, 0.05333,																				["COC1=CC2=C(C(=C1)O)C(=O)C=C(O2)C3=CC=C(O)C=C3", 0],
["	COC(=O)C1=COC(OC2OC(CO)C(O)C(O)C2O)C3C(C)CC(=O)C13	", 0],			0.04789, 0.07592, 0.07085, 0.06920, 0.06083, 0.03190, 0.01201, 0.08780, 0.06553, 0.06548, 0.06025, 0.11701, 0.23384, 0.07320, 0.04782,																				["COC(=O)C1=COC(OC2OC(CO)C(O)C(O)C2O)C3C(C)CC(=O)C13", 0],
["	CC(C)=C1C\C=C(C)\CC/C=C(C)/CC1=O	", 0],			0.04570, 0.07622, 0.07025, 0.07096, 0.06104, 0.03295, 0.01193, 0.08670, 0.06476, 0.06476, 0.06046, 0.10755, 0.23641, 0.07368, 0.04885,																				["CC(C)=C1C\C=C(C)\CC/C=C(C)/CC1=O", 0],
["	COC1=CC2=C(C(=O)C=C(O2)C3=CC=CC=C3)C(=C1OC)OC	", 0],			0.05836, 0.09711, 0.07665, 0.04664, 0.06842, 0.04025, 0.01456, 0.07844, 0.05898, 0.05389, 0.05580, 0.05193, 0.08116, 0.07319, 0.05383,																				["COC1=CC2=C(C(=O)C=C(O2)C3=CC=CC=C3)C(=C1OC)OC", 0],
["	CCCCCCCCOC(=O)C1=CC(=C(O)C(=C1)O)O	", 0],			0.05349, 0.09174, 0.07934, 0.05584, 0.07155, 0.03675, 0.01168, 0.08077, 0.06200, 0.05703, 0.05971, 0.10162, 0.09380, 0.07490, 0.05294,																				["CCCCCCCCOC(=O)C1=CC(=C(O)C(=C1)O)O", 0],
["	COC(=O)C(O)C(NC(=O)C1=CC=CC=C1)C2=CC=CC=C2	", 0],			0.05464, 0.08091, 0.07630, NaN, 0.05930, 0.04000, 0.01817, 0.06754, 0.05290, 0.04498, 0.05541, 0.02505, NaN, 0.05735, 0.03765,																				["COC(=O)C(O)C(NC(=O)C1=CC=CC=C1)C2=CC=CC=C2", 0],
["	COC1=CC=C(/C=C/C(O)=O)C=C1OC	", 0],			0.03487, 0.04242, 0.05790, 0.13998, 0.02529, 0.02872, 0.00981, 0.09240, 0.07005, 0.06444, 0.06207, 0.08497, 0.08318, 0.05931, 0.03880,																				["COC1=CC=C(/C=C/C(O)=O)C=C1OC", 0],
["	OCC(O)C(O)C(O)C(O)CO	", 0],			0.02787, NaN, 0.03522, NaN, NaN, NaN, NaN, 0.09520, 0.07432, 0.07128, 0.06455, 0.05643, 0.05005, 0.05545, 0.02964,																				["OCC(O)C(O)C(O)C(O)CO", 0],
["	O=C1C=CCC2C3CCCN4CCCC(CN12)C34	", 0],			0.05409, 0.09498, 0.07495, 0.03968, 0.06115, 0.04138, 0.01652, 0.07516, 0.05612, 0.04829, 0.05418, 0.02447, NaN, 0.06236, 0.04173,																				["O=C1C=CCC2C3CCCN4CCCC(CN12)C34", 0],
["	CC(=O)OC1(C)CC(O)C2(O)C=COC(OC3OC(CO)C(O)C(O)C3O)C12	", 0],			0.03176, 0.04068, 0.05852, 0.13775, 0.03537, 0.03236, 0.01014, 0.09145, 0.06979, 0.06437, 0.06261, 0.09104, 0.09189, 0.05889, 0.04195,																				["CC(=O)OC1(C)CC(O)C2(O)C=COC(OC3OC(CO)C(O)C(O)C3O)C12", 0],
["	CC(C)C1C2OC(=O)C1C3CCC4CN(C)C2C34C	", 0],			0.04837, 0.08317, 0.07623, 0.05562, 0.06559, 0.03685, 0.01195, 0.08648, 0.06465, 0.06248, 0.06012, 0.10307, 0.09362, 0.07478, 0.05118,																				["CC(C)C1C2OC(=O)C1C3CCC4CN(C)C2C34C", 0],
["	CC1(C)CCC2(CCC3(C)C(=CCC4C5(C)CCC(=O)C(C)(C)C5CCC34C)C2C1)C(O)=O	", 0],			0.03546, 0.06837, 0.06203, NaN, 0.05425, 0.03768, 0.02289, 0.06321, 0.05230, 0.04502, 0.05303, 0.00904, NaN, 0.04696, 0.03214,																				["CC1(C)CCC2(CCC3(C)C(=CCC4C5(C)CCC(=O)C(C)(C)C5CCC34C)C2C1)C(O)=O", 0],
["	CN1CCN(CCCN2C3=C(SC4=C2C=C(C=C4)C(F)(F)F)C=CC=C3)CC1	", 0],			0.02959, 0.05820, 0.05591, NaN, 0.05320, 0.03676, 0.02705, 0.05881, 0.04765, 0.04233, 0.05330, 0.00989, NaN, 0.04289, 0.02729,																				["CN1CCN(CCCN2C3=C(SC4=C2C=C(C=C4)C(F)(F)F)C=CC=C3)CC1", 0],
["	CC1CC2C3CCC(O)(C(=O)COC(=O)CCC([O-])=O)C3(C)CC(O)C2C4(C)C=CC(=O)C=C14	", 0],			0.05497, 0.08734, 0.07562, 0.05763, 0.07389, 0.03692, 0.01196, 0.08376, 0.06233, 0.05668, 0.05898, 0.09938, 0.08799, 0.07552, 0.05473,																				["CC1CC2C3CCC(O)(C(=O)COC(=O)CCC([O-])=O)C3(C)CC(O)C2C4(C)C=CC(=O)C=C14", 0],
["	CN1C(=O)N(C)C2=C([N](CC(=O)NC3=NN=C(C=C3)C4=CC=CC=C4)C=N2)C1=O	", 0],			0.03202, 0.06189, 0.06364, NaN, 0.05537, 0.03821, 0.02248, 0.06274, 0.05371, 0.04409, 0.05292, 0.01115, NaN, 0.04546, 0.03048,																				["CN1C(=O)N(C)C2=C([N](CC(=O)NC3=NN=C(C=C3)C4=CC=CC=C4)C=N2)C1=O", 0],
["	COC1=CN=C([N]2C=NC(=N2)C)C3=C1C(=C[NH]3)C(=O)C(=O)N4CCN(CC4)C(=O)C5=CC=CC=C5	", 0],			0.02487, 0.04198, 0.04760, NaN, 0.04175, 0.03012, 0.01422, 0.05463, 0.04305, 0.04041, 0.05225, 0.00919, NaN, 0.03906, 0.02624,																				["COC1=CN=C([N]2C=NC(=N2)C)C3=C1C(=C[NH]3)C(=O)C(=O)N4CCN(CC4)C(=O)C5=CC=CC=C5", 0],
["	CC1=C(N=C2C=CC(=CC2=C1C(O)=O)F)C3=CC=C(C=C3)C4=C(F)C=CC=C4	", 0],			0.02655, 0.05068, 0.05205, NaN, 0.04311, 0.03816, 0.03117, 0.05449, 0.04677, 0.04013, 0.05221, 0.00939, NaN, 0.04292, 0.02284,																				["CC1=C(N=C2C=CC(=CC2=C1C(O)=O)F)C3=CC=C(C=C3)C4=C(F)C=CC=C4", 0],
["	NC1=NC=C2N=C[N](CC3(CC3)OC[P](O)(O)=O)C2=N1	", 0],			0.05732, 0.10035, 0.07608, 0.04600, 0.06534, 0.03995, 0.01453, 0.07786, 0.05917, 0.05518, 0.05571, 0.05116, 0.08418, 0.07351, 0.05343,																				["NC1=NC=C2N=C[N](CC3(CC3)OC[P](O)(O)=O)C2=N1", 0],
["	CC1=NC2=CC=C(F)C=C2[N]1C3=NC(=C(F)C(=N3)N)NC4=CC=C(C=C4)C(F)(F)F	", 0],			0.02685, 0.05033, 0.05032, NaN, 0.04384, 0.03502, 0.03169, 0.05512, 0.04691, 0.04290, 0.05188, 0.00908, NaN, 0.04147, 0.02424,																				["CC1=NC2=CC=C(F)C=C2[N]1C3=NC(=C(F)C(=N3)N)NC4=CC=C(C=C4)C(F)(F)F", 0],
["	COC1=C(O)C=CC(=C1)C2=C(O)C(=O)C3=C(O2)C=C(O)C=C3O	", 0],			0.05857, 0.09562, 0.07807, 0.04608, 0.07275, 0.03708, 0.01411, 0.08116, 0.06049, 0.05616, 0.05756, 0.05244, 0.08568, 0.07666, 0.05503,																				["COC1=C(O)C=CC(=C1)C2=C(O)C(=O)C3=C(O2)C=C(O)C=C3O", 0],
["	OC1=CC2=C(C(=O)CC(O2)C3=CC(=C(O)C=C3)O)C(=C1)O	", 0],			0.05449, 0.09441, 0.07441, 0.04652, 0.07299, 0.03763, 0.01243, 0.07886, 0.06098, 0.05819, 0.05821, 0.09047, 0.08400, 0.07581, 0.05180,																				["OC1=CC2=C(C(=O)CC(O2)C3=CC(=C(O)C=C3)O)C(=C1)O", 0],
["	COC1=C(O)C=C(C=C1)C2=C(OC)C(=O)C3=C(O2)C=C(OC)C(=C3O)OC	", 0],			0.05831, 0.09745, 0.07667, 0.03828, 0.06358, 0.04059, 0.01518, 0.07691, 0.05971, 0.05519, 0.05831, 0.04939, 0.08297, 0.07025, 0.05312,																				["COC1=C(O)C=C(C=C1)C2=C(OC)C(=O)C3=C(O2)C=C(OC)C(=C3O)OC", 0],
["	COC1=CC=C2N=C(NC(=O)NC3=CC=CC=C3)SC2=C1	", 0],			0.04302, 0.07698, 0.06997, NaN, 0.05814, 0.03739, 0.01856, 0.06815, 0.05290, 0.04504, 0.05218, 0.01040, NaN, 0.05290, 0.03624,																				["COC1=CC=C2N=C(NC(=O)NC3=CC=CC=C3)SC2=C1", 0],
["	O=C1N([Se]C2=C1C=CC=C2)C3=CC=CC=C3	", 0],			0.05757, 0.09920, 0.07500, 0.04716, 0.06864, 0.03917, 0.01376, 0.07804, 0.06052, 0.05525, 0.05674, 0.04923, 0.07784, 0.07089, 0.05332,																				["O=C1N([Se]C2=C1C=CC=C2)C3=CC=CC=C3", 0],
["	COC1=CC(=CC=C1C2=CN=CO2)NC(=O)NC3=CC(=CC=C3)CNC(=O)OC4CCOC4	", 0],			0.02651, 0.04930, 0.05032, NaN, 0.04408, 0.03180, 0.02747, 0.05270, 0.04201, 0.04106, 0.05149, 0.01128, NaN, 0.03570, 0.02488,																				["COC1=CC(=CC=C1C2=CN=CO2)NC(=O)NC3=CC(=CC=C3)CNC(=O)OC4CCOC4", 0],
["	COC(=O)C1=C(C)NC(=NC1C2=CC=C(F)C=C2Cl)C3=NC=C(F)C=C3F	", 0],			0.03665, 0.06759, 0.06115, NaN, 0.05650, 0.03577, 0.02280, 0.06429, 0.05012, 0.04373, 0.05246, 0.00986, NaN, 0.04737, 0.03229,																				["COC(=O)C1=C(C)NC(=NC1C2=CC=C(F)C=C2Cl)C3=NC=C(F)C=C3F", 0],
["	CC1=NOC(=C1)CCCOC2=C(C)C=C(C=C2C)C3=NOC(=N3)C(F)(F)F	", 0],			0.03670, 0.06852, 0.06350, NaN, 0.05608, 0.03667, 0.02274, 0.06289, 0.05132, 0.04339, 0.05275, 0.01004, NaN, 0.04826, 0.03405,																				["CC1=NOC(=C1)CCCOC2=C(C)C=C(C=C2C)C3=NOC(=N3)C(F)(F)F", 0],
["	FC1=CC=CC=C1NC(=O)NC2N=C(C3=CC=CC=C3)C4=CC=CC=C4NC2=O	", 0],			0.02300, 0.02167, 0.04479, NaN, 0.03448, 0.02331, 0.01206, 0.04860, 0.04377, 0.03861, 0.04962, 0.01065, NaN, NaN, 0.03652,																				["FC1=CC=CC=C1NC(=O)NC2N=C(C3=CC=CC=C3)C4=CC=CC=C4NC2=O", 0],
["	[O-][N+](=O)C1=CC=C(C=C1)C2=NC(=C([NH]2)C3=CC=NC=C3)C4=CC=C(F)C=C4	", 0],			0.02404, 0.03580, 0.04687, NaN, 0.04022, 0.02891, 0.01186, 0.05173, 0.04298, 0.03886, 0.04620, 0.00971, NaN, 0.03301, 0.02560,																				["[O-][N+](=O)C1=CC=C(C=C1)C2=NC(=C([NH]2)C3=CC=NC=C3)C4=CC=C(F)C=C4", 0],
["	BrC1=CC(=CC=C1)C2=CC(=N[NH]2)C3=CC=C4OCOC4=C3	", 0],			0.05536, 0.08662, 0.07509, 0.01639, 0.06099, 0.04149, 0.01650, 0.07119, 0.05449, 0.04608, 0.05423, 0.02352, NaN, 0.05825, 0.03998,																				["BrC1=CC(=CC=C1)C2=CC(=N[NH]2)C3=CC=C4OCOC4=C3", 0],
["	NC1=NC=N[N]2C1=CC=C2C3(OC(CO)C(O)C3O)C#N	", 0],			0.05796, 0.09473, 0.07567, 0.04747, 0.07259, 0.03649, 0.01398, 0.07911, 0.05956, 0.05558, 0.05676, 0.04601, 0.07877, 0.07403, 0.05361,																				["NC1=NC=N[N]2C1=CC=C2C3(OC(CO)C(O)C3O)C#N", 0],
["	COC(=O)C1=CC=C2N=C([NH]C2=C1)C3CCN(CC3)C4=NC=NC5=C4C(=C[NH]5)Cl	", 0],			0.02393, 0.02630, 0.03844, NaN, 0.03207, 0.02705, 0.01178, 0.04760, 0.04316, 0.03870, 0.04827, 0.00940, NaN, NaN, 0.03327,																				["COC(=O)C1=CC=C2N=C([NH]C2=C1)C3CCN(CC3)C4=NC=NC5=C4C(=C[NH]5)Cl", 0],
["	CC1=CN(C2CC(F)C(CO)O2)C(=O)NC1=O	", 0],			0.03443, 0.03929, 0.06628, 0.11932, 0.04443, 0.03417, 0.01201, 0.09028, 0.06758, 0.06447, 0.06105, 0.10872, 0.09746, 0.06169, 0.04304,																				["CC1=CN(C2CC(F)C(CO)O2)C(=O)NC1=O", 0],
["	C[S](=O)(=O)N1CCN(CC1)C(=O)CNC(=O)/C=C/C2=CC(=C(Cl)C=C2)Cl	", 0],			0.05779, 0.08820, 0.07370, 0.01560, 0.05772, 0.04449, 0.01657, 0.07074, 0.05353, 0.04554, 0.05456, 0.01936, NaN, 0.05713, 0.03893,																				["C[S](=O)(=O)N1CCN(CC1)C(=O)CNC(=O)/C=C/C2=CC(=C(Cl)C=C2)Cl", 0],
["	FC1=C(CN2C(=O)CSC3=C2C=C(C=C3)C(=O)NCC4=CC=CO4)C(=CC=C1)Cl	", 0],			0.03127, 0.05917, 0.06146, NaN, 0.05426, 0.03736, 0.02544, 0.06353, 0.05175, 0.04148, 0.05436, 0.01026, NaN, 0.04218, 0.02817,																				["FC1=C(CN2C(=O)CSC3=C2C=C(C=C3)C(=O)NCC4=CC=CO4)C(=CC=C1)Cl", 0],
["	CC(=O)NC1=CC=C(C=C1)C(=O)NC2=CC=C(F)C=C2N	", 0],			0.05824, 0.09893, 0.07619, 0.04651, 0.06944, 0.03800, 0.01365, 0.07836, 0.05952, 0.05479, 0.05718, 0.05221, 0.08230, 0.07113, 0.05606,																				["CC(=O)NC1=CC=C(C=C1)C(=O)NC2=CC=C(F)C=C2N", 0],
["	CC(C)C(=O)OCC1OC(C(O)C1O)N2C=C\C(NC2=O)=N/O	", 0],			0.05116, 0.08832, 0.07508, 0.05603, 0.06738, 0.03506, 0.01209, 0.08486, 0.06358, 0.06096, 0.05973, 0.10277, 0.09089, 0.07504, 0.04986,																				["CC(C)C(=O)OCC1OC(C(O)C1O)N2C=C\C(NC2=O)=N/O", 0],
["	FC(F)(F)OC1=CC=C(NC2=NC3=C(C=CC=C3Cl)C=C2)C=C1	", 0],			0.05636, 0.09856, 0.07342, 0.04079, 0.06430, 0.04111, 0.01626, 0.07375, 0.05514, 0.05039, 0.05450, 0.02670, NaN, 0.06176, 0.04165,																				["FC(F)(F)OC1=CC=C(NC2=NC3=C(C=CC=C3Cl)C=C2)C=C1", 0],
["	CC(C)(C)NCC1=C(O)C=C(NC2=CC=NC3=CC(=CC=C23)Cl)C=C1	", 0],			0.02605, 0.05108, 0.05490, NaN, 0.04419, 0.03624, 0.03258, 0.05424, 0.04639, 0.04111, 0.05287, 0.00894, NaN, 0.04269, 0.02450,																				["CC(C)(C)NCC1=C(O)C=C(NC2=CC=NC3=CC(=CC=C23)Cl)C=C1", 0],
["	C1CCC2=C(NCC3=CC=CC=C3)N=C(N=C2C1)N4CCOC5=C4C=CC=C5	", 0],			0.02435, 0.02374, 0.04517, NaN, 0.03355, 0.02299, 0.00942, 0.05053, 0.04267, 0.03776, 0.04702, 0.01020, NaN, NaN, 0.03298,																				["C1CCC2=C(NCC3=CC=CC=C3)N=C(N=C2C1)N4CCOC5=C4C=CC=C5", 0],
["	NC1=NC=CC2=C1N=C[N]2C3OC(CO)C(O)C3O	", 0],			0.05820, 0.09788, 0.07525, 0.04716, 0.07160, 0.03950, 0.01418, 0.07955, 0.05883, 0.05476, 0.05782, 0.05018, 0.08058, 0.07449, 0.04975,																				["NC1=NC=CC2=C1N=C[N]2C3OC(CO)C(O)C3O", 0],
["	OC(=O)C1=CC(=CC=C1[N+]([O-])=O)SSC2=CC(=C(C=C2)[N+]([O-])=O)C(O)=O	", 0],			0.05556, 0.10054, 0.07557, 0.03922, 0.06319, 0.04028, 0.01607, 0.07845, 0.05873, 0.05394, 0.05695, 0.04220, 0.09359, 0.07128, 0.05304,																				["OC(=O)C1=CC(=CC=C1[N+]([O-])=O)SSC2=CC(=C(C=C2)[N+]([O-])=O)C(O)=O", 0],
["	C[N+]1=CC(=CC=C1)C([O-])=O	", 0],			0.02930, 0.04512, 0.04181, 0.13845, 0.02432, 0.02464, NaN, 0.09235, 0.07051, 0.06586, 0.06221, 0.07193, 0.06300, 0.05678, 0.03367,																				["C[N+]1=CC(=CC=C1)C([O-])=O", 0],
["	C=CC1CNC(=S)O1	", 0],			0.02719, 0.03535, 0.03820, 0.14057, NaN, 0.02680, NaN, 0.09182, 0.07058, 0.06740, 0.06208, 0.06893, 0.05933, 0.05686, 0.03076,																				["C=CC1CNC(=S)O1", 0],
["	COC1=C(O)C=C2OC(=O)C(=CC2=C1)OC3=CC4=C(C=CC(=O)O4)C=C3	", 0],			0.05536, 0.10135, 0.07577, 0.03663, 0.06375, 0.04028, 0.01650, 0.07715, 0.05905, 0.05445, 0.05710, 0.03313, 0.08082, 0.06781, 0.04324,																				["COC1=C(O)C=C2OC(=O)C(=CC2=C1)OC3=CC4=C(C=CC(=O)O4)C=C3", 0],
["	[O-][N+](=O)C1=CC=CC=C1\C=C/2SC(=S)NC2=O	", 0],			0.05675, 0.09801, 0.07469, 0.04470, 0.07003, 0.03964, 0.01385, 0.07715, 0.06015, 0.05398, 0.05637, 0.04605, 0.08579, 0.07322, 0.05583,																				["[O-][N+](=O)C1=CC=CC=C1\C=C/2SC(=S)NC2=O", 0],
["	C[N]1C=CC(=N1)C2=CN=CC(=C2)CNC3=C(F)C=CC(=C3)C(=O)NC4=CC(=CC=C4)OC(F)(F)F	", 0],			0.02268, 0.02324, 0.03049, NaN, 0.03423, 0.01720, 0.00856, 0.04452, 0.03434, 0.03025, 0.03973, NaN, NaN, NaN, 0.03516,																				["C[N]1C=CC(=N1)C2=CN=CC(=C2)CNC3=C(F)C=CC(=C3)C(=O)NC4=CC(=CC=C4)OC(F)(F)F", 0],
["	CC(NC(=O)C1=C(C)C=CC(=C1)N)C2=CC=CC3=CC=CC=C23	", 0],			0.02697, 0.05330, 0.05668, NaN, 0.04373, 0.03725, 0.03014, 0.05513, 0.04587, 0.04137, 0.05068, 0.01122, NaN, 0.04261, 0.02565,																				["CC(NC(=O)C1=C(C)C=CC(=C1)N)C2=CC=CC3=CC=CC=C23", 0],
["	CSC1=NC2=NN=C(C(=O)N2[N-]1)[N+]([O-])=O	", 0],			0.04594, 0.07966, 0.07370, 0.05636, 0.06317, 0.03538, 0.01197, 0.08719, 0.06521, 0.06370, 0.06208, 0.11488, 0.14187, 0.07520, 0.05295,																				["CSC1=NC2=NN=C(C(=O)N2[N-]1)[N+]([O-])=O", 0],
["	CCCCCCCCCC(=O)OCC(O)CO	", 0],			0.03507, 0.04714, 0.05884, 0.13552, 0.03548, 0.03143, 0.00905, 0.09166, 0.06901, 0.06422, 0.06094, 0.09254, 0.09394, 0.06034, 0.03712,																				["CCCCCCCCCC(=O)OCC(O)CO", 0],
["	CC1N=CC(=N1)C2=CC=C3C(=NC=NC3=C2)NC4=CC=CC(=C4)NC(=O)NC5=CC(=CC=C5)F	", 0],			0.02675, 0.02005, 0.01179, NaN, NaN, 0.01200, NaN, 0.02293, 0.02594, 0.02421, 0.02367, NaN, NaN, NaN, 0.00044,																				["CC1N=CC(=N1)C2=CC=C3C(=NC=NC3=C2)NC4=CC=CC(=C4)NC(=O)NC5=CC(=CC=C5)F", 0],
["	O=C(NC1=NC2=C(S1)C3=C(SC=N3)C=C2)C4=CC5=CC=CC=C5C=C4	", 0],			0.02529, 0.04800, 0.05038, NaN, 0.04413, 0.03232, 0.02543, 0.05250, 0.04165, 0.04124, 0.05077, 0.01170, NaN, 0.03642, 0.02475,																				["O=C(NC1=NC2=C(S1)C3=C(SC=N3)C=C2)C4=CC5=CC=CC=C5C=C4", 0],
["	CC1=C(C(=O)N2CCN(CC2)C3=C(Cl)C=C(C=C3)[N+]([O-])=O)C(=NO1)C4=CC=CC=C4	", 0],			0.02613, 0.04408, 0.05260, NaN, 0.04292, 0.03283, 0.02569, 0.05319, 0.04805, 0.03991, 0.05318, 0.01165, NaN, 0.03361, 0.02483,																				["CC1=C(C(=O)N2CCN(CC2)C3=C(Cl)C=C(C=C3)[N+]([O-])=O)C(=NO1)C4=CC=CC=C4", 0],
["	CC(NC(=O)C1=C(C)C=CC(=C1)NC(C)=O)C2=CC=CC3=CC=CC=C23	", 0],			0.02317, 0.02749, 0.04764, NaN, 0.03603, 0.03296, 0.01203, 0.04775, 0.04503, 0.03728, 0.04657, 0.00974, NaN, 0.03063, 0.03015,																				["CC(NC(=O)C1=C(C)C=CC(=C1)NC(C)=O)C2=CC=CC3=CC=CC=C23", 0],
["	OC(=O)C[P](O)(O)=O	", 0],			NaN, NaN, NaN, NaN, NaN, NaN, NaN, 0.09121, 0.07734, 0.07075, 0.06709, NaN, NaN, NaN, NaN,																				["OC(=O)C[P](O)(O)=O", 0],
["	CC1(CCN(C1)C(=O)C=C)NC2=CC=CC(=C2)C(F)(F)F	", 0],			0.05460, 0.10114, 0.07640, 0.04735, 0.06527, 0.04128, 0.01480, 0.07960, 0.06080, 0.05383, 0.05670, 0.05389, 0.08035, 0.06952, 0.05381,																				["CC1(CCN(C1)C(=O)C=C)NC2=CC=CC(=C2)C(F)(F)F", 0],
["	CC1(CCCC2(C)C(CCC3=CCOC3=O)C(=C)CCC12)COC4OC(CO)C(O)C(O)C4O	", 0],			0.04417, 0.08031, 0.06843, NaN, 0.05664, 0.03740, 0.01764, 0.06617, 0.05200, 0.04596, 0.05359, 0.02270, NaN, 0.05443, 0.03549,																				["CC1(CCCC2(C)C(CCC3=CCOC3=O)C(=C)CCC12)COC4OC(CO)C(O)C(O)C4O", 0],
["	COC1=CC2=C(OC(=O)C=C2)C(=C1O)OC3OC(CO)C(O)C(O)C3O	", 0],			0.03786, 0.06346, 0.06469, 0.08368, 0.05944, 0.03297, 0.01176, 0.08940, 0.06752, 0.06332, 0.06153, 0.10863, 0.09771, 0.06683, 0.04617,																				["COC1=CC2=C(OC(=O)C=C2)C(=C1O)OC3OC(CO)C(O)C(O)C3O", 0],
["	O=C1CCCCC2=C1C=NC(=N2)NC3=CSC(=C3)C#N	", 0],			0.05691, 0.08487, 0.07325, NaN, 0.05695, 0.04249, 0.01826, 0.06948, 0.05263, 0.04678, 0.05329, 0.02404, NaN, 0.05771, 0.03902,																				["O=C1CCCCC2=C1C=NC(=N2)NC3=CSC(=C3)C#N", 0],
["	CC1=CC=C(CNC2=C(NCC3=CC(=C(C)C=C3)O)C=C(Cl)C=C2)C=C1O	", 0],			0.02724, 0.05396, 0.05385, NaN, 0.04451, 0.03642, 0.03173, 0.05543, 0.04531, 0.04238, 0.04904, 0.01041, NaN, 0.04036, 0.02305,																				["CC1=CC=C(CNC2=C(NCC3=CC(=C(C)C=C3)O)C=C(Cl)C=C2)C=C1O", 0],
["	CCN(CC)CCOC1CCC2(C)C3CCC4(C)C(CCC4=O)C3CC=C2C1	", 0],			0.02995, 0.05806, 0.05761, NaN, 0.05229, 0.03780, 0.02772, 0.05549, 0.04684, 0.04070, 0.05136, 0.00960, NaN, 0.04410, 0.02685,																				["CCN(CC)CCOC1CCC2(C)C3CCC4(C)C(CCC4=O)C3CC=C2C1", 0],
["	COC1=C(C=C(NC(=O)C2=CC(=CC=C2)[N]3C=CC=C3)C=C1)[S](=O)(=O)N4CCOCC4	", 0],			0.03029, 0.05705, 0.05756, NaN, 0.05381, 0.03688, 0.02648, 0.06557, 0.05168, 0.04463, 0.05319, 0.00865, NaN, 0.04400, 0.02894,																				["COC1=C(C=C(NC(=O)C2=CC(=CC=C2)[N]3C=CC=C3)C=C1)[S](=O)(=O)N4CCOCC4", 0],
["	COC1=CC=C(C=C1)C(=O)N2C3=CC=CC=C3SC4=C2C=C(Cl)C=C4	", 0],			0.03089, 0.05531, 0.05516, NaN, 0.05299, 0.03611, 0.02816, 0.05567, 0.04626, 0.04169, 0.05177, 0.00964, NaN, 0.04228, 0.02460,																				["COC1=CC=C(C=C1)C(=O)N2C3=CC=CC=C3SC4=C2C=C(Cl)C=C4", 0],
["	CCCN1C(NC2=CC=CC=C12)=NC(=O)C3=CC(=CC=C3)[N+]([O-])=O	", 0],			0.02744, 0.04789, 0.05132, NaN, 0.04340, 0.03729, 0.02852, 0.05612, 0.04581, 0.04169, 0.04872, 0.00916, NaN, 0.04341, 0.02577,																				["CCCN1C(NC2=CC=CC=C12)=NC(=O)C3=CC(=CC=C3)[N+]([O-])=O", 0],
["	COC1=CC=C(C=C1)C(=O)N2CCN(CC2)C(=O)/C=C/C3=CC=C(Br)C=C3	", 0],			0.03673, 0.07013, 0.06039, NaN, 0.05335, 0.03675, 0.02193, 0.06502, 0.05170, 0.04372, 0.05465, 0.00994, NaN, 0.04676, 0.03182,																				["COC1=CC=C(C=C1)C(=O)N2CCN(CC2)C(=O)/C=C/C3=CC=C(Br)C=C3", 0],
["	OC(=O)C1=C(O)C=CC(=C1)N(CC2=CC=CC=C2O)CC3=CC=CC=C3O	", 0],			0.02737, 0.05672, 0.05413, NaN, 0.05672, 0.03520, 0.02897, 0.05518, 0.04824, 0.04227, 0.05143, 0.00961, NaN, 0.04565, 0.02642,																				["OC(=O)C1=C(O)C=CC(=C1)N(CC2=CC=CC=C2O)CC3=CC=CC=C3O", 0],
["	C1NCC2CC1C3=CC4=NC=CN=C4C=C23	", 0],			0.05430, 0.09057, 0.07467, 0.04291, 0.06061, 0.04149, 0.01649, 0.07172, 0.05441, 0.04768, 0.05322, 0.01940, NaN, 0.05560, 0.04027,																				["C1NCC2CC1C3=CC4=NC=CN=C4C=C23", 0],
["	CC1=C(F)C=CC(=C1)NC(=O)C2=CC(=CC=C2)[S](=O)(=O)NC3CCOC3	", 0],			0.03676, 0.06716, 0.06181, NaN, 0.05637, 0.03823, 0.02364, 0.06232, 0.05099, 0.04369, 0.05239, 0.00968, NaN, 0.04681, 0.03196,																				["CC1=C(F)C=CC(=C1)NC(=O)C2=CC(=CC=C2)[S](=O)(=O)NC3CCOC3", 0],
["	FC(F)(F)C1=CC=C(C=C1)C(=O)NN2C(=O)C3C4C=CC(C5CC45)C3C2=O	", 0],			0.04480, 0.07793, 0.07041, NaN, 0.05807, 0.03873, 0.01773, 0.06902, 0.05223, 0.04530, 0.05403, 0.02067, NaN, 0.05523, 0.03746,																				["FC(F)(F)C1=CC=C(C=C1)C(=O)NN2C(=O)C3C4C=CC(C5CC45)C3C2=O", 0],
["	C[S](O)(=O)=NC(=N)NC1=CC=C(C=C1)C(=O)OC2=CC=C(CC(O)=O)C=C2	", 0],			0.05622, 0.09865, 0.07543, 0.03796, 0.06464, 0.04062, 0.01612, 0.07795, 0.05846, 0.05480, 0.05610, 0.03038, 0.09495, 0.06631, 0.04394,																				["C[S](O)(=O)=NC(=N)NC1=CC=C(C=C1)C(=O)OC2=CC=C(CC(O)=O)C=C2", 0],
["	CC1=C(C(=O)O[Na])C2=CC(=CC=C2N=C1C3=CC=C(C=C3)C4=C(F)C=CC=C4)F	", 0],			0.02356, 0.02893, 0.04709, NaN, 0.03562, 0.02897, 0.01129, 0.04848, 0.04033, 0.03844, 0.04470, 0.01004, NaN, 0.03115, 0.02650,																				["CC1=C(C(=O)O[Na])C2=CC(=CC=C2N=C1C3=CC=C(C=C3)C4=C(F)C=CC=C4)F", 0],
["	CN(C[S]([O-])(=O)=O)C1=C(C)N(C)N(C1=O)C2=CC=CC=C2	", 0],			0.05792, 0.10612, 0.07537, 0.03873, 0.06315, 0.03939, 0.01615, 0.07763, 0.05839, 0.05285, 0.05530, 0.04341, 0.09021, 0.06817, 0.04388,																				["CN(C[S]([O-])(=O)=O)C1=C(C)N(C)N(C1=O)C2=CC=CC=C2", 0],
["	O=C(C1=CC=CC=C1)C2=CC=CC=C2	", 0],			0.05645, 0.09269, 0.07524, 0.04187, 0.06178, 0.04305, 0.01608, 0.07560, 0.05484, 0.05049, 0.05315, 0.02579, NaN, 0.06141, 0.04570,																				["O=C(C1=CC=CC=C1)C2=CC=CC=C2", 0],
["	OCC(S)CS	", 0],			NaN, NaN, 0.02345, NaN, NaN, NaN, NaN, 0.09841, 0.08152, 0.07808, 0.06690, NaN, NaN, NaN, NaN,																				["OCC(S)CS", 0],
["	CC1=NC=C(C[N+]2=CSC(=C2C)CCO)C(=N1)N	", 0],			0.05863, 0.09539, 0.07621, 0.04908, 0.07488, 0.03923, 0.01453, 0.08076, 0.06042, 0.05508, 0.05812, 0.04986, 0.08011, 0.07397, 0.05670,																				["CC1=NC=C(C[N+]2=CSC(=C2C)CCO)C(=N1)N", 0],
["	CN(C)C1C2CC3C(=C(O)C4=C(C=CC=C4O)C3(C)O)C(=O)C2(O)C(=C(C(N)=O)C1=O)O	", 0],			0.03358, 0.06635, 0.06060, NaN, 0.05382, 0.03792, 0.02258, 0.06606, 0.05138, 0.04389, 0.05298, 0.01004, NaN, 0.04566, 0.03113,																				["CN(C)C1C2CC3C(=C(O)C4=C(C=CC=C4O)C3(C)O)C(=O)C2(O)C(=C(C(N)=O)C1=O)O", 0],
["	CCCCCCCCCCCCCCCC[N+]1=CC=CC=C1	", 0],			0.05099, 0.08270, 0.07303, NaN, 0.05840, 0.03972, 0.01785, 0.06629, 0.05218, 0.04479, 0.05314, 0.01890, NaN, 0.05544, 0.03819,																				["CCCCCCCCCCCCCCCC[N+]1=CC=CC=C1", 0],
["	COC1=CC2=C(C=CN=C2C=C1)C(O)C3CC4CCN3CC4C=C	", 0],			0.03539, 0.06560, 0.06063, NaN, 0.05419, 0.03716, 0.02212, 0.06083, 0.05015, 0.04440, 0.05380, 0.00933, NaN, 0.04617, 0.03271,																				["COC1=CC2=C(C=CN=C2C=C1)C(O)C3CC4CCN3CC4C=C", 0],
["	COC1=CC2=C(C=CN=C2C=C1)C(O)C3CC4CCN3CC4C=C	", 0],			0.03296, 0.06755, 0.06173, NaN, 0.05479, 0.03800, 0.02170, 0.06129, 0.05142, 0.04548, 0.05182, 0.01136, NaN, 0.04556, 0.03121,																				["COC1=CC2=C(C=CN=C2C=C1)C(O)C3CC4CCN3CC4C=C", 0],
["	CN1C2CCC1CC(C2)OC(=O)C(CO)C3=CC=CC=C3	", 0],			0.05591, 0.09310, 0.07539, 0.04093, 0.06156, 0.04159, 0.01695, 0.07442, 0.05693, 0.04983, 0.05433, 0.02509, NaN, 0.06174, 0.04087,																				["CN1C2CCC1CC(C2)OC(=O)C(CO)C3=CC=CC=C3", 0],
["	CCOC1=CC2=C(N)C3=C(C=C(N)C=C3)N=C2C=C1	", 0],			0.04625, 0.08093, 0.07069, NaN, 0.05821, 0.03807, 0.01814, 0.06797, 0.05383, 0.04633, 0.05291, 0.02040, NaN, 0.05452, 0.03929,																				["CCOC1=CC2=C(N)C3=C(C=C(N)C=C3)N=C2C=C1", 0],
["	OC(=O)C1=CN(C2CC2)C3=CC(=C(F)C=C3C1=O)N4CCNCC4	", 0],			0.03590, 0.06861, 0.06412, NaN, 0.05463, 0.03678, 0.02285, 0.06355, 0.05127, 0.04427, 0.05282, 0.01010, NaN, 0.04895, 0.03266,																				["OC(=O)C1=CN(C2CC2)C3=CC(=C(F)C=C3C1=O)N4CCNCC4", 0],
["	CC(NCCCC1=CC(=CC=C1)C(F)(F)F)C2=CC=CC3=CC=CC=C23	", 0],			0.02341, 0.03169, 0.04853, NaN, 0.03725, 0.03001, 0.01194, 0.04988, 0.04234, 0.03969, 0.04620, 0.00983, NaN, 0.03480, 0.02840,																				["CC(NCCCC1=CC(=CC=C1)C(F)(F)F)C2=CC=CC3=CC=CC=C23", 0],
["	N[S](=O)(=O)C1=C(Cl)C=C(NCC2=CC=CO2)C(=C1)C([O-])=O	", 0],			0.05665, 0.09928, 0.07810, 0.03850, 0.06401, 0.03978, 0.01609, 0.07813, 0.05801, 0.05326, 0.05636, 0.03221, 0.07905, 0.06795, 0.04787,																				["N[S](=O)(=O)C1=C(Cl)C=C(NCC2=CC=CO2)C(=C1)C([O-])=O", 0],
["	CN(C)C1C2C(O)C3C(=C(O)C4=C(C=CC=C4O)C3(C)O)C(=O)C2(O)C(=C(C(N)=O)C1=O)O	", 0],			0.03548, 0.06793, 0.06410, NaN, 0.05655, 0.03739, 0.02336, 0.06399, 0.04992, 0.04267, 0.05265, 0.01226, NaN, 0.04757, 0.03371,																				["CN(C)C1C2C(O)C3C(=C(O)C4=C(C=CC=C4O)C3(C)O)C(=O)C2(O)C(=C(C(N)=O)C1=O)O", 0],
["	CC(=O)OCC(=O)C1(O)CCC2C3CCC4=CC(=O)C=CC4(C)C3C(=O)CC12C	", 0],			0.05583, 0.10574, 0.07555, 0.04019, 0.06471, 0.04080, 0.01597, 0.07601, 0.05913, 0.05561, 0.05574, 0.03696, 0.07719, 0.06591, 0.04384,																				["CC(=O)OCC(=O)C1(O)CCC2C3CCC4=CC(=O)C=CC4(C)C3C(=O)CC12C", 0],
["	CC(=O)C1(O)CCC2C3C=C(C)C4=CC(=O)CCC4(C)C3CCC12C	", 0],			0.04301, 0.07555, 0.07075, NaN, 0.05868, 0.03643, 0.01796, 0.06579, 0.05023, 0.04402, 0.05259, 0.00949, NaN, 0.05291, 0.03772,																				["CC(=O)C1(O)CCC2C3C=C(C)C4=CC(=O)CCC4(C)C3CCC12C", 0],
["	CC(C)[N+]1(C)C2CCC1CC(C2)OC(=O)C(CO)C3=CC=CC=C3	", 0],			0.05518, 0.09775, 0.07610, 0.04283, 0.06025, 0.04395, 0.01658, 0.07484, 0.05589, 0.05049, 0.05414, 0.02866, NaN, 0.06100, 0.04226,																				["CC(C)[N+]1(C)C2CCC1CC(C2)OC(=O)C(CO)C3=CC=CC=C3", 0],
["	OC(=O)COCCN1CCN(CC1)C(C2=CC=CC=C2)C3=CC=C(Cl)C=C3	", 0],			0.03920, 0.07048, 0.06514, NaN, 0.05611, 0.03708, 0.01999, 0.06294, 0.05214, 0.04424, 0.05078, 0.00933, NaN, 0.04829, 0.03711,																				["OC(=O)COCCN1CCN(CC1)C(C2=CC=CC=C2)C3=CC=C(Cl)C=C3", 0],
["	C[N+](C)(C)CC(O)CC(O)=O	", 0],			0.01965, NaN, 0.04004, NaN, NaN, 0.00280, NaN, 0.09600, 0.07436, 0.07310, 0.06251, 0.05246, 0.04895, NaN, 0.04773,																				["C[N+](C)(C)CC(O)CC(O)=O", 0],
["	CN(C)CC\C=C1/C2=C(CCC3=CC=CC=C13)C=CC=C2	", 0],			0.02725, 0.05248, 0.05197, NaN, 0.04546, 0.03595, 0.03086, 0.05584, 0.04747, 0.04084, 0.05194, 0.00861, NaN, 0.04412, 0.02399,																				["CN(C)CC\C=C1/C2=C(CCC3=CC=CC=C13)C=CC=C2", 0],
["	CCN(CC)CCNC(=O)C1=CC(=C(N)C=C1OC)Cl	", 0],			0.05177, 0.08682, 0.07213, 0.05556, 0.06732, 0.03587, 0.01214, 0.08719, 0.06578, 0.06027, 0.06071, 0.10095, 0.09227, 0.07746, 0.05190,																				["CCN(CC)CCNC(=O)C1=CC(=C(N)C=C1OC)Cl", 0],
["	CC1=NC=C(C[N+]2=CSC(=C2C)CCO)C(=N1)N	", 0],			0.06160, 0.09324, 0.07700, 0.04436, 0.07291, 0.03938, 0.01360, 0.07980, 0.06038, 0.05488, 0.05813, 0.05150, 0.07549, 0.07309, 0.05342,																				["CC1=NC=C(C[N+]2=CSC(=C2C)CCO)C(=N1)N", 0],
["	NC1=NC(=O)C2=C([NH]C=C2CCC3=CC=C(C=C3)C(=O)NC(CCC(O)=O)C(O)=O)N1	", 0],			0.02565, 0.04736, 0.04872, NaN, 0.03961, 0.03223, 0.02788, 0.05388, 0.04513, 0.04092, 0.05310, 0.00688, NaN, 0.03359, 0.02527,																				["NC1=NC(=O)C2=C([NH]C=C2CCC3=CC=C(C=C3)C(=O)NC(CCC(O)=O)C(O)=O)N1", 0],
["	CC12CCC(=O)C=C1CCC3C4CCC(O)(C(=O)COC(=O)CCC(O)=O)C4(C)CC(O)C23	", 0],			0.05833, 0.09678, 0.07713, 0.03826, 0.06328, 0.04103, 0.01581, 0.07636, 0.05894, 0.05449, 0.05604, 0.03159, 0.08407, 0.06707, 0.04629,																				["CC12CCC(=O)C=C1CCC3C4CCC(O)(C(=O)COC(=O)CCC(O)=O)C4(C)CC(O)C23", 0],
["	CC1CC2C3CCC(O)(C(=O)COC(C)=O)C3(C)CC(O)C2C4(C)C=CC(=O)C=C14	", 0],			0.05779, 0.09355, 0.07678, 0.04687, 0.07033, 0.03748, 0.01497, 0.07878, 0.06093, 0.05514, 0.05727, 0.05207, 0.08103, 0.07521, 0.05347,																				["CC1CC2C3CCC(O)(C(=O)COC(C)=O)C3(C)CC(O)C2C4(C)C=CC(=O)C=C14", 0],
["	NC1=C2N=C[N](C3CCC(CO)O3)C2=NC=N1	", 0],			0.05929, 0.09676, 0.07357, 0.04827, 0.07522, 0.03743, 0.01422, 0.08069, 0.06014, 0.05707, 0.05881, 0.04743, 0.08012, 0.07628, 0.04990,																				["NC1=C2N=C[N](C3CCC(CO)O3)C2=NC=N1", 0],
["	CCN(CC)CCCC(C)NC1=C2C=CC(=CC2=NC=C1)Cl	", 0],			0.05294, 0.08293, 0.07305, NaN, 0.05987, 0.04006, 0.01853, 0.06779, 0.05259, 0.04606, 0.05380, 0.02469, NaN, 0.05499, 0.03894,																				["CCN(CC)CCCC(C)NC1=C2C=CC(=CC2=NC=C1)Cl", 0],
["	COC1=CC=CC2=C1C=C([NH]2)C(=O)NC(CC(C)C)C(=O)NC(CC3CCNC3=O)C(=O)CO	", 0],			0.02611, 0.05579, 0.05585, NaN, 0.05548, 0.03513, 0.02858, 0.05607, 0.04718, 0.04232, 0.04976, 0.00900, NaN, 0.04372, 0.02483,																				["COC1=CC=CC2=C1C=C([NH]2)C(=O)NC(CC(C)C)C(=O)NC(CC3CCNC3=O)C(=O)CO", 0],
["	NC(=O)C1=CC=C(N)N=C1	", 0],			0.02844, 0.06444, 0.05252, 0.14277, 0.02606, 0.03273, 0.01019, 0.09293, 0.07032, 0.06459, 0.06294, 0.08281, 0.08461, 0.06050, 0.03533,																				["NC(=O)C1=CC=C(N)N=C1", 0],
["	NC(=O)CI	", 0],			NaN, NaN, 0.02148, NaN, NaN, NaN, NaN, 0.09748, 0.08091, 0.07628, 0.06338, NaN, NaN, NaN, NaN,																				["NC(=O)CI", 0],
["	O=C1NC(=O)C(=C1C2=C[NH]C3=CC=CC=C23)C4=C[NH]C5=CC=CC=C45	", 0],			0.02569, 0.04888, 0.05033, NaN, 0.04324, 0.03423, 0.02589, 0.05248, 0.04642, 0.04195, 0.05026, 0.00980, NaN, 0.03551, 0.02465,																				["O=C1NC(=O)C(=C1C2=C[NH]C3=CC=CC=C23)C4=C[NH]C5=CC=CC=C45", 0],
["	CC(C)CSCC1OC(C(O)C1O)[N]2C=NC3=C(N)N=CN=C23	", 0],			0.05325, 0.09493, 0.07455, 0.03884, 0.05857, 0.04164, 0.01648, 0.06985, 0.05482, 0.04672, 0.05299, 0.02845, NaN, 0.06053, 0.04193,																				["CC(C)CSCC1OC(C(O)C1O)[N]2C=NC3=C(N)N=CN=C23", 0],
["	C1NCC2CC1C3=CC4=NC=CN=C4C=C23	", 0],			0.05469, 0.08733, 0.07475, 0.04178, 0.06027, 0.04281, 0.01670, 0.07122, 0.05427, 0.04892, 0.05446, 0.02017, NaN, 0.05772, 0.04170,																				["C1NCC2CC1C3=CC4=NC=CN=C4C=C23", 0],
["	CNC(=O)C1=CC(=CC=C1)NC(=O)N2CCC(CC2)OC3=CC=CC=C3Cl	", 0],			0.02345, 0.02963, 0.04939, NaN, 0.03952, 0.02956, 0.01163, 0.04983, 0.04034, 0.03640, 0.04416, 0.00905, NaN, 0.03493, 0.03068,																				["CNC(=O)C1=CC(=CC=C1)NC(=O)N2CCC(CC2)OC3=CC=CC=C3Cl", 0],
["	CN(C)C1=CC=C(C=C1)C(=O)O[N]2N=NC3=CC=CC=C23	", 0],			0.03212, 0.06147, 0.05918, NaN, 0.05328, 0.03750, 0.02684, 0.06196, 0.05109, 0.04076, 0.05493, 0.00951, NaN, 0.04400, 0.03055,																				["CN(C)C1=CC=C(C=C1)C(=O)O[N]2N=NC3=CC=CC=C23", 0],
["	OCC1OC(C(O)C(O)C1O)C2C3=CC=CC(=C3C(=O)C4=C2C=C(CO)C=C4O)O	", 0],			0.03681, 0.06996, 0.06420, NaN, 0.05588, 0.03653, 0.02244, 0.06308, 0.05026, 0.04490, 0.05142, 0.01064, NaN, 0.04829, 0.03232,																				["OCC1OC(C(O)C(O)C1O)C2C3=CC=CC(=C3C(=O)C4=C2C=C(CO)C=C4O)O", 0],
["	CSC1=NC2=NN=C(C(=O)N2N1)[N+]([O-])=O	", 0],			0.04788, 0.07553, 0.07350, 0.05650, 0.06244, 0.03340, 0.01195, 0.08796, 0.06492, 0.06532, 0.06123, 0.11098, 0.15415, 0.07395, 0.04987,																				["CSC1=NC2=NN=C(C(=O)N2N1)[N+]([O-])=O", 0],
["	CCN(C(=O)C1=C(O)C2=C(CC)C=CC=C2N(C)C1=O)C3=CC=CC=C3	", 0],			0.02902, 0.05556, 0.05610, NaN, 0.05038, 0.03710, 0.03211, 0.05570, 0.04607, 0.04225, 0.05144, 0.00752, NaN, 0.04268, 0.02501,																				["CCN(C(=O)C1=C(O)C2=C(CC)C=CC=C2N(C)C1=O)C3=CC=CC=C3", 0],
["	CC(C)C(=O)OCC1OC(N2C=CC(=NC2=O)N)C(C)(F)C1OC(=O)C(C)C	", 0],			0.05638, 0.08605, 0.07512, 0.05763, 0.06861, 0.03757, 0.01264, 0.08224, 0.06081, 0.05735, 0.05747, 0.10819, 0.08817, 0.07785, 0.05394,																				["CC(C)C(=O)OCC1OC(N2C=CC(=NC2=O)N)C(C)(F)C1OC(=O)C(C)C", 0],
["	CC(C)N1CCC(CC1)NC(=O)C2=C(Cl)C=CC=C2Cl	", 0],			0.05620, 0.09631, 0.07577, 0.04199, 0.06099, 0.04092, 0.01626, 0.07631, 0.05503, 0.05013, 0.05404, 0.02985, NaN, 0.06195, 0.04272,																				["CC(C)N1CCC(CC1)NC(=O)C2=C(Cl)C=CC=C2Cl", 0],
["	OC1=CC=C2C(=O)C(=C(OC2=C1)C3=CC(=C(O)C(=C3)O)O)O	", 0],			0.05613, 0.10070, 0.07756, 0.03748, 0.06284, 0.04059, 0.01603, 0.07615, 0.06003, 0.05355, 0.05607, 0.03383, 0.08380, 0.06729, 0.04539,																				["OC1=CC=C2C(=O)C(=C(OC2=C1)C3=CC(=C(O)C(=C3)O)O)O", 0],
["	OC(=O)CC1(CCCCC1)CC(=O)NC2=CC=C(F)C=C2	", 0],			0.05370, 0.09085, 0.07600, 0.05476, 0.06632, 0.03447, 0.01223, 0.08378, 0.06227, 0.05920, 0.05859, 0.10186, 0.08985, 0.07777, 0.05196,																				["OC(=O)CC1(CCCCC1)CC(=O)NC2=CC=C(F)C=C2", 0],
["	CC1=C(NC2=NC(=NC=C2)NC3=CC=C(C=C3)C#N)C(=CC(=C1)\C=C\C#N)C	", 0],			0.02505, 0.02467, 0.03270, NaN, 0.03577, 0.01716, 0.00957, 0.04348, 0.03497, 0.02920, 0.03892, NaN, NaN, NaN, 0.02950,																				["CC1=C(NC2=NC(=NC=C2)NC3=CC=C(C=C3)C#N)C(=CC(=C1)\C=C\C#N)C", 0],
["	OCCN1CCN(CC1)C2=C3C=CC=CC3=NC(=N2)C4=CC=CC=C4	", 0],			0.02417, 0.04360, 0.04750, NaN, 0.04026, 0.03044, 0.01433, 0.05044, 0.04421, 0.04068, 0.05128, 0.01060, NaN, 0.03166, 0.02339,																				["OCCN1CCN(CC1)C2=C3C=CC=CC3=NC(=N2)C4=CC=CC=C4", 0],
["	CC1(C)CC(CC(C)(C)N1)NC(=O)C(=O)NC2=CC=C(Cl)C=C2	", 0],			0.05020, 0.08373, 0.07328, 0.05603, 0.06682, 0.03563, 0.01181, 0.08530, 0.06418, 0.06182, 0.06061, 0.09741, 0.08846, 0.07575, 0.05058,																				["CC1(C)CC(CC(C)(C)N1)NC(=O)C(=O)NC2=CC=C(Cl)C=C2", 0],
["	NC(CCC(O)=O)C(=O)NC(CC1=C[NH]C2=CC=CC=C12)C(O)=O	", 0],			0.04075, 0.07458, 0.06783, NaN, 0.05821, 0.03643, 0.01895, 0.06269, 0.04961, 0.04352, 0.05051, 0.00993, NaN, 0.05157, 0.03548,																				["NC(CCC(O)=O)C(=O)NC(CC1=C[NH]C2=CC=CC=C12)C(O)=O", 0],
["	CC(O)C([O-])=O	", 0],			NaN, NaN, 0.01902, NaN, NaN, NaN, NaN, 0.09747, 0.07877, 0.07150, 0.06545, NaN, NaN, NaN, NaN,																				["CC(O)C([O-])=O", 0],
["	COC1=CC2=C(CC[N+]3=CC4=C(C=CC(=C4OC)OC)C=C23)C=C1O	", 0],			0.05905, 0.09903, 0.07674, 0.04751, 0.06366, 0.04021, 0.01447, 0.07628, 0.05918, 0.05476, 0.05734, 0.04787, 0.08099, 0.06938, 0.05547,																				["COC1=CC2=C(CC[N+]3=CC4=C(C=CC(=C4OC)OC)C=C23)C=C1O", 0],
["	NC1=NC2=C(C=N1)N=C[N]2COCCO	", 0],			0.04154, 0.08142, 0.06859, 0.07092, 0.05614, 0.03266, 0.01204, 0.08906, 0.06694, 0.06291, 0.06184, 0.15477, 0.10605, 0.07139, 0.04763,																				["NC1=NC2=C(C=N1)N=C[N]2COCCO", 0],
["	CC1CC(C)(C)N(C(=O)CN2C(=O)C3=C(C=CC=C3)C2=O)C4=C1C=CC=C4	", 0],			0.05444, 0.08617, 0.07187, 0.01373, 0.05887, 0.04267, 0.01813, 0.06879, 0.05325, 0.04743, 0.05380, 0.02028, NaN, 0.05733, 0.03896,																				["CC1CC(C)(C)N(C(=O)CN2C(=O)C3=C(C=CC=C3)C2=O)C4=C1C=CC=C4", 0],
["	OC1=C2N(C=CC1=O)N(C3COCCN3C2=O)C4C5=C(CSC6=CC=CC=C46)C(=C(F)C=C5)F	", 0],			0.02421, 0.02227, 0.04031, NaN, 0.03197, 0.02908, 0.01173, 0.04933, 0.04292, 0.03544, 0.04856, 0.00871, NaN, NaN, 0.03186,																				["OC1=C2N(C=CC1=O)N(C3COCCN3C2=O)C4C5=C(CSC6=CC=CC=C46)C(=C(F)C=C5)F", 0],
["	CC([O-])=CC([O-])=O	", 0],			NaN, NaN, NaN, NaN, NaN, NaN, NaN, 0.09818, 0.08102, 0.08059, 0.06542, NaN, NaN, NaN, NaN,																				["CC([O-])=CC([O-])=O", 0],
["	OC(=O)C1=C(NC2=C(Cl)C=C(I)C=C2)C(=C(F)C=C1)F	", 0],			0.04804, 0.08190, 0.07463, 0.05397, 0.06510, 0.03372, 0.01215, 0.08562, 0.06598, 0.06386, 0.06124, 0.17986, 0.16201, 0.07448, 0.05114,																				["OC(=O)C1=C(NC2=C(Cl)C=C(I)C=C2)C(=C(F)C=C1)F", 0],
["	COC(=O)C1CCCN1C(=O)C(O)C(N)CC(C)C	", 0],			0.04456, 0.07036, 0.06520, 0.06834, 0.05943, 0.03140, 0.01201, 0.09028, 0.06596, 0.06437, 0.06107, 0.15599, 0.10474, 0.07144, 0.04629,																				["COC(=O)C1CCCN1C(=O)C(O)C(N)CC(C)C", 0],
["	CCC(C)N[S](=O)(=O)C1=CC(=C(F)C=C1)C(=O)NC2=CC(=C(F)C=C2)F	", 0],			0.05401, 0.08948, 0.07330, 0.01760, 0.05875, 0.04192, 0.01659, 0.07044, 0.05408, 0.04652, 0.05427, 0.02235, NaN, 0.05705, 0.03946,																				["CCC(C)N[S](=O)(=O)C1=CC(=C(F)C=C1)C(=O)NC2=CC(=C(F)C=C2)F", 0],
["	CCCCCCCC(=O)OCC(O)C(OC)C1OC(=CC(N=C(N)N)C1NC(C)=O)C(O)=O	", 0],			0.05706, 0.09579, 0.07656, 0.03845, 0.06532, 0.04043, 0.01589, 0.07637, 0.05905, 0.05297, 0.05676, 0.03085, 0.08456, 0.06917, 0.04573,																				["CCCCCCCC(=O)OCC(O)C(OC)C1OC(=CC(N=C(N)N)C1NC(C)=O)C(O)=O", 0],
["	COC1=C(OC)C(=CC(=C1)C2C3C(COC3=O)C(O)C4=CC5=C(OCO5)C=C24)OC	", 0],			0.02921, 0.05814, 0.05572, NaN, 0.05496, 0.03774, 0.02933, 0.05797, 0.04818, 0.04186, 0.05585, 0.00941, NaN, 0.04107, 0.02546,																				["COC1=C(OC)C(=CC(=C1)C2C3C(COC3=O)C(O)C4=CC5=C(OCO5)C=C24)OC", 0],
["	OC1CCN(CC1)[S;v6](=O)(=O)C2=CC(=CC=C2F)C(=O)NC3=CC(=C(F)C(=C3)F)F	", 0],			0.02960, 0.05395, 0.05924, NaN, 0.05383, 0.03696, 0.02720, 0.05762, 0.05082, 0.04343, 0.05208, 0.00891, NaN, 0.04338, 0.02779,																				["OC1CCN(CC1)[S;v6](=O)(=O)C2=CC(=CC=C2F)C(=O)NC3=CC(=C(F)C(=C3)F)F", 0],
["	CCC1=N[N](CCO)C(=C1OC2=CC(=CC(=C2)C#N)C#N)CC	", 0],			0.03326, 0.06724, 0.06159, NaN, 0.05494, 0.03888, 0.02207, 0.06406, 0.05103, 0.04275, 0.05179, 0.01079, NaN, 0.04693, 0.03175,																				["CCC1=N[N](CCO)C(=C1OC2=CC(=CC(=C2)C#N)C#N)CC", 0],
["	CCC1C(COC2=NC=CC3=CC(=C(OC)C=C23)C(N)=O)NC(=O)C1F	", 0],			0.02871, 0.05643, 0.05667, NaN, 0.05496, 0.03801, 0.02881, 0.05974, 0.04675, 0.04125, 0.05334, 0.01116, NaN, 0.04235, 0.02888,																				["CCC1C(COC2=NC=CC3=CC(=C(OC)C=C23)C(N)=O)NC(=O)C1F", 0],
["	CC(C)(C)C(NC(=O)C(F)(F)F)C(=O)N1CC2C(C1C(=O)NC(CC3CCNC3=O)C#N)C2(C)C	", 0],			0.05272, 0.09208, 0.07414, 0.03926, 0.05941, 0.04208, 0.01647, 0.07118, 0.05373, 0.04861, 0.05406, 0.02561, NaN, 0.06038, 0.04038,																				["CC(C)(C)C(NC(=O)C(F)(F)F)C(=O)N1CC2C(C1C(=O)NC(CC3CCNC3=O)C#N)C2(C)C", 0],
["	COC1=C(OC)C=C(C=C1)C2=C(OC)C(=O)C3=C(O)C(=C(OC)C=C3O2)OC	", 0],			0.05717, 0.09927, 0.07566, 0.04059, 0.06322, 0.04088, 0.01606, 0.07798, 0.05845, 0.05527, 0.05685, 0.02765, 0.07944, 0.06674, 0.04421,																				["COC1=C(OC)C=C(C=C1)C2=C(OC)C(=O)C3=C(O)C(=C(OC)C=C3O2)OC", 0],
["	COC1=CC=C(C=C1)C2N(CCC3=C2[NH]C4=C3C=C(Cl)C=C4)C(=O)OC5=CC=C(Cl)C=C5	", 0],			0.02350, 0.02495, 0.02307, NaN, NaN, 0.01626, 0.00606, 0.03883, 0.03088, 0.02981, 0.03586, NaN, NaN, NaN, 0.03392,																				["COC1=CC=C(C=C1)C2N(CCC3=C2[NH]C4=C3C=C(Cl)C=C4)C(=O)OC5=CC=C(Cl)C=C5", 0],
["	CCC1=C(C=CC=C1)[N]2C(=NN=C2SCC(N)=O)COC3=C(C)C=CC=C3	", 0],			0.02978, 0.05441, 0.05826, NaN, 0.05355, 0.03815, 0.02794, 0.05761, 0.04765, 0.04324, 0.05158, 0.01059, NaN, 0.04201, 0.02529,																				["CCC1=C(C=CC=C1)[N]2C(=NN=C2SCC(N)=O)COC3=C(C)C=CC=C3", 0],
["	CC1=C(OCC2=NN=C(SCC(N)=O)[N]2C3=CC=CC=C3)C=CC=C1	", 0],			0.02972, 0.06503, 0.06078, NaN, 0.05480, 0.03772, 0.02651, 0.06094, 0.05205, 0.04393, 0.05442, 0.01191, NaN, 0.04255, 0.02815,																				["CC1=C(OCC2=NN=C(SCC(N)=O)[N]2C3=CC=CC=C3)C=CC=C1", 0],
["	CNCC1=C(SC2=CC=CC3=C2C=CC=C3)C=CC=C1	", 0],			0.03012, 0.05749, 0.05948, NaN, 0.05434, 0.03762, 0.02789, 0.06467, 0.04987, 0.04338, 0.05514, 0.00992, NaN, 0.04351, 0.02958,																				["CNCC1=C(SC2=CC=CC3=C2C=CC=C3)C=CC=C1", 0],
["	OCC1OC(C(F)C1O)N2C=C(I)C(=O)NC2=O	", 0],			0.03704, 0.05798, 0.06768, 0.10618, 0.05333, 0.03013, 0.01223, 0.09054, 0.06664, 0.06329, 0.06180, 0.10399, 0.09823, 0.06252, 0.04610,																				["OCC1OC(C(F)C1O)N2C=C(I)C(=O)NC2=O", 0],
["	CC(=O)C1=C(C)C2=CN=C(NC3=NC=C(C=C3)N4CCNCC4)N=C2N(C5CCCC5)C1=O	", 0],			0.02366, 0.02343, 0.03892, NaN, 0.03254, 0.02245, 0.00973, 0.04925, 0.04325, 0.03670, 0.04670, NaN, NaN, NaN, 0.02845,																				["CC(=O)C1=C(C)C2=CN=C(NC3=NC=C(C=C3)N4CCNCC4)N=C2N(C5CCCC5)C1=O", 0],
["	NC1=NC(=O)C2=C([NH]C=C2CCC3=CC=C(C=C3)C(=O)NC(CCC([O-])=O)C([O-])=O)N1	", 0],			0.02950, 0.05857, 0.05699, NaN, 0.05565, 0.03743, 0.02682, 0.05596, 0.04906, 0.04218, 0.05168, 0.00924, NaN, 0.04197, 0.02520,																				["NC1=NC(=O)C2=C([NH]C=C2CCC3=CC=C(C=C3)C(=O)NC(CCC([O-])=O)C([O-])=O)N1", 0],
["	NC1=NC(=O)N(C=C1)C2OC(CO)C(O)C2(F)F	", 0],			0.03187, 0.04082, 0.06427, 0.14469, 0.04111, 0.03281, 0.01162, 0.09022, 0.06823, 0.06448, 0.06194, 0.10227, 0.09830, 0.06042, 0.04046,																				["NC1=NC(=O)N(C=C1)C2OC(CO)C(O)C2(F)F", 0],
["	NCCC(O)([P](O)([O-])=O)[P](O)([O-])=O	", 0],			NaN, NaN, 0.03699, NaN, NaN, NaN, NaN, 0.09498, 0.08070, 0.07672, 0.06369, NaN, NaN, NaN, NaN,																				["NCCC(O)([P](O)([O-])=O)[P](O)([O-])=O", 0],
["	NC(=O)C1=C(O)[N](C=N1)C2OC(CO)C(O)C2O	", 0],			0.03057, 0.03329, 0.05404, 0.13798, 0.03121, 0.03190, NaN, 0.09298, 0.06985, 0.06514, 0.06182, 0.08768, 0.08550, 0.05686, 0.03518,																				["NC(=O)C1=C(O)[N](C=N1)C2OC(CO)C(O)C2O", 0],
["	NC1=NC(=O)N(CC(CO)OC[P](O)(O)=O)C=C1	", 0],			0.02841, NaN, 0.04163, 0.13648, NaN, 0.02592, NaN, 0.09368, 0.07163, 0.06875, 0.06243, 0.06189, 0.05881, 0.05507, 0.03245,																				["NC1=NC(=O)N(CC(CO)OC[P](O)(O)=O)C=C1", 0],
["	CC(C)CC1=CC=C(C=C1)C(C)C(O)=NCCCCC(N)C(O)=O	", 0],			0.05514, 0.09202, 0.07414, 0.04081, 0.06026, 0.04220, 0.01619, 0.07322, 0.05530, 0.04942, 0.05500, 0.02935, NaN, 0.06022, 0.04332,																				["CC(C)CC1=CC=C(C=C1)C(C)C(O)=NCCCCC(N)C(O)=O", 0],
["	NC1=NC(=O)N(C=C1)C2OC(CO)C(O)C2O	", 0],			0.03180, 0.04144, 0.06268, 0.15066, 0.03057, 0.03172, 0.00881, 0.09042, 0.06978, 0.06550, 0.06165, 0.09364, 0.09408, 0.05900, 0.04358,																				["NC1=NC(=O)N(C=C1)C2OC(CO)C(O)C2O", 0],
["	CC(O)([P](O)(O)=O)[P](O)(O)=O	", 0],			NaN, NaN, NaN, NaN, NaN, NaN, NaN, NaN, NaN, NaN, NaN, NaN, NaN, NaN, NaN,																				["CC(O)([P](O)(O)=O)[P](O)(O)=O", 0],
["	C1CN2CC(N=C2S1)C3=CC=CC=C3	", 0],			0.05723, 0.09875, 0.07589, 0.04866, 0.06571, 0.03937, 0.01423, 0.07905, 0.05882, 0.05562, 0.05674, 0.05162, 0.08083, 0.06785, 0.05654,																				["C1CN2CC(N=C2S1)C3=CC=CC=C3", 0],
["	C1CCN2CC3CC(C=C4CCCNC34)C2C1	", 0],			0.05595, 0.09325, 0.07660, 0.04665, 0.07318, 0.03688, 0.01568, 0.08167, 0.06078, 0.05587, 0.05945, 0.07807, 0.07964, 0.07498, 0.05313,																				["C1CCN2CC3CC(C=C4CCCNC34)C2C1", 0],
["	CN(C)C1C2C(O)C3C(=C)C4=CC=CC(=C4C(=O)C3=C(O)C2(O)C(=O)C(=C1O)C(N)=O)O	", 0],			0.03161, 0.06151, 0.06053, NaN, 0.05252, 0.03690, 0.02723, 0.06148, 0.04934, 0.04335, 0.05271, 0.01098, NaN, 0.04328, 0.02948,																				["CN(C)C1C2C(O)C3C(=C)C4=CC=CC(=C4C(=O)C3=C(O)C2(O)C(=O)C(=C1O)C(N)=O)O", 0],
["	CC(=O)NC1C(NC(N)=N)C=C(OC1C(O)C(O)CO)C(O)=O	", 0],			0.03819, 0.08010, 0.06787, 0.07849, 0.05627, 0.03263, 0.01179, 0.08875, 0.06637, 0.06467, 0.06166, 0.12162, 0.09689, 0.06597, 0.04688,																				["CC(=O)NC1C(NC(N)=N)C=C(OC1C(O)C(O)CO)C(O)=O", 0],
["	O=C1N(CC2CCCC3=CC=CC1=C23)C4CN5CCC4CC5	", 0],			0.02595, 0.05049, 0.05257, NaN, 0.04554, 0.03622, 0.02595, 0.05136, 0.04689, 0.04122, 0.05197, 0.00753, NaN, 0.03406, 0.02424,																				["O=C1N(CC2CCCC3=CC=CC1=C23)C4CN5CCC4CC5", 0],
["	CCCCCCCCCCCCCCCCO[P]([O-])(=O)OCC[N+](C)(C)C	", 0],			0.05967, 0.09774, 0.07703, 0.04693, 0.07092, 0.03876, 0.01428, 0.07864, 0.06052, 0.05531, 0.05726, 0.04551, 0.08160, 0.07408, 0.05296,																				["CCCCCCCCCCCCCCCCO[P]([O-])(=O)OCC[N+](C)(C)C", 0],
["	CC1=NC=C(C[N+]2=CSC(=C2C)CCO)C(=N1)N	", 0],			0.05550, 0.09532, 0.07680, 0.04614, 0.07364, 0.03795, 0.01421, 0.07800, 0.05986, 0.05492, 0.05762, 0.04777, 0.07470, 0.07086, 0.05187,																				["CC1=NC=C(C[N+]2=CSC(=C2C)CCO)C(=N1)N", 0],
["	NCCCCC(N)C(O)=O	", 0],			0.02964, NaN, 0.05448, 0.13898, NaN, 0.02658, NaN, 0.09365, 0.07115, 0.06909, 0.06240, 0.06493, 0.06256, 0.05393, 0.03701,																				["NCCCCC(N)C(O)=O", 0],
["	CCN(CCO)CCCC(C)NC1=CC=NC2=CC(=CC=C12)O[S](O)(=O)=O	", 0],			0.02682, 0.05005, 0.05200, NaN, 0.04405, 0.03477, 0.03339, 0.05396, 0.04551, 0.04111, 0.05098, 0.01108, NaN, 0.04441, 0.02152,																				["CCN(CCO)CCCC(C)NC1=CC=NC2=CC(=CC=C12)O[S](O)(=O)=O", 0],
["	CN(CC1=NC2=C(N)N=C(N)N=C2N=C1)C3=CC=C(C=C3)C(=O)NC(CCC([O-])=O)C([O-])=O	", 0],			0.02627, 0.04813, 0.05192, NaN, 0.04389, 0.03436, 0.02485, 0.05487, 0.04575, 0.04129, 0.05414, 0.00948, NaN, 0.03413, 0.02394,																				["CN(CC1=NC2=C(N)N=C(N)N=C2N=C1)C3=CC=C(C=C3)C(=O)NC(CCC([O-])=O)C([O-])=O", 0],
["	NCCCNCCCCNCCCN	", 0],			0.03628, 0.03738, 0.06334, 0.11962, 0.04456, 0.03506, 0.01171, 0.08918, 0.06723, 0.06285, 0.06133, 0.10956, 0.09782, 0.06310, 0.04309,																				["NCCCNCCCCNCCCN", 0],
["	NCCCCC(N)C(O)=O	", 0],			0.02389, NaN, 0.05279, 0.13588, NaN, 0.02754, NaN, 0.09255, 0.07249, 0.06975, 0.06275, 0.07244, 0.05970, 0.05569, 0.03369,																				["NCCCCC(N)C(O)=O", 0],
["	C1CCN(CC1)CCOC2=CC=C(C=C2)C3=C[N]4N=CC(=C4N=C3)C5=CC=NC=C5	", 0],			0.02474, 0.02654, 0.04011, NaN, 0.03472, 0.01660, 0.00877, 0.03954, 0.03286, 0.02783, 0.03864, NaN, NaN, NaN, 0.03108,																				["C1CCN(CC1)CCOC2=CC=C(C=C2)C3=C[N]4N=CC(=C4N=C3)C5=CC=NC=C5", 0],
["	[O-]C(=O)[P]([O-])([O-])=O	", 0],			NaN, NaN, 0.03858, NaN, NaN, NaN, NaN, 0.09443, 0.08247, 0.07409, 0.06403, NaN, NaN, NaN, NaN,																				["[O-]C(=O)[P]([O-])([O-])=O", 0],
["	NCCCNCCCCNCCCN	", 0],			0.03500, 0.04111, 0.06555, 0.11375, 0.04013, 0.03189, 0.01176, 0.08863, 0.06734, 0.06364, 0.06138, 0.10981, 0.09973, 0.06192, 0.04540,																				["NCCCNCCCCNCCCN", 0],
["	NC(CCC(=O)C=[N+]=[N-])C(O)=O	", 0],			0.03176, 0.03767, 0.05561, 0.13756, 0.03002, 0.03129, 0.00965, 0.09120, 0.06963, 0.06529, 0.06181, 0.09389, 0.08957, 0.05777, 0.03781,																				["NC(CCC(=O)C=[N+]=[N-])C(O)=O", 0],
["	CC1=NC=C(C[N+]2=CSC(=C2C)CCO[P](O)(O)=O)C(=N1)N	", 0],			0.05735, 0.09287, 0.07570, 0.04558, 0.07493, 0.03732, 0.01313, 0.08215, 0.06260, 0.05636, 0.05825, 0.08691, 0.08252, 0.07884, 0.05108,																				["CC1=NC=C(C[N+]2=CSC(=C2C)CCO[P](O)(O)=O)C(=N1)N", 0],
["	OC(C[N]1C=CN=C1)([P](O)(O)=O)[P](O)(O)=O	", 0],			0.02925, NaN, 0.03677, 0.13903, NaN, 0.02828, NaN, 0.09518, 0.07293, 0.06804, 0.06301, 0.07041, 0.06147, 0.05565, 0.03739,																				["OC(C[N]1C=CN=C1)([P](O)(O)=O)[P](O)(O)=O", 0],
["	OC(=O)CCCCC(O)=C1CNCCN1	", 0],			0.02445, NaN, 0.04281, 0.14885, NaN, NaN, NaN, 0.09389, 0.07209, 0.06950, 0.06293, 0.06183, 0.06074, 0.05521, 0.03438,																				["OC(=O)CCCCC(O)=C1CNCCN1", 0],
["	CSCCC(N)C(O)=O	", 0],			0.02275, NaN, 0.04427, NaN, NaN, NaN, NaN, 0.09467, 0.07470, 0.07280, 0.06340, 0.05817, 0.05643, 0.05012, 0.03048,																				["CSCCC(N)C(O)=O", 0],
["	CC(C[N]1C=NC2=C(N)N=CN=C12)OC[P](O)(O)=O	", 0],			0.05024, 0.08272, 0.07199, 0.05535, 0.06480, 0.03339, 0.01186, 0.08682, 0.06553, 0.06553, 0.06068, 0.10398, 0.13409, 0.07503, 0.04980,																				["CC(C[N]1C=NC2=C(N)N=CN=C12)OC[P](O)(O)=O", 0],
["	C1NCC2CC1C3=CC4=NC=CN=C4C=C23	", 0],			0.05422, 0.09061, 0.07646, 0.04077, 0.06057, 0.04260, 0.01628, 0.07180, 0.05496, 0.04720, 0.05366, 0.02134, NaN, 0.05699, 0.04194,																				["C1NCC2CC1C3=CC4=NC=CN=C4C=C23", 0],
["	NC1=NC(=O)N(CC(CO)OC[P;v5](O)(O)=O)C=C1	", 0],			0.03045, NaN, 0.04180, 0.13520, NaN, 0.02542, NaN, 0.09331, 0.07035, 0.06650, 0.06335, 0.06467, 0.06386, 0.05635, 0.03583,																				["NC1=NC(=O)N(CC(CO)OC[P;v5](O)(O)=O)C=C1", 0],
["	CSCCC(N)C(O)=O	", 0],			0.02097, NaN, 0.03613, NaN, NaN, NaN, NaN, 0.09460, 0.07457, 0.07063, 0.06276, 0.05853, 0.04763, 0.05505, 0.02600,																				["CSCCC(N)C(O)=O", 0],
["	NC1=NCCN1CC(O)=O	", 0],			0.03244, 0.06203, 0.05759, 0.13981, 0.02774, 0.02921, 0.00818, 0.09000, 0.06980, 0.06627, 0.06141, 0.09168, 0.09170, 0.05717, 0.03743,																				["NC1=NCCN1CC(O)=O", 0],
["	OCC1OC(C(O)C1O)N2C=C\C(NC2=O)=N\O	", 0],			0.03987, 0.07568, 0.06724, 0.07893, 0.05670, 0.03278, 0.01202, 0.08908, 0.06614, 0.06418, 0.06208, 0.11914, 0.09911, 0.06737, 0.04415,																				["OCC1OC(C(O)C1O)N2C=C\C(NC2=O)=N\O", 0],
["	CC(C)C[N]1C=NC2=C(N)N=C3C=CC=CC3=C12	", 0],			0.04085, 0.07588, 0.06784, NaN, 0.05682, 0.03692, 0.01866, 0.06427, 0.05003, 0.04437, 0.05147, 0.00996, NaN, 0.05213, 0.03679,																				["CC(C)C[N]1C=NC2=C(N)N=C3C=CC=CC3=C12", 0],
["	CCC1(O)C(=O)OCC2=C1C=C3N(CC4=C3N=C5C=CC=CC5=C4)C2=O	", 0],			0.02927, 0.05822, 0.05540, NaN, 0.05022, 0.03656, 0.02966, 0.05688, 0.04915, 0.04049, 0.05392, 0.00800, NaN, 0.04259, 0.02477,																				["CCC1(O)C(=O)OCC2=C1C=C3N(CC4=C3N=C5C=CC=CC5=C4)C2=O", 0],
["	OC1=CC2=C3C(=C1O)OC(=O)C4=CC(=C(O)C(=C34)OC2=O)O	", 0],			0.05886, 0.09794, 0.07593, 0.04568, 0.07314, 0.03822, 0.01402, 0.07960, 0.06047, 0.05499, 0.05769, 0.04867, 0.08301, 0.07399, 0.05308,																				["OC1=CC2=C3C(=C1O)OC(=O)C4=CC(=C(O)C(=C34)OC2=O)O", 0],
["	CN1C(=C(O)C2=C(C=C(Cl)S2)[S]1(=O)=O)C(=O)NC3=NC=CC=C3	", 0],			0.05826, 0.09894, 0.07784, 0.03811, 0.06487, 0.04057, 0.01500, 0.07849, 0.05940, 0.05529, 0.05565, 0.04687, 0.07944, 0.06960, 0.05475,																				["CN1C(=C(O)C2=C(C=C(Cl)S2)[S]1(=O)=O)C(=O)NC3=NC=CC=C3", 0],
["	CCOC(=O)C1=CC(OC(CC)CC)C(NC(C)=O)C(N)C1	", 0],			0.03808, 0.06255, 0.06467, 0.08016, 0.04798, 0.03252, 0.01181, 0.08969, 0.06680, 0.06338, 0.06153, 0.12712, 0.09845, 0.06656, 0.04422,																				["CCOC(=O)C1=CC(OC(CC)CC)C(NC(C)=O)C(N)C1", 0],
["	CC1CCOC2CN3C=C(C(=O)NCC4=C(F)C=C(F)C=C4)C(=O)C(=C3C(=O)N12)O[Na]	", 0],			0.03651, 0.06765, 0.06307, NaN, 0.05511, 0.03693, 0.02316, 0.06603, 0.05091, 0.04306, 0.05063, 0.00946, NaN, 0.04824, 0.03436,																				["CC1CCOC2CN3C=C(C(=O)NCC4=C(F)C=C(F)C=C4)C(=O)C(=C3C(=O)N12)O[Na]", 0],
["	C1OC2=CC3=C(C=C2O1)C4=CC5=C(C=[N+]4CC3)C6=C(OCO6)C=C5	", 0],			0.04218, 0.07660, 0.06913, NaN, 0.05779, 0.03691, 0.01843, 0.06301, 0.04914, 0.04409, 0.05081, 0.00978, NaN, 0.05248, 0.03660,																				["C1OC2=CC3=C(C=C2O1)C4=CC5=C(C=[N+]4CC3)C6=C(OCO6)C=C5", 0],
["	N[C]12C[CH]3[CH2]C([CH2][CH](C3)C1)C2	", 0],			0.03521, 0.06240, 0.06593, 0.08540, 0.05363, 0.03124, 0.01185, 0.08942, 0.06678, 0.06456, 0.06148, 0.11838, 0.09705, 0.06586, 0.04562,																				["N[C]12C[CH]3[CH2]C([CH2][CH](C3)C1)C2", 0],
["	CCCCOC1=NC(=C2NC(=O)CN(CC3=CC=CC(=C3)CN4CCCC4)C2=N1)N	", 0],			0.02271, 0.02295, 0.04537, NaN, 0.03652, 0.02702, 0.01153, 0.04956, 0.04351, 0.03654, 0.04630, 0.00855, NaN, NaN, 0.02815,																				["CCCCOC1=NC(=C2NC(=O)CN(CC3=CC=CC(=C3)CN4CCCC4)C2=N1)N", 0],
["	C1CCN(CC1)CCOC2=CC=C(C=C2)C3=C[N]4N=CC(=C4N=C3)C5=CC=NC=C5	", 0],			0.02428, 0.02106, 0.04127, NaN, 0.03192, 0.01679, 0.00830, 0.04039, 0.03274, 0.02754, 0.03737, NaN, NaN, NaN, 0.03413,																				["C1CCN(CC1)CCOC2=CC=C(C=C2)C3=C[N]4N=CC(=C4N=C3)C5=CC=NC=C5", 0],
["	CC(C)=CCC(OC(C)=O)C1=CC(=O)C2=C(C(=CC=C2O)O)C1=O	", 0],			0.05750, 0.09819, 0.07490, 0.04745, 0.07076, 0.03931, 0.01370, 0.07880, 0.05997, 0.05513, 0.05748, 0.04640, 0.07837, 0.07275, 0.05355,																				["CC(C)=CCC(OC(C)=O)C1=CC(=O)C2=C(C(=CC=C2O)O)C1=O", 0],
["	CC(=O)C1=C(C)C2=CN=C(NC3=NC=C(C=C3)N4CCNCC4)N=C2N(C5CCCC5)C1=O	", 0],			0.02272, 0.01980, 0.03654, NaN, 0.03305, 0.02210, 0.00947, 0.04905, 0.04411, 0.03844, 0.04963, NaN, NaN, NaN, 0.03445,																				["CC(=O)C1=C(C)C2=CN=C(NC3=NC=C(C=C3)N4CCNCC4)N=C2N(C5CCCC5)C1=O", 0],
["	CC1COC2CN3C=C(C(=O)NCC4=C(F)C=C(F)C=C4)C(=O)C(=C3C(=O)N12)O	", 0],			0.05442, 0.08139, 0.07002, NaN, 0.05939, 0.04093, 0.01794, 0.06909, 0.05273, 0.04604, 0.05313, 0.02276, NaN, 0.05758, 0.03833,																				["CC1COC2CN3C=C(C(=O)NCC4=C(F)C=C(F)C=C4)C(=O)C(=C3C(=O)N12)O", 0],
["	OC(CC1=CC=CN=C1)([P](O)(O)=O)[P](O)([O-])=O	", 0],			0.03013, 0.04479, 0.05522, 0.13999, 0.02777, 0.02975, 0.00975, 0.09218, 0.06982, 0.06622, 0.06110, 0.08613, 0.07956, 0.05997, 0.03503,																				["OC(CC1=CC=CN=C1)([P](O)(O)=O)[P](O)([O-])=O", 0],
["	CN1C=CC(=O)C(=C1C)O	", 0],			0.02719, NaN, 0.04681, 0.14656, NaN, NaN, NaN, 0.09464, 0.07326, 0.06969, 0.06206, 0.06669, 0.06074, 0.05615, 0.02595,																				["CN1C=CC(=O)C(=C1C)O", 0],
["	CC1=NC(=C(O)C2=C1C=C(OC3=CC=CC=C3)C=C2)C(=O)NCC(O)=O	", 0],			0.05400, 0.08107, 0.07246, NaN, 0.05918, 0.03777, 0.01797, 0.06726, 0.05265, 0.04477, 0.05364, 0.02200, NaN, 0.05558, 0.03765,																				["CC1=NC(=C(O)C2=C1C=C(OC3=CC=CC=C3)C=C2)C(=O)NCC(O)=O", 0],
["	NC1=C2CN(C3CCC(=O)NC3=O)C(=O)C2=CC=C1	", 0],			0.05969, 0.09838, 0.08021, 0.04686, 0.06376, 0.03938, 0.01422, 0.07820, 0.06059, 0.05689, 0.05582, 0.05085, 0.07775, 0.06773, 0.05566,																				["NC1=C2CN(C3CCC(=O)NC3=O)C(=O)C2=CC=C1", 0],
["	CC1=C(CCNCC2=CC=C(\C=C\C(=O)NO)C=C2)C3=C([NH]1)C=CC=C3	", 0],			0.05720, 0.08507, 0.07469, NaN, 0.05811, 0.04131, 0.01785, 0.06855, 0.05245, 0.04587, 0.05350, 0.01854, NaN, 0.05590, 0.03730,																				["CC1=C(CCNCC2=CC=C(\C=C\C(=O)NO)C=C2)C3=C([NH]1)C=CC=C3", 0],
["	ONC(=O)CCCCCCC(=O)NC1=CC=CC=C1	", 0],			0.05349, 0.08220, 0.07390, 0.05507, 0.06688, 0.03625, 0.01173, 0.08739, 0.06516, 0.06106, 0.06123, 0.10480, 0.08543, 0.07583, 0.05414,																				["ONC(=O)CCCCCCC(=O)NC1=CC=CC=C1", 0],
["	CC(N)C1CCC(CC1)C(=O)NC2=CC=NC=C2	", 0],			0.05449, 0.09118, 0.07228, 0.04338, 0.06351, 0.04128, 0.01621, 0.07399, 0.05565, 0.05104, 0.05486, 0.02449, NaN, 0.06301, 0.04288,																				["CC(N)C1CCC(CC1)C(=O)NC2=CC=NC=C2", 0],
["	NC1=CC=CC=C1NC(=O)C2=CC=C(CNC(=O)OCC3=CN=CC=C3)C=C2	", 0],			0.02480, 0.04820, 0.05006, NaN, 0.04270, 0.03068, 0.02638, 0.05095, 0.04239, 0.04057, 0.05140, 0.00939, NaN, 0.03584, 0.02236,																				["NC1=CC=CC=C1NC(=O)C2=CC=C(CNC(=O)OCC3=CN=CC=C3)C=C2", 0],
["	NC(\SC1=CC=C(N)C=C1)=C(C#N)/C2=C(C=CC=C2)C(F)(F)F	", 0],			0.05561, 0.09935, 0.07748, 0.04088, 0.06578, 0.04058, 0.01652, 0.07873, 0.05814, 0.05462, 0.05588, 0.03200, 0.06830, 0.06651, 0.04513,																				["NC(\SC1=CC=C(N)C=C1)=C(C#N)/C2=C(C=CC=C2)C(F)(F)F", 0],
["	ONC(=O)/C=C/C1=CC(=CC=C1)[S](=O)(=O)NC2=CC=CC=C2	", 0],			0.04113, 0.07187, 0.06654, NaN, 0.05469, 0.03610, 0.02077, 0.06295, 0.05132, 0.04384, 0.05157, 0.01037, NaN, 0.04944, 0.03315,																				["ONC(=O)/C=C/C1=CC(=CC=C1)[S](=O)(=O)NC2=CC=CC=C2", 0],
["	CN(C)CC1=C(OC2=CC=CC=C12)C(=O)NCCOC3=CC=C(C=C3)C(=O)NO	", 0],			0.02679, 0.05269, 0.05330, NaN, 0.04417, 0.03888, 0.03188, 0.05498, 0.04769, 0.04156, 0.05315, 0.00963, NaN, 0.04174, 0.02555,																				["CN(C)CC1=C(OC2=CC=CC=C12)C(=O)NCCOC3=CC=C(C=C3)C(=O)NO", 0],
["	OCCN(CCC1=C[NH]C2=C1C=CC=C2)CC3=CC=C(\C=C\C(=O)NO)C=C3	", 0],			0.02469, 0.04477, 0.04971, NaN, 0.03973, 0.03126, 0.02061, 0.05146, 0.04320, 0.03968, 0.04973, 0.00873, NaN, 0.03103, 0.02506,																				["OCCN(CCC1=C[NH]C2=C1C=CC=C2)CC3=CC=C(\C=C\C(=O)NO)C=C3", 0],
["	C[N]1C=C(CNCC2CCN(CC2)C3=NC=C(C=N3)C(=O)NO)C4=CC=CC=C14	", 0],			0.02361, 0.02360, 0.03732, NaN, 0.03622, 0.01680, 0.00610, 0.03846, 0.03227, 0.02932, 0.03493, NaN, NaN, NaN, 0.03768,																				["C[N]1C=C(CNCC2CCN(CC2)C3=NC=C(C=N3)C(=O)NO)C4=CC=CC=C14", 0],
["	NC1=CC=CC=C1NC(=O)C2=CC=C(CNC3=NC=CC(=N3)C4=CC=CN=C4)C=C2	", 0],			0.02389, 0.02449, 0.04059, NaN, 0.01822, 0.01753, 0.00624, 0.04022, 0.03092, 0.03017, 0.03663, NaN, NaN, NaN, 0.03610,																				["NC1=CC=CC=C1NC(=O)C2=CC=C(CNC3=NC=CC(=N3)C4=CC=CN=C4)C=C2", 0],
["	OC(=O)C[N]1N=NC(=N1)C2=CC(=NO2)N3CCC(CC3)OC4=CC(=CC=C4Br)F	", 0],			0.02974, 0.05509, 0.05884, NaN, 0.05251, 0.03769, 0.02755, 0.05856, 0.05104, 0.04300, 0.05328, 0.00998, NaN, 0.04202, 0.02789,																				["OC(=O)C[N]1N=NC(=N1)C2=CC(=NO2)N3CCC(CC3)OC4=CC(=CC=C4Br)F", 0],
["	CCCC(CCC)C(=O)O[Na]	", 0],			0.02741, NaN, 0.04548, 0.13266, NaN, 0.02509, NaN, 0.09173, 0.06976, 0.06837, 0.06204, 0.07255, 0.05897, 0.05611, 0.03266,																				["CCCC(CCC)C(=O)O[Na]", 0],
["	O=C1CCC(N2C(=O)C3=C(C=CC=C3)C2=O)C(=O)N1	", 0],			0.05828, 0.09578, 0.07703, 0.04726, 0.07297, 0.03865, 0.01447, 0.07779, 0.06090, 0.05532, 0.05800, 0.04702, 0.08182, 0.07562, 0.05353,																				["O=C1CCC(N2C(=O)C3=C(C=CC=C3)C2=O)C(=O)N1", 0],
["	COC1=CC2=C(C=C1OCCCCCCC(=O)NO)C(=NC=N2)NC3=CC(=CC=C3)C#C	", 0],			0.02428, 0.02504, 0.03846, NaN, 0.03637, 0.03096, 0.01192, 0.04838, 0.04385, 0.03597, 0.04836, 0.00817, NaN, 0.03590, 0.02904,																				["COC1=CC2=C(C=C1OCCCCCCC(=O)NO)C(=NC=N2)NC3=CC(=CC=C3)C#C", 0],
["	NC1=NC(=NC2=C1N=C[N]2C3CC(O)C(CO)O3)Cl	", 0],			0.05882, 0.10270, 0.07707, 0.04677, 0.07257, 0.03886, 0.01374, 0.07876, 0.06044, 0.05565, 0.05739, 0.05184, 0.07817, 0.07262, 0.05268,																				["NC1=NC(=NC2=C1N=C[N]2C3CC(O)C(CO)O3)Cl", 0],
["	CC(C)NCC(O)COC1=CC=C(COCCOC(C)C)C=C1	", 0],			0.04575, 0.08125, 0.07206, 0.07221, 0.06290, 0.03393, 0.01187, 0.08814, 0.06465, 0.06364, 0.06071, 0.10752, 0.23313, 0.07542, 0.05014,																				["CC(C)NCC(O)COC1=CC=C(COCCOC(C)C)C=C1", 0],
["	COC1=C(O)C=C2CCC3C(CCC4(C)C(O)CCC34)C2=C1	", 0],			0.05709, 0.09623, 0.07631, 0.04637, 0.07247, 0.03827, 0.01376, 0.07859, 0.05957, 0.05508, 0.05663, 0.05417, 0.08483, 0.07257, 0.05501,																				["COC1=C(O)C=C2CCC3C(CCC4(C)C(O)CCC34)C2=C1", 0],
["	CC(=O)OC1=CC2=C(CCN(C2)C(C(=O)C3CC3)C4=CC=CC=C4F)S1	", 0],			0.05813, 0.09743, 0.07750, 0.03563, 0.06507, 0.04008, 0.01621, 0.07779, 0.05889, 0.05499, 0.05595, 0.03494, 0.08530, 0.07065, 0.04554,																				["CC(=O)OC1=CC2=C(CCN(C2)C(C(=O)C3CC3)C4=CC=CC=C4F)S1", 0],
["	CC(NCCCC1=CC(=CC=C1)C(F)(F)F)C2=CC=CC3=C2C=CC=C3	", 0],			0.02512, 0.04310, 0.04668, NaN, 0.03950, 0.02863, 0.02040, 0.05271, 0.04236, 0.04069, 0.05337, 0.00853, NaN, 0.03263, 0.02438,																				["CC(NCCCC1=CC(=CC=C1)C(F)(F)F)C2=CC=CC3=C2C=CC=C3", 0],
["	CCOC(=O)C(CCC1=CC=CC=C1)NC2CCC3=C(C=CC=C3)N(CC(O)=O)C2=O	", 0],			0.02437, 0.02241, 0.04079, NaN, 0.03573, 0.02920, 0.01226, 0.04833, 0.04210, 0.03599, 0.04614, 0.00814, NaN, NaN, 0.03029,																				["CCOC(=O)C(CCC1=CC=CC=C1)NC2CCC3=C(C=CC=C3)N(CC(O)=O)C2=O", 0],
["	CCCCNC1=C(OC2=CC=CC=C2)C(=CC(=C1)C(O)=O)[S](N)(=O)=O	", 0],			0.03642, 0.06876, 0.06078, NaN, 0.05782, 0.03801, 0.02264, 0.06098, 0.05006, 0.04453, 0.05272, 0.01015, NaN, 0.04872, 0.03358,																				["CCCCNC1=C(OC2=CC=CC=C2)C(=CC(=C1)C(O)=O)[S](N)(=O)=O", 0],
["	COCCOC(=O)C1=C(C)NC(=C(C1C2=CC(=CC=C2)[N+]([O-])=O)C(=O)OC\C=C\C3=CC=CC=C3)C	", 0],			0.02402, 0.03151, 0.04819, NaN, 0.04235, 0.02996, 0.01179, 0.04949, 0.04043, 0.03579, 0.04439, 0.00950, NaN, 0.03334, 0.02563,																				["COCCOC(=O)C1=C(C)NC(=C(C1C2=CC(=CC=C2)[N+]([O-])=O)C(=O)OC\C=C\C3=CC=CC=C3)C", 0],
["	O=C1CCC2=C(N1)C=CC(=C2)OCCCCC3=NN=N[N]3C4CCCCC4	", 0],			0.03809, 0.06714, 0.06186, NaN, 0.05673, 0.03747, 0.02280, 0.06437, 0.05007, 0.04351, 0.05239, 0.01003, NaN, 0.04794, 0.03418,																				["O=C1CCC2=C(N1)C=CC(=C2)OCCCCC3=NN=N[N]3C4CCCCC4", 0],
["	NC1=NC2=NC(=C(N=C2C(=N1)N)C3=CC(=CC=C3)O)C4=CC=CC(=C4)O	", 0],			0.02428, 0.03642, 0.04583, NaN, 0.03564, 0.02902, 0.01212, 0.05021, 0.04319, 0.03953, 0.04855, 0.00790, NaN, 0.02816, 0.02704,																				["NC1=NC2=NC(=C(N=C2C(=N1)N)C3=CC(=CC=C3)O)C4=CC=CC(=C4)O", 0],
["	CCC(N1CCCC1=O)C(N)=O	", 0],			0.03198, 0.04172, 0.06070, 0.13714, 0.03594, 0.03191, 0.00929, 0.09191, 0.06804, 0.06468, 0.06140, 0.09667, 0.09177, 0.06046, 0.03680,																				["CCC(N1CCCC1=O)C(N)=O", 0],
["	CCN(CC)CC(=O)NC1=C(C)C=CC=C1C	", 0],			0.05121, 0.07907, 0.07358, 0.05598, 0.06403, 0.03468, 0.01151, 0.08623, 0.06505, 0.06220, 0.06116, 0.10494, 0.09706, 0.07552, 0.05202,																				["CCN(CC)CC(=O)NC1=C(C)C=CC=C1C", 0],
["	CCCCC1=NC(=C(CO)[N]1CC2=CC=C(C=C2)C3=C(C=CC=C3)C4=NN=N[NH]4)Cl	", 0],			0.02544, 0.04270, 0.04730, NaN, 0.04243, 0.03207, 0.02578, 0.05215, 0.04427, 0.04038, 0.04887, 0.00930, NaN, 0.03668, 0.02330,																				["CCCCC1=NC(=C(CO)[N]1CC2=CC=C(C=C2)C3=C(C=CC=C3)C4=NN=N[NH]4)Cl", 0],
["	N#CCC(C1CCCC1)[N]2C=C(C=N2)C3=NC=NC4=C3C=C[NH]4	", 0],			0.03014, 0.06293, 0.05707, NaN, 0.05388, 0.03721, 0.02617, 0.06275, 0.05204, 0.04291, 0.05219, 0.01205, NaN, 0.04368, 0.02868,																				["N#CCC(C1CCCC1)[N]2C=C(C=N2)C3=NC=NC4=C3C=C[NH]4", 0],
["	OC1=CC=C(C=C1)\C=C\C2=CC(=CC(=C2)O)O	", 0],			0.05294, 0.08647, 0.07371, 0.01579, 0.05978, 0.04266, 0.01787, 0.07043, 0.05358, 0.04547, 0.05357, 0.02301, NaN, 0.05633, 0.03764,																				["OC1=CC=C(C=C1)\C=C\C2=CC(=CC(=C2)O)O", 0],
["	CC12CCC3C(CCC45OC4C(=C(CC35C)C#N)O)C1CCC2O	", 0],			0.05792, 0.10312, 0.07570, 0.03801, 0.06331, 0.04154, 0.01624, 0.07802, 0.05866, 0.05152, 0.05804, 0.02542, 0.09253, 0.06207, 0.04560,																				["CC12CCC3C(CCC45OC4C(=C(CC35C)C#N)O)C1CCC2O", 0],
["	CCNC(=O)CCC\C=C/CC1C(O)CC(O)C1/C=C/C(O)CCC2=CC=CC=C2	", 0],			0.03080, 0.05721, 0.05830, NaN, 0.05260, 0.03680, 0.02946, 0.05694, 0.04842, 0.04252, 0.05292, 0.00982, NaN, 0.04227, 0.02392,																				["CCNC(=O)CCC\C=C/CC1C(O)CC(O)C1/C=C/C(O)CCC2=CC=CC=C2", 0],
["	COC1=C(OC)C=C2C(=NC(=NC2=C1)N(C)CCCNC(=O)C3CCCO3)N	", 0],			0.03887, 0.07273, 0.06305, NaN, 0.05684, 0.03673, 0.02197, 0.06387, 0.05082, 0.04454, 0.05024, 0.00927, NaN, 0.04942, 0.03363,																				["COC1=C(OC)C=C2C(=NC(=NC2=C1)N(C)CCCNC(=O)C3CCCO3)N", 0],
["	COC(=O)C(N1CCC2=C(C1)C=CS2)C3=C(Cl)C=CC=C3	", 0],			0.05426, 0.09834, 0.07364, 0.03734, 0.06294, 0.04258, 0.01688, 0.07558, 0.05787, 0.05049, 0.05528, 0.02692, NaN, 0.06449, 0.04378,																				["COC(=O)C(N1CCC2=C(C1)C=CS2)C3=C(Cl)C=CC=C3", 0],
["	CC1=CC(=CC=C1OCCCC(=O)NO)Cl	", 0],			0.03424, 0.05904, 0.06275, 0.08424, 0.05776, 0.03372, 0.01226, 0.08821, 0.06632, 0.06239, 0.06134, 0.11091, 0.09822, 0.06463, 0.04608,																				["CC1=CC(=CC=C1OCCCC(=O)NO)Cl", 0],
["	CC1(C)OC2COC3(CO[S](N)(=O)=O)OC(C)(C)OC3C2O1	", 0],			0.03220, 0.04761, 0.05742, 0.13845, 0.03134, 0.02767, 0.00931, 0.09068, 0.06920, 0.06668, 0.06105, 0.09448, 0.09187, 0.05770, 0.03555,																				["CC1(C)OC2COC3(CO[S](N)(=O)=O)OC(C)(C)OC3C2O1", 0],
["	CC(N(O)C(N)=O)C1=CC2=CC=CC=C2S1	", 0],			0.05637, 0.09952, 0.07679, 0.04843, 0.06794, 0.04064, 0.01440, 0.07868, 0.05834, 0.05474, 0.05644, 0.04841, 0.08139, 0.07147, 0.05122,																				["CC(N(O)C(N)=O)C1=CC2=CC=CC=C2S1", 0],
["	N[S](=O)(=O)CC1=NOC2=CC=CC=C12	", 0],			0.05010, 0.08445, 0.07309, 0.05456, 0.06768, 0.03557, 0.01208, 0.08567, 0.06391, 0.06162, 0.05969, 0.10317, 0.09240, 0.07790, 0.05171,																				["N[S](=O)(=O)CC1=NOC2=CC=CC=C12", 0],
["	COC1=NC(=CN=C1N[S](=O)(=O)C2=CC=CN=C2C3=CC=C(C=C3)C4=NN=CO4)C	", 0],			0.02358, 0.01843, 0.03594, NaN, 0.03135, 0.01624, 0.00948, 0.04394, 0.03622, 0.03063, 0.04014, NaN, NaN, NaN, 0.02787,																				["COC1=NC(=CN=C1N[S](=O)(=O)C2=CC=CN=C2C3=CC=C(C=C3)C4=NN=CO4)C", 0],
[truncated: 512 more rows]

## Sheet: Sheet3
Sample	u87	braf	egfr	mgmt	pdgfra	tert	tp53	cdk1	cdk2	cdk3	cdk4	cox1	cox2	vegfr2ki	cyp2d6	Class
1	0.02804	0.05733	0.05624	0	0.05225	0.03742	0.02748	0.05597	0.04618	0.04187	0.05343	0.00751	0	0.04303	0.02363	1
[truncated: 1,386 more rows]
