# Supplementary material for: A network-driven computational framework for identifying FDA-approved drug repurposing across heterogeneous brain cancers
Source: Front Mol Biosci. 2026 Feb 17;13:1768081. doi: 10.3389/fmolb.2026.1768081 (PMC12953378; doi:10.3389/fmolb.2026.1768081)
Supplement: Supplementary file 5 [file DataSheet5.zip › Supplementary_Data_Evaluation_Validation/MultiClass/auc_scores.csv]

	1	2	3	4	5	6	7
Logistic Regression	0.7003439803439804	0.7552941176470589	0.743522178304787	0.7521860465116279	0.8121871871871872	0.8425957302609285	0.8987693529178246
Decision Tree	0.8606388206388207	0.9307779886148008	0.9297321036451471	0.9287441860465115	0.960085085085085	0.9672992206031854	0.9591107582373958
Random Forest	0.8603439803439803	0.928045540796964	0.9294393207436685	0.928186046511628	0.9598348348348349	0.9672992206031853	0.9591107582373959
ANN	0.7418181818181818	0.7886148007590134	0.778363343580735	0.7938604651162791	0.830955955955956	0.8846153846153846	0.9150456530369194
SVM	0.5055528255528255	0.5363946869070209	0.3201581027667984	0.2645581395348837	0.3965215215215215	0.23737716028464928	0.35371179039301315
