# Supplementary material for: A network-driven computational framework for identifying FDA-approved drug repurposing across heterogeneous brain cancers
Source: Front Mol Biosci. 2026 Feb 17;13:1768081. doi: 10.3389/fmolb.2026.1768081 (PMC12953378; doi:10.3389/fmolb.2026.1768081)
Supplement: Supplementary file 5 [file DataSheet5.zip › Supplementary_Data_Evaluation_Validation/MultiClass/MultiClass_Classification.csv]

Sample	D1	D2	D3	D4	D5	D6	D7	D8	D9	D10	D11	D12	D13	D14	D15	D16	D17	D18	D19	D20	D21	D22	D23	D24	D25	D26	D27	D28	D29	D30	D31	D32	D33	D34	D35	D36	D37	D38	D39	D40	D41	D42	D43	D44	D45	Class
1	5.42357	0.05884	1.64627	7.04408	0.09835	0.73072	6.75674	0.0766	1.83914	6.8381	0.03842	4.37202	6.94317	0.06235	2.9405	5.39125	0.03962	2.84879	4.87092	0.01617	3.8331	10.18253	0.07686	5.25034	8.34096	0.05839	4.59256	8.43689	0.05421	4.96143	8.48956	0.05651	4.86258	5.71945	0.04314	2.95008	8.08535	0.09066	2.26528	6.91569	0.06654	2.64386	5.64741	0.0549	2.12327	1
2	5.7741	0.04535	2.21792	7.75006	0.079	1.55507	7.40789	0.07157	1.79549	0	0	0	7.40951	0.05954	2.74054	5.7304	0.03731	2.80514	5.0539	0.01812	3.63344	10.74815	0.06616	5.56036	8.89662	0.05197	4.82162	8.77764	0.04516	5.23673	9.10139	0.05331	4.92305	5.43637	0.02273	3.6544	0	0	0	7.40962	0.05487	3.10671	5.72877	0.03724	2.80848	1
3	5.64886	0.05434	1.83442	7.38731	0.09237	0.90334	7.07231	0.07321	1.93279	7.18216	0.04036	4.34886	7.12696	0.06083	2.85654	5.58559	0.04078	2.72315	4.94037	0.01618	3.80611	10.38345	0.07061	5.42649	8.50953	0.05453	4.68148	8.5411	0.04797	5.17352	8.6865	0.05342	4.93668	5.39858	0.02599	3.57393	0	0	0	7.11006	0.06057	2.85778	5.61128	0.04219	2.64948	1
4	5.64456	0.05376	1.82597	7.40617	0.09329	0.78026	7.11881	0.07526	1.77352	7.16029	0.04012	4.31054	7.15098	0.06122	2.80312	5.61159	0.04226	2.6103	4.96675	0.01642	3.80035	10.47423	0.07125	5.41355	8.55977	0.05381	4.7377	8.54521	0.04887	5.07395	8.71104	0.05386	4.8856	5.23968	0.02055	3.77991	0	0	0	7.07362	0.05873	2.90207	5.58586	0.03947	2.78227	1
5	5.78159	0.04468	2.26259	7.7762	0.07546	1.83363	7.36785	0.07234	1.6707	0	0	0	7.41381	0.05759	2.87836	5.70064	0.03688	2.79635	5.06263	0.01833	3.61906	10.75955	0.06744	5.44821	8.83782	0.05142	4.78839	8.77964	0.04567	5.18586	9.0948	0.05384	4.85483	4.92966	0.00983	4.1556	0	0	0	7.37032	0.05252	3.23386	5.71987	0.03571	2.90783	1
6	5.14456	0.05298	2.3881	6.36224	0.08608	1.88397	6.16494	0.07175	2.43203	6.7686	0.05628	3.84041	6.50433	0.06409	3.16996	5.11966	0.03555	3.2699	4.83585	0.01195	4.21422	9.51918	0.08654	5.01707	7.82874	0.06362	4.51948	8.12162	0.05991	5.0049	7.9578	0.06053	4.80839	5.83072	0.10082	0.58538	6.92096	0.08976	2.25109	6.36367	0.07511	2.45582	5.30434	0.05097	2.65262	1
7	5.34373	0.05846	1.77547	6.8586	0.09755	0.90753	6.63268	0.07835	1.85018	6.97871	0.04696	4.11212	6.83113	0.07057	2.52365	5.34221	0.03966	2.92155	4.87683	0.01363	4.04494	9.97092	0.07812	5.20401	8.25684	0.06114	4.52691	8.37626	0.05449	5.05182	8.33033	0.05717	4.84071	5.59833	0.0439	2.91839	7.53561	0.07637	2.87403	6.8016	0.07067	2.48781	5.54109	0.0526	2.33053	1
8	5.73245	0.03365	2.86031	7.99644	0.0673	2.25161	7.584	0.06177	2.31095	0	0	0	7.6652	0.05617	2.87006	5.95439	0.03797	2.71328	5.1482	0.02265	3.21523	11.05031	0.06233	5.72957	9.16014	0.05042	4.85582	9.1513	0.04579	5.24265	9.41868	0.05293	4.90052	4.99654	0.00959	4.17814	0	0	0	7.40659	0.04614	3.46814	5.82857	0.03518	2.82523	1
9	5.76327	0.04283	2.26214	7.91022	0.0729	1.95069	7.51105	0.06572	2.13912	0	0	0	7.54175	0.05523	3.02702	5.86081	0.03752	2.79343	5.08295	0.02211	3.27578	10.85763	0.06425	5.60538	8.98324	0.05082	4.83186	8.93195	0.04392	5.34182	9.24655	0.05174	5.01715	4.96015	0.0088	4.24076	0	0	0	7.39548	0.04891	3.39716	5.77456	0.03549	2.87324	1
10	5.62102	0.0583	1.56769	7.3695	0.09102	1.04092	7.03441	0.07634	1.72647	7.04258	0.04123	4.17607	7.06945	0.06176	2.77549	5.56617	0.04223	2.63032	4.93912	0.01658	3.7874	10.33113	0.07114	5.38686	8.52574	0.0551	4.69483	8.48082	0.04728	5.19334	8.69906	0.05583	4.8172	5.38987	0.02818	3.43086	0	0	0	7.09156	0.06203	2.77852	5.61655	0.04083	2.77755	1
11	5.65082	0.05418	1.81478	7.40951	0.09191	0.90215	7.11033	0.07292	1.94743	7.1444	0.04019	4.29877	7.1338	0.05882	2.9692	5.56872	0.04187	2.60403	4.95894	0.0166	3.78336	10.40454	0.07203	5.30494	8.52657	0.05399	4.7044	8.50243	0.04777	5.12029	8.70933	0.05359	4.91532	5.28143	0.01752	4.04075	0	0	0	7.13709	0.05913	2.95086	5.63219	0.04008	2.79456	1
12	5.38844	0.05653	1.83162	6.97523	0.0968	0.88431	6.65965	0.076	1.87748	7.11358	0.04667	4.1769	6.91533	0.06654	2.72817	5.35826	0.03911	2.89701	4.86887	0.01459	3.95113	10.10168	0.07881	5.14273	8.29417	0.05869	4.6012	8.43258	0.05586	4.91797	8.44666	0.05717	4.8495	5.7794	0.05216	2.49755	7.67743	0.07849	2.73883	6.84549	0.07084	2.38777	5.55011	0.05114	2.33216	1
13	5.90866	0.02329	3.47248	7.76603	0.02585	5.06179	8.05886	0.0521	2.60828	0	0	0	8.02351	0.03845	4.00096	6.11141	0.02768	3.21572	5.10479	0.01091	3.96309	11.33865	0.04743	6.37711	9.6163	0.0404	5.38986	9.36005	0.0346	5.74087	10.05079	0.04583	5.25638	5.19178	0.00634	4.52847	0	0	0	7.68026	0.03584	3.93104	6.3583	0.0278	3.4505	1
14	5.14833	0.05226	2.37933	6.45303	0.08635	1.87717	6.27185	0.07408	2.3462	6.79836	0.05589	3.83676	6.58997	0.0672	3.02917	5.16396	0.03696	3.20533	4.84714	0.01188	4.21777	9.58816	0.08469	5.10069	7.86638	0.06403	4.47416	8.13265	0.05953	4.97931	7.95839	0.05873	4.84802	5.84789	0.10394	0.34018	6.96685	0.09011	2.19197	6.43159	0.07603	2.403	5.32396	0.05103	2.61976	1
15	0	0	0	0	0	0	6.38346	0.01606	6.21983	0	0	0	0	0	0	6.22121	0.00807	6.13904	0	0	0	5.62213	0.09942	4.60935	4.72272	0.07794	3.92876	5.32263	0.07538	4.55467	5.45016	0.06475	4.79057	0	0	0	0	0	0	0	0	0	0	0	0	1
16	4.80257	0.02236	4.36523	0	0	0	6.27711	0.02718	5.74557	4.3208	0.13165	1.74618	0	0	0	0	0	0	0	0	0	6.75577	0.09261	4.9445	5.67648	0.07291	4.25062	6.30568	0.07021	4.93262	6.12472	0.06344	4.88402	4.9511	0.06574	3.66532	5.22881	0.05857	4.08324	4.51841	0.05581	3.42699	4.7155	0.02976	4.13349	1
17	5.85708	0.02426	3.46874	8.31615	0.0467	3.71847	7.97455	0.05027	3.0253	0	0	0	7.83415	0.04134	3.76443	6.14566	0.03173	3.02156	5.31545	0.02546	2.80943	11.25852	0.0508	6.25789	9.54552	0.0434	5.27288	9.50462	0.04115	5.45392	10.09574	0.04992	5.18187	5.06679	0.00911	4.17014	0	0	0	7.52881	0.03776	3.81148	5.78809	0.0226	3.56301	1
18	5.89626	0.02425	3.47831	8.24011	0.04624	3.62946	7.94405	0.04692	3.26539	0	0	0	7.76824	0.03894	3.88566	6.02803	0.03017	3.01953	5.22956	0.02001	3.23408	11.33411	0.04973	6.37529	9.41461	0.04265	5.16145	9.45759	0.03939	5.52989	10.26181	0.05151	5.1255	5.0734	0.011	3.97613	0	0	0	7.24079	0.02994	4.25504	6.00042	0.02588	3.41968	1
19	4.53053	0.03141	4.14187	0	0	0	6.08857	0.0532	5.43041	0	0	0	0	0	0	0	0	0	0	0	0	5.9349	0.09811	4.72103	5.02756	0.07556	4.09272	5.64333	0.07222	4.74982	5.61883	0.06262	4.84409	4.80122	0.05341	4.14047	0	0	0	0	0	0	0	0	0	1
20	5.75275	0.03532	2.79332	7.94675	0.07195	1.91821	7.49547	0.06232	2.27413	0	0	0	7.59178	0.05577	2.91868	5.89104	0.0372	2.77415	5.13301	0.0227	3.23268	10.98246	0.06235	5.75805	9.06079	0.04977	4.8907	9.01959	0.04547	5.2099	9.372	0.05299	4.93208	4.97992	0.00946	4.18696	0	0	0	7.40095	0.0458	3.56365	5.79055	0.0328	3.04268	1
21	5.73488	0.03173	2.98989	7.97635	0.06559	2.3025	7.64984	0.05984	2.47314	0	0	0	7.6705	0.05493	2.91923	5.99718	0.03754	2.74985	5.17914	0.02207	3.2702	11.11868	0.0625	5.71184	9.25233	0.05127	4.82135	9.11941	0.04304	5.39604	9.54891	0.05419	4.8613	5.00822	0.01045	4.10392	0	0	0	7.42272	0.04586	3.4553	5.80507	0.03232	3.0095	1
22	4.98062	0.03879	3.29179	6.06431	0.0711	2.96898	5.81768	0.06782	2.86521	6.46387	0.07146	3.35277	6.1131	0.05597	3.6765	4.88996	0.03242	3.47851	4.73352	0.01194	4.21385	8.92059	0.09005	5.00003	7.36427	0.06632	4.47683	7.80658	0.06386	5.02658	7.52246	0.06253	4.80086	5.96079	0.13917	-0.09808	6.52302	0.10234	2.0677	5.86369	0.07074	2.78407	5.05626	0.04437	3.12441	1
23	4.95362	0.04111	3.13395	5.99345	0.07766	2.55599	5.85583	0.06829	2.83304	6.51341	0.07099	3.37136	6.21057	0.05542	3.75754	4.89476	0.03218	3.47058	4.7469	0.01189	4.22075	8.98701	0.08961	5.02228	7.4241	0.0662	4.49402	7.85404	0.06374	5.03258	7.5597	0.06329	4.75834	5.92879	0.15785	-1.05777	6.58833	0.10848	1.78679	5.88889	0.06897	2.83592	5.10694	0.0478	2.99346	1
24	5.37015	0.05722	1.82526	6.91812	0.09865	0.8063	6.66954	0.07553	1.9901	6.96909	0.04622	4.10572	6.91009	0.0681	2.69073	5.35874	0.04035	2.85896	4.87116	0.01414	3.99504	10.06969	0.07816	5.22712	8.26439	0.06048	4.51807	8.37372	0.05542	4.94001	8.37938	0.05627	4.89419	5.73947	0.05342	2.42961	7.65238	0.07948	2.72795	6.82212	0.07102	2.42171	5.54784	0.05425	2.18646	1
25	5.01255	0.04248	3.08358	6.19634	0.07127	2.96025	5.9172	0.06899	2.78485	6.60169	0.06992	3.4267	6.21592	0.06121	3.43648	4.92893	0.03314	3.42404	4.7627	0.01191	4.22193	9.06463	0.08769	5.0829	7.47401	0.06565	4.49376	7.90374	0.06396	4.99961	7.62327	0.06132	4.83969	6.13246	0.2021	-3.04406	6.67478	0.11659	1.38103	5.95233	0.07153	2.70453	5.13656	0.04924	2.90086	1
26	5.52747	0.05675	1.67777	7.2066	0.09449	0.79649	6.89837	0.07354	1.90911	6.93205	0.03836	4.32957	7.01894	0.06082	2.89289	5.50755	0.04171	2.67817	4.91502	0.01632	3.80808	10.33254	0.07594	5.18033	8.5122	0.05775	4.5953	8.5255	0.04984	5.14621	8.62034	0.05465	4.91258	5.38238	0.02726	3.53311	0	0	0	7.02787	0.06132	2.86803	5.61891	0.04305	2.69863	1
27	5.77194	0.0452	2.21523	7.78751	0.07404	1.96096	7.37957	0.06801	2.02736	0	0	0	7.42871	0.05837	2.8358	5.73184	0.037	2.82042	5.05932	0.01828	3.62209	10.78112	0.06712	5.49952	8.88953	0.05232	4.77199	8.73065	0.04377	5.2863	9.08827	0.053	4.91792	4.91482	0.01062	4.07894	0	0	0	7.35804	0.05238	3.23605	5.77827	0.03881	2.72455	1
28	5.74138	0.04005	2.50191	7.87758	0.07581	1.74529	7.45506	0.06776	1.97374	0	0	0	7.44971	0.05617	2.90565	5.77955	0.03827	2.6834	5.101	0.02068	3.42862	10.73659	0.06224	5.70168	8.9075	0.0488	4.96007	8.82681	0.04483	5.20055	9.17134	0.05251	4.92354	4.93863	0.00975	4.14985	0	0	0	7.35175	0.0492	3.37174	5.76767	0.0359	2.86372	1
29	6.73188	0.02501	3.46459	7.83846	0.02306	4.82647	7.58559	0.019	5.10316	0	0	0	0	0	0	5.95949	0.01394	4.13917	5.02907	0.00543	4.31985	12.23757	0.04049	6.94912	9.99033	0.0317	5.84927	10.2496	0.0314	6.14858	10.63983	0.03737	5.75859	0	0	0	0	0	0	0	0	0	0	0	0	1
30	5.70228	0.05454	1.80404	7.46532	0.09269	0.84006	7.12308	0.07364	1.85889	7.35553	0.04161	4.3815	7.16405	0.06208	2.72642	5.61972	0.04201	2.617	4.96482	0.01637	3.79539	10.51569	0.0721	5.36217	8.60583	0.05413	4.73625	8.55196	0.04729	5.17134	8.72778	0.05337	4.91297	5.42609	0.02422	3.6945	0	0	0	7.13657	0.05776	3.00777	5.63237	0.04069	2.72369	1
31	5.66128	0.05309	1.82766	7.4829	0.08782	1.14146	7.17261	0.0735	1.86541	5.19038	0.01452	4.14207	7.17047	0.05924	2.8928	5.65477	0.0432	2.5356	4.97799	0.01645	3.79083	10.44121	0.07	5.38712	8.59181	0.05459	4.64993	8.55323	0.04489	5.31198	8.82816	0.0532	4.9867	5.207	0.01951	3.79793	0	0	0	7.18905	0.05871	2.94972	5.63683	0.03914	2.81078	1
32	4.8168	0.032	3.98448	6.13206	0.04843	4.87235	5.27447	0.0491	3.99732	5.24497	0.1334	1.77498	6.46316	0.03045	5.67109	4.52049	0.03393	3.63799	0	0	0	7.39205	0.0932	4.96781	6.2036	0.07025	4.37617	6.82587	0.06674	5.09035	6.52383	0.06152	4.92345	5.25727	0.06748	3.50201	5.64343	0.06339	3.99462	4.91054	0.05529	3.47243	4.69298	0.03377	3.81462	1
33	5.73005	0.05483	1.75054	7.51004	0.08749	1.16013	7.18722	0.07389	1.82391	5.20994	0.01693	3.9813	7.19887	0.05762	3.0165	5.64811	0.04315	2.51624	4.98154	0.01633	3.79697	10.56158	0.07117	5.39611	8.63919	0.05511	4.63915	8.53604	0.0468	5.13939	8.85947	0.05436	4.91408	5.22487	0.01801	3.91743	0	0	0	7.15307	0.05692	3.02145	5.62306	0.04015	2.70866	1
34	5.88228	0.02712	3.28362	8.20808	0.04973	3.44273	7.92998	0.0527	2.88006	0	0	0	7.77816	0.04249	3.70597	6.17336	0.03565	2.75669	5.24	0.02528	2.81736	11.31126	0.05375	6.16001	9.37062	0.0443	5.12516	9.45877	0.04193	5.44109	10.03871	0.05299	4.96091	5.05704	0.00891	4.20276	0	0	0	7.29524	0.03423	4.01514	5.90698	0.02431	3.57711	1
35	4.77021	0.02622	4.11401	6.53442	0.03271	5.71577	5.54487	0.03899	4.56922	5.0981	0.13831	1.63698	0	0	0	4.37586	0.0281	3.67269	0	0	0	7.2923	0.0931	4.96239	6.10232	0.07093	4.32777	6.76679	0.06744	5.07908	6.4587	0.06293	4.88386	5.17527	0.07661	3.25812	5.57119	0.06192	4.02155	4.84589	0.05675	3.4256	4.63526	0.03524	3.75325	1
36	5.7579	0.03324	2.9196	7.94297	0.06442	2.4425	7.60103	0.0614	2.35844	0	0	0	7.66263	0.05679	2.81374	5.93067	0.03612	2.84629	5.15831	0.0216	3.31445	10.97688	0.06138	5.73611	9.18274	0.05139	4.80182	9.06828	0.04474	5.24795	9.42144	0.05192	4.9887	4.98818	0.01027	4.11123	0	0	0	7.39422	0.04378	3.65632	5.78902	0.03001	3.22634	1
37	5.82811	0.05464	1.75193	7.59567	0.08437	1.3016	7.28007	0.07355	1.79323	0	0	0	7.28245	0.05788	2.96487	5.69097	0.04235	2.53164	4.98626	0.01814	3.63392	10.59794	0.06866	5.47577	8.68238	0.05233	4.77889	8.63731	0.04464	5.30708	8.90635	0.05408	4.87224	5.30582	0.01982	3.82766	0	0	0	7.27441	0.05705	3.0211	5.63557	0.03871	2.74766	1
38	0	0	0	0	0	0	5.98105	0.03768	5.78814	0	0	0	0	0	0	0	0	0	0	0	0	5.25227	0.09333	4.77444	4.36303	0.07786	3.96439	4.96393	0.07657	4.57192	5.12779	0.06559	4.79197	0	0	0	0	0	0	0	0	0	0	0	0	1
39	5.29449	0.06089	1.69651	6.76471	0.09648	1.06397	6.52413	0.07353	2.17935	6.8808	0.04598	4.16417	6.78804	0.07359	2.43973	5.28827	0.03743	3.07644	4.85	0.01468	3.98254	9.89268	0.07957	5.19275	8.11741	0.05979	4.58434	8.28427	0.05455	5.06261	8.25531	0.0576	4.85209	5.54969	0.04657	2.79796	7.41472	0.08173	2.58528	6.73549	0.07148	2.5117	5.43302	0.0551	2.17723	1
40	4.73055	0.02855	3.97643	6.17965	0.04744	4.92678	5.07861	0.06424	3.38208	5.31203	0.13405	1.77153	6.4604	0.02431	5.81843	4.54897	0.02408	3.91296	0	0	0	7.43934	0.0921	5.00748	6.22742	0.07109	4.34978	6.82322	0.06643	5.06874	6.54941	0.06248	4.89921	5.2409	0.07654	3.21949	5.61115	0.06306	3.94573	4.96501	0.05605	3.48466	4.73635	0.03395	3.83959	1
41	4.52538	0.027	4.10454	0	0	0	5.54596	0.02845	5.10242	0	0	0	0	0	0	6.2516	0.00641	6.15172	0	0	0	6.3508	0.09724	4.83509	5.33993	0.07407	4.1853	5.97852	0.07256	4.84743	5.87785	0.06229	4.90695	5.1017	0.05406	4.25898	5.22442	0.04253	4.56155	4.37054	0.05671	3.48658	4.41095	0.03162	3.91812	1
42	5.14875	0.05215	2.36059	6.51116	0.08772	1.82122	6.23414	0.07222	2.3729	6.82962	0.05334	3.97788	6.62945	0.06445	3.18337	5.16632	0.0354	3.27345	4.85436	0.01233	4.19534	9.57166	0.08213	5.18071	7.87017	0.06202	4.55448	8.11896	0.05745	5.0484	7.98554	0.05828	4.8693	6.02331	0.10581	0.36608	6.998	0.09269	2.0425	6.46681	0.07842	2.27424	5.34055	0.051	2.61378	1
43	5.56352	0.05488	1.84253	7.23456	0.09255	0.95996	6.94981	0.07309	1.99467	6.93105	0.03836	4.33008	7.02549	0.06541	2.59086	5.51852	0.04196	2.6737	4.91065	0.01636	3.80208	10.32002	0.07446	5.27375	8.4523	0.05569	4.67687	8.53641	0.05135	5.05521	8.62379	0.05568	4.85132	5.42244	0.02829	3.50477	0	0	0	7.02673	0.06208	2.81763	5.57823	0.04364	2.61956	1
44	5.76781	0.03847	2.59691	7.90592	0.07178	1.98933	7.4897	0.06361	2.24661	0	0	0	7.57176	0.05665	2.902	5.85988	0.03656	2.84668	5.10827	0.02234	3.26724	10.89629	0.06449	5.58081	9.01553	0.0507	4.83627	8.9717	0.04563	5.21028	9.29254	0.0521	4.9981	4.95113	0.00971	4.15113	0	0	0	7.38609	0.04895	3.35132	5.7548	0.03228	3.09373	1
45	5.82332	0.05237	1.8151	7.70202	0.07897	1.65805	7.31409	0.07021	1.94098	0	0	0	7.37217	0.05667	3.03518	5.70571	0.03938	2.69175	5.03414	0.01765	3.68333	10.66951	0.06826	5.44547	8.78398	0.05249	4.7664	8.67229	0.0455	5.19009	9.02414	0.05456	4.84867	5.4517	0.02233	3.74251	0	0	0	7.32507	0.05548	3.07891	5.71868	0.03622	2.94668	1
46	5.23192	0.05524	2.0713	6.70627	0.09292	1.3896	6.45938	0.07834	1.97728	6.7802	0.04568	4.16646	6.74935	0.07301	2.57226	5.26512	0.03746	3.12195	4.8219	0.01346	4.05196	9.77688	0.08089	5.14896	8.03598	0.06066	4.56514	8.26228	0.05764	4.96439	8.14839	0.05697	4.88887	5.55755	0.05151	2.6102	7.27821	0.07924	2.74475	6.67267	0.0762	2.31276	5.39394	0.05164	2.43933	1
47	4.57419	0.02111	4.22394	0	0	0	5.19792	0.04242	4.4941	0	0	0	0	0	0	6.35362	0.00578	6.25768	0	0	0	6.42465	0.09659	4.82213	5.40898	0.07425	4.17705	6.02951	0.07136	4.84554	5.96739	0.06265	4.9279	4.90665	0.05532	3.98886	5.29819	0.05161	4.44188	4.4806	0.0505	3.64266	5.03453	0.02497	4.62028	1
48	4.9742	0.03904	3.33528	6.10273	0.06413	3.41091	5.76723	0.06713	2.94926	6.42863	0.09334	2.51059	6.1418	0.05471	3.84503	4.85304	0.03177	3.5194	4.71267	0.01151	4.22935	8.80919	0.08957	5.0509	7.28919	0.066	4.51943	7.71885	0.06355	5.05218	7.45077	0.06208	4.84482	5.80627	0.12027	0.7578	6.38336	0.09884	2.23438	5.80643	0.067	2.99394	5.04749	0.04768	3.04591	1
49	5.34141	0.05933	1.785	6.81372	0.09436	1.16121	6.59542	0.07554	2.06731	6.95355	0.0472	4.12432	6.82411	0.07245	2.4816	5.30672	0.03976	2.9236	4.85588	0.01387	4.02454	9.90909	0.07775	5.24869	8.1746	0.05974	4.59373	8.31283	0.05434	5.0557	8.25478	0.05651	4.86851	5.59322	0.04699	2.77677	7.58261	0.08356	2.57402	6.7823	0.07229	2.44917	5.49543	0.05345	2.29148	1
50	4.77234	0.02666	4.23044	0	0	0	5.77963	0.03452	5.07803	4.43247	0.13236	1.74235	0	0	0	6.40599	0.00778	6.24786	0	0	0	6.79564	0.09506	4.86368	5.75731	0.07397	4.25387	6.39062	0.06979	4.97216	6.18043	0.06205	4.91921	5.02734	0.06977	3.60935	5.28292	0.05769	4.11049	4.58146	0.05532	3.45715	4.54447	0.02969	3.94108	1
51	4.81134	0.02848	4.19388	0	0	0	5.43208	0.04155	4.53116	4.5109	0.14352	1.39877	0	0	0	6.45529	0.00204	6.41108	0	0	0	6.98368	0.09183	4.99245	5.84733	0.07322	4.25969	6.50598	0.07055	4.97629	6.27081	0.06149	4.93741	5.13163	0.06261	3.77408	5.25057	0.06238	3.89785	4.69343	0.0575	3.44659	4.48391	0.03387	3.7495	1
52	4.79165	0.0308	3.84118	6.21119	0.0358	5.10653	5.37375	0.05923	3.54602	5.82527	0.1398	1.51145	6.64621	0.02586	5.84819	4.44477	0.0333	3.41736	4.83669	0.00971	4.53721	7.85789	0.09097	5.05167	6.52303	0.06887	4.39786	7.1413	0.06493	5.13761	6.82172	0.0618	4.91474	5.45547	0.08486	2.83702	5.63433	0.08267	3.0835	5.22479	0.05721	3.45951	4.72891	0.03665	3.59794	1
53	0	0	0	0	0	0	5.9659	0.03144	5.5946	0	0	0	0	0	0	6.18788	0.01546	6.00526	0	0	0	5.88918	0.09834	4.72764	4.9831	0.07497	4.09763	5.57704	0.07579	4.6819	5.57386	0.06251	4.83559	4.79929	0.05921	4.0999	0	0	0	0	0	0	0	0	0	1
54	4.69411	0.02645	4.22006	0	0	0	6.55039	0.01968	6.19762	4.08872	0.13651	1.64176	0	0	0	6.12174	0.01302	5.88832	0	0	0	6.56723	0.09488	4.86646	5.5477	0.07256	4.24704	6.16755	0.0679	4.95045	6.0136	0.06356	4.87474	5.10371	0.05663	4.08854	5.07168	0.06348	3.93382	4.54211	0.0549	3.55799	4.48603	0.04205	3.73235	1
55	4.99488	0.04079	3.20432	5.98599	0.07187	2.83097	5.84136	0.06897	2.81374	6.48653	0.07113	3.36419	6.16786	0.05702	3.66497	4.924	0.03148	3.54214	4.73012	0.01159	4.2215	8.955	0.08789	5.09691	7.38903	0.06621	4.48266	7.77754	0.06387	4.97362	7.54121	0.06175	4.83042	5.90972	0.15566	-0.92358	6.54151	0.10244	2.0484	5.90063	0.07012	2.82384	5.07743	0.04572	3.07017	1
56	5.24222	0.05977	1.85377	6.68799	0.0942	1.34794	6.40204	0.07687	2.04459	6.77177	0.05003	3.93589	6.68209	0.07266	2.5631	5.27674	0.0366	3.20192	4.80133	0.0141	4.00218	9.7481	0.08033	5.1954	8.03511	0.06121	4.56747	8.19924	0.05739	4.94722	8.16894	0.05797	4.88358	6.00687	0.08827	1.00304	7.25511	0.08068	2.68142	6.67126	0.08001	2.13587	5.40989	0.05156	2.48701	2
57	5.14851	0.05242	2.40233	6.43327	0.09235	1.59516	6.19768	0.07538	2.24862	6.83522	0.0538	4.01684	6.54199	0.07001	2.87398	5.13137	0.03617	3.23619	4.83151	0.0113	4.23944	9.53421	0.08419	5.12355	7.8518	0.0646	4.46716	8.09631	0.05857	5.02801	7.96287	0.06022	4.80787	5.8705	0.10493	0.37297	6.95827	0.08965	2.26132	6.3981	0.07753	2.3365	5.29682	0.0524	2.55146	2
58	4.52669	0.02432	4.12175	0	0	0	5.24573	0.04275	4.53402	0	0	0	0	0	0	6.54203	0.02446	6.13479	0	0	0	6.42718	0.09558	4.83581	5.4085	0.07512	4.15787	6.03578	0.07119	4.85048	5.9572	0.06236	4.91888	4.83829	0.05088	3.99116	5.31583	0.05167	4.45551	4.54617	0.05192	3.68175	4.92257	0.0164	4.64955	2
59	4.98336	0.03943	3.25295	5.86542	0.08292	2.22683	5.8233	0.06827	2.82757	6.50785	0.0689	3.48424	6.18607	0.05337	3.84403	4.88933	0.03114	3.52283	4.73652	0.01164	4.22562	8.99209	0.08907	5.08354	7.39941	0.0674	4.4432	7.83214	0.06443	5.00466	7.5508	0.06264	4.80216	5.96605	0.15443	-0.81085	6.54805	0.10201	2.07172	5.88919	0.06856	2.88083	5.09478	0.04469	3.13387	2
60	5.64456	0.05376	1.82597	7.40617	0.09329	0.78026	7.11881	0.07526	1.77352	7.16029	0.04012	4.31054	7.15098	0.06122	2.80312	5.61159	0.04226	2.6103	4.96675	0.01642	3.80035	10.47423	0.07125	5.41355	8.55977	0.05381	4.7377	8.54521	0.04887	5.07395	8.71104	0.05386	4.8856	5.23968	0.02055	3.77991	0	0	0	7.07362	0.05873	2.90207	5.58586	0.03947	2.78227	2
61	5.18893	0.05775	1.92428	6.6864	0.08989	1.60464	6.42253	0.07477	2.19529	6.78946	0.04564	4.20937	6.68876	0.06991	2.73677	5.2414	0.03639	3.18402	4.80357	0.01421	4.00023	9.77706	0.08084	5.207	8.02053	0.06107	4.56802	8.21122	0.05631	5.02909	8.11621	0.05872	4.79635	6.00326	0.08669	1.10218	7.22613	0.07617	2.91974	6.64602	0.07589	2.35557	5.42855	0.05642	2.23895	2
62	5.34576	0.05856	1.78364	6.87743	0.10204	0.67017	6.62226	0.07483	2.07031	6.89623	0.04672	4.05436	6.87786	0.07208	2.49292	5.31561	0.03837	2.98136	4.87409	0.01436	4.00056	9.98252	0.07861	5.20017	8.22619	0.06052	4.5448	8.35009	0.05617	4.93298	8.32714	0.0572	4.84814	5.69732	0.05036	2.63376	7.59794	0.08361	2.51149	6.77918	0.07046	2.49435	5.50967	0.05374	2.24044	2
63	5.74427	0.05356	1.82856	7.51353	0.0858	1.24125	7.18755	0.07348	1.81601	5.23081	0.01601	4.0603	7.18776	0.05972	2.82202	5.6569	0.04298	2.51474	4.99367	0.01654	3.78421	10.56471	0.07005	5.44389	8.66463	0.05443	4.68536	8.56838	0.04567	5.23398	8.80727	0.05268	4.95616	5.28966	0.01996	3.83081	0	0	0	7.14559	0.05669	3.00109	5.6368	0.03883	2.79803	2
64	5.62102	0.0583	1.56769	7.3695	0.09102	1.04092	7.03441	0.07634	1.72647	7.04258	0.04123	4.17607	7.06945	0.06176	2.77549	5.56617	0.04223	2.63032	4.93912	0.01658	3.7874	10.33113	0.07114	5.38686	8.52574	0.0551	4.69483	8.48082	0.04728	5.19334	8.69906	0.05583	4.8172	5.38987	0.02818	3.43086	0	0	0	7.09156	0.06203	2.77852	5.61655	0.04083	2.77755	2
65	5.65082	0.05418	1.81478	7.40951	0.09191	0.90215	7.11033	0.07292	1.94743	7.1444	0.04019	4.29877	7.1338	0.05882	2.9692	5.56872	0.04187	2.60403	4.95894	0.0166	3.78336	10.40454	0.07203	5.30494	8.52657	0.05399	4.7044	8.50243	0.04777	5.12029	8.70933	0.05359	4.91532	5.28143	0.01752	4.04075	0	0	0	7.13709	0.05913	2.95086	5.63219	0.04008	2.79456	2
66	5.38844	0.05653	1.83162	6.97523	0.0968	0.88431	6.65965	0.076	1.87748	7.11358	0.04667	4.1769	6.91533	0.06654	2.72817	5.35826	0.03911	2.89701	4.86887	0.01459	3.95113	10.10168	0.07881	5.14273	8.29417	0.05869	4.6012	8.43258	0.05586	4.91797	8.44666	0.05717	4.8495	5.7794	0.05216	2.49755	7.67743	0.07849	2.73883	6.84549	0.07084	2.38777	5.55011	0.05114	2.33216	2
67	5.43465	0.05472	1.93242	7.0253	0.09962	0.64934	6.79939	0.07601	1.93459	6.67722	0.03927	4.16395	6.96423	0.06512	2.79624	5.38887	0.04014	2.81972	4.87803	0.01452	3.94879	10.13394	0.07816	5.13178	8.33632	0.05838	4.59992	8.4725	0.05472	4.97047	8.45201	0.05653	4.83421	5.92691	0.0511	2.65648	7.78096	0.07794	2.79268	6.9158	0.06824	2.54816	5.63084	0.05308	2.23355	2
68	5.01979	0.044	2.96388	6.18312	0.07976	2.46641	5.96813	0.07113	2.64485	6.65717	0.07079	3.34949	6.27778	0.06212	3.37518	4.98822	0.03512	3.34723	4.77148	0.01242	4.19118	9.15054	0.08666	5.10145	7.55334	0.06474	4.52826	7.91274	0.06455	4.89688	7.67288	0.06205	4.77374	5.38269	0.11433	0.04099	6.69247	0.23872	-4.46129	5.99741	0.07382	2.54813	5.17152	0.05037	2.8182	2
69	5.17134	0.0553	2.11266	6.60889	0.08988	1.63696	6.33876	0.07637	2.11428	6.98685	0.05417	3.99022	6.66891	0.07463	2.54067	5.20253	0.03618	3.2012	4.84419	0.01239	4.15858	9.68552	0.08124	5.19179	7.96022	0.06173	4.54564	8.18399	0.0578	4.98675	8.07886	0.05798	4.87252	6.17088	0.10588	0.31387	7.04836	0.07801	2.73319	6.5836	0.07702	2.32474	5.36412	0.05242	2.46653	2
70	5.14833	0.05226	2.37933	6.45303	0.08635	1.87717	6.27185	0.07408	2.3462	6.79836	0.05589	3.83676	6.58997	0.0672	3.02917	5.16396	0.03696	3.20533	4.84714	0.01188	4.21777	9.58816	0.08469	5.10069	7.86638	0.06403	4.47416	8.13265	0.05953	4.97931	7.95839	0.05873	4.84802	5.84789	0.10394	0.34018	6.96685	0.09011	2.19197	6.43159	0.07603	2.403	5.32396	0.05103	2.61976	2
71	5.22172	0.05797	2.04795	6.56748	0.08984	1.64891	6.26919	0.0743	2.20162	6.94469	0.0546	3.9557	6.61786	0.07315	2.61293	5.19397	0.03722	3.15619	4.86099	0.01167	4.22219	9.66198	0.08289	5.12417	7.93009	0.06194	4.54015	8.15433	0.05566	5.10706	8.04674	0.05795	4.87432	6.08039	0.10074	0.56535	7.15591	0.09322	2.05273	6.53031	0.07664	2.33457	5.346	0.05191	2.50427	2
72	5.12493	0.05143	2.43952	6.47873	0.08607	1.98474	6.20896	0.07474	2.30675	6.77487	0.05466	3.92101	6.52324	0.06625	3.06426	5.12715	0.0353	3.28403	4.84037	0.01177	4.22596	9.54646	0.08697	5.0057	7.83641	0.06384	4.50298	8.10074	0.05886	5.02748	7.91195	0.06027	4.76519	5.79715	0.09473	0.85106	6.97654	0.09162	2.19275	6.35759	0.07608	2.38534	5.30195	0.05159	2.60835	2
73	4.80257	0.02236	4.36523	0	0	0	6.27711	0.02718	5.74557	4.3208	0.13165	1.74618	0	0	0	0	0	0	0	0	0	6.75577	0.09261	4.9445	5.67648	0.07291	4.25062	6.30568	0.07021	4.93262	6.12472	0.06344	4.88402	4.9511	0.06574	3.66532	5.22881	0.05857	4.08324	4.51841	0.05581	3.42699	4.7155	0.02976	4.13349	2
74	4.63336	0.02653	4.18014	0	0	0	5.0607	0.0497	4.21173	0	0	0	0	0	0	6.22105	0.00568	6.12402	0	0	0	6.45454	0.09572	4.81954	5.46436	0.07448	4.19217	6.10014	0.07136	4.88127	5.97289	0.0617	4.91899	4.92015	0.06662	3.78225	5.31982	0.05227	4.42694	4.49636	0.05335	3.58508	4.82667	0.03429	4.24094	2
75	5.43606	0.05693	1.70768	7.10967	0.09645	0.7932	6.81522	0.0754	1.8776	6.88404	0.03998	4.26567	7.02668	0.06454	2.80026	5.45501	0.04139	2.74472	4.87904	0.0166	3.79211	10.29503	0.07777	5.20212	8.42074	0.05814	4.61317	8.53477	0.05354	5.0283	8.55869	0.05749	4.79353	5.48254	0.0335	3.28858	8.1066	0.07608	3.25916	6.98672	0.0668	2.61218	5.52801	0.04539	2.55546	2
76	5.79165	0.03034	3.06623	8.08552	0.05957	2.7354	7.73178	0.05745	2.57213	0	0	0	7.84787	0.05274	3.11092	6.09035	0.03814	2.66481	5.2116	0.02802	2.69524	11.03872	0.05603	6.00587	9.30912	0.04787	5.0096	9.14847	0.04199	5.37664	9.70624	0.05235	5.00949	5.01784	0.01098	4.03133	0	0	0	7.45855	0.04248	3.64347	5.77191	0.02741	3.31027	2
77	4.98953	0.04254	3.02909	6.14839	0.07605	2.64362	5.88167	0.07049	2.63291	6.67518	0.07076	3.41398	6.25598	0.06094	3.44762	4.9704	0.03226	3.48346	4.75754	0.01187	4.21036	9.13101	0.08784	5.08257	7.4971	0.06535	4.48508	7.89871	0.06397	4.95064	7.65194	0.06119	4.83177	5.34389	0.11764	-0.07808	6.53258	0.22994	-4.06502	5.99044	0.07335	2.60995	5.14781	0.04726	2.96962	2
78	4.53053	0.03141	4.14187	0	0	0	6.08857	0.0532	5.43041	0	0	0	0	0	0	0	0	0	0	0	0	5.9349	0.09811	4.72103	5.02756	0.07556	4.09272	5.64333	0.07222	4.74982	5.61883	0.06262	4.84409	4.80122	0.05341	4.14047	0	0	0	0	0	0	0	0	0	2
79	5.78114	0.02753	3.2106	8.16945	0.05495	3.03979	7.84461	0.05534	2.67837	0	0	0	7.74173	0.04351	3.68002	6.13836	0.03814	2.58011	5.23346	0.03222	2.22503	11.231	0.05587	6.01522	9.36997	0.04554	5.11891	9.37268	0.04146	5.509	9.7954	0.05078	5.05475	5.04017	0.00787	4.30511	0	0	0	7.62793	0.04108	3.79286	5.70345	0.0237	3.4913	2
80	5.22393	0.05801	1.96166	6.64421	0.09221	1.45893	6.35858	0.07814	1.9649	6.81073	0.0469	4.17372	6.67568	0.07108	2.6787	5.23062	0.03623	3.19323	4.86345	0.01235	4.16887	9.71491	0.0807	5.17696	8.01561	0.0617	4.54681	8.19903	0.05805	4.935	8.12061	0.05784	4.86844	6.01089	0.08897	1.00775	7.18216	0.08406	2.45555	6.63727	0.0788	2.20635	5.35519	0.05193	2.43497	2
81	5.10969	0.05058	2.46802	6.46491	0.09132	1.69591	6.18981	0.07497	2.27452	6.74989	0.05365	3.94777	6.54478	0.06737	3.02649	5.16322	0.03481	3.34523	4.83642	0.012	4.20998	9.52321	0.08658	5.0016	7.83231	0.06349	4.51654	8.15818	0.06026	5.01116	7.94857	0.05977	4.82733	5.79615	0.09658	0.75219	6.90514	0.09393	1.99962	6.38183	0.07676	2.37289	5.27632	0.04974	2.67873	2
82	5.46695	0.05558	1.81922	7.11462	0.10006	0.54714	6.79143	0.07444	1.90571	6.78096	0.03807	4.28226	7.01161	0.06506	2.7417	5.44401	0.04135	2.7299	4.87523	0.01613	3.81672	10.26576	0.07776	5.16505	8.42212	0.05892	4.5553	8.52215	0.05266	5.06579	8.55958	0.05688	4.82656	5.49343	0.03511	3.18912	8.11814	0.08433	2.58325	6.98197	0.0677	2.53849	5.50366	0.04365	2.64061	2
83	0	0	0	0	0	0	5.79108	0.00793	5.72607	0	0	0	0	0	0	6.27452	0.0087	6.20317	0	0	0	5.51079	0.09847	4.70327	4.63611	0.07879	3.98993	5.21183	0.07718	4.57887	5.35642	0.06209	4.84725	0	0	0	0	0	0	0	0	0	0	0	0	2
84	4.98099	0.0415	3.08186	6.1572	0.07166	2.87807	5.89284	0.06995	2.69216	6.60523	0.0683	3.48011	6.25251	0.05915	3.54584	4.93899	0.03485	3.34416	4.75846	0.01203	4.20814	9.08306	0.08762	5.07402	7.47421	0.06422	4.53584	7.90139	0.06527	4.91459	7.63518	0.06111	4.83891	5.44068	0.10686	0.55119	6.51026	0.27932	-6.27084	5.97072	0.07201	2.67588	5.17959	0.04606	3.07199	2
85	4.7368	0.03167	3.79543	6.19456	0.03627	5.11633	5.34888	0.04987	3.86628	5.66881	0.13703	1.59495	6.54605	0.02904	5.68278	4.57339	0.03001	3.6811	4.81982	0.00984	4.52743	7.73713	0.09233	4.99224	6.46264	0.07015	4.37705	7.04883	0.0645	5.13123	6.73651	0.06155	4.90682	5.34977	0.08177	2.91894	5.50572	0.08356	3.0217	5.13797	0.05798	3.41428	4.75055	0.03511	3.70669	2
86	4.98062	0.03879	3.29179	6.06431	0.0711	2.96898	5.81768	0.06782	2.86521	6.46387	0.07146	3.35277	6.1131	0.05597	3.6765	4.88996	0.03242	3.47851	4.73352	0.01194	4.21385	8.92059	0.09005	5.00003	7.36427	0.06632	4.47683	7.80658	0.06386	5.02658	7.52246	0.06253	4.80086	5.96079	0.13917	-0.09808	6.52302	0.10234	2.0677	5.86369	0.07074	2.78407	5.05626	0.04437	3.12441	2
87	4.95362	0.04111	3.13395	5.99345	0.07766	2.55599	5.85583	0.06829	2.83304	6.51341	0.07099	3.37136	6.21057	0.05542	3.75754	4.89476	0.03218	3.47058	4.7469	0.01189	4.22075	8.98701	0.08961	5.02228	7.4241	0.0662	4.49402	7.85404	0.06374	5.03258	7.5597	0.06329	4.75834	5.92879	0.15785	-1.05777	6.58833	0.10848	1.78679	5.88889	0.06897	2.83592	5.10694	0.0478	2.99346	2
88	5.37015	0.05722	1.82526	6.91812	0.09865	0.8063	6.66954	0.07553	1.9901	6.96909	0.04622	4.10572	6.91009	0.0681	2.69073	5.35874	0.04035	2.85896	4.87116	0.01414	3.99504	10.06969	0.07816	5.22712	8.26439	0.06048	4.51807	8.37372	0.05542	4.94001	8.37938	0.05627	4.89419	5.73947	0.05342	2.42961	7.65238	0.07948	2.72795	6.82212	0.07102	2.42171	5.54784	0.05425	2.18646	2
89	5.01255	0.04248	3.08358	6.19634	0.07127	2.96025	5.9172	0.06899	2.78485	6.60169	0.06992	3.4267	6.21592	0.06121	3.43648	4.92893	0.03314	3.42404	4.7627	0.01191	4.22193	9.06463	0.08769	5.0829	7.47401	0.06565	4.49376	7.90374	0.06396	4.99961	7.62327	0.06132	4.83969	6.13246	0.2021	-3.04406	6.67478	0.11659	1.38103	5.95233	0.07153	2.70453	5.13656	0.04924	2.90086	2
90	5.2488	0.05889	1.86677	6.70644	0.09459	1.27373	6.43515	0.07514	2.11932	6.82962	0.04718	4.11969	6.72346	0.07511	2.40978	5.26579	0.03855	3.05172	4.8236	0.01422	4.00708	9.80278	0.08084	5.15976	8.04511	0.05988	4.60571	8.26673	0.05812	4.92872	8.17677	0.05812	4.83873	5.4999	0.05403	2.39687	7.34048	0.07836	2.83975	6.6734	0.07416	2.41411	5.43386	0.05457	2.29991	2
91	4.8888	0.03375	3.62868	6.44917	0.04052	4.93633	5.51119	0.06452	3.10257	6.38279	0.11805	1.97553	6.19593	0.0463	4.46747	4.7012	0.03281	3.4764	4.66574	0.01197	4.21876	8.44445	0.09024	5.07541	6.98354	0.06834	4.43266	7.49291	0.06445	5.08686	7.18345	0.06149	4.88893	5.5901	0.1072	1.58795	5.93558	0.09695	2.31629	5.6065	0.06145	3.31252	4.89111	0.0414	3.34558	2
92	4.84502	0.03514	3.6269	6.32875	0.04751	4.68169	5.39686	0.0622	3.24064	6.29664	0.13785	1.5183	6.50782	0.03583	5.26572	4.5722	0.03136	3.48505	4.86295	0.00939	4.5375	8.20347	0.09119	5.04314	6.80662	0.0689	4.41828	7.34513	0.06494	5.0942	7.0353	0.06158	4.90066	5.62204	0.09923	2.18228	5.75256	0.09556	2.44014	5.44382	0.06002	3.36334	4.85193	0.04151	3.41315	2
93	5.19876	0.05565	2.1063	6.61175	0.09789	1.17192	6.33947	0.07488	2.17802	6.99087	0.05549	3.90685	6.644	0.07041	2.73122	5.20237	0.03655	3.17134	4.85564	0.01302	4.13207	9.68502	0.08019	5.22867	7.97966	0.06137	4.56902	8.16882	0.05684	5.01227	8.09284	0.05874	4.82859	6.22598	0.10613	0.32778	7.1019	0.08229	2.52881	6.56899	0.07645	2.32056	5.35672	0.05294	2.41442	2
94	4.8791	0.0328	3.67216	6.71467	0.04913	4.90684	5.46814	0.0633	3.13876	6.34433	0.11625	2.06662	6.26507	0.04728	4.52524	4.72018	0.03104	3.57785	4.64952	0.0121	4.20439	8.36147	0.09133	5.00051	6.9574	0.06727	4.48214	7.47289	0.06307	5.15283	7.15719	0.06203	4.87468	5.55952	0.1058	1.66612	5.91564	0.09615	2.37757	5.57581	0.06124	3.32212	4.88222	0.04305	3.29813	2
95	5.04364	0.04897	2.657	6.36071	0.07801	2.5588	6.05256	0.07252	2.5185	6.57632	0.053	3.99364	6.32658	0.0646	3.17821	5.07921	0.03344	3.44949	4.79257	0.0115	4.23222	9.3092	0.08683	5.07785	7.66248	0.06561	4.465	8.01831	0.06318	4.94023	7.80052	0.06197	4.78205	5.47612	0.11529	-0.14231	6.6688	0.13861	-0.08631	6.14991	0.07357	2.56432	5.22617	0.05189	2.69716	2
96	6.20366	0.02226	3.6353	7.69137	0.01875	5.5274	8.05724	0.04002	3.43951	0	0	0	6.94873	0.01832	4.83454	5.85738	0.01686	3.91227	4.96393	0.00656	4.2069	11.22456	0.03901	6.72249	9.27288	0.03102	5.69332	9.42943	0.0292	6.06046	9.69867	0.03395	5.78084	0	0	0	0	0	0	0	0	0	7.18713	0.0321	3.48302	2
97	5.70228	0.05454	1.80404	7.46532	0.09269	0.84006	7.12308	0.07364	1.85889	7.35553	0.04161	4.3815	7.16405	0.06208	2.72642	5.61972	0.04201	2.617	4.96482	0.01637	3.79539	10.51569	0.0721	5.36217	8.60583	0.05413	4.73625	8.55196	0.04729	5.17134	8.72778	0.05337	4.91297	5.42609	0.02422	3.6945	0	0	0	7.13657	0.05776	3.00777	5.63237	0.04069	2.72369	2
98	5.88228	0.02712	3.28362	8.20808	0.04973	3.44273	7.92998	0.0527	2.88006	0	0	0	7.77816	0.04249	3.70597	6.17336	0.03565	2.75669	5.24	0.02528	2.81736	11.31126	0.05375	6.16001	9.37062	0.0443	5.12516	9.45877	0.04193	5.44109	10.03871	0.05299	4.96091	5.05704	0.00891	4.20276	0	0	0	7.29524	0.03423	4.01514	5.90698	0.02431	3.57711	2
99	4.94144	0.03786	3.36373	6.05555	0.0588	3.60533	5.78387	0.06594	3.03648	6.40091	0.10156	2.16914	6.17894	0.05188	4.01719	4.88167	0.03291	3.51039	4.68948	0.01228	4.17791	8.8177	0.08977	5.07734	7.28174	0.06683	4.49725	7.75191	0.0635	5.10615	7.43306	0.0618	4.85812	5.81783	0.12159	0.75154	6.33374	0.09743	2.27415	5.80424	0.06796	2.97246	5.02548	0.04716	3.06035	2
100	4.99219	0.04392	2.92642	6.18696	0.0888	2.01073	6.01666	0.06995	2.72701	6.69215	0.07064	3.37007	6.28838	0.06127	3.40665	5.00511	0.03435	3.3895	4.77573	0.01164	4.22826	9.16897	0.08763	5.04777	7.55684	0.06479	4.5099	7.98073	0.06305	5.01548	7.70938	0.06152	4.81594	5.39432	0.11162	0.14466	6.7566	0.22983	-4.05272	6.03206	0.07362	2.5696	5.16664	0.04725	2.9442	2
101	5.31362	0.05789	1.82757	6.87303	0.09528	1.13534	6.59892	0.07516	2.07287	6.96137	0.04506	4.24803	6.82171	0.0724	2.46224	5.3291	0.03955	2.94758	4.85364	0.01378	4.02388	9.95302	0.0781	5.25005	8.19456	0.06083	4.53176	8.28864	0.05379	5.04988	8.28978	0.05693	4.86362	5.61256	0.04591	2.84813	7.58755	0.07828	2.87368	6.76548	0.07457	2.27502	5.48468	0.05277	2.30727	2
102	5.89766	0.02563	3.38278	8.26605	0.04435	3.91455	7.96639	0.05148	2.91578	0	0	0	7.82336	0.04228	3.67573	6.1587	0.03344	2.87755	5.29363	0.02599	2.74409	11.24998	0.05174	6.17404	9.43514	0.04238	5.28371	9.56823	0.04043	5.61196	10.18788	0.05226	5.06081	5.05875	0.0083	4.24449	0	0	0	7.40828	0.0331	4.16109	5.91488	0.024	3.55996	2
103	5.86217	0.02612	3.29328	8.3575	0.04865	3.57354	7.90871	0.04835	3.1547	0	0	0	7.82907	0.04318	3.58301	6.09214	0.03218	2.92782	5.31281	0.02535	2.82025	11.26885	0.05188	6.16732	9.45231	0.0431	5.21444	9.57998	0.04119	5.53929	9.98244	0.04982	5.08365	5.04942	0.00737	4.32452	0	0	0	7.47766	0.03584	3.95376	5.91807	0.02242	3.71301	2
104	4.77021	0.02622	4.11401	6.53442	0.03271	5.71577	5.54487	0.03899	4.56922	5.0981	0.13831	1.63698	0	0	0	4.37586	0.0281	3.67269	0	0	0	7.2923	0.0931	4.96239	6.10232	0.07093	4.32777	6.76679	0.06744	5.07908	6.4587	0.06293	4.88386	5.17527	0.07661	3.25812	5.57119	0.06192	4.02155	4.84589	0.05675	3.4256	4.63526	0.03524	3.75325	2
105	5.7579	0.03324	2.9196	7.94297	0.06442	2.4425	7.60103	0.0614	2.35844	0	0	0	7.66263	0.05679	2.81374	5.93067	0.03612	2.84629	5.15831	0.0216	3.31445	10.97688	0.06138	5.73611	9.18274	0.05139	4.80182	9.06828	0.04474	5.24795	9.42144	0.05192	4.9887	4.98818	0.01027	4.11123	0	0	0	7.39422	0.04378	3.65632	5.78902	0.03001	3.22634	2
106	5.82811	0.05464	1.75193	7.59567	0.08437	1.3016	7.28007	0.07355	1.79323	0	0	0	7.28245	0.05788	2.96487	5.69097	0.04235	2.53164	4.98626	0.01814	3.63392	10.59794	0.06866	5.47577	8.68238	0.05233	4.77889	8.63731	0.04464	5.30708	8.90635	0.05408	4.87224	5.30582	0.01982	3.82766	0	0	0	7.27441	0.05705	3.0211	5.63557	0.03871	2.74766	2
107	5.78241	0.04758	2.07336	7.70467	0.07581	1.79445	7.40406	0.06878	2.04197	0	0	0	7.38156	0.05824	2.8413	5.74018	0.03798	2.77897	5.05031	0.01804	3.64409	10.76451	0.06762	5.49296	8.85234	0.05211	4.79425	8.74027	0.04364	5.33797	9.11621	0.0534	4.95298	5.42559	0.02177	3.7281	0	0	0	7.37301	0.05392	3.17187	5.75324	0.03775	2.81016	2
108	5.85075	0.03083	3.04437	8.14563	0.05415	3.21631	7.82064	0.05692	2.63906	0	0	0	7.89255	0.0547	2.91266	6.08272	0.03681	2.73176	5.19435	0.03588	1.92763	11.11882	0.05606	6.01554	9.38425	0.04844	4.9744	9.28978	0.04243	5.42696	9.76085	0.05201	5.02631	5.01218	0.00928	4.16774	0	0	0	7.53232	0.04265	3.64935	5.69526	0.02654	3.27934	2
109	4.96118	0.0333	3.65082	5.60783	0.07318	2.72765	5.64267	0.06536	3.07038	6.4644	0.11131	2.08375	6.12081	0.04691	4.27484	4.75136	0.03188	3.49693	4.67978	0.01188	4.2122	8.59298	0.08845	5.11221	7.1242	0.06722	4.47875	7.57614	0.06347	5.07834	7.29817	0.06205	4.85631	5.75458	0.10482	1.62938	6.12085	0.09706	2.30098	5.70447	0.06284	3.23146	4.97928	0.04617	3.16223	2
110	5.78585	0.03298	2.9281	8.00804	0.06053	2.76321	7.58573	0.05998	2.3886	0	0	0	7.6899	0.05399	3.01225	5.93873	0.03736	2.70139	5.19158	0.02229	3.26026	11.16955	0.06552	5.49253	9.31041	0.0516	4.83932	8.99838	0.04184	5.37297	9.50055	0.0517	5.02136	4.97723	0.01081	4.04035	0	0	0	7.41253	0.04468	3.54091	5.76772	0.02962	3.2012	2
111	5.76285	0.04731	2.07953	7.71384	0.07819	1.62647	7.38906	0.06925	1.9979	0	0	0	7.40039	0.06012	2.71953	5.69706	0.03634	2.8675	5.05761	0.01869	3.60347	10.7162	0.06795	5.42892	8.83151	0.05269	4.72919	8.72783	0.0448	5.24025	9.04189	0.0541	4.83033	5.47835	0.02234	3.73915	0	0	0	7.35231	0.05469	3.09714	5.71597	0.03838	2.72777	2
112	5.81399	0.05235	1.80504	7.70807	0.07737	1.7867	7.32479	0.0715	1.84917	0	0	0	7.35614	0.05823	2.89702	5.69927	0.03918	2.69911	5.02548	0.01833	3.62182	10.65945	0.06672	5.54991	8.75293	0.05228	4.74951	8.6871	0.04617	5.15147	8.99649	0.05373	4.88208	5.42145	0.01981	3.90418	0	0	0	7.3352	0.05553	3.08304	5.73805	0.04076	2.61635	2
113	5.41242	0.05828	1.74588	7.02075	0.09946	0.7636	6.71852	0.07516	1.98971	7.089	0.04543	4.23096	6.93962	0.06697	2.7261	5.37795	0.04009	2.85563	4.878	0.01442	3.97085	10.0892	0.07817	5.17142	8.30116	0.05854	4.61822	8.40543	0.05518	4.93417	8.43133	0.05676	4.86041	5.7762	0.04731	2.79976	7.69009	0.085	2.34271	6.84762	0.07001	2.44337	5.6057	0.05513	2.13731	2
114	5.1792	0.05571	2.08187	6.63825	0.08929	1.67351	6.31708	0.07672	2.05126	7.02934	0.05588	3.92252	6.66769	0.073	2.6091	5.21537	0.0374	3.13587	4.84517	0.01278	4.13467	9.7308	0.08206	5.16849	7.97137	0.06143	4.55679	8.16944	0.05625	5.04215	8.10262	0.05915	4.81403	6.27112	0.10923	0.19775	7.14286	0.08478	2.42929	6.60558	0.0779	2.27438	5.3524	0.0531	2.40027	2
115	4.68391	0.02793	4.04456	0	0	0	5.57152	0.05052	4.41497	4.79525	0.13415	1.72396	0	0	0	4.39989	0.03191	3.66942	0	0	0	7.11752	0.09233	5.00384	5.94966	0.07243	4.29144	6.58909	0.06835	5.0243	6.34252	0.06117	4.94202	5.03497	0.07275	3.36949	5.46297	0.05812	4.13241	4.79335	0.05432	3.54966	4.52093	0.02974	3.84011	2
116	6.02023	0.02303	3.52585	7.72476	0.02785	4.70843	8.10287	0.04364	3.376	0	0	0	7.86963	0.03493	4.08575	6.23874	0.02866	3.1346	5.17605	0.01198	3.87808	11.65246	0.04893	6.35275	10.04861	0.0451	5.16362	9.70817	0.03608	5.80063	10.30507	0.04636	5.283	5.21937	0.00709	4.45133	0	0	0	0	0	0	6.5582	0.02733	3.59807	2
117	5.778	0.03999	2.50464	7.90193	0.07071	2.11401	7.4811	0.06484	2.17366	0	0	0	7.53204	0.05732	2.84023	5.84123	0.03719	2.79699	5.08821	0.02388	3.13544	10.87665	0.06537	5.52568	8.95051	0.04916	4.92593	8.86559	0.04394	5.26893	9.16653	0.05037	5.04318	4.95484	0.01216	3.95973	0	0	0	7.38308	0.04964	3.31974	5.76231	0.03266	3.08843	2
118	5.80847	0.02697	3.28991	8.3067	0.05465	3.20218	7.77306	0.05247	2.87244	0	0	0	7.7579	0.04484	3.57012	6.14397	0.03759	2.6337	5.23364	0.0311	2.329	11.21082	0.05411	6.15719	9.3395	0.04567	5.07386	9.35321	0.04198	5.43241	9.85934	0.05094	5.10177	5.03599	0.0086	4.23319	0	0	0	7.60531	0.04149	3.73016	5.88023	0.0268	3.37706	2
119	4.52538	0.027	4.10454	0	0	0	5.54596	0.02845	5.10242	0	0	0	0	0	0	6.2516	0.00641	6.15172	0	0	0	6.3508	0.09724	4.83509	5.33993	0.07407	4.1853	5.97852	0.07256	4.84743	5.87785	0.06229	4.90695	5.1017	0.05406	4.25898	5.22442	0.04253	4.56155	4.37054	0.05671	3.48658	4.41095	0.03162	3.91812	2
120	5.18028	0.0563	2.03984	6.65908	0.08972	1.65426	6.32352	0.07481	2.15039	6.77019	0.04606	4.20078	6.69354	0.07165	2.69677	5.20876	0.03622	3.18827	4.85233	0.01272	4.143	9.674	0.08018	5.2014	7.98944	0.06209	4.52588	8.20686	0.05807	4.96858	8.09837	0.05751	4.89009	5.82807	0.08188	1.26033	7.14503	0.08663	2.31266	6.58381	0.07671	2.30443	5.38553	0.05365	2.39283	2
121	5.14875	0.05215	2.36059	6.51116	0.08772	1.82122	6.23414	0.07222	2.3729	6.82962	0.05334	3.97788	6.62945	0.06445	3.18337	5.16632	0.0354	3.27345	4.85436	0.01233	4.19534	9.57166	0.08213	5.18071	7.87017	0.06202	4.55448	8.11896	0.05745	5.0484	7.98554	0.05828	4.8693	6.02331	0.10581	0.36608	6.998	0.09269	2.0425	6.46681	0.07842	2.27424	5.34055	0.051	2.61378	2
122	5.74961	0.02975	3.12007	8.09598	0.06036	2.76155	7.69625	0.05665	2.68961	0	0	0	7.75384	0.05213	3.14669	6.0327	0.03716	2.7481	5.17972	0.0281	2.69602	11.29433	0.06568	5.48932	9.41968	0.05242	4.78656	9.18735	0.04404	5.29488	9.6083	0.0525	4.96867	5.0219	0.01097	4.05246	0	0	0	7.44616	0.0421	3.73158	5.85417	0.03012	3.19205	2
123	4.92764	0.03813	3.39618	5.73006	0.06096	3.28194	5.71167	0.06662	3.03602	6.37071	0.08348	3.01787	6.033	0.05346	3.88607	4.78043	0.03259	3.47144	4.69977	0.01194	4.22003	8.6586	0.08807	5.12242	7.16035	0.06585	4.51558	7.66413	0.06378	5.10237	7.33743	0.06166	4.86085	5.73869	0.11018	1.31379	6.21969	0.09829	2.27211	5.75707	0.06349	3.20713	4.9889	0.04487	3.18693	2
124	5.26766	0.05866	1.93805	6.6336	0.09504	1.23914	6.41273	0.07614	2.09125	6.773	0.04694	4.11587	6.68899	0.07585	2.38363	5.25464	0.03649	3.18369	4.8102	0.01654	3.87117	9.79694	0.08056	5.22428	8.04986	0.063	4.47496	8.26112	0.05676	5.04085	8.14217	0.05895	4.79687	6.02564	0.08511	1.19488	7.23218	0.08621	2.33867	6.62197	0.07554	2.33412	5.40551	0.05085	2.51915	2
125	5.07803	0.04868	2.63503	6.32239	0.08761	1.92533	6.06563	0.07044	2.53008	6.69948	0.05594	3.89169	6.40809	0.0683	2.98026	5.07284	0.0347	3.33105	4.81262	0.01188	4.21621	9.40244	0.0866	5.05689	7.75414	0.06451	4.51636	8.09029	0.06173	4.99291	7.86566	0.06129	4.78968	5.57714	0.09619	0.7497	6.76906	0.09234	2.13435	6.24651	0.07545	2.46101	5.25286	0.05314	2.58586	2
126	5.83766	0.05318	1.78746	7.6531	0.08105	1.48083	7.33581	0.07051	1.96582	0	0	0	7.28563	0.05758	2.90041	5.7015	0.03948	2.69467	5.02408	0.01833	3.62869	10.65032	0.06806	5.46688	8.78502	0.05393	4.67752	8.68808	0.04612	5.17553	9.02221	0.05363	4.93777	5.32069	0.01949	3.83623	0	0	0	7.34713	0.0559	3.08977	5.69807	0.03893	2.73346	2
127	4.75962	0.03002	4.0127	0	0	0	5.97834	0.03918	5.0036	5.07332	0.1379	1.64248	0	0	0	4.4478	0.02831	3.74342	0	0	0	7.28155	0.09378	4.94839	6.10009	0.06984	4.36248	6.73394	0.06631	5.08429	6.45295	0.06243	4.89962	5.12214	0.07153	3.34262	5.54521	0.05939	4.06753	4.89777	0.05729	3.4725	4.64517	0.03628	3.74252	2
128	0	0	0	0	0	0	0	0	0	0	0	0	0	0	0	6.16676	0.00529	6.12806	0	0	0	5.43998	0.09979	4.70944	4.52721	0.07898	3.94904	5.1154	0.07319	4.57957	5.28225	0.06402	4.8136	0	0	0	0	0	0	0	0	0	0	0	0	2
129	0	0	0	0	0	0	0	0	0	0	0	0	0	0	0	6.28356	0.01098	6.17575	0	0	0	5.62924	0.09796	4.66773	4.73065	0.07736	3.97137	5.33774	0.07552	4.59649	5.4382	0.06435	4.8066	0	0	0	0	0	0	0	0	0	0	0	0	2
130	5.33909	0.0557	1.90967	6.94897	0.09898	0.85481	6.65879	0.07601	1.97869	7.06601	0.04595	4.23679	6.8768	0.06999	2.56746	5.35426	0.03928	2.93588	4.87379	0.01416	4.00225	9.99318	0.07835	5.16902	8.25264	0.06021	4.54558	8.33458	0.05455	4.97633	8.32964	0.05647	4.85294	5.71245	0.04801	2.75671	7.62343	0.08042	2.67234	6.80431	0.06984	2.50461	5.58239	0.05493	2.20032	2
131	4.57419	0.02111	4.22394	0	0	0	5.19792	0.04242	4.4941	0	0	0	0	0	0	6.35362	0.00578	6.25768	0	0	0	6.42465	0.09659	4.82213	5.40898	0.07425	4.17705	6.02951	0.07136	4.84554	5.96739	0.06265	4.9279	4.90665	0.05532	3.98886	5.29819	0.05161	4.44188	4.4806	0.0505	3.64266	5.03453	0.02497	4.62028	2
132	4.9742	0.03904	3.33528	6.10273	0.06413	3.41091	5.76723	0.06713	2.94926	6.42863	0.09334	2.51059	6.1418	0.05471	3.84503	4.85304	0.03177	3.5194	4.71267	0.01151	4.22935	8.80919	0.08957	5.0509	7.28919	0.066	4.51943	7.71885	0.06355	5.05218	7.45077	0.06208	4.84482	5.80627	0.12027	0.7578	6.38336	0.09884	2.23438	5.80643	0.067	2.99394	5.04749	0.04768	3.04591	2
133	5.34141	0.05933	1.785	6.81372	0.09436	1.16121	6.59542	0.07554	2.06731	6.95355	0.0472	4.12432	6.82411	0.07245	2.4816	5.30672	0.03976	2.9236	4.85588	0.01387	4.02454	9.90909	0.07775	5.24869	8.1746	0.05974	4.59373	8.31283	0.05434	5.0557	8.25478	0.05651	4.86851	5.59322	0.04699	2.77677	7.58261	0.08356	2.57402	6.7823	0.07229	2.44917	5.49543	0.05345	2.29148	2
134	0	0	0	0	0	0	0	0	0	0	0	0	0	0	0	0	0	0	0	0	0	6.17742	0.06647	6.18314	4.53529	0.06784	4.54113	5.54499	0.055	5.54973	5.40125	0.05034	5.40558	0	0	0	0	0	0	0	0	0	0	0	0	2
135	5.90422	0.02319	3.49287	7.81091	0.03049	4.63583	8.06777	0.05049	2.80986	0	0	0	7.9614	0.03662	4.14733	6.13435	0.02947	3.06556	5.0947	0.01155	3.89218	11.43788	0.04966	6.26575	9.58886	0.0412	5.29812	9.59014	0.0374	5.69483	9.94722	0.04385	5.38008	5.18777	0.00809	4.34484	0	0	0	7.68845	0.03389	4.15863	6.17552	0.02518	3.55338	2
136	5.79888	0.02728	3.26036	8.2289	0.05282	3.31444	7.8369	0.05357	2.85236	0	0	0	7.65658	0.04296	3.65955	6.08472	0.03661	2.67792	5.21513	0.03059	2.36907	11.19415	0.05461	6.11248	9.34236	0.04576	5.0845	9.33212	0.04126	5.49334	9.78141	0.05037	5.09435	5.03807	0.00777	4.31542	0	0	0	7.58835	0.04219	3.66216	5.73138	0.02417	3.48281	2
137	4.77234	0.02666	4.23044	0	0	0	5.77963	0.03452	5.07803	4.43247	0.13236	1.74235	0	0	0	6.40599	0.00778	6.24786	0	0	0	6.79564	0.09506	4.86368	5.75731	0.07397	4.25387	6.39062	0.06979	4.97216	6.18043	0.06205	4.91921	5.02734	0.06977	3.60935	5.28292	0.05769	4.11049	4.58146	0.05532	3.45715	4.54447	0.02969	3.94108	2
138	4.79165	0.0308	3.84118	6.21119	0.0358	5.10653	5.37375	0.05923	3.54602	5.82527	0.1398	1.51145	6.64621	0.02586	5.84819	4.44477	0.0333	3.41736	4.83669	0.00971	4.53721	7.85789	0.09097	5.05167	6.52303	0.06887	4.39786	7.1413	0.06493	5.13761	6.82172	0.0618	4.91474	5.45547	0.08486	2.83702	5.63433	0.08267	3.0835	5.22479	0.05721	3.45951	4.72891	0.03665	3.59794	2
139	5.12249	0.0499	2.5156	6.44774	0.08451	2.03318	6.16741	0.07237	2.38683	6.79905	0.05364	3.99698	6.551	0.06974	2.90812	5.13109	0.03547	3.2781	4.83435	0.01166	4.22511	9.52511	0.08476	5.09766	7.8382	0.06288	4.55333	8.10851	0.06064	4.94095	7.95236	0.06033	4.80095	5.77877	0.09564	0.78292	6.93841	0.08801	2.34072	6.3717	0.07749	2.32401	5.32332	0.05063	2.6785	2
140	4.60181	0.02737	4.02745	0	0	0	5.57276	0.03677	4.80109	4.33145	0.15241	1.13284	0	0	0	6.29333	0.01269	6.02703	0	0	0	6.90922	0.09465	4.92274	5.77495	0.07325	4.23771	6.39349	0.06881	4.94935	6.20387	0.0614	4.91517	5.01079	0.06764	3.59113	5.24464	0.06437	3.89374	4.64828	0.05419	3.51089	4.61135	0.03153	3.94952	2
141	5.8051	0.02678	3.29546	8.17947	0.0511	3.3897	7.79325	0.05508	2.63093	0	0	0	7.69911	0.04345	3.62686	6.08719	0.03812	2.51479	5.22652	0.03049	2.36872	11.17349	0.0536	6.15008	9.37034	0.04549	5.10658	9.3122	0.04154	5.41894	9.89758	0.05198	5.02567	4.93762	0.00852	4.13907	0	0	0	7.65584	0.04224	3.69728	5.72694	0.02415	3.46391	3
142	4.98336	0.03943	3.25295	5.86542	0.08292	2.22683	5.8233	0.06827	2.82757	6.50785	0.0689	3.48424	6.18607	0.05337	3.84403	4.88933	0.03114	3.52283	4.73652	0.01164	4.22562	8.99209	0.08907	5.08354	7.39941	0.0674	4.4432	7.83214	0.06443	5.00466	7.5508	0.06264	4.80216	5.96605	0.15443	-0.81085	6.54805	0.10201	2.07172	5.88919	0.06856	2.88083	5.09478	0.04469	3.13387	3
143	5.64886	0.05434	1.83442	7.38731	0.09237	0.90334	7.07231	0.07321	1.93279	7.18216	0.04036	4.34886	7.12696	0.06083	2.85654	5.58559	0.04078	2.72315	4.94037	0.01618	3.80611	10.38345	0.07061	5.42649	8.50953	0.05453	4.68148	8.5411	0.04797	5.17352	8.6865	0.05342	4.93668	5.39858	0.02599	3.57393	0	0	0	7.11006	0.06057	2.85778	5.61128	0.04219	2.64948	3
144	5.71289	0.02945	3.12002	8.06995	0.06177	2.63095	7.6451	0.05819	2.5219	0	0	0	7.75394	0.05201	3.17447	6.01534	0.03773	2.69333	5.17123	0.02761	2.74107	11.25163	0.06242	5.75529	9.36697	0.05264	4.73215	9.19698	0.0447	5.26721	9.71291	0.05411	4.94878	5.0187	0.01039	4.104	0	0	0	7.43462	0.04259	3.69059	5.82695	0.02948	3.23112	3
145	5.74427	0.05356	1.82856	7.51353	0.0858	1.24125	7.18755	0.07348	1.81601	5.23081	0.01601	4.0603	7.18776	0.05972	2.82202	5.6569	0.04298	2.51474	4.99367	0.01654	3.78421	10.56471	0.07005	5.44389	8.66463	0.05443	4.68536	8.56838	0.04567	5.23398	8.80727	0.05268	4.95616	5.28966	0.01996	3.83081	0	0	0	7.14559	0.05669	3.00109	5.6368	0.03883	2.79803	3
146	5.73245	0.03365	2.86031	7.99644	0.0673	2.25161	7.584	0.06177	2.31095	0	0	0	7.6652	0.05617	2.87006	5.95439	0.03797	2.71328	5.1482	0.02265	3.21523	11.05031	0.06233	5.72957	9.16014	0.05042	4.85582	9.1513	0.04579	5.24265	9.41868	0.05293	4.90052	4.99654	0.00959	4.17814	0	0	0	7.40659	0.04614	3.46814	5.82857	0.03518	2.82523	3
147	5.76327	0.04283	2.26214	7.91022	0.0729	1.95069	7.51105	0.06572	2.13912	0	0	0	7.54175	0.05523	3.02702	5.86081	0.03752	2.79343	5.08295	0.02211	3.27578	10.85763	0.06425	5.60538	8.98324	0.05082	4.83186	8.93195	0.04392	5.34182	9.24655	0.05174	5.01715	4.96015	0.0088	4.24076	0	0	0	7.39548	0.04891	3.39716	5.77456	0.03549	2.87324	3
148	5.62102	0.0583	1.56769	7.3695	0.09102	1.04092	7.03441	0.07634	1.72647	7.04258	0.04123	4.17607	7.06945	0.06176	2.77549	5.56617	0.04223	2.63032	4.93912	0.01658	3.7874	10.33113	0.07114	5.38686	8.52574	0.0551	4.69483	8.48082	0.04728	5.19334	8.69906	0.05583	4.8172	5.38987	0.02818	3.43086	0	0	0	7.09156	0.06203	2.77852	5.61655	0.04083	2.77755	3
149	5.65082	0.05418	1.81478	7.40951	0.09191	0.90215	7.11033	0.07292	1.94743	7.1444	0.04019	4.29877	7.1338	0.05882	2.9692	5.56872	0.04187	2.60403	4.95894	0.0166	3.78336	10.40454	0.07203	5.30494	8.52657	0.05399	4.7044	8.50243	0.04777	5.12029	8.70933	0.05359	4.91532	5.28143	0.01752	4.04075	0	0	0	7.13709	0.05913	2.95086	5.63219	0.04008	2.79456	3
150	5.38844	0.05653	1.83162	6.97523	0.0968	0.88431	6.65965	0.076	1.87748	7.11358	0.04667	4.1769	6.91533	0.06654	2.72817	5.35826	0.03911	2.89701	4.86887	0.01459	3.95113	10.10168	0.07881	5.14273	8.29417	0.05869	4.6012	8.43258	0.05586	4.91797	8.44666	0.05717	4.8495	5.7794	0.05216	2.49755	7.67743	0.07849	2.73883	6.84549	0.07084	2.38777	5.55011	0.05114	2.33216	3
151	5.85708	0.02426	3.46874	8.31615	0.0467	3.71847	7.97455	0.05027	3.0253	0	0	0	7.83415	0.04134	3.76443	6.14566	0.03173	3.02156	5.31545	0.02546	2.80943	11.25852	0.0508	6.25789	9.54552	0.0434	5.27288	9.50462	0.04115	5.45392	10.09574	0.04992	5.18187	5.06679	0.00911	4.17014	0	0	0	7.52881	0.03776	3.81148	5.78809	0.0226	3.56301	3
152	5.89626	0.02425	3.47831	8.24011	0.04624	3.62946	7.94405	0.04692	3.26539	0	0	0	7.76824	0.03894	3.88566	6.02803	0.03017	3.01953	5.22956	0.02001	3.23408	11.33411	0.04973	6.37529	9.41461	0.04265	5.16145	9.45759	0.03939	5.52989	10.26181	0.05151	5.1255	5.0734	0.011	3.97613	0	0	0	7.24079	0.02994	4.25504	6.00042	0.02588	3.41968	3
153	4.53053	0.03141	4.14187	0	0	0	6.08857	0.0532	5.43041	0	0	0	0	0	0	0	0	0	0	0	0	5.9349	0.09811	4.72103	5.02756	0.07556	4.09272	5.64333	0.07222	4.74982	5.61883	0.06262	4.84409	4.80122	0.05341	4.14047	0	0	0	0	0	0	0	0	0	3
154	5.37015	0.05722	1.82526	6.91812	0.09865	0.8063	6.66954	0.07553	1.9901	6.96909	0.04622	4.10572	6.91009	0.0681	2.69073	5.35874	0.04035	2.85896	4.87116	0.01414	3.99504	10.06969	0.07816	5.22712	8.26439	0.06048	4.51807	8.37372	0.05542	4.94001	8.37938	0.05627	4.89419	5.73947	0.05342	2.42961	7.65238	0.07948	2.72795	6.82212	0.07102	2.42171	5.54784	0.05425	2.18646	3
155	5.04364	0.04897	2.657	6.36071	0.07801	2.5588	6.05256	0.07252	2.5185	6.57632	0.053	3.99364	6.32658	0.0646	3.17821	5.07921	0.03344	3.44949	4.79257	0.0115	4.23222	9.3092	0.08683	5.07785	7.66248	0.06561	4.465	8.01831	0.06318	4.94023	7.80052	0.06197	4.78205	5.47612	0.11529	-0.14231	6.6688	0.13861	-0.08631	6.14991	0.07357	2.56432	5.22617	0.05189	2.69716	3
156	5.70228	0.05454	1.80404	7.46532	0.09269	0.84006	7.12308	0.07364	1.85889	7.35553	0.04161	4.3815	7.16405	0.06208	2.72642	5.61972	0.04201	2.617	4.96482	0.01637	3.79539	10.51569	0.0721	5.36217	8.60583	0.05413	4.73625	8.55196	0.04729	5.17134	8.72778	0.05337	4.91297	5.42609	0.02422	3.6945	0	0	0	7.13657	0.05776	3.00777	5.63237	0.04069	2.72369	3
157	5.66128	0.05309	1.82766	7.4829	0.08782	1.14146	7.17261	0.0735	1.86541	5.19038	0.01452	4.14207	7.17047	0.05924	2.8928	5.65477	0.0432	2.5356	4.97799	0.01645	3.79083	10.44121	0.07	5.38712	8.59181	0.05459	4.64993	8.55323	0.04489	5.31198	8.82816	0.0532	4.9867	5.207	0.01951	3.79793	0	0	0	7.18905	0.05871	2.94972	5.63683	0.03914	2.81078	3
158	4.8168	0.032	3.98448	6.13206	0.04843	4.87235	5.27447	0.0491	3.99732	5.24497	0.1334	1.77498	6.46316	0.03045	5.67109	4.52049	0.03393	3.63799	0	0	0	7.39205	0.0932	4.96781	6.2036	0.07025	4.37617	6.82587	0.06674	5.09035	6.52383	0.06152	4.92345	5.25727	0.06748	3.50201	5.64343	0.06339	3.99462	4.91054	0.05529	3.47243	4.69298	0.03377	3.81462	3
159	4.78327	0.0305	3.83911	6.10627	0.04489	4.71672	5.28062	0.06441	3.28666	5.83469	0.13875	1.53947	6.58115	0.02733	5.73516	4.44062	0.03289	3.42236	4.83301	0.00868	4.56428	7.85036	0.09174	5.01046	6.54908	0.06989	4.38625	7.11314	0.06525	5.09343	6.81282	0.06194	4.89545	5.48172	0.08577	2.82666	5.49667	0.09146	2.66534	5.20925	0.05854	3.39704	4.68607	0.03672	3.54946	3
160	4.77021	0.02622	4.11401	6.53442	0.03271	5.71577	5.54487	0.03899	4.56922	5.0981	0.13831	1.63698	0	0	0	4.37586	0.0281	3.67269	0	0	0	7.2923	0.0931	4.96239	6.10232	0.07093	4.32777	6.76679	0.06744	5.07908	6.4587	0.06293	4.88386	5.17527	0.07661	3.25812	5.57119	0.06192	4.02155	4.84589	0.05675	3.4256	4.63526	0.03524	3.75325	3
161	5.21685	0.05678	2.05371	6.58514	0.09338	1.38268	6.35187	0.07602	2.11684	6.80756	0.04796	4.13543	6.67627	0.06848	2.861	5.213	0.03662	3.17305	4.85634	0.01288	4.13896	9.68972	0.0809	5.18286	7.97757	0.06149	4.55183	8.23038	0.05687	5.06317	8.0981	0.05844	4.84207	6.15479	0.10203	0.47068	7.17125	0.08315	2.53857	6.58418	0.07649	2.32285	5.36041	0.04969	2.59222	3
162	4.96118	0.0333	3.65082	5.60783	0.07318	2.72765	5.64267	0.06536	3.07038	6.4644	0.11131	2.08375	6.12081	0.04691	4.27484	4.75136	0.03188	3.49693	4.67978	0.01188	4.2122	8.59298	0.08845	5.11221	7.1242	0.06722	4.47875	7.57614	0.06347	5.07834	7.29817	0.06205	4.85631	5.75458	0.10482	1.62938	6.12085	0.09706	2.30098	5.70447	0.06284	3.23146	4.97928	0.04617	3.16223	3
163	5.77245	0.03374	2.86516	8.04484	0.06273	2.63945	7.57038	0.0594	2.45153	0	0	0	7.70177	0.05518	2.94639	5.96944	0.03864	2.63959	5.16621	0.02317	3.1709	11.14712	0.06348	5.67632	9.26845	0.05114	4.86129	9.13236	0.04428	5.31669	9.47725	0.05221	4.97837	5.01124	0.00943	4.19857	0	0	0	7.4772	0.04633	3.48971	5.76801	0.02971	3.2074	3
164	5.83766	0.05318	1.78746	7.6531	0.08105	1.48083	7.33581	0.07051	1.96582	0	0	0	7.28563	0.05758	2.90041	5.7015	0.03948	2.69467	5.02408	0.01833	3.62869	10.65032	0.06806	5.46688	8.78502	0.05393	4.67752	8.68808	0.04612	5.17553	9.02221	0.05363	4.93777	5.32069	0.01949	3.83623	0	0	0	7.34713	0.0559	3.08977	5.69807	0.03893	2.73346	3
165	4.57419	0.02111	4.22394	0	0	0	5.19792	0.04242	4.4941	0	0	0	0	0	0	6.35362	0.00578	6.25768	0	0	0	6.42465	0.09659	4.82213	5.40898	0.07425	4.17705	6.02951	0.07136	4.84554	5.96739	0.06265	4.9279	4.90665	0.05532	3.98886	5.29819	0.05161	4.44188	4.4806	0.0505	3.64266	5.03453	0.02497	4.62028	3
166	4.9742	0.03904	3.33528	6.10273	0.06413	3.41091	5.76723	0.06713	2.94926	6.42863	0.09334	2.51059	6.1418	0.05471	3.84503	4.85304	0.03177	3.5194	4.71267	0.01151	4.22935	8.80919	0.08957	5.0509	7.28919	0.066	4.51943	7.71885	0.06355	5.05218	7.45077	0.06208	4.84482	5.80627	0.12027	0.7578	6.38336	0.09884	2.23438	5.80643	0.067	2.99394	5.04749	0.04768	3.04591	3
167	4.56846	0.02899	4.18965	0	0	0	5.30559	0.03655	4.82792	0	0	0	0	0	0	6.35497	0.00871	6.24119	0	0	0	6.02513	0.09948	4.72502	5.12086	0.07428	4.15018	5.74002	0.07225	4.79577	5.69759	0.06368	4.86536	4.84526	0.06135	4.04354	5.06374	0.05265	4.37571	0	0	0	4.40387	0.02593	4.06501	3
168	0	0	0	0	0	0	5.47722	0.01955	5.29852	0	0	0	0	0	0	0	0	0	0	0	0	5.62413	0.09727	4.73506	4.72999	0.07758	4.02086	5.27728	0.07506	4.59123	5.40291	0.06197	4.83646	0	0	0	0	0	0	0	0	0	0	0	0	3
169	0	0	0	0	0	0	5.80499	0.01888	5.64581	0	0	0	0	0	0	6.15946	0.00968	6.07786	0	0	0	5.52446	0.09609	4.71444	4.65524	0.07769	4.00031	5.26105	0.07576	4.62246	5.33148	0.0645	4.78778	0	0	0	0	0	0	0	0	0	0	0	0	3
170	0	0	0	0	0	0	5.70582	0.03347	5.32856	0	0	0	0	0	0	6.336	0.00313	6.30067	0	0	0	5.79591	0.09981	4.67107	4.86806	0.07914	3.97609	5.46962	0.07569	4.61658	5.52752	0.06524	4.79228	0	0	0	0	0	0	0	0	0	0	0	0	3
171	0	0	0	0	0	0	0	0	0	0	0	0	0	0	0	6.31258	0.00341	6.27696	0	0	0	5.64418	0.10016	4.59829	4.74136	0.07973	3.90884	5.40848	0.07695	4.605	5.43999	0.06427	4.76892	0	0	0	0	0	0	0	0	0	0	0	0	3
172	5.34141	0.05933	1.785	6.81372	0.09436	1.16121	6.59542	0.07554	2.06731	6.95355	0.0472	4.12432	6.82411	0.07245	2.4816	5.30672	0.03976	2.9236	4.85588	0.01387	4.02454	9.90909	0.07775	5.24869	8.1746	0.05974	4.59373	8.31283	0.05434	5.0557	8.25478	0.05651	4.86851	5.59322	0.04699	2.77677	7.58261	0.08356	2.57402	6.7823	0.07229	2.44917	5.49543	0.05345	2.29148	3
173	4.81134	0.02848	4.19388	0	0	0	5.43208	0.04155	4.53116	4.5109	0.14352	1.39877	0	0	0	6.45529	0.00204	6.41108	0	0	0	6.98368	0.09183	4.99245	5.84733	0.07322	4.25969	6.50598	0.07055	4.97629	6.27081	0.06149	4.93741	5.13163	0.06261	3.77408	5.25057	0.06238	3.89785	4.69343	0.0575	3.44659	4.48391	0.03387	3.7495	3
174	5.64456	0.05376	1.82597	7.40617	0.09329	0.78026	7.11881	0.07526	1.77352	7.16029	0.04012	4.31054	7.15098	0.06122	2.80312	5.61159	0.04226	2.6103	4.96675	0.01642	3.80035	10.47423	0.07125	5.41355	8.55977	0.05381	4.7377	8.54521	0.04887	5.07395	8.71104	0.05386	4.8856	5.23968	0.02055	3.77991	0	0	0	7.07362	0.05873	2.90207	5.58586	0.03947	2.78227	4
175	5.14456	0.05298	2.3881	6.36224	0.08608	1.88397	6.16494	0.07175	2.43203	6.7686	0.05628	3.84041	6.50433	0.06409	3.16996	5.11966	0.03555	3.2699	4.83585	0.01195	4.21422	9.51918	0.08654	5.01707	7.82874	0.06362	4.51948	8.12162	0.05991	5.0049	7.9578	0.06053	4.80839	5.83072	0.10082	0.58538	6.92096	0.08976	2.25109	6.36367	0.07511	2.45582	5.30434	0.05097	2.65262	4
176	5.34373	0.05846	1.77547	6.8586	0.09755	0.90753	6.63268	0.07835	1.85018	6.97871	0.04696	4.11212	6.83113	0.07057	2.52365	5.34221	0.03966	2.92155	4.87683	0.01363	4.04494	9.97092	0.07812	5.20401	8.25684	0.06114	4.52691	8.37626	0.05449	5.05182	8.33033	0.05717	4.84071	5.59833	0.0439	2.91839	7.53561	0.07637	2.87403	6.8016	0.07067	2.48781	5.54109	0.0526	2.33053	4
177	5.38844	0.05653	1.83162	6.97523	0.0968	0.88431	6.65965	0.076	1.87748	7.11358	0.04667	4.1769	6.91533	0.06654	2.72817	5.35826	0.03911	2.89701	4.86887	0.01459	3.95113	10.10168	0.07881	5.14273	8.29417	0.05869	4.6012	8.43258	0.05586	4.91797	8.44666	0.05717	4.8495	5.7794	0.05216	2.49755	7.67743	0.07849	2.73883	6.84549	0.07084	2.38777	5.55011	0.05114	2.33216	4
178	5.90866	0.02329	3.47248	7.76603	0.02585	5.06179	8.05886	0.0521	2.60828	0	0	0	8.02351	0.03845	4.00096	6.11141	0.02768	3.21572	5.10479	0.01091	3.96309	11.33865	0.04743	6.37711	9.6163	0.0404	5.38986	9.36005	0.0346	5.74087	10.05079	0.04583	5.25638	5.19178	0.00634	4.52847	0	0	0	7.68026	0.03584	3.93104	6.3583	0.0278	3.4505	4
179	4.53053	0.03141	4.14187	0	0	0	6.08857	0.0532	5.43041	0	0	0	0	0	0	0	0	0	0	0	0	5.9349	0.09811	4.72103	5.02756	0.07556	4.09272	5.64333	0.07222	4.74982	5.61883	0.06262	4.84409	4.80122	0.05341	4.14047	0	0	0	0	0	0	0	0	0	4
180	5.75275	0.03532	2.79332	7.94675	0.07195	1.91821	7.49547	0.06232	2.27413	0	0	0	7.59178	0.05577	2.91868	5.89104	0.0372	2.77415	5.13301	0.0227	3.23268	10.98246	0.06235	5.75805	9.06079	0.04977	4.8907	9.01959	0.04547	5.2099	9.372	0.05299	4.93208	4.97992	0.00946	4.18696	0	0	0	7.40095	0.0458	3.56365	5.79055	0.0328	3.04268	4
181	5.73488	0.03173	2.98989	7.97635	0.06559	2.3025	7.64984	0.05984	2.47314	0	0	0	7.6705	0.05493	2.91923	5.99718	0.03754	2.74985	5.17914	0.02207	3.2702	11.11868	0.0625	5.71184	9.25233	0.05127	4.82135	9.11941	0.04304	5.39604	9.54891	0.05419	4.8613	5.00822	0.01045	4.10392	0	0	0	7.42272	0.04586	3.4553	5.80507	0.03232	3.0095	4
182	4.7368	0.03167	3.79543	6.19456	0.03627	5.11633	5.34888	0.04987	3.86628	5.66881	0.13703	1.59495	6.54605	0.02904	5.68278	4.57339	0.03001	3.6811	4.81982	0.00984	4.52743	7.73713	0.09233	4.99224	6.46264	0.07015	4.37705	7.04883	0.0645	5.13123	6.73651	0.06155	4.90682	5.34977	0.08177	2.91894	5.50572	0.08356	3.0217	5.13797	0.05798	3.41428	4.75055	0.03511	3.70669	4
183	5.77194	0.0452	2.21523	7.78751	0.07404	1.96096	7.37957	0.06801	2.02736	0	0	0	7.42871	0.05837	2.8358	5.73184	0.037	2.82042	5.05932	0.01828	3.62209	10.78112	0.06712	5.49952	8.88953	0.05232	4.77199	8.73065	0.04377	5.2863	9.08827	0.053	4.91792	4.91482	0.01062	4.07894	0	0	0	7.35804	0.05238	3.23605	5.77827	0.03881	2.72455	4
184	5.74138	0.04005	2.50191	7.87758	0.07581	1.74529	7.45506	0.06776	1.97374	0	0	0	7.44971	0.05617	2.90565	5.77955	0.03827	2.6834	5.101	0.02068	3.42862	10.73659	0.06224	5.70168	8.9075	0.0488	4.96007	8.82681	0.04483	5.20055	9.17134	0.05251	4.92354	4.93863	0.00975	4.14985	0	0	0	7.35175	0.0492	3.37174	5.76767	0.0359	2.86372	4
185	4.8168	0.032	3.98448	6.13206	0.04843	4.87235	5.27447	0.0491	3.99732	5.24497	0.1334	1.77498	6.46316	0.03045	5.67109	4.52049	0.03393	3.63799	0	0	0	7.39205	0.0932	4.96781	6.2036	0.07025	4.37617	6.82587	0.06674	5.09035	6.52383	0.06152	4.92345	5.25727	0.06748	3.50201	5.64343	0.06339	3.99462	4.91054	0.05529	3.47243	4.69298	0.03377	3.81462	4
186	5.73005	0.05483	1.75054	7.51004	0.08749	1.16013	7.18722	0.07389	1.82391	5.20994	0.01693	3.9813	7.19887	0.05762	3.0165	5.64811	0.04315	2.51624	4.98154	0.01633	3.79697	10.56158	0.07117	5.39611	8.63919	0.05511	4.63915	8.53604	0.0468	5.13939	8.85947	0.05436	4.91408	5.22487	0.01801	3.91743	0	0	0	7.15307	0.05692	3.02145	5.62306	0.04015	2.70866	4
187	4.77021	0.02622	4.11401	6.53442	0.03271	5.71577	5.54487	0.03899	4.56922	5.0981	0.13831	1.63698	0	0	0	4.37586	0.0281	3.67269	0	0	0	7.2923	0.0931	4.96239	6.10232	0.07093	4.32777	6.76679	0.06744	5.07908	6.4587	0.06293	4.88386	5.17527	0.07661	3.25812	5.57119	0.06192	4.02155	4.84589	0.05675	3.4256	4.63526	0.03524	3.75325	4
188	0	0	0	0	0	0	5.98105	0.03768	5.78814	0	0	0	0	0	0	0	0	0	0	0	0	5.25227	0.09333	4.77444	4.36303	0.07786	3.96439	4.96393	0.07657	4.57192	5.12779	0.06559	4.79197	0	0	0	0	0	0	0	0	0	0	0	0	4
189	5.21685	0.05678	2.05371	6.58514	0.09338	1.38268	6.35187	0.07602	2.11684	6.80756	0.04796	4.13543	6.67627	0.06848	2.861	5.213	0.03662	3.17305	4.85634	0.01288	4.13896	9.68972	0.0809	5.18286	7.97757	0.06149	4.55183	8.23038	0.05687	5.06317	8.0981	0.05844	4.84207	6.15479	0.10203	0.47068	7.17125	0.08315	2.53857	6.58418	0.07649	2.32285	5.36041	0.04969	2.59222	4
190	5.29449	0.06089	1.69651	6.76471	0.09648	1.06397	6.52413	0.07353	2.17935	6.8808	0.04598	4.16417	6.78804	0.07359	2.43973	5.28827	0.03743	3.07644	4.85	0.01468	3.98254	9.89268	0.07957	5.19275	8.11741	0.05979	4.58434	8.28427	0.05455	5.06261	8.25531	0.0576	4.85209	5.54969	0.04657	2.79796	7.41472	0.08173	2.58528	6.73549	0.07148	2.5117	5.43302	0.0551	2.17723	4
191	6.02023	0.02303	3.52585	7.72476	0.02785	4.70843	8.10287	0.04364	3.376	0	0	0	7.86963	0.03493	4.08575	6.23874	0.02866	3.1346	5.17605	0.01198	3.87808	11.65246	0.04893	6.35275	10.04861	0.0451	5.16362	9.70817	0.03608	5.80063	10.30507	0.04636	5.283	5.21937	0.00709	4.45133	0	0	0	0	0	0	6.5582	0.02733	3.59807	4
192	4.75962	0.03002	4.0127	0	0	0	5.97834	0.03918	5.0036	5.07332	0.1379	1.64248	0	0	0	4.4478	0.02831	3.74342	0	0	0	7.28155	0.09378	4.94839	6.10009	0.06984	4.36248	6.73394	0.06631	5.08429	6.45295	0.06243	4.89962	5.12214	0.07153	3.34262	5.54521	0.05939	4.06753	4.89777	0.05729	3.4725	4.64517	0.03628	3.74252	4
193	4.9464	0.03417	3.59912	6.50535	0.04714	4.64673	5.63008	0.06539	3.05188	6.32233	0.08753	2.87123	6.0003	0.05122	3.98073	4.72405	0.03103	3.50062	4.68384	0.01145	4.23228	8.57291	0.08951	5.04378	7.12505	0.06711	4.47908	7.59913	0.06366	5.08923	7.29147	0.06183	4.85388	5.73725	0.10977	1.40964	6.13785	0.0968	2.32154	5.72523	0.06281	3.25027	4.97434	0.04326	3.26867	4
194	4.57419	0.02111	4.22394	0	0	0	5.19792	0.04242	4.4941	0	0	0	0	0	0	6.35362	0.00578	6.25768	0	0	0	6.42465	0.09659	4.82213	5.40898	0.07425	4.17705	6.02951	0.07136	4.84554	5.96739	0.06265	4.9279	4.90665	0.05532	3.98886	5.29819	0.05161	4.44188	4.4806	0.0505	3.64266	5.03453	0.02497	4.62028	4
195	4.9742	0.03904	3.33528	6.10273	0.06413	3.41091	5.76723	0.06713	2.94926	6.42863	0.09334	2.51059	6.1418	0.05471	3.84503	4.85304	0.03177	3.5194	4.71267	0.01151	4.22935	8.80919	0.08957	5.0509	7.28919	0.066	4.51943	7.71885	0.06355	5.05218	7.45077	0.06208	4.84482	5.80627	0.12027	0.7578	6.38336	0.09884	2.23438	5.80643	0.067	2.99394	5.04749	0.04768	3.04591	4
196	5.34141	0.05933	1.785	6.81372	0.09436	1.16121	6.59542	0.07554	2.06731	6.95355	0.0472	4.12432	6.82411	0.07245	2.4816	5.30672	0.03976	2.9236	4.85588	0.01387	4.02454	9.90909	0.07775	5.24869	8.1746	0.05974	4.59373	8.31283	0.05434	5.0557	8.25478	0.05651	4.86851	5.59322	0.04699	2.77677	7.58261	0.08356	2.57402	6.7823	0.07229	2.44917	5.49543	0.05345	2.29148	4
197	0	0	0	0	0	0	0	0	0	0	0	0	0	0	0	0	0	0	0	0	0	6.17742	0.06647	6.18314	4.53529	0.06784	4.54113	5.54499	0.055	5.54973	5.40125	0.05034	5.40558	0	0	0	0	0	0	0	0	0	0	0	0	4
198	0	0	0	0	0	0	5.9659	0.03144	5.5946	0	0	0	0	0	0	6.18788	0.01546	6.00526	0	0	0	5.88918	0.09834	4.72764	4.9831	0.07497	4.09763	5.57704	0.07579	4.6819	5.57386	0.06251	4.83559	4.79929	0.05921	4.0999	0	0	0	0	0	0	0	0	0	4
199	5.76919	0.04062	2.49522	7.84327	0.07203	2.03801	7.46968	0.06702	2.06776	0	0	0	7.4326	0.05595	2.92274	5.8031	0.03715	2.80868	5.09452	0.01995	3.48681	10.68521	0.06289	5.61625	8.89948	0.04963	4.89935	8.80504	0.04386	5.27013	9.13161	0.05163	4.9705	4.94837	0.00954	4.17926	0	0	0	7.32095	0.04931	3.34641	5.78119	0.03467	2.9868	5
200	5.71289	0.02945	3.12002	8.06995	0.06177	2.63095	7.6451	0.05819	2.5219	0	0	0	7.75394	0.05201	3.17447	6.01534	0.03773	2.69333	5.17123	0.02761	2.74107	11.25163	0.06242	5.75529	9.36697	0.05264	4.73215	9.19698	0.0447	5.26721	9.71291	0.05411	4.94878	5.0187	0.01039	4.104	0	0	0	7.43462	0.04259	3.69059	5.82695	0.02948	3.23112	5
201	0	0	0	0	0	0	6.38346	0.01606	6.21983	0	0	0	0	0	0	6.22121	0.00807	6.13904	0	0	0	5.62213	0.09942	4.60935	4.72272	0.07794	3.92876	5.32263	0.07538	4.55467	5.45016	0.06475	4.79057	0	0	0	0	0	0	0	0	0	0	0	0	5
202	5.37015	0.05722	1.82526	6.91812	0.09865	0.8063	6.66954	0.07553	1.9901	6.96909	0.04622	4.10572	6.91009	0.0681	2.69073	5.35874	0.04035	2.85896	4.87116	0.01414	3.99504	10.06969	0.07816	5.22712	8.26439	0.06048	4.51807	8.37372	0.05542	4.94001	8.37938	0.05627	4.89419	5.73947	0.05342	2.42961	7.65238	0.07948	2.72795	6.82212	0.07102	2.42171	5.54784	0.05425	2.18646	5
203	5.52747	0.05675	1.67777	7.2066	0.09449	0.79649	6.89837	0.07354	1.90911	6.93205	0.03836	4.32957	7.01894	0.06082	2.89289	5.50755	0.04171	2.67817	4.91502	0.01632	3.80808	10.33254	0.07594	5.18033	8.5122	0.05775	4.5953	8.5255	0.04984	5.14621	8.62034	0.05465	4.91258	5.38238	0.02726	3.53311	0	0	0	7.02787	0.06132	2.86803	5.61891	0.04305	2.69863	5
204	6.73188	0.02501	3.46459	7.83846	0.02306	4.82647	7.58559	0.019	5.10316	0	0	0	0	0	0	5.95949	0.01394	4.13917	5.02907	0.00543	4.31985	12.23757	0.04049	6.94912	9.99033	0.0317	5.84927	10.2496	0.0314	6.14858	10.63983	0.03737	5.75859	0	0	0	0	0	0	0	0	0	0	0	0	5
205	5.2319	0.05664	1.97475	6.7063	0.09742	1.10462	6.43415	0.0768	2.01789	6.82049	0.0485	4.03139	6.74229	0.06945	2.74882	5.26425	0.03667	3.15593	4.83026	0.01425	4.011	9.79308	0.08075	5.15002	8.04277	0.05947	4.62563	8.21591	0.05584	5.00632	8.17317	0.05746	4.87	5.40888	0.04795	2.65158	7.23861	0.07706	2.80733	6.66217	0.07567	2.31127	5.39635	0.05119	2.45267	5
206	4.77021	0.02622	4.11401	6.53442	0.03271	5.71577	5.54487	0.03899	4.56922	5.0981	0.13831	1.63698	0	0	0	4.37586	0.0281	3.67269	0	0	0	7.2923	0.0931	4.96239	6.10232	0.07093	4.32777	6.76679	0.06744	5.07908	6.4587	0.06293	4.88386	5.17527	0.07661	3.25812	5.57119	0.06192	4.02155	4.84589	0.05675	3.4256	4.63526	0.03524	3.75325	5
207	5.7579	0.03324	2.9196	7.94297	0.06442	2.4425	7.60103	0.0614	2.35844	0	0	0	7.66263	0.05679	2.81374	5.93067	0.03612	2.84629	5.15831	0.0216	3.31445	10.97688	0.06138	5.73611	9.18274	0.05139	4.80182	9.06828	0.04474	5.24795	9.42144	0.05192	4.9887	4.98818	0.01027	4.11123	0	0	0	7.39422	0.04378	3.65632	5.78902	0.03001	3.22634	5
208	5.82811	0.05464	1.75193	7.59567	0.08437	1.3016	7.28007	0.07355	1.79323	0	0	0	7.28245	0.05788	2.96487	5.69097	0.04235	2.53164	4.98626	0.01814	3.63392	10.59794	0.06866	5.47577	8.68238	0.05233	4.77889	8.63731	0.04464	5.30708	8.90635	0.05408	4.87224	5.30582	0.01982	3.82766	0	0	0	7.27441	0.05705	3.0211	5.63557	0.03871	2.74766	5
209	5.72188	0.04041	2.46476	7.81255	0.07388	1.8577	7.49274	0.06822	1.99418	0	0	0	7.47214	0.05596	2.96125	5.80605	0.03765	2.77171	5.09424	0.02115	3.38984	10.68524	0.06301	5.60991	8.89983	0.05037	4.83997	8.82412	0.04399	5.27824	9.14098	0.05196	4.95534	4.95821	0.00977	4.17099	0	0	0	7.34391	0.04868	3.41975	5.78446	0.03503	2.96096	5
210	6.424	0.02498	3.44957	7.29524	0.01904	5.02823	6.82637	0.01748	4.74548	0	0	0	0	0	0	5.86008	0.01628	3.92146	4.98267	0.00609	4.2575	11.52303	0.04001	6.7597	9.6157	0.03164	5.84913	9.7598	0.03192	5.9593	9.82391	0.0342	5.75203	0	0	0	0	0	0	0	0	0	7.3012	0.03759	2.82592	5
211	5.77245	0.03374	2.86516	8.04484	0.06273	2.63945	7.57038	0.0594	2.45153	0	0	0	7.70177	0.05518	2.94639	5.96944	0.03864	2.63959	5.16621	0.02317	3.1709	11.14712	0.06348	5.67632	9.26845	0.05114	4.86129	9.13236	0.04428	5.31669	9.47725	0.05221	4.97837	5.01124	0.00943	4.19857	0	0	0	7.4772	0.04633	3.48971	5.76801	0.02971	3.2074	5
212	5.56352	0.05488	1.84253	7.23456	0.09255	0.95996	6.94981	0.07309	1.99467	6.93105	0.03836	4.33008	7.02549	0.06541	2.59086	5.51852	0.04196	2.6737	4.91065	0.01636	3.80208	10.32002	0.07446	5.27375	8.4523	0.05569	4.67687	8.53641	0.05135	5.05521	8.62379	0.05568	4.85132	5.42244	0.02829	3.50477	0	0	0	7.02673	0.06208	2.81763	5.57823	0.04364	2.61956	5
213	5.76781	0.03847	2.59691	7.90592	0.07178	1.98933	7.4897	0.06361	2.24661	0	0	0	7.57176	0.05665	2.902	5.85988	0.03656	2.84668	5.10827	0.02234	3.26724	10.89629	0.06449	5.58081	9.01553	0.0507	4.83627	8.9717	0.04563	5.21028	9.29254	0.0521	4.9981	4.95113	0.00971	4.15113	0	0	0	7.38609	0.04895	3.35132	5.7548	0.03228	3.09373	5
214	4.92764	0.03813	3.39618	5.73006	0.06096	3.28194	5.71167	0.06662	3.03602	6.37071	0.08348	3.01787	6.033	0.05346	3.88607	4.78043	0.03259	3.47144	4.69977	0.01194	4.22003	8.6586	0.08807	5.12242	7.16035	0.06585	4.51558	7.66413	0.06378	5.10237	7.33743	0.06166	4.86085	5.73869	0.11018	1.31379	6.21969	0.09829	2.27211	5.75707	0.06349	3.20713	4.9889	0.04487	3.18693	5
215	4.57419	0.02111	4.22394	0	0	0	5.19792	0.04242	4.4941	0	0	0	0	0	0	6.35362	0.00578	6.25768	0	0	0	6.42465	0.09659	4.82213	5.40898	0.07425	4.17705	6.02951	0.07136	4.84554	5.96739	0.06265	4.9279	4.90665	0.05532	3.98886	5.29819	0.05161	4.44188	4.4806	0.0505	3.64266	5.03453	0.02497	4.62028	5
216	5.12637	0.05103	2.47471	6.45239	0.08054	2.26701	6.21808	0.07047	2.55598	6.78845	0.05463	3.94977	6.53872	0.0677	3.02088	5.11302	0.03514	3.28687	4.8228	0.01198	4.2005	9.51268	0.08673	5.00579	7.84285	0.06401	4.5165	8.11467	0.06018	4.9874	7.93603	0.06106	4.76297	5.76572	0.09839	0.65267	6.89724	0.09319	2.05483	6.36504	0.07699	2.36528	5.30147	0.05148	2.62842	5
217	4.98336	0.03943	3.25295	5.86542	0.08292	2.22683	5.8233	0.06827	2.82757	6.50785	0.0689	3.48424	6.18607	0.05337	3.84403	4.88933	0.03114	3.52283	4.73652	0.01164	4.22562	8.99209	0.08907	5.08354	7.39941	0.0674	4.4432	7.83214	0.06443	5.00466	7.5508	0.06264	4.80216	5.96605	0.15443	-0.81085	6.54805	0.10201	2.07172	5.88919	0.06856	2.88083	5.09478	0.04469	3.13387	6
218	5.90866	0.02329	3.47248	7.76603	0.02585	5.06179	8.05886	0.0521	2.60828	0	0	0	8.02351	0.03845	4.00096	6.11141	0.02768	3.21572	5.10479	0.01091	3.96309	11.33865	0.04743	6.37711	9.6163	0.0404	5.38986	9.36005	0.0346	5.74087	10.05079	0.04583	5.25638	5.19178	0.00634	4.52847	0	0	0	7.68026	0.03584	3.93104	6.3583	0.0278	3.4505	6
219	5.43606	0.05693	1.70768	7.10967	0.09645	0.7932	6.81522	0.0754	1.8776	6.88404	0.03998	4.26567	7.02668	0.06454	2.80026	5.45501	0.04139	2.74472	4.87904	0.0166	3.79211	10.29503	0.07777	5.20212	8.42074	0.05814	4.61317	8.53477	0.05354	5.0283	8.55869	0.05749	4.79353	5.48254	0.0335	3.28858	8.1066	0.07608	3.25916	6.98672	0.0668	2.61218	5.52801	0.04539	2.55546	6
220	5.89996	0.02325	3.50552	7.84417	0.03259	4.48702	8.09585	0.04897	3.05182	0	0	0	7.94793	0.04128	3.69666	6.07389	0.02876	3.11191	5.10464	0.01265	3.80214	11.54883	0.05114	6.28134	9.61608	0.04198	5.29198	9.57643	0.03772	5.70117	10.33031	0.0511	5.0672	5.13161	0.00917	4.18693	0	0	0	7.68265	0.0391	3.65564	6.21873	0.02572	3.56949	6
221	5.77194	0.0452	2.21523	7.78751	0.07404	1.96096	7.37957	0.06801	2.02736	0	0	0	7.42871	0.05837	2.8358	5.73184	0.037	2.82042	5.05932	0.01828	3.62209	10.78112	0.06712	5.49952	8.88953	0.05232	4.77199	8.73065	0.04377	5.2863	9.08827	0.053	4.91792	4.91482	0.01062	4.07894	0	0	0	7.35804	0.05238	3.23605	5.77827	0.03881	2.72455	6
222	5.74138	0.04005	2.50191	7.87758	0.07581	1.74529	7.45506	0.06776	1.97374	0	0	0	7.44971	0.05617	2.90565	5.77955	0.03827	2.6834	5.101	0.02068	3.42862	10.73659	0.06224	5.70168	8.9075	0.0488	4.96007	8.82681	0.04483	5.20055	9.17134	0.05251	4.92354	4.93863	0.00975	4.14985	0	0	0	7.35175	0.0492	3.37174	5.76767	0.0359	2.86372	6
223	5.72188	0.04041	2.46476	7.81255	0.07388	1.8577	7.49274	0.06822	1.99418	0	0	0	7.47214	0.05596	2.96125	5.80605	0.03765	2.77171	5.09424	0.02115	3.38984	10.68524	0.06301	5.60991	8.89983	0.05037	4.83997	8.82412	0.04399	5.27824	9.14098	0.05196	4.95534	4.95821	0.00977	4.17099	0	0	0	7.34391	0.04868	3.41975	5.78446	0.03503	2.96096	6
224	5.26766	0.05866	1.93805	6.6336	0.09504	1.23914	6.41273	0.07614	2.09125	6.773	0.04694	4.11587	6.68899	0.07585	2.38363	5.25464	0.03649	3.18369	4.8102	0.01654	3.87117	9.79694	0.08056	5.22428	8.04986	0.063	4.47496	8.26112	0.05676	5.04085	8.14217	0.05895	4.79687	6.02564	0.08511	1.19488	7.23218	0.08621	2.33867	6.62197	0.07554	2.33412	5.40551	0.05085	2.51915	6
225	0	0	0	0	0	0	0	0	0	0	0	0	0	0	0	6.28356	0.01098	6.17575	0	0	0	5.62924	0.09796	4.66773	4.73065	0.07736	3.97137	5.33774	0.07552	4.59649	5.4382	0.06435	4.8066	0	0	0	0	0	0	0	0	0	0	0	0	6
226	0	0	0	0	0	0	0	0	0	0	0	0	0	0	0	0	0	0	0	0	0	6.17742	0.06647	6.18314	4.53529	0.06784	4.54113	5.54499	0.055	5.54973	5.40125	0.05034	5.40558	0	0	0	0	0	0	0	0	0	0	0	0	6
227	4.77234	0.02666	4.23044	0	0	0	5.77963	0.03452	5.07803	4.43247	0.13236	1.74235	0	0	0	6.40599	0.00778	6.24786	0	0	0	6.79564	0.09506	4.86368	5.75731	0.07397	4.25387	6.39062	0.06979	4.97216	6.18043	0.06205	4.91921	5.02734	0.06977	3.60935	5.28292	0.05769	4.11049	4.58146	0.05532	3.45715	4.54447	0.02969	3.94108	6
228	4.79165	0.0308	3.84118	6.21119	0.0358	5.10653	5.37375	0.05923	3.54602	5.82527	0.1398	1.51145	6.64621	0.02586	5.84819	4.44477	0.0333	3.41736	4.83669	0.00971	4.53721	7.85789	0.09097	5.05167	6.52303	0.06887	4.39786	7.1413	0.06493	5.13761	6.82172	0.0618	4.91474	5.45547	0.08486	2.83702	5.63433	0.08267	3.0835	5.22479	0.05721	3.45951	4.72891	0.03665	3.59794	6
229	4.69411	0.02645	4.22006	0	0	0	6.55039	0.01968	6.19762	4.08872	0.13651	1.64176	0	0	0	6.12174	0.01302	5.88832	0	0	0	6.56723	0.09488	4.86646	5.5477	0.07256	4.24704	6.16755	0.0679	4.95045	6.0136	0.06356	4.87474	5.10371	0.05663	4.08854	5.07168	0.06348	3.93382	4.54211	0.0549	3.55799	4.48603	0.04205	3.73235	6
230	5.71289	0.02945	3.12002	8.06995	0.06177	2.63095	7.6451	0.05819	2.5219	0	0	0	7.75394	0.05201	3.17447	6.01534	0.03773	2.69333	5.17123	0.02761	2.74107	11.25163	0.06242	5.75529	9.36697	0.05264	4.73215	9.19698	0.0447	5.26721	9.71291	0.05411	4.94878	5.0187	0.01039	4.104	0	0	0	7.43462	0.04259	3.69059	5.82695	0.02948	3.23112	7
231	6.73188	0.02501	3.46459	7.83846	0.02306	4.82647	7.58559	0.019	5.10316	0	0	0	0	0	0	5.95949	0.01394	4.13917	5.02907	0.00543	4.31985	12.23757	0.04049	6.94912	9.99033	0.0317	5.84927	10.2496	0.0314	6.14858	10.63983	0.03737	5.75859	0	0	0	0	0	0	0	0	0	0	0	0	7
232	5.66128	0.05309	1.82766	7.4829	0.08782	1.14146	7.17261	0.0735	1.86541	5.19038	0.01452	4.14207	7.17047	0.05924	2.8928	5.65477	0.0432	2.5356	4.97799	0.01645	3.79083	10.44121	0.07	5.38712	8.59181	0.05459	4.64993	8.55323	0.04489	5.31198	8.82816	0.0532	4.9867	5.207	0.01951	3.79793	0	0	0	7.18905	0.05871	2.94972	5.63683	0.03914	2.81078	7
233	4.77021	0.02622	4.11401	6.53442	0.03271	5.71577	5.54487	0.03899	4.56922	5.0981	0.13831	1.63698	0	0	0	4.37586	0.0281	3.67269	0	0	0	7.2923	0.0931	4.96239	6.10232	0.07093	4.32777	6.76679	0.06744	5.07908	6.4587	0.06293	4.88386	5.17527	0.07661	3.25812	5.57119	0.06192	4.02155	4.84589	0.05675	3.4256	4.63526	0.03524	3.75325	7
234	5.7579	0.03324	2.9196	7.94297	0.06442	2.4425	7.60103	0.0614	2.35844	0	0	0	7.66263	0.05679	2.81374	5.93067	0.03612	2.84629	5.15831	0.0216	3.31445	10.97688	0.06138	5.73611	9.18274	0.05139	4.80182	9.06828	0.04474	5.24795	9.42144	0.05192	4.9887	4.98818	0.01027	4.11123	0	0	0	7.39422	0.04378	3.65632	5.78902	0.03001	3.22634	7
235	5.82811	0.05464	1.75193	7.59567	0.08437	1.3016	7.28007	0.07355	1.79323	0	0	0	7.28245	0.05788	2.96487	5.69097	0.04235	2.53164	4.98626	0.01814	3.63392	10.59794	0.06866	5.47577	8.68238	0.05233	4.77889	8.63731	0.04464	5.30708	8.90635	0.05408	4.87224	5.30582	0.01982	3.82766	0	0	0	7.27441	0.05705	3.0211	5.63557	0.03871	2.74766	7
236	5.78241	0.04758	2.07336	7.70467	0.07581	1.79445	7.40406	0.06878	2.04197	0	0	0	7.38156	0.05824	2.8413	5.74018	0.03798	2.77897	5.05031	0.01804	3.64409	10.76451	0.06762	5.49296	8.85234	0.05211	4.79425	8.74027	0.04364	5.33797	9.11621	0.0534	4.95298	5.42559	0.02177	3.7281	0	0	0	7.37301	0.05392	3.17187	5.75324	0.03775	2.81016	7
237	5.85075	0.03083	3.04437	8.14563	0.05415	3.21631	7.82064	0.05692	2.63906	0	0	0	7.89255	0.0547	2.91266	6.08272	0.03681	2.73176	5.19435	0.03588	1.92763	11.11882	0.05606	6.01554	9.38425	0.04844	4.9744	9.28978	0.04243	5.42696	9.76085	0.05201	5.02631	5.01218	0.00928	4.16774	0	0	0	7.53232	0.04265	3.64935	5.69526	0.02654	3.27934	7
238	6.424	0.02498	3.44957	7.29524	0.01904	5.02823	6.82637	0.01748	4.74548	0	0	0	0	0	0	5.86008	0.01628	3.92146	4.98267	0.00609	4.2575	11.52303	0.04001	6.7597	9.6157	0.03164	5.84913	9.7598	0.03192	5.9593	9.82391	0.0342	5.75203	0	0	0	0	0	0	0	0	0	7.3012	0.03759	2.82592	7
239	5.77245	0.03374	2.86516	8.04484	0.06273	2.63945	7.57038	0.0594	2.45153	0	0	0	7.70177	0.05518	2.94639	5.96944	0.03864	2.63959	5.16621	0.02317	3.1709	11.14712	0.06348	5.67632	9.26845	0.05114	4.86129	9.13236	0.04428	5.31669	9.47725	0.05221	4.97837	5.01124	0.00943	4.19857	0	0	0	7.4772	0.04633	3.48971	5.76801	0.02971	3.2074	7
240	4.9742	0.03904	3.33528	6.10273	0.06413	3.41091	5.76723	0.06713	2.94926	6.42863	0.09334	2.51059	6.1418	0.05471	3.84503	4.85304	0.03177	3.5194	4.71267	0.01151	4.22935	8.80919	0.08957	5.0509	7.28919	0.066	4.51943	7.71885	0.06355	5.05218	7.45077	0.06208	4.84482	5.80627	0.12027	0.7578	6.38336	0.09884	2.23438	5.80643	0.067	2.99394	5.04749	0.04768	3.04591	7
